# Supplementary material for: Leaf transcriptome differences between diploid and tetraploid bahiagrass
Source: Plant Genome. 2026 Feb 28;19(1):e70212. doi: 10.1002/tpg2.70212 (PMC12949672; doi:10.1002/tpg2.70212)
Supplement: Supplementary file 3 — Supplemental Table S1: List of differentially expressed transcripts (DETs) in leaves of 2x and 4x Paspalum notatum plants (adjusted p‐value < 0.05), including the associated log2 fold‐change values, adjusted p‐values, and predicted Arabidopsis orthologs. The table includes the DET sets derived from the 2x sex vs. 4x sex comparison, the 2x sex vs. all 4x validation analysis, and the limma‐voom analysis. [file TPG2-19-e70212-s005.xlsx]

## Sheet: DEploidy2xsex vs. 4xsex
Authors: Maricel Podio, Danilo Fabrizio Santoro, Carolina Marta Colono, Juan Pablo A. Ortiz, Emidio Albertini, Silvina Claudia Pessino. Manuscript title: Leaf transcriptome differences between diploid and tetraploid Bahiagrass Number of pages: 37, number of figures: 6, number of tables: 1
Supplemental Table S1
2x vs 4x differentially expressed transcripts (DETs) identified in Paspalum notatum leaves (2x sex vs. 4x sex comparison)
Transcript	baseMean	log2FoldChange	lfcSE	stat	pvalue	padj	Ara_Transcript	Ara_GenSymbol	Description	NCBI_Blast	length	pident	qcovs	mismatch	gapopen	qstart	qend	sstart	send	evalue	bitscore
TRGpnl2xsex38434	16.7431	-2.20452	0.567185	-3.88678	0.000101584	0.00100654	NA	NA	NA	Paspalum notatum clone B11 methylation-sensitive amplification polymorphism marker genomic sequence	389	99.486	23	2	0	78	466	1	389	0	708
TRGpnl4xsex53040	25.5604	3.73693	0.877244	4.25985	2.04565e-05	0.000255176	AT2G40390.1	NA	NA	Paspalum notatum dehydration-responsive element-binding protein 2A (DREB2A) mRNA, complete cds	3312	99.004	92	15	1	1	3294	97	3408	0	5917
TRGpnl2xsex8516	14.0637	-7.68311	2.12664	-3.61279	0.000302926	0.00254208	AT2G40390.1	NA	NA	Paspalum notatum dehydration-responsive element-binding protein 2A (DREB2A) mRNA, complete cds	3312	99.004	92	15	1	1	3294	97	3408	0	5917
TRGpnl4xsex19139	17.9291	6.59382	2.18069	3.02374	0.00249675	0.0146214	AT5G41980.1	NA	NA	Paspalum notatum microsatellite PN03_A5 sequence	99	91.919	5	7	1	1050	1147	204	302	2.13e-27	137
TRGpnl4xsex31694	10.9831	7.25911	1.88198	3.85718	0.000114705	0.00111553	NA	NA	NA	Paspalum notatum N13 lncRNA, partial sequence	444	77.703	14	68	24	2533	2951	3	440	6.25e-59	243
TRGpnl4xsex31693	5.72207	7.58018	2.62631	2.88625	0.00389865	0.0209377	NA	NA	NA	Paspalum notatum N13 lncRNA, partial sequence	444	77.703	14	68	24	2533	2951	3	440	6.25e-59	243
TRGpnl4xsex26464	121.468	8.61526	1.63824	5.25886	1.44951e-07	3.2837e-06	NA	NA	NA	Paspalum notatum ploidy-modified genomic region 1 genomic sequence	588	95.408	57	14	1	346	920	591	4	0	924
TRGpnl4xsex7267	48.4149	10.7438	2.83093	3.79516	0.000147549	0.00138198	NA	NA	NA	Paspalum notatum RAPD marker PnMA243 genomic sequence	322	85.714	45	44	2	149	469	322	2	1.78e-88	339
TRGpnl4xsex7877	111.464	8.83	3.07436	2.87214	0.004077	0.021699	NA	NA	NA	Paspalum notatum RAPD marker PnMA243 genomic sequence	322	85.714	45	44	2	149	469	322	2	1.78e-88	339
TRGpnl4xapo24902	17.5415	7.50644	1.87193	4.01	6.07197e-05	0.000648673	AT1G45231.2	NA	NA	Paspalum notatum trimethylguanosine synthase mRNA, complete cds	1433	97.278	100	20	3	1	1414	55	1487	0	2412
TRGpnl4xsex17821	10.7456	7.14719	1.78804	3.99721	6.40931e-05	0.000679372	AT1G45231.2	NA	NA	Paspalum notatum trimethylguanosine synthase mRNA, complete cds	2193	99.59	80	3	1	130	2316	1	2193	0	3995
TRGpnl4xsex17820	15.7039	5.32343	1.46665	3.62965	0.000283801	0.00240587	AT1G45231.2	NA	NA	Paspalum notatum trimethylguanosine synthase mRNA, complete cds	2193	99.59	80	3	1	130	2316	1	2193	0	3995
TRGpnl4xapo49984	36.5116	-18.8693	4.05983	-4.64781	3.35471e-06	5.27681e-05	NA	NA	NA	Paspalum notatum voucher Morrone 4746 external transcribed spacer, partial sequence	367	98.91	41	4	0	494	860	1	367	0	658
TRGpnl4xapo717	35.1705	-15.7793	4.27879	-3.6878	0.000226203	0.00198715	NA	NA	NA	Paspalum notatum voucher Morrone 4746 external transcribed spacer, partial sequence	367	98.91	41	4	0	494	860	1	367	0	658
TRGpnl4xsex9325	14.7323	8.91517	2.46102	3.62255	0.000291712	0.00246262	NA	NA	NA	Paspalum notatum voucher Morrone 4746 external transcribed spacer, partial sequence	367	98.91	52	4	0	296	662	1	367	0	658
TRGpnl4xsex9325	14.7323	8.91517	2.46102	3.62255	0.000291712	0.00246262	NA	NA	NA	Paspalum notatum voucher Morrone 4746 external transcribed spacer, partial sequence	367	98.91	52	4	0	296	662	1	367	0	658
TRGpnl4xapo34492	112.353	-15.3994	4.3886	-3.50895	0.000449876	0.00354641	NA	NA	NA	Paspalum notatum voucher Morrone 4746 external transcribed spacer, partial sequence	367	98.91	52	4	0	296	662	1	367	0	658
TRGpnl4xapo63786	152.211	11.7028	4.56197	2.5653	0.0103088	0.0455761	NA	NA	NA	Paspalum notatum voucher Morrone 4746 external transcribed spacer, partial sequence	367	98.91	52	4	0	296	662	1	367	0	658
TRGpnl4xsex37872	773.388	8.54083	0.364109	23.4568	1.12684e-121	2.0986e-116	AT2G47170.3	ARF1	ADP-ribosylation factor 1	PREDICTED: Setaria italica ADP-ribosylation factor 1 (LOC101768727), mRNA	861	94.541	86	35	7	27	883	125	977	0	1319
TRGpnl4xapo56858	4738.93	-5.70764	0.277949	-20.5348	1.05198e-93	9.79592e-89	AT5G67030.1	ZEP	Zeaxanthin epoxidase, chloroplastic	PREDICTED: Sorghum bicolor zeaxanthin epoxidase, chloroplastic (LOC110436123), transcript variant X2, mRNA	2059	91.452	75	141	13	507	2537	428	2479	0	2795
TRGpnl2xsex47585	530.77	-7.89481	0.404274	-19.5283	6.30501e-85	3.91411e-80	AT3G58500.1	PP2A3	Serine/threonine-protein phosphatase PP2A-3 catalytic subunit	PREDICTED: Setaria italica serine/threonine-protein phosphatase PP2A-4 catalytic subunit (LOC101780683), mRNA	1494	90.428	83	102	20	195	1669	13	1484	0	1929
TRGpnl2xsex18964	5965.08	-8.43368	0.457376	-18.4393	6.35861e-76	2.96054e-71	AT4G38970.1	FBA2	Fructose-bisphosphate aldolase 2, chloroplastic	PREDICTED: Panicum hallii fructose-bisphosphate aldolase, chloroplastic (LOC112902406), mRNA	1201	93.505	59	72	3	273	1467	50	1250	0	1781
TRGpnl4xsex29692	221.867	7.25722	0.417442	17.385	1.07213e-67	3.99344e-63	AT2G45690.1	PEX16	Peroxisome biogenesis protein 16	PREDICTED: Sorghum bicolor peroxisome biogenesis protein 16 (LOC8055046), mRNA	1252	90.256	68	105	14	207	1449	248	1491	0	1620
TRGpnl4xsex32790	1106.18	10.2781	0.59367	17.3127	3.77026e-67	1.17028e-62	AT3G25570.2	SAMDC3	S-adenosylmethionine decarboxylase proenzyme 3	PREDICTED: Setaria viridis S-adenosylmethionine decarboxylase proenzyme-like (LOC117861405), mRNA	1806	86.157	82	179	38	288	2026	161	1962	0	1884
TRGpnl4xapo30199	1861.47	4.76377	0.276878	17.2053	2.42436e-66	6.45011e-62	AT3G25570.2	SAMDC3	S-adenosylmethionine decarboxylase proenzyme 3	PREDICTED: Setaria viridis S-adenosylmethionine decarboxylase proenzyme-like (LOC117861405), mRNA	1806	86.157	82	179	38	288	2026	161	1962	0	1884
TRGpnl2xsex4265	744.782	-5.01784	0.292539	-17.1527	5.99849e-66	1.39643e-61	AT5G50850.1	PDH2	Pyruvate dehydrogenase E1 component subunit beta-1, mitochondrial	PREDICTED: Panicum hallii pyruvate dehydrogenase E1 component subunit beta-1, mitochondrial (LOC112897218), transcript variant X1, mRNA	1361	89.052	43	119	20	237	1580	146	1493	0	1661
TRGpnl4xsex68933	619.609	9.4344	0.554805	17.0049	7.55447e-65	1.56326e-60	AT3G04120.1	GAPC1	Glyceraldehyde-3-phosphate dehydrogenase GAPC1, cytosolic	Paspalum vaginatum glyceraldehyde 3-phosphate dehydrogenase (GAPDH) mRNA, complete cds	1383	94.288	99	54	16	2	1367	43	1417	0	2093
TRGpnl4xapo54078	1842.77	-6.8246	0.402238	-16.9666	1.45156e-64	2.70336e-60	AT2G39050.1	NA	NA	Zea mays clone 306555 mRNA sequence	588	87.925	59	65	4	42	629	385	966	0	688
TRGpnl4xsex23862	621.39	6.7536	0.399593	16.9012	4.40842e-64	7.46378e-60	AT1G65820.1	NA	NA	PREDICTED: Panicum hallii microsomal glutathione S-transferase 3-like (LOC112872664), mRNA	738	85.366	64	69	22	184	911	66	774	0	728
TRGpnl4xapo47022	584.217	-5.72217	0.346234	-16.5269	2.34959e-61	3.64652e-57	AT1G67785.1	NA	NA	PREDICTED: Panicum hallii uncharacterized LOC112892240 (LOC112892240), mRNA	617	87.358	47	49	16	158	756	54	659	0	680
TRGpnl4xapo13199	2267.67	-9.30965	0.565263	-16.4696	6.06883e-61	8.6942e-57	AT1G08450.3	CRT3	Calreticulin-3	PREDICTED: Sorghum bicolor calreticulin-3 (LOC8080082), transcript variant X2, mRNA	1497	90.514	86	116	14	16	1503	22	1501	0	1954
TRGpnl4xsex14459	28114.7	8.09637	0.504932	16.0346	7.32823e-58	9.74853e-54	AT4G15530.5	PPDK	Pyruvate, phosphate dikinase 1, chloroplastic	Paspalum paniculatum partial pyruvate orthophosphate dikinase (ppdk gene), specimen voucher G G. Besnard 26-2006	2265	98.278	62	39	0	567	2831	1	2265	0	3967
TRGpnl4xsex49736	228.868	7.90226	0.500003	15.8044	2.90007e-56	3.60068e-52	AT2G25660.3	NA	NA	PREDICTED: Setaria viridis protein SUBSTANDARD STARCH GRAIN 4, chloroplastic (LOC117854855), transcript variant X4, mRNA	6019	91.926	97	458	12	2	6006	484	6488	0	8397
TRGpnl4xapo41834	541.453	-7.59792	0.481128	-15.7919	3.53769e-56	4.11782e-52	AT5G48930.1	HST	Shikimate O-hydroxycinnamoyltransferase	PREDICTED: Panicum hallii putrescine hydroxycinnamoyltransferase 1-like (LOC112880602), mRNA	1316	90.426	68	89	15	81	1393	104	1385	0	1698
TRGpnl2xsex30806	509.694	-7.03936	0.447857	-15.7179	1.14118e-55	1.20332e-51	AT5G36880.2	ACS	Acetyl-coenzyme A synthetase, chloroplastic/glyoxysomal	PREDICTED: Sorghum bicolor acetyl-coenzyme A synthetase, chloroplastic/glyoxysomal (LOC8075248), mRNA	2104	92.586	82	153	3	183	2285	652	2753	0	3018
TRGpnl4xsex25614	1628.64	9.97871	0.634913	15.7167	1.16301e-55	1.20332e-51	AT2G47170.3	ARF1	ADP-ribosylation factor 1	PREDICTED: Setaria italica ADP-ribosylation factor 1 (LOC101768727), mRNA	861	94.541	86	35	7	27	883	125	977	0	1319
TRGpnl2xsex9709	416.024	-4.33596	0.276213	-15.6979	1.56449e-55	1.45684e-51	AT1G56450.1	PBG1	Proteasome subunit beta type-4	Zea mays proteasome subunit beta type (LOC100192865), mRNA<>Zea mays full-length cDNA clone ZM_BFb0030A19 mRNA, complete cds	873	90.951	67	66	9	152	1016	271	1138	0	1162
TRGpnl4xsex67150	612.533	10.2224	0.651164	15.6986	1.54582e-55	1.45684e-51	AT2G34460.1	NA	Uncharacterized protein At2g34460, chloroplastic	PREDICTED: Panicum hallii uncharacterized protein At2g34460, chloroplastic (LOC112889256), mRNA	906	90.066	74	82	4	118	1016	26	930	0	1168
TRGpnl2xsex18333	1537.78	-8.67816	0.55496	-15.6374	4.04645e-55	3.58858e-51	AT3G16640.1	TCTP1	Translationally-controlled tumor protein 1	PREDICTED: Panicum hallii translationally-controlled tumor protein homolog (LOC112903132), mRNA	830	85.904	75	83	28	10	818	47	863	0	854
TRGpnl4xapo44005	672.034	25.9939	1.6636	15.6251	4.91142e-55	4.1577e-51	AT3G25570.2	SAMDC3	S-adenosylmethionine decarboxylase proenzyme 3	Zea mays S-adenosyl methionine decarboxylase 2 (LOC542733), mRNA	1911	88.331	87	191	24	3	1893	30	1928	0	2265
TRGpnl2xsex4297	827.264	-6.53024	0.418351	-15.6095	6.27543e-55	5.08141e-51	NA	NA	NA	NA	NA	NA	NA	NA	NA	NA	NA	NA	NA	NA	NA
TRGpnl4xapo40150	2456.59	-9.70834	0.622984	-15.5836	9.40801e-55	7.30054e-51	AT3G52880.1	MDAR1	Monodehydroascorbate reductase 1, peroxisomal	PREDICTED: Sorghum bicolor monodehydroascorbate reductase (LOC110432213), mRNA	1521	92.308	75	95	12	267	1769	171	1687	0	2141
TRGpnl2xsex46448	1426.88	-8.51035	0.547048	-15.5568	1.42974e-54	1.06509e-50	AT5G02500.1	MED37E	Probable mediator of RNA polymerase II transcription subunit 37e	PREDICTED: Panicum hallii probable mediator of RNA polymerase II transcription subunit 37c (LOC112873785), mRNA	2113	93.848	97	110	15	45	2146	98	2201	0	3164
TRGpnl2xsex46797	778.373	-6.18209	0.401063	-15.4143	1.31253e-53	9.40169e-50	AT5G43850.1	ARD4	1,2-dihydroxy-3-keto-5-methylthiopentene dioxygenase 4	Zea mays clone 372544 1,2-dihydroxy-3-keto-5-methylthiopentene dioxygenase 4 mRNA, complete cds	598	89.967	41	59	1	313	910	40	636	0	771
TRGpnl4xsex12025	173.291	8.57639	0.565219	15.1736	5.29346e-52	3.65127e-48	AT4G23100.1	GSH1	Glutamate--cysteine ligase, chloroplastic	PREDICTED: Panicum hallii glutamate--cysteine ligase A, chloroplastic (LOC112886149), transcript variant X3, mRNA	1770	89.887	82	131	25	166	1923	350	2083	0	2233
TRGpnl2xsex18332	2151.28	-11.0587	0.736485	-15.0155	5.8093e-51	3.86398e-47	AT3G16640.1	TCTP1	Translationally-controlled tumor protein 1	PREDICTED: Panicum hallii translationally-controlled tumor protein homolog (LOC112903132), mRNA	830	85.783	96	85	28	10	819	47	863	0	848
TRGpnl2xsex60297	1387.56	-7.68113	0.514534	-14.9283	2.15635e-50	1.38481e-46	AT3G47060.1	FTSH7	ATP-dependent zinc metalloprotease FTSH 7, chloroplastic	PREDICTED: Panicum hallii ATP-dependent zinc metalloprotease FTSH 7, chloroplastic (LOC112877528), mRNA	2860	89.93	97	243	28	1	2847	352	3179	0	3644
TRGpnl4xsex22266	192.181	6.01136	0.403335	14.9041	3.09838e-50	1.92346e-46	AT1G63830.3	NA	NA	PREDICTED: Sorghum bicolor uncharacterized LOC8062609 (LOC8062609), transcript variant X2, mRNA	584	94.863	52	30	0	210	793	202	785	0	913
TRGpnl2xsex71381	7782.52	-9.29227	0.62465	-14.876	4.72093e-50	2.83618e-46	AT4G22890.5	PGRL1A	PGR5-like protein 1A, chloroplastic	PREDICTED: Setaria viridis PGR5-like protein 1B, chloroplastic (LOC117845758), mRNA	1091	86.159	69	107	23	437	1511	249	1311	0	1138
TRGpnl4xapo30676	1414.07	-8.68896	0.587035	-14.8014	1.43426e-49	8.3473e-46	AT4G09650.1	ATPD	ATP synthase subunit delta, chloroplastic	Setaria viridis cultivar ME034v chromosome 1	1119	85.97	59	103	38	1	1088	38198604	38199699	0	1147
TRGpnl4xsex39443	1032.97	13.6434	0.923059	14.7807	1.95207e-49	1.10167e-45	AT5G62740.1	HIR1	Hypersensitive-induced response protein 1	PREDICTED: Sorghum bicolor hypersensitive-induced response protein 1 (LOC110436877), transcript variant X3, misc_RNA	872	93.578	62	56	0	217	1088	337	1208	0	1301
TRGpnl4xsex8958	138.064	8.28238	0.564358	14.6757	9.21922e-49	5.04991e-45	AT3G59760.3	OASC	Cysteine synthase, mitochondrial	PREDICTED: Setaria italica cysteine synthase (LOC101785643), mRNA	1241	87.107	98	139	12	5	1245	34	1253	0	1386
TRGpnl2xsex29762	1555.49	-8.09811	0.55216	-14.6662	1.06078e-48	5.6445e-45	NA	NA	NA	PREDICTED: Setaria italica uncharacterized LOC105914520 (LOC105914520), ncRNA	391	81.074	86	47	13	28	396	233	618	3.79e-73	287
TRGpnl4xsex31072	607.974	8.31265	0.572688	14.5151	9.71691e-48	4.89097e-44	AT4G24690.1	NBR1	Protein NBR1 homolog	PREDICTED: Sorghum bicolor protein NBR1 homolog (LOC8070589), mRNA	846	80.733	65	112	16	24	842	2081	2902	1.7e-170	612
TRGpnl4xapo31181	2216.51	7.28603	0.501932	14.516	9.59621e-48	4.89097e-44	AT5G23750.2	NA	NA	Paspalum vaginatum clone Sp12 hypothetical protein mRNA, partial cds	957	95.507	77	30	6	104	1058	1	946	0	1517
TRGpnl4xapo66022	750.673	12.3396	0.851109	14.4982	1.24354e-47	6.09457e-44	AT1G78300.1	GRF2	14-3-3-like protein GF14 omega	PREDICTED: Panicum hallii 14-3-3-like protein GF14-A (LOC112897711), mRNA	1214	90.445	70	83	18	260	1467	247	1433	0	1568
TRGpnl4xapo29486	393.319	12.4123	0.862128	14.3973	5.38294e-47	2.57053e-43	AT4G02620.1	VHA-F	V-type proton ATPase subunit F	PREDICTED: Setaria italica V-type proton ATPase subunit F (LOC101772745), mRNA	470	92.128	47	35	2	202	671	181	648	0	662
TRGpnl2xsex58892	711.465	-4.5858	0.318583	-14.3944	5.61148e-47	2.61268e-43	AT4G24690.1	NBR1	Protein NBR1 homolog	PREDICTED: Panicum hallii protein NBR1 homolog (LOC112881613), mRNA	1259	83.558	93	151	30	30	1255	1	1236	0	1127
TRGpnl4xapo27026	265.959	6.91236	0.48078	14.3774	7.17631e-47	3.25976e-43	AT1G09130.1	CLPR3	ATP-dependent Clp protease proteolytic subunit-related protein 3, chloroplastic	PREDICTED: Sorghum bicolor ATP-dependent Clp protease proteolytic subunit-related protein 3, chloroplastic (LOC8082668), mRNA	1399	88.706	84	115	22	20	1396	36	1413	0	1668
TRGpnl4xsex59821	1091.34	10.7634	0.749	14.3703	7.94681e-47	3.52381e-43	AT2G18050.1	NA	NA	PREDICTED: Setaria viridis histone H1 (LOC117862422), mRNA	708	86.017	80	50	29	36	704	56	753	0	713
TRGpnl2xsex34114	1863.15	-5.3511	0.373595	-14.3233	1.56572e-46	6.78131e-43	AT1G68590.2	NA	30S ribosomal protein 3-1, chloroplastic	PREDICTED: Setaria italica 30S ribosomal protein 3, chloroplastic (LOC101779802), mRNA	753	86.454	92	80	11	23	760	73	818	0	806
TRGpnl4xapo19653	1070.66	12.7579	0.906568	14.0727	5.58605e-45	2.3644e-41	AT1G78230.1	NA	NA	PREDICTED: Panicum hallii uncharacterized LOC112875327 (LOC112875327), transcript variant X2, mRNA	1841	86.692	61	195	31	512	2323	373	2192	0	1997
TRGpnl2xsex22330	731.09	-8.61231	0.613393	-14.0404	8.81605e-45	3.64863e-41	AT5G01650.1	NA	NA	Zea mays clone 11758 mRNA sequence	472	88.347	45	43	7	206	669	75	542	6.59e-154	556
TRGpnl2xsex33940	346.223	-7.25544	0.518675	-13.9884	1.83444e-44	7.42701e-41	AT4G08920.1	CRY1	Cryptochrome-1	PREDICTED: Panicum hallii cryptochrome-1-like (LOC112901063), transcript variant X2, mRNA	2800	88.179	97	239	44	1	2746	42	2803	0	3253
TRGpnl2xsex69721	1532.72	-10.117	0.724804	-13.9583	2.79966e-44	1.10937e-40	AT1G32900.1	GBSS1	Granule-bound starch synthase 1, chloroplastic/amyloplastic	PREDICTED: Sorghum bicolor granule-bound starch synthase 1b, chloroplastic/amyloplastic (LOC8057926), mRNA	1877	92.488	81	132	6	228	2099	109	1981	0	2676
TRGpnl4xapo59044	688.94	-8.39333	0.602473	-13.9315	4.07902e-44	1.58264e-40	AT5G09670.2	NA	NA	PREDICTED: Panicum hallii loricrin-like (LOC112899301), mRNA	1715	91.02	89	138	8	964	2663	917	2630	0	2300
TRGpnl4xapo56010	117.676	22.0878	1.5905	13.8873	7.56205e-44	2.87417e-40	AT3G54670.1	SMC1	Structural maintenance of chromosomes protein 1	PREDICTED: Panicum hallii structural maintenance of chromosomes protein 1 (LOC112896554), mRNA	2213	93.131	79	152	0	91	2303	70	2282	0	3245
TRGpnl4xapo51233	740.689	7.15504	0.516353	13.8569	1.15589e-43	4.3054e-40	AT3G62700.1	ABCC14	ABC transporter C family member 14	PREDICTED: Panicum hallii ABC transporter C family member 14-like (LOC112892912), mRNA	3916	88.994	98	387	29	2	3904	1234	5118	0	4804
TRGpnl4xsex36732	1805.51	7.21148	0.520962	13.8426	1.40983e-43	5.1483e-40	AT1G70580.4	GGAT2	Glutamate--glyoxylate aminotransferase 2	PREDICTED: Setaria viridis glutamate--glyoxylate aminotransferase 1 (LOC117845035), mRNA	1451	92.626	66	107	0	209	1659	173	1623	0	2087
TRGpnl2xsex29642	2986.12	-9.56958	0.693583	-13.7973	2.6458e-43	9.47592e-40	AT1G62750.1	CPEFG	Elongation factor G, chloroplastic	PREDICTED: Panicum hallii elongation factor G-2, chloroplastic (LOC112899392), mRNA	2445	92.025	95	169	10	2	2428	147	2583	0	3411
TRGpnl2xsex584	418.234	-8.00186	0.580361	-13.7877	3.02061e-43	1.06142e-39	AT5G65380.1	DTX27	Protein DETOXIFICATION 27	PREDICTED: Panicum hallii protein DETOXIFICATION 27-like (LOC112896453), mRNA	1464	89.754	77	139	9	73	1530	98	1556	0	1862
TRGpnl2xsex61401	382.493	-7.40338	0.537846	-13.7649	4.14585e-43	1.42984e-39	AT1G15120.1	NA	NA	Zea mays uncharacterized LOC100277290 (LOC100277290), mRNA	639	82.003	76	82	20	70	695	107	725	1.15e-140	512
TRGpnl4xsex9434	337.79	11.233	0.816764	13.7531	4.8787e-43	1.652e-39	AT5G38280.1	NA	NA	PREDICTED: Sorghum bicolor rust resistance kinase Lr10 (LOC8070442), transcript variant X1, mRNA	1320	82.121	74	192	28	242	1543	1000	2293	0	1090
TRGpnl4xsex63314	199.046	9.78836	0.714457	13.7004	1.00934e-42	3.35675e-39	AT1G76900.2	TULP1	Tubby-like F-box protein 1	PREDICTED: Setaria italica tubby-like F-box protein 14 (LOC101776975), mRNA	1857	90.038	92	159	14	89	1927	80	1928	0	2381
TRGpnl4xapo6346	212.283	21.7663	1.59033	13.6866	1.2201e-42	3.98648e-39	AT2G25310.1	NA	NA	PREDICTED: Sorghum bicolor ER membrane protein complex subunit 7 homolog (LOC8067710), mRNA	664	92.771	69	48	0	62	725	87	750	0	961
TRGpnl4xsex54711	799.323	7.87819	0.576175	13.6733	1.46655e-42	4.70908e-39	NA	NA	NA	Digitaria exilis annotation	341	85.924	18	18	23	451	785	10450096	10450412	1.73e-87	337
TRGpnl4xsex47732	226.985	9.5796	0.702287	13.6406	2.29782e-42	7.24259e-39	AT1G02500.2	SAM1	S-adenosylmethionine synthase 1	PREDICTED: Panicum hallii S-adenosylmethionine synthase 2 (LOC112893219), mRNA	1708	88.993	94	134	40	41	1735	57	1723	0	2063
TRGpnl4xsex67149	1376.18	9.14668	0.670605	13.6394	2.33333e-42	7.24259e-39	AT3G25230.1	FKBP62	Peptidyl-prolyl cis-trans isomerase FKBP62	PREDICTED: Sorghum bicolor 70 kDa peptidyl-prolyl isomerase (LOC110437006), mRNA	1808	91.814	80	116	15	31	1812	7	1808	0	2490
TRGpnl4xapo30207	324.24	7.62094	0.562838	13.5402	9.05578e-42	2.7648e-38	AT1G80810.5	NA	NA	PREDICTED: Panicum hallii ABC transporter F family member 4-like (LOC112883842), transcript variant X1, mRNA	2710	87.011	80	299	30	202	2877	100	2790	0	3005
TRGpnl4xapo52047	99.3301	23.0242	1.70225	13.5258	1.10211e-41	3.31057e-38	AT4G10310.1	HKT1	Sodium transporter HKT1	PREDICTED: Panicum hallii cation transporter HKT8-like (LOC112891609), mRNA	964	83.506	100	131	16	1	950	284	1233	0	874
TRGpnl4xsex17185	206.816	12.1148	0.895768	13.5245	1.12168e-41	3.31587e-38	NA	NA	NA	NA	NA	NA	NA	NA	NA	NA	NA	NA	NA	NA	NA
TRGpnl2xsex37478	342.782	-7.09149	0.524824	-13.5121	1.32619e-41	3.85918e-38	AT5G48380.1	NA	Probably inactive leucine-rich repeat receptor-like protein kinase At5g48380	PREDICTED: Panicum hallii probably inactive leucine-rich repeat receptor-like protein kinase At5g48380 (LOC112887676), mRNA	2180	88.073	88	208	23	81	2248	221	2360	0	2538
TRGpnl4xsex12479	555.333	8.2853	0.613341	13.5085	1.39408e-41	3.99432e-38	AT1G79600.1	NA	Uncharacterized aarF domain-containing protein kinase At1g79600, chloroplastic	PREDICTED: Sorghum bicolor protein ACTIVITY OF BC1 COMPLEX KINASE 3, chloroplastic (LOC8058336), mRNA	2422	90.628	88	184	24	49	2436	9	2421	0	3175
TRGpnl4xsex25191	1003.6	12.6099	0.936378	13.4667	2.45641e-41	6.93147e-38	AT2G31200.1	ADF6	Actin-depolymerizing factor 6	PREDICTED: Setaria italica actin-depolymerizing factor 2 (LOC101781863), mRNA	798	84.712	77	76	26	146	937	168	925	0	756
TRGpnl4xsex7560	3876.14	8.6416	0.641762	13.4654	2.49903e-41	6.94649e-38	AT1G64230.1	UBC28	Ubiquitin-conjugating enzyme E2 28	PREDICTED: Panicum hallii ubiquitin-conjugating enzyme E2 5B (LOC112890156), mRNA	900	84.111	26	98	34	158	1044	2	869	0	828
TRGpnl4xsex56913	258.8	12.6562	0.944121	13.4053	5.62787e-41	1.54136e-37	AT1G64720.1	NA	NA	PREDICTED: Panicum hallii uncharacterized LOC112899619 (LOC112899619), mRNA	1677	86.941	61	160	35	727	2364	1	1657	0	1829
TRGpnl4xsex58113	2845.28	9.54788	0.712807	13.3948	6.48722e-41	1.75097e-37	AT1G06690.1	NA	Uncharacterized oxidoreductase At1g06690, chloroplastic	PREDICTED: Sorghum bicolor uncharacterized oxidoreductase At1g06690, chloroplastic-like (LOC110436602), mRNA	1221	90.254	70	95	19	248	1454	250	1460	0	1574
TRGpnl4xapo32412	534.407	7.7432	0.578579	13.3831	7.5887e-41	2.01901e-37	AT4G24190.1	HSP90-7	Endoplasmin homolog	PREDICTED: Setaria viridis endoplasmin homolog (LOC117851319), mRNA	2460	93.293	83	146	9	5	2460	65	2509	0	3611
TRGpnl2xsex29072	286.044	-5.73739	0.428778	-13.3808	7.83197e-41	2.05438e-37	NA	NA	NA	PREDICTED: Sorghum bicolor uncharacterized LOC8073568 (LOC8073568), mRNA	1760	85.511	81	183	39	67	1778	2	1737	0	1772
TRGpnl4xapo31526	296.978	6.81411	0.50982	13.3657	9.59146e-41	2.48096e-37	AT5G65620.2	OOP	Organellar oligopeptidase A, chloroplastic/mitochondrial	PREDICTED: Sorghum bicolor probable cytosolic oligopeptidase A (LOC8084456), mRNA	2373	90.982	81	186	18	29	2375	49	2419	0	3171
TRGpnl4xsex1166	552.913	9.52405	0.714746	13.3251	1.65447e-40	4.22088e-37	AT3G16640.1	TCTP1	Translationally-controlled tumor protein 1	PREDICTED: Panicum hallii translationally-controlled tumor protein homolog (LOC112903132), mRNA	830	85.904	75	83	28	10	818	47	863	0	854
TRGpnl4xsex31979	230.798	11.4209	0.857228	13.3231	1.69917e-40	4.27634e-37	AT1G71820.1	SEC6	Exocyst complex component SEC6	PREDICTED: Panicum hallii exocyst complex component SEC6 (LOC112885012), mRNA	2708	91.47	96	176	26	28	2694	1	2694	0	3670
TRGpnl2xsex24979	10805.9	-5.76926	0.433825	-13.2986	2.35881e-40	5.85734e-37	AT2G42600.3	PPC2	Phosphoenolpyruvate carboxylase 2	Paspalum paniculatum partial mRNA for phosphoenolpyruvate carboxylase (c-B2 gene), specimen voucher G:G. Besnard 26-2006	2653	97.361	80	66	3	188	2838	1	2651	0	4510
TRGpnl4xsex65707	210.616	11.97	0.902006	13.2705	3.43428e-40	8.41571e-37	AT2G22360.1	DJA6	Chaperone protein dnaJ A6, chloroplastic	PREDICTED: Sorghum bicolor chaperone protein dnaJ A6, chloroplastic (LOC8064340), transcript variant X2, mRNA	1795	91.142	93	112	16	118	1891	288	2056	0	2390
TRGpnl4xapo50764	749.867	7.86932	0.594534	13.2361	5.42924e-40	1.31316e-36	AT3G17930.1	NA	NA	PREDICTED: Panicum hallii uncharacterized LOC112893729 (LOC112893729), mRNA	789	86.439	56	81	20	128	897	1	782	0	841
TRGpnl4xsex30297	220.461	7.73544	0.588587	13.1424	1.88207e-39	4.49376e-36	AT1G34780.1	APRL4	5'-adenylylsulfate reductase-like 4	PREDICTED: Panicum hallii 5'-adenylylsulfate reductase-like 3 (LOC112900704), mRNA	1316	87.234	94	127	26	1	1293	65	1362	0	1461
TRGpnl4xsex47304	835.437	8.5405	0.651189	13.1152	2.6931e-39	6.34882e-36	AT5G25560.2	NA	NA	PREDICTED: Sorghum bicolor E3 ubiquitin-protein ligase MIEL1-like (LOC110433580), transcript variant X1, mRNA	1591	88.498	56	169	11	1158	2739	915	2500	0	1912
TRGpnl2xsex60221	861.468	-7.42143	0.566103	-13.1097	2.89798e-39	6.74644e-36	AT4G17560.1	NA	50S ribosomal protein L19-1, chloroplastic	PREDICTED: Panicum hallii 50S ribosomal protein L19-2, chloroplastic-like (LOC112884255), mRNA	1013	88.746	86	84	11	55	1038	45	1056	0	1212
TRGpnl4xsex35921	231.346	11.6485	0.890404	13.0822	4.1609e-39	9.56689e-36	AT2G20450.1	RPL14A	60S ribosomal protein L14-1	Paspalum vaginatum clone Sp5 hypothetical protein mRNA, partial cds	640	97.344	69	16	1	52	691	1	639	0	1086
TRGpnl4xsex7733	302.456	12.6694	0.968857	13.0767	4.47517e-39	1.0164e-35	AT2G38740.1	SGPP	Haloacid dehalogenase-like hydrolase domain-containing protein Sgpp	Zea mays uncharacterized LOC100282116 (LOC100282116), mRNA<>Zea mays full-length cDNA clone ZM_BFb0284B10 mRNA, complete cds	810	86.296	63	105	3	240	1047	248	1053	0	876
TRGpnl4xsex21965	176.308	9.11988	0.698803	13.0507	6.29471e-39	1.41243e-35	AT4G35230.1	NA	Probable serine/threonine-protein kinase At4g35230	PREDICTED: Setaria italica probable serine/threonine-protein kinase At4g35230 (LOC101768925), mRNA	1746	89.462	98	150	23	14	1739	203	1934	0	2174
TRGpnl4xsex27970	236.153	11.6917	0.896066	13.0478	6.54078e-39	1.45017e-35	AT3G04830.1	NA	NA	PREDICTED: Setaria italica ER membrane protein complex subunit 2-A (LOC101757411), mRNA	1301	89.085	89	116	16	130	1416	110	1398	0	1592
TRGpnl4xsex52560	311.426	10.51	0.805701	13.0445	6.82843e-39	1.47874e-35	AT4G32930.1	NA	NA	PREDICTED: Setaria viridis CXXC motif containing zinc binding protein (LOC117854439), mRNA	782	88.747	54	50	23	196	956	94	858	0	922
TRGpnl4xapo14093	1623.85	6.71934	0.515088	13.045	6.78334e-39	1.47874e-35	AT1G02500.2	SAM1	S-adenosylmethionine synthase 1	Saccharum hybrid cultivar ROC22 S-adenosylmethionine synthetase (SAMS) mRNA, complete cds	1459	93.009	84	81	9	93	1537	155	1606	0	2109
TRGpnl4xapo38128	270.798	8.11882	0.622673	13.0387	7.37374e-39	1.57847e-35	AT5G06600.1	UBP12	Ubiquitin carboxyl-terminal hydrolase 12	PREDICTED: Panicum hallii ubiquitin carboxyl-terminal hydrolase 12-like (LOC112880065), transcript variant X2, mRNA	3935	92.122	97	268	28	1	3910	83	4000	0	5511
TRGpnl2xsex4489	298.614	-5.61654	0.432389	-12.9895	1.40281e-38	2.96882e-35	AT1G65430.1	ARI8	Probable E3 ubiquitin-protein ligase ARI8	PREDICTED: Panicum hallii probable E3 ubiquitin-protein ligase ARI8 (LOC112896476), mRNA	2320	87.802	81	212	40	185	2451	5	2306	0	2651
TRGpnl4xsex20879	278.312	11.3607	0.875887	12.9705	1.79739e-38	3.76115e-35	NA	NA	NA	NA	NA	NA	NA	NA	NA	NA	NA	NA	NA	NA	NA
TRGpnl4xapo34307	644.156	-6.77149	0.522681	-12.9553	2.19317e-38	4.53835e-35	AT1G80480.1	NA	NA	PREDICTED: Panicum hallii P-loop guanosine triphosphatase YjiA-like (LOC112889349), mRNA	1296	90.586	81	112	5	2	1293	225	1514	0	1709
TRGpnl4xsex15299	315.716	9.59874	0.741578	12.9437	2.55162e-38	5.22207e-35	AT5G62810.1	PEX14	Peroxisomal membrane protein PEX14	Saccharum officinarum clone SCBGLR1023F06, complete sequence	1781	86.075	88	194	25	194	1943	1783	26	0	1866
TRGpnl2xsex45587	521.125	-6.56935	0.508276	-12.9248	3.2631e-38	6.60559e-35	AT1G07930.1	A3	Elongation factor 1-alpha 2	PREDICTED: Panicum hallii elongation factor 1-alpha (LOC112885959), mRNA	1444	93.421	80	81	11	41	1470	97	1540	0	2128
TRGpnl4xsex46346	310.636	3.49585	0.270999	12.8999	4.50736e-38	9.02625e-35	AT1G75400.1	NA	NA	PREDICTED: Setaria viridis uncharacterized LOC117858048 (LOC117858048), transcript variant X1, mRNA	1737	88.831	74	155	25	57	1784	83	1789	0	2097
TRGpnl4xsex23072	158.472	7.95293	0.617507	12.8791	5.90301e-38	1.16954e-34	AT5G58250.1	NA	NA	PREDICTED: Panicum hallii uncharacterized LOC112876473 (LOC112876473), transcript variant X1, mRNA	929	87.729	89	107	6	32	960	80	1001	0	1077
TRGpnl2xsex72793	2180.1	-7.54101	0.586272	-12.8626	7.30358e-38	1.43179e-34	AT2G39050.1	NA	NA	Zea mays stress responsive protein (LOC100283176), mRNA	578	92.561	58	39	3	144	721	164	737	0	826
TRGpnl2xsex39790	217.969	-5.14295	0.399977	-12.8581	7.74431e-38	1.50238e-34	AT1G48410.1	37104	Protein argonaute 1	PREDICTED: Setaria viridis protein argonaute 1B-like (LOC117848567), mRNA	3168	89.804	89	301	16	1	3156	342	3499	0	4041
TRGpnl4xsex58261	362.228	12.3819	0.965216	12.8281	1.14122e-37	2.19112e-34	AT4G08920.1	CRY1	Cryptochrome-1	PREDICTED: Panicum hallii cryptochrome-1-like (LOC112901063), transcript variant X2, mRNA	2800	88.179	97	239	44	1	2746	42	2803	0	3253
TRGpnl4xsex19237	109.772	6.52898	0.509674	12.8101	1.43949e-37	2.7356e-34	AT4G39080.1	VHA-A3	V-type proton ATPase subunit a3	PREDICTED: Panicum hallii V-type proton ATPase subunit a3-like (LOC112874747), mRNA	3069	91.496	99	235	18	1	3059	83	3135	0	4198
TRGpnl4xsex63521	496.646	8.22817	0.643015	12.7962	1.72082e-37	3.23719e-34	AT1G20340.1	DRT112	Plastocyanin major isoform, chloroplastic	PREDICTED: Sorghum bicolor plastocyanin, chloroplastic (LOC8066782), mRNA	486	88.889	32	44	6	253	733	140	620	9.47e-164	590
TRGpnl2xsex64373	863.148	-9.51547	0.745106	-12.7706	2.39242e-37	4.45559e-34	AT4G39090.1	RD19A	Cysteine protease RD19A	PREDICTED: Setaria viridis cysteine proteinase 1 (LOC117851145), mRNA	1268	90.142	77	98	17	12	1264	14	1269	0	1624
TRGpnl4xsex10543	145.803	9.5482	0.747882	12.767	2.50696e-37	4.62164e-34	AT3G30390.1	NA	NA	PREDICTED: Sorghum bicolor probable sodium-coupled neutral amino acid transporter 6 (LOC8076392), mRNA	1444	92.036	76	110	3	507	1949	484	1923	0	2025
TRGpnl4xsex21123	696.918	13.8815	1.08736	12.7662	2.53121e-37	4.62164e-34	AT4G22890.5	PGRL1A	PGR5-like protein 1A, chloroplastic	PREDICTED: Setaria italica PGR5-like protein 1A, chloroplastic (LOC101759853), mRNA	778	90.231	46	76	0	355	1132	311	1088	0	1016
TRGpnl4xsex37497	166.183	8.62351	0.677092	12.7361	3.7256e-37	6.7364e-34	AT2G44860.2	NA	Probable ribosome biogenesis protein RLP24	PREDICTED: Setaria viridis probable ribosome biogenesis protein RLP24 (LOC117840360), mRNA	585	87.009	56	58	7	121	696	171	746	4.87e-180	643
TRGpnl4xsex32791	977.464	11.9662	0.939636	12.7349	3.7828e-37	6.77405e-34	AT3G25570.2	SAMDC3	S-adenosylmethionine decarboxylase proenzyme 3	Zea mays S-adenosyl methionine decarboxylase 2 (LOC542733), mRNA	1911	88.331	87	191	24	3	1893	30	1928	0	2265
TRGpnl4xsex3658	1757.77	10.7932	0.851448	12.6763	7.9988e-37	1.41874e-33	AT5G19140.1	NA	NA	PREDICTED: Setaria italica stem-specific protein TSJT1 (LOC101773046), mRNA	805	89.441	53	74	7	239	1041	117	912	0	1005
TRGpnl4xsex2068	219.6	11.7131	0.924412	12.6708	8.57854e-37	1.50722e-33	AT5G09810.1	ACT7	Actin-7	PREDICTED: Panicum hallii actin-7-like (LOC112902298), transcript variant X2, mRNA	1614	90.83	99	116	17	7	1612	21	1610	0	2132
TRGpnl2xsex47836	1359.02	-8.51241	0.672004	-12.6672	8.98571e-37	1.564e-33	AT3G13460.1	NA	NA	PREDICTED: Panicum hallii YTH domain-containing family protein 1-like (LOC112877321), transcript variant X4, mRNA	2854	86.23	98	285	67	3	2807	1	2795	0	2994
TRGpnl4xsex48747	204.977	12.7021	1.00528	12.6354	1.34755e-36	2.32376e-33	AT5G38280.2	NA	NA	PREDICTED: Sorghum bicolor rust resistance kinase Lr10 (LOC8070442), transcript variant X1, mRNA	1103	84.95	73	155	4	153	1248	1171	2269	0	1107
TRGpnl4xsex38970	57.1185	7.41886	0.58824	12.612	1.81432e-36	3.09995e-33	NA	NA	NA	PREDICTED: Sorghum bicolor uncharacterized LOC110432930 (LOC110432930), transcript variant X2, mRNA	586	85.836	55	61	15	434	1009	1357	1930	8.4e-168	603
TRGpnl4xsex28103	566.284	12.2611	0.976116	12.5611	3.45656e-36	5.85221e-33	NA	NA	NA	NA	NA	NA	NA	NA	NA	NA	NA	NA	NA	NA	NA
TRGpnl4xsex50187	260.126	12.6599	1.00822	12.5567	3.65203e-36	6.12745e-33	AT1G72680.1	CAD1	Probable cinnamyl alcohol dehydrogenase 1	PREDICTED: Panicum hallii probable cinnamyl alcohol dehydrogenase 1 (LOC112874392), transcript variant X3, mRNA	1082	92.606	62	76	3	594	1672	279	1359	0	1552
TRGpnl4xapo35343	450.011	5.12248	0.408088	12.5524	3.85766e-36	6.41466e-33	AT3G58170.1	BET11	Bet1-like SNARE 1-1	PREDICTED: Setaria viridis bet1-like SNARE 1-1 (LOC117841609), mRNA	871	85.419	85	89	25	98	947	106	959	0	870
TRGpnl2xsex34594	284.652	-6.9801	0.556622	-12.5401	4.50382e-36	7.42285e-33	AT3G26400.1	EIF4B1	Eukaryotic translation initiation factor 4B1	PREDICTED: Panicum hallii eukaryotic translation initiation factor 4B1-like (LOC112900157), mRNA	1287	85.703	90	148	19	73	1349	915	2175	0	1325
TRGpnl4xsex44050	1440.62	9.45145	0.755498	12.5102	6.56457e-36	1.07243e-32	AT3G25570.2	SAMDC3	S-adenosylmethionine decarboxylase proenzyme 3	Zea mays S-adenosyl methionine decarboxylase 2 (LOC542733), mRNA	1911	88.331	87	191	24	3	1893	30	1928	0	2265
TRGpnl4xapo15755	159.203	5.172	0.413895	12.4959	7.85773e-36	1.27253e-32	AT1G16560.2	NA	NA	PREDICTED: Sorghum bicolor post-GPI attachment to proteins factor 3-like (LOC110430303), mRNA	1145	89.869	59	111	4	476	1615	314	1458	0	1467
TRGpnl4xsex66924	82.2131	7.99705	0.641026	12.4754	1.01689e-35	1.63261e-32	AT3G26890.2	NA	NA	PREDICTED: Setaria viridis uncharacterized LOC117862037 (LOC117862037), mRNA	1956	89.11	59	193	15	555	2498	276	2223	0	2414
TRGpnl2xsex15291	311.174	-6.90433	0.55552	-12.4286	1.82852e-35	2.9106e-32	AT1G22180.4	NA	NA	PREDICTED: Sorghum bicolor random slug protein 5 (LOC8085831), transcript variant X1, mRNA	1269	86.288	76	134	26	56	1302	125	1375	0	1343
TRGpnl4xsex52565	89.3347	10.8962	0.877405	12.4187	2.0695e-35	3.26627e-32	AT1G51760.1	ILL4	IAA-amino acid hydrolase ILR1-like 4	PREDICTED: Panicum hallii IAA-amino acid hydrolase ILR1-like 1 (LOC112894527), mRNA	1525	89.311	79	137	16	191	1705	66	1574	0	1890
TRGpnl4xsex66192	182.76	12.699	1.02519	12.3871	3.07121e-35	4.80652e-32	AT4G16740.2	TPS03	Tricyclene synthase, chloroplastic	PREDICTED: Setaria viridis (E)-beta-caryophyllene synthase-like (LOC117862142), mRNA	1044	83.525	100	165	6	1	1039	34	1075	0	968
TRGpnl2xsex46063	7294.54	-15.0628	1.21672	-12.3798	3.35999e-35	5.21464e-32	AT4G37870.1	PCKA	Phosphoenolpyruvate carboxykinase ATP	Paspalum paniculatum partial mRNA for phosphoenolpyruvate carboxykinase (pckF gene), specimen voucher G G. Besnard 26-2006	1663	97.895	70	35	0	304	1966	1	1663	0	2878
TRGpnl4xsex6075	133.27	8.79273	0.71325	12.3277	6.42486e-35	9.88888e-32	AT3G05530.1	RPT5A	26S protease regulatory subunit 6A homolog A	PREDICTED: Setaria viridis 26S proteasome regulatory subunit 6A homolog (LOC117854162), mRNA	1325	92.679	79	91	3	79	1403	86	1404	0	1905
TRGpnl4xsex28563	367.731	12.4034	1.00746	12.3115	7.85385e-35	1.19892e-31	AT2G37270.1	RPS5A	40S ribosomal protein S5-1	PREDICTED: Setaria italica 40S ribosomal protein S5 (LOC101754213), mRNA	823	89.915	90	71	10	1	812	10	831	0	1050
TRGpnl2xsex76255	327.483	-5.38404	0.437752	-12.2993	9.13665e-35	1.38341e-31	AT5G11680.1	NA	NA	PREDICTED: Setaria viridis uncharacterized LOC117842928 (LOC117842928), mRNA	749	90.254	64	57	10	218	950	202	950	0	965
TRGpnl4xapo11419	619.387	-7.98228	0.649199	-12.2956	9.56691e-35	1.43687e-31	AT5G50460.1	SEC61G2	Protein transport protein Sec61 subunit gamma-1	PREDICTED: Panicum hallii protein transport protein Sec61 subunit gamma-like (LOC112889550), mRNA	449	87.751	53	31	12	109	535	71	517	6.7e-138	503
TRGpnl4xsex4303	210.709	9.48776	0.771961	12.2905	1.01928e-34	1.51863e-31	AT1G21640.1	NADK2	NAD kinase 2, chloroplastic	PREDICTED: Panicum hallii probable NAD kinase 2, chloroplastic (LOC112902382), transcript variant X1, mRNA	3311	88.765	88	327	26	165	3449	128	3419	0	4012
TRGpnl2xsex34479	280.313	-7.42033	0.604072	-12.2839	1.10605e-34	1.63482e-31	AT5G50310.1	NA	NA	PREDICTED: Setaria italica kelch domain-containing protein 4 (LOC101769015), mRNA	2045	92.567	70	143	6	171	2210	166	2206	0	2926
TRGpnl4xapo1342	51.775	21.6895	1.76627	12.2799	1.16208e-34	1.70411e-31	AT4G38180.1	FRS5	Protein FAR1-RELATED SEQUENCE 5	Saccharum hybrid cultivar R570 clone BAC 176L06 complete sequence	2167	79.372	68	415	27	728	2879	23626	25775	0	1496
TRGpnl2xsex1438	2223	-5.7992	0.472885	-12.2634	1.42326e-34	2.07082e-31	AT5G56000.1	HSP90-4	Heat shock protein 90-4	PREDICTED: Panicum hallii heat shock protein 81-1-like (LOC112896965), mRNA	2284	92.469	91	155	14	96	2368	109	2386	0	3249
TRGpnl2xsex27904	599.258	-7.33314	0.599759	-12.2268	2.23526e-34	3.22705e-31	AT1G76200.1	NA	NADH dehydrogenase ubiquinone 1 beta subcomplex subunit 2	PREDICTED: Panicum hallii NADH dehydrogenase [ubiquinone] 1 beta subcomplex subunit 2 (LOC112891087), transcript variant X1, mRNA	531	85.122	69	65	12	18	542	12	534	2.93e-146	531
TRGpnl4xapo27284	29.0872	21.6477	1.77441	12.1999	3.1117e-34	4.45783e-31	AT5G60740.1	ABCG28	ABC transporter G family member 28	PREDICTED: Sorghum bicolor ABC transporter G family member 25 (LOC8071392), mRNA	437	84.439	70	41	15	32	467	2796	3206	1.5e-108	405
TRGpnl4xsex28104	407.312	10.3687	0.850454	12.192	3.43103e-34	4.87777e-31	NA	NA	NA	PREDICTED: Sorghum bicolor chaperone protein DnaJ-like (LOC110430400), transcript variant X2, mRNA	115	92.174	19	8	1	1	115	703	816	3.45e-35	161
TRGpnl4xsex45947	135.307	11.1412	0.91646	12.1567	5.28216e-34	7.45256e-31	AT1G09140.3	SR30	Serine/arginine-rich splicing factor SR30	PREDICTED: Setaria italica serine/arginine-rich-splicing factor SR34 (LOC101768233), transcript variant X2, mRNA	1196	85.87	89	134	20	1	1176	36	1216	0	1240
TRGpnl4xsex47845	181.006	11.9968	0.98742	12.1496	5.76266e-34	8.06937e-31	AT1G56450.1	PBG1	Proteasome subunit beta type-4	Zea mays proteasome subunit beta type (LOC100192865), mRNA<>Zea mays full-length cDNA clone ZM_BFb0030A19 mRNA, complete cds	873	90.951	67	66	9	152	1016	271	1138	0	1162
TRGpnl4xsex59647	192.735	8.92482	0.734629	12.1487	5.82535e-34	8.09628e-31	AT2G43320.2	NA	NA	PREDICTED: Sorghum bicolor uncharacterized LOC8073710 (LOC8073710), mRNA	1391	90.079	67	112	11	552	1924	352	1734	0	1781
TRGpnl4xapo19404	187.626	11.7658	0.96983	12.1318	7.16757e-34	9.88796e-31	NA	NA	NA	NA	NA	NA	NA	NA	NA	NA	NA	NA	NA	NA	NA
TRGpnl4xapo17554	777.728	-7.64746	0.630489	-12.1294	7.37801e-34	1.01034e-30	AT1G66330.1	NA	NA	PREDICTED: Panicum hallii senescence-associated protein OSA15, chloroplastic (LOC112901945), mRNA	1167	90.06	58	104	5	450	1609	197	1358	0	1502
TRGpnl4xsex50058	449.162	12.2854	1.01302	12.1275	7.55501e-34	1.02703e-30	AT3G24170.3	NA	Glutathione reductase, cytosolic	PREDICTED: Sorghum bicolor glutathione reductase, cytosolic (LOC110434843), mRNA	1508	91.777	82	118	4	178	1680	194	1700	0	2093
TRGpnl4xsex40022	448.153	10.0783	0.831539	12.1201	8.27007e-34	1.11609e-30	NA	NA	NA	NA	NA	NA	NA	NA	NA	NA	NA	NA	NA	NA	NA
TRGpnl4xsex60254	90.2655	11.4116	0.942933	12.1023	1.02742e-33	1.36337e-30	AT5G50310.1	NA	NA	PREDICTED: Panicum hallii kelch domain-containing protein 4 (LOC112901323), mRNA	525	91.048	66	35	7	1	516	1620	2141	0	699
TRGpnl4xsex63968	168.551	11.3131	0.93482	12.1019	1.0322e-33	1.36337e-30	AT1G67740.1	PSBY	Photosystem II core complex proteins psbY, chloroplastic	PREDICTED: Sorghum bicolor photosystem II core complex proteins psbY, chloroplastic (LOC8074044), mRNA	383	87.467	53	40	6	154	529	366	747	3.14e-117	435
TRGpnl4xapo53120	496.955	-2.66119	0.219896	-12.102	1.03015e-33	1.36337e-30	AT4G11420.1	TIF3A1	Eukaryotic translation initiation factor 3 subunit A	PREDICTED: Setaria italica eukaryotic translation initiation factor 3 subunit A (LOC101775289), mRNA	3479	89.135	98	322	43	59	3502	6	3463	0	4279
TRGpnl4xsex11160	612.799	12.5179	1.03537	12.0903	1.18912e-33	1.55958e-30	AT5G24930.1	COL4	Zinc finger protein CONSTANS-LIKE 4	PREDICTED: Setaria viridis zinc finger protein CONSTANS-LIKE 5-like (LOC117853320), mRNA	976	84.016	72	79	43	90	1025	591	1529	0	867
TRGpnl4xsex27149	354.602	12.4967	1.03376	12.0886	1.21303e-33	1.5798e-30	AT2G03420.1	NA	NA	PREDICTED: Sorghum bicolor uncharacterized LOC8081846 (LOC8081846), mRNA	434	92.166	47	34	0	178	611	297	730	3.44e-171	614
TRGpnl4xapo53789	112.139	6.09976	0.505119	12.0759	1.4162e-33	1.8316e-30	AT4G37440.3	NA	NA	PREDICTED: Sorghum bicolor uncharacterized LOC8060362 (LOC8060362), mRNA	1544	82.902	73	243	14	522	2053	642	2176	0	1369
TRGpnl4xsex61955	314.844	8.74564	0.724282	12.0749	1.43324e-33	1.84086e-30	AT4G33865.1	RPS29C	40S ribosomal protein S29	PREDICTED: Panicum hallii 40S ribosomal protein S29 (LOC112887111), mRNA	471	82.803	52	49	23	181	631	1	459	1.63e-104	392
TRGpnl4xsex27988	98.3357	11.349	0.941149	12.0586	1.74675e-33	2.22816e-30	AT2G43120.2	PRN2	Pirin-like protein 2	Setaria viridis cultivar ME034v chromosome 9	770	86.883	75	69	21	713	1456	736308	737071	0	833
TRGpnl4xsex58468	94.1086	8.05957	0.668405	12.0579	1.76185e-33	2.23213e-30	AT3G12390.1	NA	Nascent polypeptide-associated complex subunit alpha-like protein 1	PREDICTED: Panicum hallii nascent polypeptide-associated complex subunit alpha-like protein 1 (LOC112877789), mRNA	717	89.54	64	62	8	63	779	8	711	0	896
TRGpnl4xsex65284	70.1797	7.97964	0.662208	12.0501	1.93824e-33	2.43902e-30	AT3G11540.1	SPY	Probable UDP-N-acetylglucosamine--peptide N-acetylglucosaminyltransferase SPINDLY	PREDICTED: Panicum hallii probable UDP-N-acetylglucosamine--peptide N-acetylglucosaminyltransferase SPINDLY (LOC112896934), mRNA	3190	90.408	92	265	29	266	3432	528	3699	0	4157
TRGpnl4xsex28504	299.538	12.3532	1.02715	12.0267	2.57359e-33	3.21678e-30	AT1G64510.1	RPS6	30S ribosomal protein S6 alpha, chloroplastic	PREDICTED: Setaria viridis 30S ribosomal protein S6 alpha, chloroplastic (LOC117837554), mRNA	739	86.739	69	63	26	52	779	1	715	0	789
TRGpnl4xsex17724	134.349	8.30812	0.692229	12.002	3.46883e-33	4.30685e-30	AT2G03800.2	GEK1	D-aminoacyl-tRNA deacylase	PREDICTED: Panicum hallii D-aminoacyl-tRNA deacylase (LOC112878845), mRNA	1011	92.186	68	75	4	123	1131	152	1160	0	1426
TRGpnl4xsex28983	167.572	11.0488	0.921208	11.9938	3.82935e-33	4.72298e-30	AT2G22570.1	NIC1	Nicotinamidase 1	PREDICTED: Sorghum bicolor nicotinamidase 1 (LOC110434627), transcript variant X1, mRNA	799	91.615	67	63	4	156	951	346	1143	0	1101
TRGpnl2xsex65165	222.539	-3.60615	0.300845	-11.9867	4.17017e-33	5.10951e-30	AT1G63690.1	SPPL2	Signal peptide peptidase-like 2	PREDICTED: Panicum hallii signal peptide peptidase-like 4 (LOC112879870), mRNA	1860	89.409	75	164	24	183	2024	155	1999	0	2313
TRGpnl4xsex67710	397.429	10.2674	0.857639	11.9717	4.99987e-33	6.08605e-30	AT1G64860.1	SIGA	RNA polymerase sigma factor sigA	PREDICTED: Panicum hallii RNA polymerase sigma factor sigA (LOC112897219), transcript variant X2, mRNA	1601	89.319	89	132	22	42	1625	813	2391	0	1973
TRGpnl2xsex62920	206.694	-4.2276	0.354218	-11.935	7.7755e-33	9.4032e-30	AT1G12640.1	LPLAT1	Lysophospholipid acyltransferase 1	PREDICTED: Setaria viridis lysophospholipid acyltransferase 1-like (LOC117866735), mRNA	1679	91.304	92	114	20	5	1681	204	1852	0	2263
TRGpnl4xsex35533	234.254	12.0237	1.00779	11.9307	8.18566e-33	9.83536e-30	AT1G15740.1	NA	NA	PREDICTED: Setaria viridis putative adenylate cyclase regulatory protein (LOC117861641), transcript variant X1, mRNA	2116	87.618	84	227	22	5	2101	7	2106	0	2423
TRGpnl2xsex11139	1127.43	-9.82344	0.824239	-11.9182	9.51451e-33	1.13587e-29	AT3G08590.2	NA	Probable 2,3-bisphosphoglycerate-independent phosphoglycerate mutase 2	PREDICTED: Setaria viridis 2,3-bisphosphoglycerate-independent phosphoglycerate mutase (LOC117857118), mRNA	1927	91.334	85	152	8	127	2049	28	1943	0	2619
TRGpnl2xsex455	492.115	-3.99286	0.335098	-11.9155	9.82572e-33	1.16556e-29	AT3G21215.2	NA	NA	PREDICTED: Panicum hallii RNA-binding protein mde7 (LOC112897236), mRNA	1560	86.667	54	163	24	1	1547	174	1701	0	1687
TRGpnl4xsex31830	83.675	8.18463	0.687113	11.9116	1.02954e-32	1.21354e-29	AT2G29110.1	GLR2.8	Glutamate receptor 2.8	PREDICTED: Panicum hallii glutamate receptor 2.8-like (LOC112875466), mRNA	1795	86.964	80	189	34	3	1782	1385	3149	0	1977
TRGpnl2xsex60674	351.863	-5.48957	0.461107	-11.9052	1.11192e-32	1.3024e-29	AT1G45000.1	RPT4B	26S protease regulatory subunit S10B homolog B	PREDICTED: Sorghum bicolor 26S protease regulatory subunit S10B homolog B (LOC8082914), mRNA	1605	91.651	87	115	15	60	1651	40	1638	0	2204
TRGpnl2xsex51057	3819.5	-7.89756	0.66385	-11.8966	1.2328e-32	1.43497e-29	AT1G03130.1	PSAD2	Photosystem I reaction center subunit II-2, chloroplastic	Saccharum hybrid cultivar GT28 photosystem I reaction center subunit II mRNA, complete cds	617	91.41	47	41	12	258	874	69	673	0	835
TRGpnl4xsex48695	99.4097	11.0752	0.93191	11.8844	1.42711e-32	1.65082e-29	AT3G27010.1	TCP20	Transcription factor TCP20	PREDICTED: Sorghum bicolor transcription factor TCP20 (LOC8059375), mRNA	1403	84.676	34	123	53	611	1980	917	2260	0	1315
TRGpnl4xapo18669	349.467	11.5295	0.970197	11.8836	1.43956e-32	1.65494e-29	AT1G73230.1	NA	Nascent polypeptide-associated complex subunit beta	PREDICTED: Setaria viridis basic transcription factor 3-like (LOC117840600), mRNA	758	90.106	71	54	13	156	906	37	780	0	965
TRGpnl4xsex27514	362.664	13.188	1.1109	11.8715	1.66528e-32	1.89148e-29	AT2G26980.3	CIPK3	CBL-interacting serine/threonine-protein kinase 3	PREDICTED: Sorghum bicolor CBL-interacting protein kinase 31 (LOC8055912), transcript variant X1, mRNA	1807	91.588	84	133	8	273	2070	197	1993	0	2477
TRGpnl4xsex50306	113.291	11.171	0.941018	11.8712	1.6701e-32	1.89148e-29	AT3G42170.1	HAT	Zinc finger BED domain-containing protein DAYSLEEPER	NA	NA	NA	NA	NA	NA	NA	NA	NA	NA	NA	NA
TRGpnl4xapo15178	21235.1	4.35737	0.367062	11.8709	1.67578e-32	1.89148e-29	AT4G15530.5	PPDK	Pyruvate, phosphate dikinase 1, chloroplastic	Paspalum paniculatum partial pyruvate orthophosphate dikinase (ppdk gene), specimen voucher G G. Besnard 26-2006	2265	98.278	62	39	0	567	2831	1	2265	0	3967
TRGpnl4xsex27530	653.315	11.5167	0.970282	11.8695	1.70573e-32	1.91368e-29	AT3G43810.1	CAM7	Calmodulin-7	Saccharum officinarum calmodulin (CaM925) mRNA, complete cds	849	88.575	79	64	18	39	866	55	891	0	1000
TRGpnl4xsex24134	192.732	11.8306	0.997049	11.8656	1.78516e-32	1.99081e-29	AT3G02090.1	NA	Probable mitochondrial-processing peptidase subunit beta, mitochondrial	PREDICTED: Sorghum bicolor probable mitochondrial-processing peptidase subunit beta, mitochondrial (LOC8054202), mRNA	2137	89.986	97	169	22	1	2109	63	2182	0	2719
TRGpnl4xsex60236	63.1427	10.7457	0.907366	11.8428	2.34629e-32	2.60067e-29	AT5G50310.1	NA	NA	PREDICTED: Setaria viridis kelch domain-containing protein 4 (LOC117864065), mRNA	1452	93.802	68	89	1	171	1621	173	1624	0	2182
TRGpnl4xapo54167	259.051	10.8612	0.917157	11.8423	2.35995e-32	2.60067e-29	AT4G21190.1	EMB1417	Pentatricopeptide repeat-containing protein At4g21190	PREDICTED: Sorghum bicolor pentatricopeptide repeat-containing protein At4g21190 (LOC8075603), transcript variant X1, mRNA	952	90.336	54	86	5	160	1108	183	1131	0	1243
TRGpnl4xapo27261	592.584	5.68182	0.479859	11.8406	2.40711e-32	2.63704e-29	AT3G22790.2	NET1A	Protein NETWORKED 1A	PREDICTED: Setaria viridis protein NETWORKED 1D-like (LOC117837909), mRNA	2148	86.406	86	278	12	1	2138	3514	5657	0	2337
TRGpnl2xsex59386	923.122	-9.67704	0.817446	-11.8381	2.47923e-32	2.70016e-29	AT1G74470.1	CHLP	Geranylgeranyl diphosphate reductase, chloroplastic	PREDICTED: Sorghum bicolor geranylgeranyl diphosphate reductase, chloroplastic (LOC8075711), mRNA	1388	95.893	75	51	3	53	1440	81	1462	0	2242
TRGpnl2xsex7154	579.825	-7.57805	0.640306	-11.835	2.57214e-32	2.78506e-29	AT1G68530.1	CUT1	3-ketoacyl-CoA synthase 6	PREDICTED: Sorghum bicolor 3-ketoacyl-CoA synthase 5 (LOC8074962), mRNA	1565	89.265	77	148	15	62	1613	132	1689	0	1941
TRGpnl2xsex68145	147.364	-3.92331	0.332111	-11.8132	3.33505e-32	3.59024e-29	AT1G50480.1	THFS	Formate--tetrahydrofolate ligase	PREDICTED: Panicum hallii formate--tetrahydrofolate ligase (LOC112881633), mRNA	2157	91.841	78	158	10	126	2264	143	2299	0	2992
TRGpnl4xapo48354	1045.64	7.94406	0.672609	11.8108	3.43244e-32	3.67386e-29	AT3G08590.2	NA	Probable 2,3-bisphosphoglycerate-independent phosphoglycerate mutase 2	PREDICTED: Setaria viridis 2,3-bisphosphoglycerate-independent phosphoglycerate mutase (LOC117857118), mRNA	1927	91.334	85	152	8	127	2049	28	1943	0	2619
TRGpnl4xsex10253	169.39	10.6665	0.903926	11.8002	3.89265e-32	4.14263e-29	AT5G60750.1	NA	NA	PREDICTED: Sorghum bicolor uncharacterized LOC8058827 (LOC8058827), mRNA	1377	86.202	73	147	35	351	1716	224	1568	0	1450
TRGpnl2xsex41639	1423.88	-9.9586	0.844483	-11.7925	4.26463e-32	4.5127e-29	AT1G04410.1	MDH1	Malate dehydrogenase, cytoplasmic 1	Paspalum vaginatum clone Sp30 hypothetical protein mRNA, partial cds	1094	94.333	94	32	25	26	1118	2	1066	0	1650
TRGpnl4xsex65711	94.0232	11.1863	0.949756	11.7781	5.06412e-32	5.32843e-29	AT4G17370.1	NA	NA	PREDICTED: Setaria viridis inositol 2-dehydrogenase 2 (LOC117861999), mRNA	1212	92.657	87	89	0	38	1249	89	1300	0	1746
TRGpnl4xapo11284	166.821	10.3882	0.883147	11.7627	6.07677e-32	6.35801e-29	AT2G27100.1	SE	Serrate RNA effector molecule	PREDICTED: Setaria viridis serrate RNA effector molecule-like (LOC117853682), mRNA	2543	88.596	94	214	40	1	2506	108	2611	0	3020
TRGpnl2xsex42837	1220.58	-3.17282	0.2699	-11.7555	6.61398e-32	6.88142e-29	AT3G53740.3	RPL36B	60S ribosomal protein L36-2	PREDICTED: Setaria viridis 60S ribosomal protein L36-3-like (LOC117848471), transcript variant X1, mRNA	546	88.828	77	40	13	28	559	139	677	0	651
TRGpnl4xapo63083	395.397	12.1475	1.03447	11.7427	7.69947e-32	7.9663e-29	AT2G33150.1	PED1	3-ketoacyl-CoA thiolase 2, peroxisomal	PREDICTED: Sorghum bicolor 3-ketoacyl-CoA thiolase 2, peroxisomal (LOC8059276), mRNA	1579	89.804	80	149	10	328	1902	268	1838	0	2013
TRGpnl2xsex65605	935.581	-6.89411	0.58735	-11.7377	8.17168e-32	8.36196e-29	AT1G53750.1	RPT1A	26S protease regulatory subunit 7 homolog A	Zea mays uncharacterized LOC100274064 (LOC100274064), mRNA<>Zea mays full-length cDNA clone ZM_BFb0196A15 mRNA, complete cds	1410	92.057	74	105	6	176	1580	75	1482	0	1977
TRGpnl4xsex49060	128.007	7.13741	0.608057	11.7381	8.13373e-32	8.36196e-29	AT4G21150.3	RPN2	Dolichyl-diphosphooligosaccharide--protein glycosyltransferase subunit 2	PREDICTED: Setaria italica dolichyl-diphosphooligosaccharide--protein glycosyltransferase subunit 2 (LOC101774093), mRNA	2477	90.957	95	209	9	33	2500	22	2492	0	3319
TRGpnl4xapo33329	254.777	7.94782	0.677328	11.7341	8.52576e-32	8.67662e-29	AT2G43630.1	NA	NA	PREDICTED: Panicum hallii uncharacterized LOC112887711 (LOC112887711), mRNA	1156	87.111	74	106	24	32	1159	41	1181	0	1269
TRGpnl2xsex34445	1475.46	-10.0407	0.856693	-11.7203	1.00343e-31	1.01564e-28	AT1G06040.2	BBX24	B-box zinc finger protein 24	Digitaria exilis annotation	1018	82.613	82	104	48	1	987	21691628	21690653	0	832
TRGpnl4xsex32035	139.49	10.4592	0.894688	11.6903	1.42856e-31	1.43812e-28	AT1G71820.1	SEC6	Exocyst complex component SEC6	PREDICTED: Panicum hallii exocyst complex component SEC6 (LOC112885012), mRNA	2708	91.47	96	176	26	28	2694	1	2694	0	3670
TRGpnl4xsex67029	7341.8	7.77463	0.665336	11.6853	1.51589e-31	1.51783e-28	AT1G79040.1	PSBR	Photosystem II 10 kDa polypeptide, chloroplastic	PREDICTED: Panicum hallii photosystem II 10 kDa polypeptide, chloroplastic (LOC112897157), mRNA	423	92.435	36	31	1	176	597	36	458	9.5e-168	603
TRGpnl4xsex68721	166.374	12.0065	1.03004	11.6563	2.13192e-31	2.12324e-28	NA	NA	NA	NA	NA	NA	NA	NA	NA	NA	NA	NA	NA	NA	NA
TRGpnl4xapo22625	201.47	11.1783	0.959304	11.6525	2.22714e-31	2.1946e-28	AT4G02715.2	NA	NA	PREDICTED: Panicum hallii uncharacterized protein C18G6.09c-like (LOC112876135), mRNA	2238	79.088	82	308	84	24	2208	50	2180	0	1393
TRGpnl4xapo49277	162.877	10.7932	0.926243	11.6527	2.22397e-31	2.1946e-28	AT2G25660.3	NA	NA	PREDICTED: Setaria viridis protein SUBSTANDARD STARCH GRAIN 4, chloroplastic (LOC117854855), transcript variant X4, mRNA	6019	91.926	97	458	12	2	6006	484	6488	0	8397
TRGpnl4xsex14435	243.811	11.1628	0.960828	11.6179	3.34082e-31	3.27467e-28	AT4G21860.3	MSRB2	Peptide methionine sulfoxide reductase B2, chloroplastic	PREDICTED: Setaria italica peptide methionine sulfoxide reductase B5 (LOC101763359), mRNA	724	88.674	70	69	6	23	744	4	716	0	870
TRGpnl4xapo21296	321.812	5.72178	0.492548	11.6167	3.38994e-31	3.30542e-28	AT5G12040.1	NLP3	Omega-amidase, chloroplastic	PREDICTED: Setaria italica omega-amidase, chloroplastic (LOC101756761), mRNA	1151	91.573	77	85	7	97	1246	53	1192	0	1578
TRGpnl4xsex69499	1371.69	9.34649	0.804908	11.6119	3.58704e-31	3.47939e-28	NA	NA	NA	Zea mays uncharacterized LOC542569 (LOC542569), mRNA	339	81.416	41	28	19	456	772	378	703	4.33e-60	244
TRGpnl2xsex67533	292.147	-7.92387	0.68315	-11.599	4.16821e-31	4.02217e-28	AT5G48385.1	FRL3	FRIGIDA-like protein 3	PREDICTED: Panicum hallii FRIGIDA-like protein 3 (LOC112880625), transcript variant X2, mRNA	1833	91.38	86	139	11	128	1954	1	1820	0	2492
TRGpnl4xsex51433	127.788	11.1048	0.958596	11.5844	4.94361e-31	4.74582e-28	AT2G16710.1	NA	Iron-sulfur assembly protein IscA-like 1, mitochondrial	PREDICTED: Sorghum bicolor iron-sulfur assembly protein IscA-like 1, mitochondrial (LOC8085046), mRNA	621	88.728	61	61	8	179	797	103	716	0	750
TRGpnl2xsex65481	523.123	-7.83126	0.676254	-11.5804	5.18293e-31	4.95004e-28	AT3G54810.1	GATA8	GATA transcription factor 8	PREDICTED: Zea mays uncharacterized LOC100280196 (LOC100280196), transcript variant X3, mRNA	2188	84.232	71	173	95	657	2772	1609	3696	0	1971
TRGpnl4xsex50682	113.57	11.7312	1.01331	11.5772	5.37811e-31	5.11025e-28	AT4G29100.1	BHLH68	Transcription factor bHLH68	Zea mays uncharacterized LOC100191589 (LOC100191589), mRNA<>Zea mays full-length cDNA clone ZM_BFc0123B16 mRNA, complete cds	1126	82.238	58	95	65	322	1410	259	1316	0	874
TRGpnl4xsex8933	92.2933	10.8085	0.934682	11.5639	6.28165e-31	5.93849e-28	AT2G33620.3	AHL10	AT-hook motif nuclear-localized protein 10	PREDICTED: Panicum hallii AT-hook motif nuclear-localized protein 10-like (LOC112889382), mRNA	1642	81.79	84	225	40	118	1732	60	1654	0	1308
TRGpnl4xapo45991	311.745	12.0105	1.03888	11.5611	6.4901e-31	6.10456e-28	AT5G01270.1	CPL2	RNA polymerase II C-terminal domain phosphatase-like 2	PREDICTED: Setaria italica RNA polymerase II C-terminal domain phosphatase-like 2 (LOC101764359), transcript variant X1, mRNA	2400	90.75	76	190	24	30	2409	5	2392	0	3173
TRGpnl4xsex18503	195.76	11.498	0.994944	11.5564	6.84896e-31	6.40973e-28	AT3G02300.2	NA	NA	PREDICTED: Sorghum bicolor ultraviolet-B receptor UVR8 (LOC8064524), mRNA	1818	90.154	87	147	18	70	1872	1	1801	0	2337
TRGpnl4xsex64281	128.097	6.91083	0.599992	11.5182	1.06822e-30	9.94715e-28	NA	NA	NA	Setaria viridis cultivar ME034v chromosome 2	270	77.778	18	41	15	5	258	14366529	14366795	6.5e-31	148
TRGpnl4xsex44167	892.664	28.2251	2.45112	11.5152	1.10614e-30	1.02491e-27	AT1G61520.1	LHCA3	Photosystem I chlorophyll a/b-binding protein 3-1, chloroplastic	Paspalum vaginatum clone SpST4 hypothetical protein mRNA, complete cds	810	97.037	53	21	1	405	1214	1	807	0	1360
TRGpnl4xsex26674	79.204	10.3244	0.896829	11.5121	1.14607e-30	1.05664e-27	AT3G61060.1	PP2A13	F-box protein PP2-A13	PREDICTED: Sorghum bicolor F-box protein PP2-A13 (LOC8077996), mRNA	1082	88.54	70	110	10	300	1375	328	1401	0	1299
TRGpnl4xapo1383	726.297	-7.93817	0.689716	-11.5093	1.18396e-30	1.0862e-27	AT3G11130.1	CHC1	Clathrin heavy chain 1	PREDICTED: Panicum hallii clathrin heavy chain 1 (LOC112903487), mRNA	5159	93.196	87	347	3	190	5348	118	5272	0	7579
TRGpnl2xsex34494	756.746	-3.42314	0.297469	-11.5075	1.20872e-30	1.10348e-27	AT5G63190.1	NA	NA	Saccharum officinarum clone SCCCLR1C01H06, complete sequence	2402	91.007	85	180	15	38	2413	20	2411	0	3208
TRGpnl4xapo5335	268.583	10.5839	0.920409	11.4992	1.33179e-30	1.2099e-27	AT5G42190.1	SKP1B	SKP1-like protein 1B	PREDICTED: Panicum hallii SKP1-like protein 1 (LOC112902653), mRNA	825	86.424	69	76	17	186	975	102	925	0	870
TRGpnl2xsex70684	148.57	-7.45408	0.648365	-11.4967	1.37016e-30	1.23871e-27	AT4G11610.2	NA	NA	PREDICTED: Panicum hallii FT-interacting protein 1-like (LOC112881845), transcript variant X1, mRNA	3753	89.821	94	303	44	95	3809	67	3778	0	4741
TRGpnl2xsex64913	548.176	-9.212	0.801439	-11.4943	1.40874e-30	1.26745e-27	AT2G24200.1	LAP1	Leucine aminopeptidase 1	PREDICTED: Panicum hallii leucine aminopeptidase 2, chloroplastic (LOC112887309), mRNA	1801	92.282	77	124	10	3	1801	39	1826	0	2542
TRGpnl2xsex48280	132.466	-6.07335	0.529164	-11.4773	1.71635e-30	1.53678e-27	AT1G09760.1	NA	U2 small nuclear ribonucleoprotein A'	PREDICTED: Panicum hallii U2 small nuclear ribonucleoprotein A' (LOC112875322), mRNA	928	91.595	63	71	4	135	1058	75	999	0	1275
TRGpnl4xapo26253	226.375	6.80206	0.593314	11.4645	1.98861e-30	1.77203e-27	AT5G08535.3	NA	NA	PREDICTED: Setaria viridis PIN2/TERF1-interacting telomerase inhibitor 1 (LOC117835328), mRNA	417	90.647	36	34	5	278	694	59	470	1.25e-151	549
TRGpnl2xsex54950	287.08	-6.27826	0.548495	-11.4463	2.45299e-30	2.17543e-27	AT3G58140.1	NA	Phenylalanine--tRNA ligase, chloroplastic/mitochondrial	PREDICTED: Panicum hallii phenylalanine--tRNA ligase, chloroplastic/mitochondrial (LOC112885719), mRNA	1295	91.737	75	104	3	1	1292	218	1512	0	1796
TRGpnl4xsex29	103.559	9.25513	0.808627	11.4455	2.47691e-30	2.18623e-27	AT1G60900.1	U2AF65B	Splicing factor U2af large subunit B	Zea mays Splicing factor U2AF subunit (LOC100192903), mRNA<>Zea mays clone 346960 splicing factor U2AF 65 kDa subunit mRNA, complete cds	1777	88.745	85	162	24	101	1855	29	1789	0	2139
TRGpnl4xsex66130	124.978	10.566	0.923856	11.4368	2.73668e-30	2.40413e-27	AT5G08290.1	YLS8	Thioredoxin-like protein YLS8	PREDICTED: Sorghum bicolor thioredoxin-like protein YLS8 (LOC8065492), mRNA	630	88.095	65	50	20	204	821	178	794	0	725
TRGpnl4xapo66437	257.693	-5.84314	0.51096	-11.4356	2.77603e-30	2.42724e-27	AT3G01910.1	SOX	Sulfite oxidase	PREDICTED: Setaria viridis sulfite oxidase (LOC117860850), mRNA	1257	92.442	65	91	3	267	1520	1	1256	0	1792
TRGpnl4xapo23373	403.663	5.38866	0.471294	11.4338	2.83582e-30	2.46793e-27	AT5G23860.2	TUBB8	Tubulin beta-8 chain	PREDICTED: Setaria italica tubulin beta-7 chain (LOC101780256), mRNA	1699	90.642	94	113	27	108	1797	132	1793	0	2215
TRGpnl4xsex8879	85.3409	11.1449	0.974905	11.4318	2.90008e-30	2.51212e-27	AT5G34850.1	PAP26	Bifunctional purple acid phosphatase 26	PREDICTED: Sorghum bicolor phosphoenolpyruvate phosphatase (LOC110430784), transcript variant X1, mRNA	1896	89.082	89	155	34	136	2007	149	2016	0	2307
TRGpnl2xsex33860	237.101	-21.9844	1.92431	-11.4245	3.15339e-30	2.7189e-27	AT1G77490.1	APXT	L-ascorbate peroxidase T, chloroplastic	PREDICTED: Setaria viridis probable L-ascorbate peroxidase 7, chloroplastic (LOC117865975), mRNA	1385	86.498	72	134	32	347	1696	330	1696	0	1472
TRGpnl2xsex564	262.792	-7.38711	0.64703	-11.417	3.44082e-30	2.93951e-27	AT3G52300.1	NA	ATP synthase subunit d, mitochondrial	PREDICTED: Setaria viridis ATP synthase subunit d, mitochondrial-like (LOC117860562), mRNA	918	89.434	77	84	8	94	1003	40	952	0	1146
TRGpnl4xsex11972	93.1722	10.1139	0.885865	11.417	3.44051e-30	2.93951e-27	AT1G50030.1	TOR	Serine/threonine-protein kinase TOR	PREDICTED: Panicum hallii serine/threonine-protein kinase TOR (LOC112886367), mRNA	7734	92.953	97	518	13	75	7788	69	7795	0	11237
TRGpnl4xapo51565	197.545	11.6157	1.01752	11.4157	3.49062e-30	2.96843e-27	AT2G37570.1	NA	NA	PREDICTED: Panicum hallii uncharacterized LOC112891619 (LOC112891619), mRNA	1728	89.005	91	153	26	1	1717	627	2328	0	2104
TRGpnl4xsex2249	360.864	11.4229	1.00179	11.4024	4.0666e-30	3.44252e-27	AT5G47120.1	BI-1	Bax inhibitor 1	PREDICTED: Panicum hallii bax inhibitor 1-like (LOC112890746), mRNA	695	89.496	44	65	6	275	968	187	874	0	872
TRGpnl4xapo24084	821.665	10.945	0.960636	11.3934	4.50827e-30	3.79915e-27	AT1G62250.1	NA	NA	PREDICTED: Panicum hallii uncharacterized LOC112876809 (LOC112876809), transcript variant X1, mRNA	1122	86.988	74	100	28	50	1163	9	1092	0	1221
TRGpnl4xapo34008	1723.94	12.5686	1.10331	11.3917	4.59848e-30	3.85771e-27	AT4G03280.1	PETC	Cytochrome b6-f complex iron-sulfur subunit, chloroplastic	PREDICTED: Setaria italica cytochrome b6-f complex iron-sulfur subunit, chloroplastic (LOC101778821), transcript variant X2, mRNA	885	87.232	64	68	25	6	878	99	950	0	966
TRGpnl2xsex9820	214.231	-7.55106	0.663586	-11.3792	5.30965e-30	4.43434e-27	AT5G35460.1	NA	NA	PREDICTED: Sorghum bicolor uncharacterized membrane protein C776.05 (LOC8078650), transcript variant X1, mRNA	1305	89.732	72	106	20	159	1456	82	1365	0	1642
TRGpnl4xapo34032	753.013	-7.00659	0.616076	-11.3729	5.70355e-30	4.74205e-27	AT5G59240.1	RPS8B	40S ribosomal protein S8-2	PREDICTED: Panicum hallii 40S ribosomal protein S8-like (LOC112890374), mRNA	878	89.863	86	72	12	1	867	86	957	0	1112
TRGpnl2xsex34133	1896.9	-9.27219	0.817839	-11.3374	8.56177e-30	7.0832e-27	AT1G12900.5	GAPA2	Glyceraldehyde-3-phosphate dehydrogenase GAPA2, chloroplastic	PREDICTED: Panicum hallii glyceraldehyde-3-phosphate dehydrogenase A, chloroplastic (LOC112899553), mRNA	1527	89.587	80	96	32	192	1706	17	1492	0	1881
TRGpnl4xsex43	85.9666	5.92207	0.522362	11.3371	8.59547e-30	7.0832e-27	NA	NA	NA	NA	NA	NA	NA	NA	NA	NA	NA	NA	NA	NA	NA
TRGpnl2xsex60460	366.192	-8.03593	0.708952	-11.3349	8.80936e-30	7.22748e-27	AT2G23940.2	NA	NA	PREDICTED: Panicum hallii transmembrane protein 208-like (LOC112901009), mRNA	844	86.611	89	100	11	7	845	24	859	0	920
TRGpnl4xsex63573	169.931	11.1645	0.986376	11.3187	1.06061e-29	8.66345e-27	AT2G39730.3	RCA	Ribulose bisphosphate carboxylase/oxygenase activase, chloroplastic	PREDICTED: Setaria viridis ribulose bisphosphate carboxylase/oxygenase activase, chloroplastic (LOC117833342), transcript variant X2, mRNA	168	91.667	21	14	0	636	803	901	1068	9.74e-57	233
TRGpnl4xsex32471	166.276	10.3258	0.912851	11.3116	1.14967e-29	9.33476e-27	AT1G05940.1	CAT9	Cationic amino acid transporter 9, chloroplastic	PREDICTED: Sorghum bicolor cationic amino acid transporter 9, chloroplastic (LOC8073963), mRNA	1722	91.057	90	133	9	2	1715	291	1999	0	2307
TRGpnl4xapo36103	484.453	10.5842	0.935717	11.3114	1.15282e-29	9.33476e-27	AT1G74050.1	RPL6C	60S ribosomal protein L6-3	PREDICTED: Sorghum bicolor 60S ribosomal protein L6-3 (LOC8055433), mRNA	936	91.132	82	77	4	5	935	57	991	0	1264
TRGpnl4xapo11633	156.709	10.6493	0.941641	11.3093	1.18081e-29	9.51997e-27	AT3G61460.1	NA	NA	Zea mays RING zinc finger protein-like (LOC100284868), mRNA	476	80.462	43	61	15	93	546	165	630	3.43e-87	335
TRGpnl4xsex30104	91.9101	8.91522	0.788363	11.3085	1.19076e-29	9.55885e-27	AT5G11600.1	NA	NA	PREDICTED: Panicum hallii uncharacterized LOC112886799 (LOC112886799), mRNA	504	87.698	48	49	9	242	737	660	1158	1.83e-159	575
TRGpnl4xsex17416	135.881	11.1287	0.984368	11.3054	1.23329e-29	9.85773e-27	NA	NA	NA	PREDICTED: Sorghum bicolor uncharacterized LOC8059494 (LOC8059494), mRNA	1816	82.104	88	242	44	1	1779	5375	7144	0	1476
TRGpnl4xapo47032	417.134	-2.20063	0.194663	-11.3048	1.24271e-29	9.89063e-27	AT2G36460.1	FAB6	Fructose-bisphosphate aldolase 6, cytosolic	PREDICTED: Sorghum bicolor fructose-bisphosphate aldolase, cytoplasmic isozyme (LOC8078696), mRNA	1143	89.151	82	92	18	1	1122	411	1542	0	1395
TRGpnl4xapo24200	135.125	5.61979	0.497446	11.2973	1.35325e-29	1.07246e-26	AT5G07980.1	NA	NA	PREDICTED: Sorghum bicolor uncharacterized protein DDB_G0283357 (LOC8057348), mRNA	5518	89.906	95	479	33	295	5769	329	5811	0	7033
TRGpnl4xsex51941	146.558	10.7529	0.952938	11.284	1.57486e-29	1.24279e-26	AT4G03020.1	NA	NA	PREDICTED: Panicum hallii LEC14B protein-like (LOC112891841), transcript variant X2, mRNA	1684	90.083	88	147	8	13	1691	56	1724	0	2167
TRGpnl4xsex53321	88.0202	11.1647	0.9899	11.2786	1.67377e-29	1.31527e-26	AT4G33650.1	DRP3A	Dynamin-related protein 3A	PREDICTED: Setaria italica dynamin-related protein 3B (LOC101765437), mRNA	2735	91.079	94	209	21	1	2714	385	3105	0	3666
TRGpnl2xsex38634	129.704	-5.11013	0.45339	-11.2709	1.8259e-29	1.42879e-26	AT1G54710.1	ATG18H	Autophagy-related protein 18h	PREDICTED: Panicum hallii autophagy-related protein 18h-like (LOC112884447), mRNA	3546	90.863	99	290	15	1	3530	430	3957	0	4723
TRGpnl4xsex34409	75.2627	10.0054	0.888592	11.2599	2.07092e-29	1.61374e-26	AT4G32190.1	NA	NA	PREDICTED: Panicum hallii myosin heavy chain, embryonic smooth muscle isoform-like (LOC112890670), mRNA	2088	90.326	85	200	2	3	2089	257	2343	0	2736
TRGpnl4xapo19406	159.696	11.3006	1.00428	11.2524	2.25354e-29	1.74873e-26	NA	NA	NA	PREDICTED: Oryza sativa Japonica Group uncharacterized LOC4331377 (LOC4331377), mRNA	1373	76.766	62	242	45	476	1819	479	1803	0	697
TRGpnl4xsex67351	157.546	7.20279	0.641187	11.2335	2.79098e-29	2.15679e-26	AT5G48300.1	APS1	Glucose-1-phosphate adenylyltransferase small subunit, chloroplastic	PREDICTED: Setaria italica glucose-1-phosphate adenylyltransferase small subunit, chloroplastic/amyloplastic (LOC101759783), mRNA	1932	90.114	87	159	21	126	2051	52	1957	0	2481
TRGpnl4xsex5232	225.757	8.33676	0.742499	11.228	2.9721e-29	2.28727e-26	AT3G12480.1	NA	NA	PREDICTED: Panicum hallii dr1-associated corepressor-like (LOC112903171), transcript variant X1, mRNA	1145	88.559	80	95	18	87	1218	95	1216	0	1356
TRGpnl2xsex64906	1017.63	-10.2505	0.913978	-11.2153	3.42994e-29	2.62874e-26	AT2G24940.1	MP3	Probable steroid-binding protein 3	Setaria viridis cultivar ME034v chromosome 1	776	81.701	79	87	36	142	899	40267767	40268505	1.29e-165	595
TRGpnl4xsex15279	106.72	10.4005	0.928169	11.2054	3.83669e-29	2.92843e-26	AT3G25610.1	ALA10	Phospholipid-transporting ATPase 10	PREDICTED: Panicum hallii putative phospholipid-transporting ATPase 9 (LOC112887140), mRNA	3227	86.086	89	368	47	449	3654	854	4020	0	3397
TRGpnl4xapo14713	352.905	10.7559	0.96149	11.1867	4.73598e-29	3.60008e-26	AT2G29080.1	FTSH3	ATP-dependent zinc metalloprotease FTSH 3, mitochondrial	PREDICTED: Panicum hallii ATP-dependent zinc metalloprotease FTSH 8, mitochondrial (LOC112884870), transcript variant X1, mRNA	2558	91.517	91	193	12	1	2538	220	2773	0	3500
TRGpnl4xapo44990	398.563	-7.79501	0.697057	-11.1828	4.95294e-29	3.7497e-26	AT3G56150.1	TIF3C1	Eukaryotic translation initiation factor 3 subunit C	PREDICTED: Setaria italica eukaryotic translation initiation factor 3 subunit C (LOC101760068), mRNA	2974	88.971	91	285	21	87	3034	158	3114	0	3635
TRGpnl4xsex8877	191.141	2.8313	0.25338	11.1741	5.45818e-29	4.11547e-26	AT1G21720.1	PBC1	Proteasome subunit beta type-3-A	PREDICTED: Setaria italica proteasome subunit beta type-3 (LOC101761880), mRNA	977	87.308	84	84	23	1	944	2	971	0	1081
TRGpnl2xsex14260	184.242	-6.3751	0.570967	-11.1654	6.01923e-29	4.5202e-26	AT2G36460.1	FAB6	Fructose-bisphosphate aldolase 6, cytosolic	PREDICTED: Sorghum bicolor fructose-bisphosphate aldolase, cytoplasmic isozyme (LOC8078696), mRNA	1490	88.993	80	122	29	85	1548	69	1542	0	1805
TRGpnl4xapo66331	286.353	-6.96054	0.623585	-11.1621	6.2472e-29	4.67255e-26	AT1G20200.1	RPN3A	26S proteasome non-ATPase regulatory subunit 3 homolog A	PREDICTED: Panicum hallii probable 26S proteasome non-ATPase regulatory subunit 3 (LOC112897192), mRNA	1680	90.238	82	146	14	145	1817	127	1795	0	2178
TRGpnl4xapo40981	240.044	10.3024	0.923234	11.159	6.47263e-29	4.8218e-26	AT2G47170.3	ARF1	ADP-ribosylation factor 1	PREDICTED: Setaria italica ADP-ribosylation factor 1 (LOC101768727), mRNA	861	94.541	86	35	7	27	883	125	977	0	1319
TRGpnl4xsex50391	241.134	11.1712	1.00178	11.1514	7.05242e-29	5.23278e-26	AT1G22180.4	NA	NA	PREDICTED: Sorghum bicolor random slug protein 5 (LOC8085831), transcript variant X1, mRNA	1269	86.288	76	134	26	56	1302	125	1375	0	1343
TRGpnl2xsex27557	160.404	-23.2367	2.08551	-11.142	7.83546e-29	5.79071e-26	NA	NA	NA	PREDICTED: Sorghum bicolor uncharacterized LOC8079315 (LOC8079315), mRNA	1144	76.923	56	177	38	344	1431	123	1235	1.63e-157	569
TRGpnl4xapo3116	206.894	6.21554	0.558203	11.1349	8.48296e-29	6.24446e-26	NA	NA	NA	Zea mays 40S ribosomal protein S29-like (LOC100282513), mRNA	56	100	8	0	0	1	56	159	214	6.69e-18	104
TRGpnl4xsex49109	179.599	7.64398	0.686532	11.1342	8.55209e-29	6.27057e-26	AT2G19830.2	VPS32.1	Vacuolar protein sorting-associated protein 32 homolog 1	PREDICTED: Panicum hallii vacuolar protein sorting-associated protein 32 homolog 2-like (LOC112892145), mRNA	1228	89.007	79	83	32	96	1290	89	1297	0	1472
TRGpnl4xsex65179	92.6926	10.2464	0.920637	11.1297	8.99242e-29	6.56757e-26	AT2G43970.1	LARP6B	La-related protein 6B	PREDICTED: Sorghum bicolor la-related protein 6B (LOC8060902), mRNA	920	88.043	31	101	4	1602	2512	472	1391	0	1081
TRGpnl4xsex68458	281.157	12.0057	1.07894	11.1273	9.23841e-29	6.72087e-26	AT2G18740.1	NA	NA	PREDICTED: Sorghum bicolor small nuclear ribonucleoprotein E (LOC8079513), mRNA	585	85.641	73	61	11	5	578	18	590	3.81e-165	593
TRGpnl4xsex49009	1851.93	9.44021	0.848412	11.1269	9.27942e-29	6.72444e-26	NA	NA	NA	Setaria viridis cultivar ME034v chromosome 5	306	90.523	36	23	2	277	576	43637313	43637008	9.52e-107	399
TRGpnl4xsex21151	67.7283	10.5288	0.947867	11.1079	1.14858e-28	8.29102e-26	NA	NA	NA	PREDICTED: Panicum hallii uncharacterized LOC112876197 (LOC112876197), mRNA	461	86.551	62	45	16	1	455	55	504	1.32e-134	492
TRGpnl2xsex66076	251.333	-22.5389	2.02961	-11.1051	1.18515e-28	8.48923e-26	AT3G12120.2	FAD2	Delta(12)-fatty-acid desaturase	PREDICTED: Panicum hallii fatty acid desaturase DES2 (LOC112886426), mRNA	1417	91.037	81	88	27	20	1429	28	1412	0	1877
TRGpnl4xsex14552	44.1771	10.3214	0.929416	11.1053	1.18282e-28	8.48923e-26	AT5G27030.1	TPR3	Topless-related protein 3	PREDICTED: Oryza sativa Japonica Group disease resistance protein RGA5-like (LOC4338187), misc_RNA	1432	77.793	49	250	44	1166	2581	2875	4254	0	821
TRGpnl4xapo15748	431.49	12.2675	1.10502	11.1016	1.23157e-28	8.7879e-26	AT5G07100.1	WRKY26	Probable WRKY transcription factor 26	PREDICTED: Panicum hallii WRKY transcription factor WRKY24-like (LOC112886029), mRNA	1376	83.721	92	102	62	105	1456	95	1372	0	1188
TRGpnl2xsex16518	346.2	-8.09999	0.730482	-11.0886	1.42566e-28	1.01341e-25	AT3G23400.1	PAP6	Probable plastid-lipid-associated protein 6, chloroplastic	PREDICTED: Setaria viridis plastid-lipid-associated protein 6, chloroplastic (LOC117866268), mRNA	586	93.174	52	40	0	603	1188	546	1131	0	861
TRGpnl2xsex44467	261.955	-5.5979	0.504929	-11.0865	1.45874e-28	1.02906e-25	AT2G36850.1	CALS10	Callose synthase 10	PREDICTED: Sorghum bicolor callose synthase 10 (LOC8081557), mRNA	5943	91.503	93	467	23	160	6087	310	6229	0	8142
TRGpnl4xapo5731	261.935	9.74122	0.878634	11.0868	1.45428e-28	1.02906e-25	AT3G02830.1	ZFN1	Zinc finger CCCH domain-containing protein 33	PREDICTED: Setaria italica zinc finger CCCH domain-containing protein 63 (LOC101767812), transcript variant X1, mRNA	1948	88.604	88	130	53	126	2025	76	1979	0	2283
TRGpnl4xapo13034	202.413	10.184	0.919105	11.0804	1.56221e-28	1.0979e-25	AT5G05410.2	DREB2A	Dehydration-responsive element-binding protein 2A	Saccharum officinarum cultivar Badila transcription factor (DREB2B) mRNA, complete cds	673	84.398	42	95	6	163	833	119	783	0	652
TRGpnl4xsex65863	115.708	11.2174	1.0133	11.0701	1.75139e-28	1.22622e-25	NA	NA	NA	NA	NA	NA	NA	NA	NA	NA	NA	NA	NA	NA	NA
TRGpnl4xsex21964	98.1296	10.9682	0.991135	11.0663	1.8289e-28	1.2757e-25	AT4G35230.1	NA	Probable serine/threonine-protein kinase At4g35230	PREDICTED: Setaria italica probable serine/threonine-protein kinase At4g35230 (LOC101768925), mRNA	1746	89.462	98	150	23	14	1739	203	1934	0	2174
TRGpnl4xapo28049	275.757	10.5189	0.950618	11.0654	1.84707e-28	1.28356e-25	AT3G22750.1	NA	NA	Zea mays Protein kinase superfamily protein (LOC100274496), mRNA<>Zea mays full-length cDNA clone ZM_BFb0131J12 mRNA, complete cds	1768	86.991	76	180	29	395	2125	328	2082	0	1945
TRGpnl4xsex54596	72.955	10.4743	0.946877	11.062	1.91794e-28	1.32786e-25	AT5G10480.1	PAS2	Very-long-chain (3R)-3-hydroxyacyl-CoA dehydratase PASTICCINO 2	Sorghum bicolor uncharacterized LOC111921943 (LOC111921943), mRNA	921	86.645	63	99	13	401	1309	92	1000	0	998
TRGpnl2xsex58131	169.152	-22.2099	2.00832	-11.059	1.98397e-28	1.36849e-25	AT1G09340.1	CSP41B	Chloroplast stem-loop binding protein of 41 kDa b, chloroplastic	PREDICTED: Setaria viridis chloroplast stem-loop binding protein of 41 kDa b, chloroplastic (LOC117850919), mRNA	1346	89.079	86	108	21	24	1366	1	1310	0	1635
TRGpnl4xapo25822	260.78	11.525	1.04336	11.0461	2.29064e-28	1.57418e-25	AT1G65820.1	NA	NA	PREDICTED: Panicum hallii microsomal glutathione S-transferase 3-like (LOC112872664), mRNA	738	85.366	64	69	22	184	911	66	774	0	728
TRGpnl4xapo64090	162.691	9.93181	0.899218	11.0449	2.31921e-28	1.58796e-25	AT1G56110.1	NA	NA	NA	NA	NA	NA	NA	NA	NA	NA	NA	NA	NA	NA
TRGpnl4xapo36531	161.382	-21.7011	1.96615	-11.0374	2.52268e-28	1.72095e-25	AT1G18160.1	NA	NA	PREDICTED: Sorghum bicolor serine/threonine-protein kinase EDR1 (LOC8068590), transcript variant X1, mRNA	3426	89.083	96	325	30	54	3472	619	4002	0	4209
TRGpnl4xsex39135	75.8974	6.74567	0.612358	11.0159	3.2034e-28	2.17735e-25	AT4G09020.1	ISA3	Isoamylase 3, chloroplastic	PREDICTED: Sorghum bicolor isoamylase 3, chloroplastic (LOC110432902), transcript variant X1, mRNA	2562	91.335	82	198	14	136	2685	56	2605	0	3480
TRGpnl2xsex25569	100.051	-22.2616	2.02226	-11.0083	3.48657e-28	2.36121e-25	AT3G12685.1	NA	NA	PREDICTED: Sorghum bicolor uncharacterized LOC8072640 (LOC8072640), mRNA	696	83.477	84	82	15	1	680	337	1015	2.31e-172	617
TRGpnl4xsex17640	35.9249	22.2729	2.02417	11.0035	3.67768e-28	2.48161e-25	NA	NA	NA	PREDICTED: Panicum hallii pollen-specific leucine-rich repeat extensin-like protein 3 (LOC112875662), mRNA	1272	82.39	85	81	70	105	1320	187	1371	0	976
TRGpnl4xapo68752	193.011	-21.8336	1.98477	-11.0006	3.79682e-28	2.55275e-25	AT2G21520.3	SFH8	Phosphatidylinositol/phosphatidylcholine transfer protein SFH8	PREDICTED: Panicum hallii phosphatidylinositol/phosphatidylcholine transfer protein SFH13-like (LOC112896937), transcript variant X1, mRNA	1968	90.295	59	186	3	630	2592	477	2444	0	2571
TRGpnl4xsex62829	520.409	5.98977	0.544626	10.998	3.90853e-28	2.61841e-25	AT5G19140.1	NA	NA	PREDICTED: Setaria italica stem-specific protein TSJT1 (LOC101773046), mRNA	715	91.329	58	54	3	129	842	127	834	0	970
TRGpnl4xsex53868	232.925	8.03469	0.731079	10.9902	4.26112e-28	2.84438e-25	AT5G60010.1	RBOHH	Putative respiratory burst oxidase homolog protein H	PREDICTED: Panicum hallii putative respiratory burst oxidase homolog protein H (LOC112893414), mRNA	2902	90.765	80	228	25	1	2897	17	2883	0	3838
TRGpnl2xsex68995	145.911	-21.5165	1.95905	-10.9831	4.60817e-28	3.06506e-25	AT1G55480.1	NA	NA	PREDICTED: Panicum hallii protein MET1, chloroplastic (LOC112879408), mRNA	1302	85.023	70	151	28	327	1613	139	1411	0	1284
TRGpnl2xsex30348	137.191	-22.7392	2.07082	-10.9808	4.72898e-28	3.10111e-25	AT1G10840.1	TIF3H1	Eukaryotic translation initiation factor 3 subunit H	PREDICTED: Setaria italica eukaryotic translation initiation factor 3 subunit H (LOC101783030), mRNA	1416	89.336	87	125	19	8	1413	2	1401	0	1755
TRGpnl4xsex54778	156.16	8.75839	0.797557	10.9815	4.68955e-28	3.10111e-25	AT1G36370.1	SHM7	Serine hydroxymethyltransferase 7	PREDICTED: Sorghum bicolor serine hydroxymethyltransferase 7 (LOC8063116), mRNA	2035	90.565	78	164	19	266	2285	247	2268	0	2669
TRGpnl4xsex58107	95.379	10.9127	0.99375	10.9813	4.70047e-28	3.10111e-25	AT5G51340.1	NA	NA	PREDICTED: Sorghum bicolor uncharacterized LOC8069436 (LOC8069436), mRNA	2200	88.682	85	237	6	2	2201	215	2402	0	2673
TRGpnl4xapo6023	202.077	-6.71917	0.6119	-10.9808	4.72536e-28	3.10111e-25	AT3G07040.1	RPM1	Disease resistance protein RPM1	PREDICTED: Sorghum bicolor putative disease resistance RPP13-like protein 3 (LOC8076344), mRNA	2505	75.449	70	523	64	1	2465	460	2912	0	1134
TRGpnl4xsex17160	177.65	11.6307	1.05967	10.9757	5.00125e-28	3.26815e-25	AT5G20640.1	NA	Protein LURP-one-related 16	PREDICTED: Panicum hallii protein LURP-one-related 6-like (LOC112873971), transcript variant X3, mRNA	782	87.852	13	80	12	5146	5915	788	1566	0	904
TRGpnl4xsex44971	1278.15	5.38002	0.490491	10.9686	5.40793e-28	3.52154e-25	AT5G01740.1	NA	NA	Hordeum vulgare subsp. vulgare mRNA for predicted protein, partial cds, clone: NIASHv2121M20	463	83.585	41	53	16	202	651	160	612	1.62e-110	412
TRGpnl4xapo30450	158.653	-21.9753	2.00523	-10.959	6.01656e-28	3.90422e-25	AT2G02560.2	CAND1	Cullin-associated NEDD8-dissociated protein 1	PREDICTED: Panicum hallii cullin-associated NEDD8-dissociated protein 1 (LOC112890141), transcript variant X1, mRNA	4181	90.648	98	343	32	7	4163	11	4167	0	5511
TRGpnl4xapo50053	176.056	-21.7706	1.98707	-10.9561	6.20937e-28	4.01535e-25	AT3G62770.1	ATG18A	Autophagy-related protein 18a	PREDICTED: Sorghum bicolor autophagy-related protein 18a (LOC8063624), mRNA	1443	87.803	83	124	29	25	1440	138	1555	0	1642
TRGpnl4xapo29481	212.265	8.97456	0.81927	10.9543	6.3341e-28	4.08183e-25	NA	NA	NA	PREDICTED: Setaria italica uncharacterized LOC101771931 (LOC101771931), mRNA	383	88.773	52	38	3	88	465	80	462	2.83e-126	464
TRGpnl4xsex10318	60.334	6.80508	0.621479	10.9498	6.65796e-28	4.27574e-25	AT4G31410.3	NA	NA	PREDICTED: Sorghum bicolor uncharacterized LOC110431279 (LOC110431279), transcript variant X1, mRNA	1488	89.382	68	122	24	86	1547	189	1666	0	1840
TRGpnl4xapo36033	160.807	5.56878	0.508913	10.9425	7.21706e-28	4.61887e-25	AT3G63400.2	CYP63	Peptidyl-prolyl cis-trans isomerase CYP63	PREDICTED: Setaria italica peptidyl-prolyl cis-trans isomerase CYP95 (LOC101757732), transcript variant X1, mRNA	2821	85.927	88	296	53	24	2817	1	2747	0	2916
TRGpnl4xapo1120	145.867	-21.7171	1.98495	-10.9409	7.34537e-28	4.68489e-25	AT3G14470.2	RPPL1	Putative disease resistance RPP13-like protein 1	PREDICTED: Sorghum bicolor putative disease resistance protein RGA3 (LOC8083042), mRNA	491	78.208	92	100	5	3	488	3155	3643	3.62e-79	307
TRGpnl4xapo1540	22.1631	21.724	1.98602	10.9385	7.54636e-28	4.78033e-25	NA	NA	NA	Setaria viridis cultivar ME034v chromosome 8	611	76.923	85	71	45	31	621	28173751	28173191	8.18e-72	283
TRGpnl4xapo56075	157.247	-21.3908	1.95551	-10.9388	7.52218e-28	4.78033e-25	NA	NA	NA	PREDICTED: Panicum hallii RING-H2 finger protein ATL56-like (LOC112888942), mRNA	200	82	8	22	8	8	193	327	526	1.73e-33	158
TRGpnl4xapo19844	189.876	7.56151	0.691587	10.9336	7.9659e-28	5.02899e-25	AT4G39680.1	NA	NA	PREDICTED: Setaria viridis apoptotic chromatin condensation inducer in the nucleus (LOC117838034), transcript variant X2, mRNA	2511	87.017	94	273	34	111	2581	380	2877	0	2782
TRGpnl4xsex45955	84.7603	10.5066	0.961862	10.9232	8.93023e-28	5.61875e-25	AT1G80930.1	NA	NA	PREDICTED: Setaria viridis pre-mRNA-splicing factor CWC22 homolog (LOC117848817), mRNA	2058	90.476	80	164	14	28	2072	468	2506	0	2686
TRGpnl4xsex15119	83.6645	10.5162	0.963885	10.9102	1.02989e-27	6.45806e-25	AT3G08610.1	NA	NADH dehydrogenase ubiquinone 1 alpha subcomplex subunit 1	PREDICTED: Panicum hallii NADH dehydrogenase [ubiquinone] 1 alpha subcomplex subunit 1 (LOC112883966), transcript variant X1, mRNA	591	86.125	75	56	21	67	643	13	591	2.84e-171	614
TRGpnl2xsex33653	110.003	-4.06817	0.373148	-10.9023	1.12381e-27	7.02233e-25	AT1G68140.2	NA	NA	PREDICTED: Setaria viridis uncharacterized LOC117865157 (LOC117865157), transcript variant X1, mRNA	1020	82.059	63	137	24	66	1065	213	1206	0	828
TRGpnl4xsex30723	176.528	11.1701	1.0246	10.9019	1.12823e-27	7.02233e-25	AT5G13240.3	NA	NA	PREDICTED: Sorghum bicolor repressor of RNA polymerase III transcription MAF1 homolog (LOC8056482), mRNA	1151	87.228	83	128	12	99	1246	121	1255	0	1293
TRGpnl4xapo66390	190.705	8.86595	0.813263	10.9017	1.13119e-27	7.02233e-25	AT5G40780.1	LHT1	Lysine histidine transporter 1	Phyllostachys edulis cDNA clone: bphyem203k09, full insert sequence	1362	88.473	60	151	4	72	1433	62	1417	0	1640
TRGpnl4xsex31372	584.278	11.5291	1.05782	10.8989	1.1672e-27	7.22186e-25	AT1G74470.1	CHLP	Geranylgeranyl diphosphate reductase, chloroplastic	PREDICTED: Sorghum bicolor geranylgeranyl diphosphate reductase, chloroplastic (LOC8075711), mRNA	1458	94.787	76	61	7	38	1492	17	1462	0	2257
TRGpnl4xapo50785	323.151	6.81627	0.625453	10.8981	1.17643e-27	7.2548e-25	AT2G26930.1	ISPE	4-diphosphocytidyl-2-C-methyl-D-erythritol kinase, chloroplastic	PREDICTED: Sorghum bicolor 4-diphosphocytidyl-2-C-methyl-D-erythritol kinase, chloroplastic (LOC8055258), mRNA	1504	88.298	75	129	25	161	1628	3	1495	0	1759
TRGpnl4xsex5958	78.2849	9.8553	0.904504	10.8958	1.20696e-27	7.41853e-25	AT4G11220.1	RTNLB2	Reticulon-like protein B2	PREDICTED: Sorghum bicolor reticulon-like protein B2 (LOC8085376), mRNA	1048	82.634	80	140	27	51	1083	205	1225	0	889
TRGpnl4xsex27778	109.206	10.0476	0.922413	10.8927	1.24894e-27	7.65135e-25	AT4G10730.2	NA	NA	PREDICTED: Setaria italica serine/threonine-protein kinase fray2 (LOC101756069), transcript variant X2, mRNA	2954	86.087	99	288	85	26	2888	17	2938	0	3064
TRGpnl4xsex10715	283.107	3.02388	0.27763	10.8918	1.26162e-27	7.70364e-25	AT3G62760.1	GSTF13	Glutathione S-transferase F13	PREDICTED: Setaria italica probable glutathione S-transferase GSTF1 (LOC101767877), mRNA	646	88.854	56	72	0	146	791	264	909	0	795
TRGpnl4xsex24178	137.289	5.57034	0.511539	10.8894	1.29508e-27	7.88212e-25	AT3G13120.1	RPS10	30S ribosomal protein S10, chloroplastic	Paspalum vaginatum clone Sp18 hypothetical protein mRNA, partial cds	776	90.979	82	56	10	72	836	24	796	0	1033
TRGpnl2xsex65677	141.199	-22.7314	2.08799	-10.8867	1.33356e-27	8.08987e-25	AT5G44800.1	CHR4	Protein CHROMATIN REMODELING 4	PREDICTED: Setaria italica uncharacterized LOC101775317 (LOC101775317), transcript variant X3, mRNA	2128	83.6	80	293	28	680	2763	662	2777	0	1945
TRGpnl2xsex32721	669.308	-8.00453	0.736006	-10.8756	1.50609e-27	9.10683e-25	AT4G17100.2	NA	NA	PREDICTED: Panicum hallii poly(U)-specific endoribonuclease-B-like (LOC112901176), transcript variant X5, mRNA	1615	89.164	79	143	16	221	1831	296	1882	0	1984
TRGpnl2xsex65312	168.437	-5.04291	0.463791	-10.8732	1.54634e-27	9.26666e-25	AT3G10360.1	APUM4	Pumilio homolog 4	PREDICTED: Panicum hallii pumilio homolog 1-like (LOC112878716), mRNA	3515	90.071	87	302	20	374	3860	343	3838	0	4514
TRGpnl4xsex28109	160.346	9.78419	0.899848	10.8732	1.54744e-27	9.26666e-25	AT5G17920.2	MS1	5-methyltetrahydropteroyltriglutamate--homocysteine methyltransferase 1	PREDICTED: Sorghum bicolor 5-methyltetrahydropteroyltriglutamate--homocysteine methyltransferase 1 (LOC110431907), transcript variant X1, mRNA	2566	92.634	94	178	8	88	2643	134	2698	0	3681
TRGpnl4xsex53051	102.899	8.9556	0.823636	10.8733	1.54576e-27	9.26666e-25	NA	NA	NA	NA	NA	NA	NA	NA	NA	NA	NA	NA	NA	NA	NA
TRGpnl2xsex35452	121.309	-6.62821	0.61008	-10.8645	1.70164e-27	1.01574e-24	AT5G51340.1	NA	NA	PREDICTED: Sorghum bicolor uncharacterized LOC8069436 (LOC8069436), mRNA	2200	88.682	85	237	6	2	2201	215	2402	0	2673
TRGpnl4xapo30611	178.142	-21.6419	1.99302	-10.8588	1.8104e-27	1.07721e-24	AT1G14450.1	NA	NADH dehydrogenase ubiquinone 1 beta subcomplex subunit 3-B	PREDICTED: Sorghum bicolor NADH dehydrogenase [ubiquinone] 1 beta subcomplex subunit 3-B (LOC8072593), mRNA	386	90.155	77	26	7	16	400	77	451	8.81e-135	492
TRGpnl4xsex45742	285.414	11.8545	1.09235	10.8524	1.94334e-27	1.15262e-24	AT1G64500.1	NA	NA	Setaria viridis cultivar ME034v chromosome 5	1125	79.467	56	147	52	281	1372	358160	357087	0	721
TRGpnl4xapo27619	119.081	9.70157	0.894067	10.8511	1.97118e-27	1.16542e-24	AT5G63840.2	PSL5	Probable glucan 1,3-alpha-glucosidase	PREDICTED: Panicum hallii probable glucan 1,3-alpha-glucosidase (LOC112875411), mRNA	3104	91.656	98	218	17	6	3079	44	3136	0	4259
TRGpnl2xsex15915	269.969	-7.92695	0.730682	-10.8487	2.02274e-27	1.19212e-24	AT2G25660.3	NA	NA	PREDICTED: Setaria viridis protein SUBSTANDARD STARCH GRAIN 4, chloroplastic (LOC117854855), transcript variant X4, mRNA	6019	91.926	97	458	12	2	6006	484	6488	0	8397
TRGpnl2xsex47078	1547.03	-9.97711	0.919997	-10.8447	2.11296e-27	1.24137e-24	AT2G14910.1	NA	NA	PREDICTED: Sorghum bicolor uncharacterized LOC8062521 (LOC8062521), mRNA	1495	89.9	96	121	16	27	1508	284	1761	0	1897
TRGpnl4xsex46104	78.5115	10.5039	0.969211	10.8376	2.28497e-27	1.3382e-24	AT5G56890.1	NA	NA	PREDICTED: Setaria viridis receptor-like serine/threonine-protein kinase ALE2 (LOC117854505), transcript variant X3, mRNA	2242	91.659	63	181	4	1107	3347	958	3194	0	3099
TRGpnl2xsex45596	948.392	-13.2665	1.22438	-10.8353	2.34282e-27	1.36778e-24	AT1G07930.1	A3	Elongation factor 1-alpha 2	PREDICTED: Panicum hallii elongation factor 1-alpha (LOC112885961), mRNA	1370	94.234	56	78	1	776	2144	144	1513	0	2091
TRGpnl2xsex13976	143.965	-5.59272	0.516418	-10.8298	2.486e-27	1.44684e-24	AT1G60170.1	NA	NA	PREDICTED: Zea mays pre-mRNA processing ribonucleoprotein binding region-containing protein (LOC100194058), transcript variant X1, mRNA	1568	92.347	67	113	5	301	1867	339	1900	0	2224
TRGpnl4xsex56521	97.0863	10.2579	0.947291	10.8287	2.5172e-27	1.46043e-24	AT1G13270.1	MAP1B	Methionine aminopeptidase 1B, chloroplastic	PREDICTED: Sorghum bicolor methionine aminopeptidase 1B, chloroplastic (LOC8063948), mRNA	1057	92.242	82	73	4	64	1117	163	1213	0	1489
TRGpnl4xapo56741	338.84	-7.73785	0.714833	-10.8247	2.62922e-27	1.52069e-24	AT1G67600.1	NA	NA	PREDICTED: Sorghum bicolor uncharacterized membrane protein YuiD (LOC8073688), mRNA	799	85.232	72	80	28	169	949	118	896	0	787
TRGpnl4xapo6791	117.419	-21.5085	1.98774	-10.8206	2.7497e-27	1.58545e-24	AT2G35190.1	NPSN11	Novel plant SNARE 11	PREDICTED: Panicum hallii novel plant SNARE 11 (LOC112891168), mRNA	1412	86.19	94	121	37	2	1401	34	1383	0	1459
TRGpnl4xsex27218	46.261	6.64437	0.61409	10.8199	2.77176e-27	1.59323e-24	AT4G14570.1	NA	NA	PREDICTED: Setaria italica acylamino-acid-releasing enzyme 1 (LOC101784436), mRNA	2840	89.965	97	243	28	32	2868	23	2823	0	3627
TRGpnl4xapo28568	113.213	10.4275	0.964372	10.8127	2.99672e-27	1.71724e-24	AT1G14590.1	NA	NA	PREDICTED: Panicum hallii uncharacterized protein At4g15970-like (LOC112877620), mRNA	1113	89.757	66	90	21	135	1241	119	1213	0	1402
TRGpnl4xapo35887	541.842	-6.82421	0.631148	-10.8124	3.0078e-27	1.7183e-24	AT1G73990.1	SPPA	Serine protease SPPA, chloroplastic	PREDICTED: Setaria viridis serine protease SPPA, chloroplastic (LOC117836433), mRNA	2326	91.917	96	152	17	24	2331	38	2345	0	3221
TRGpnl4xsex60301	49.5059	10.2885	0.952257	10.8044	3.28175e-27	1.86346e-24	AT5G50310.1	NA	NA	PREDICTED: Setaria viridis kelch domain-containing protein 4 (LOC117864065), mRNA	1452	93.802	68	89	1	171	1621	173	1624	0	2182
TRGpnl4xapo4988	168.556	9.4711	0.876599	10.8044	3.28191e-27	1.86346e-24	AT3G07310.1	NA	NA	PREDICTED: Panicum hallii UV-B-induced protein At3g17800, chloroplastic-like (LOC112902410), transcript variant X1, mRNA	1297	87.972	50	131	16	62	1346	1	1284	0	1507
TRGpnl4xapo67118	484.231	7.60588	0.704001	10.8038	3.30297e-27	1.86972e-24	AT2G05710.1	ACO2	Aconitate hydratase 2, mitochondrial	PREDICTED: Sorghum bicolor putative aconitate hydratase, cytoplasmic (LOC8085012), mRNA	2967	93.63	87	170	16	8	2962	273	3232	0	4414
TRGpnl4xsex6041	117.004	11.268	1.04307	10.8027	3.34152e-27	1.87845e-24	AT1G31170.1	SRX	Sulfiredoxin, chloroplastic/mitochondrial	PREDICTED: Sorghum bicolor sulfiredoxin, chloroplastic/mitochondrial (LOC8076174), transcript variant X1, mRNA	713	86.255	85	73	16	42	746	103	798	0	750
TRGpnl4xsex23884	81.4816	10.371	0.960004	10.8031	3.32942e-27	1.87845e-24	AT1G18170.1	FKBP17-2	Peptidyl-prolyl cis-trans isomerase FKBP17-2, chloroplastic	Digitaria exilis annotation	856	86.916	58	80	19	359	1193	7324173	7325017	0	931
TRGpnl4xapo65467	175.818	-22.1385	2.04938	-10.8025	3.34865e-27	1.87845e-24	AT4G26850.1	VTC2	GDP-L-galactose phosphorylase 1	PREDICTED: Sorghum bicolor GDP-L-galactose phosphorylase 1-like (LOC110429682), transcript variant X1, mRNA	1744	86.411	93	192	21	39	1754	15	1741	0	1866
TRGpnl4xapo32800	227.878	9.59635	0.888465	10.8011	3.40282e-27	1.90311e-24	AT3G10360.1	APUM4	Pumilio homolog 4	PREDICTED: Panicum hallii pumilio homolog 1-like (LOC112878716), mRNA	3515	90.071	87	302	20	374	3860	343	3838	0	4514
TRGpnl2xsex70174	72.1591	-21.8595	2.02399	-10.8002	3.4346e-27	1.91513e-24	AT3G51420.1	SSL4	Protein STRICTOSIDINE SYNTHASE-LIKE 4	PREDICTED: Setaria viridis protein STRICTOSIDINE SYNTHASE-LIKE 4-like (LOC117845938), transcript variant X2, mRNA	1106	88.698	78	118	3	7	1111	885	1984	0	1343
TRGpnl4xsex45445	363.886	9.90448	0.917279	10.7977	3.53032e-27	1.96263e-24	AT3G62700.1	ABCC14	ABC transporter C family member 14	PREDICTED: Panicum hallii ABC transporter C family member 14-like (LOC112892912), mRNA	3916	88.994	98	387	29	2	3904	1234	5118	0	4804
TRGpnl4xapo28512	173.664	-21.9578	2.03368	-10.797	3.55451e-27	1.97019e-24	AT3G04830.1	NA	NA	PREDICTED: Setaria italica ER membrane protein complex subunit 2-A (LOC101757411), mRNA	1301	89.085	89	116	16	130	1416	110	1398	0	1592
TRGpnl4xsex37793	166.391	11.6282	1.07709	10.796	3.59714e-27	1.9879e-24	AT1G68090.1	ANN5	Annexin D5	Hordeum vulgare subsp. vulgare cDNA clone: FLbaf42b01, mRNA sequence	193	86.01	14	27	0	525	717	846	1038	1.04e-48	207
TRGpnl4xapo2263	144.905	9.83663	0.911359	10.7934	3.69988e-27	2.03863e-24	AT5G36290.2	NA	GDT1-like protein 3	PREDICTED: Sorghum bicolor GDT1-like protein 3 (LOC8071851), mRNA	1284	86.604	60	132	25	331	1598	91	1350	0	1382
TRGpnl4xsex550	86.3534	7.62498	0.706669	10.79	3.83638e-27	2.10761e-24	NA	NA	NA	NA	NA	NA	NA	NA	NA	NA	NA	NA	NA	NA	NA
TRGpnl4xapo18347	243.117	9.48324	0.878984	10.7889	3.8854e-27	2.12826e-24	AT2G01690.1	VAC14	Protein VAC14 homolog	PREDICTED: Setaria viridis protein VAC14 homolog (LOC117837936), transcript variant X2, mRNA	2564	91.966	97	188	8	1	2554	269	2824	0	3578
TRGpnl2xsex39377	92.5	-21.4653	1.99011	-10.786	4.01019e-27	2.19017e-24	AT3G17205.2	UPL6	E3 ubiquitin-protein ligase UPL6	PREDICTED: Setaria viridis E3 ubiquitin-protein ligase UPL6 (LOC117863845), mRNA	3443	90.357	89	307	20	132	3565	86	3512	0	4495
TRGpnl4xsex45464	140.898	10.3137	0.956435	10.7835	4.11798e-27	2.22943e-24	AT1G02910.1	LPA1	Protein LOW PSII ACCUMULATION 1, chloroplastic	PREDICTED: Setaria viridis protein LOW PSII ACCUMULATION 1, chloroplastic (LOC117858638), mRNA	1223	93.786	61	73	1	123	1345	217	1436	0	1834
TRGpnl4xsex48380	67.9897	10.4845	0.972236	10.7839	4.10306e-27	2.22943e-24	AT1G71140.1	DTX14	Protein DETOXIFICATION 14	PREDICTED: Sorghum bicolor protein DETOXIFICATION 14 (LOC8063072), mRNA	1410	88.652	71	149	6	1	1399	258	1667	0	1707
TRGpnl4xsex57994	62.8023	10.3304	0.957962	10.7837	4.10829e-27	2.22943e-24	AT2G24960.1	NA	NA	Zea mays full-length cDNA clone ZM_BFb0197E10 mRNA, complete cds	1076	83.922	57	153	12	92	1163	58	1117	0	1011
TRGpnl2xsex50220	115.051	-22.0057	2.04245	-10.7741	4.5599e-27	2.46153e-24	AT2G33340.2	PRP19B	Pre-mRNA-processing factor 19 homolog 2	PREDICTED: Panicum hallii pre-mRNA-processing factor 19 (LOC112876703), mRNA	2008	90.09	90	169	22	14	1997	1	2002	0	2579
TRGpnl2xsex17841	102.133	-21.9568	2.03824	-10.7724	4.64506e-27	2.50025e-24	AT1G34470.1	NA	Probable magnesium transporter NIPA3	PREDICTED: Sorghum bicolor probable magnesium transporter NIPA4 (LOC8076746), transcript variant X1, mRNA	1836	88.562	99	157	28	1	1803	6	1821	0	2178
TRGpnl4xapo35466	239.917	-21.3596	1.98357	-10.7683	4.86138e-27	2.60915e-24	AT2G43090.1	NA	3-isopropylmalate dehydratase small subunit 3	Setaria viridis cultivar ME034v chromosome 1	889	86.277	69	92	18	1	887	33321261	33320401	0	939
TRGpnl4xsex57821	69.4388	3.96919	0.368631	10.7674	4.9082e-27	2.6267e-24	AT3G25070.1	RIN4	RPM1-interacting protein 4	PREDICTED: Sorghum bicolor RPM1-interacting protein 4 (LOC8070945), mRNA	1093	85.178	75	136	13	353	1427	882	1966	0	1098
TRGpnl2xsex19794	191.168	-21.848	2.02971	-10.7641	5.08368e-27	2.71282e-24	AT1G50020.1	NA	NA	PREDICTED: Panicum hallii uncharacterized LOC112902732 (LOC112902732), mRNA	841	83.234	65	93	30	287	1115	157	961	0	728
TRGpnl4xsex8972	97.8882	10.0611	0.935064	10.7597	5.3316e-27	2.83699e-24	AT2G19480.3	NAP1;2	Nucleosome assembly protein 1;2	PREDICTED: Sorghum bicolor nucleosome assembly protein 1;1 (LOC8068788), mRNA	1478	86.942	83	159	23	168	1627	128	1589	0	1629
TRGpnl2xsex14023	493.309	-9.99749	0.929758	-10.7528	5.74978e-27	3.05079e-24	AT5G50530.1	CBSCBSPB4	CBS domain-containing protein CBSCBSPB5	PREDICTED: Sorghum bicolor CBS domain-containing protein CBSCBSPB1 (LOC8079811), mRNA	1913	89.284	80	164	23	70	1971	65	1947	0	2359
TRGpnl4xapo281	200.63	-21.8841	2.03542	-10.7517	5.82056e-27	3.07957e-24	AT3G14470.2	RPPL1	Putative disease resistance RPP13-like protein 1	PREDICTED: Panicum hallii disease resistance protein RGA2-like (LOC112884289), mRNA	1350	75.407	78	293	31	3	1331	1107	2438	5.01e-172	617
TRGpnl4xsex66935	464.913	10.18	0.947025	10.7495	5.95893e-27	3.14385e-24	AT2G33480.1	NAC041	NAC domain-containing protein 41	PREDICTED: Sorghum bicolor NAC domain-containing protein 18 (LOC8060937), mRNA	729	84.088	43	61	30	369	1067	377	1080	0	652
TRGpnl4xapo18514	210.094	9.71829	0.904497	10.7444	6.29596e-27	3.31228e-24	AT4G21710.1	NRPB2	DNA-directed RNA polymerase II subunit 2	PREDICTED: Setaria italica DNA-directed RNA polymerase II subunit RPB2 (LOC101780789), mRNA	3767	93.31	81	228	15	76	3826	87	3845	0	5539
TRGpnl4xapo39442	362.34	9.46882	0.88143	10.7426	6.4235e-27	3.36986e-24	NA	NA	NA	PREDICTED: Sorghum bicolor uncharacterized LOC110432930 (LOC110432930), transcript variant X2, mRNA	600	85.833	33	64	14	1152	1745	1357	1941	5.21e-172	617
TRGpnl4xsex42172	98.3938	11.4529	1.06643	10.7395	6.64298e-27	3.47521e-24	AT4G35790.2	PLDDELTA	Phospholipase D delta	PREDICTED: Sorghum bicolor phospholipase D delta (LOC8054988), mRNA	2821	89.791	93	242	31	124	2910	60	2868	0	3572
TRGpnl2xsex64505	147.612	-22.0622	2.05553	-10.7331	7.11783e-27	3.71319e-24	AT3G61790.1	SINAT3	E3 ubiquitin-protein ligase SINAT3	PREDICTED: Setaria viridis E3 ubiquitin-protein ligase SINAT5-like (LOC117861586), mRNA	1353	90.318	75	105	15	261	1602	257	1594	0	1749
TRGpnl4xsex2862	91.4685	10.4865	0.977424	10.7287	7.46593e-27	3.88391e-24	NA	NA	NA	PREDICTED: Panicum hallii atherin-like (LOC112903214), mRNA	349	87.679	83	31	5	42	390	852	1188	5.87e-106	396
TRGpnl2xsex72503	637.683	-8.80178	0.820984	-10.721	8.11058e-27	4.20752e-24	AT4G34670.1	RPS3AB	40S ribosomal protein S3a-2	PREDICTED: Setaria italica 40S ribosomal protein S3a (LOC101761560), mRNA	910	85.934	74	120	8	93	998	79	984	0	965
TRGpnl4xsex2120	113.792	10.6962	0.998283	10.7146	8.69304e-27	4.49715e-24	AT5G65940.4	CHY1	3-hydroxyisobutyryl-CoA hydrolase 1	PREDICTED: Sorghum bicolor 3-hydroxyisobutyryl-CoA hydrolase 1 (LOC8055611), mRNA	1174	91.652	73	92	4	115	1288	190	1357	0	1620
TRGpnl4xapo22442	302.912	-20.923	1.95292	-10.7137	8.77729e-27	4.52816e-24	AT3G50000.1	CKA2	Casein kinase II subunit alpha-2	PREDICTED: Sorghum bicolor casein kinase II subunit alpha-2 (LOC8085835), mRNA	1445	90.242	78	97	19	89	1503	42	1472	0	1847
TRGpnl4xapo37038	49.1129	22.1398	2.06683	10.7119	8.94657e-27	4.60274e-24	AT5G62090.3	SLK2	Probable transcriptional regulator SLK2	PREDICTED: Setaria italica probable transcriptional regulator SLK2 (LOC101766420), mRNA	2565	88.031	91	232	25	116	2636	164	2697	0	2966
TRGpnl4xapo39909	215.371	-21.7892	2.03438	-10.7105	9.08629e-27	4.66174e-24	AT5G43100.1	NA	NA	PREDICTED: Panicum hallii aspartic proteinase CDR1-like (LOC112880493), mRNA	2336	91.738	89	162	17	137	2464	1	2313	0	3216
TRGpnl4xapo63297	232.222	-21.4548	2.00356	-10.7084	9.29863e-27	4.75758e-24	AT3G52820.1	PAP22	Purple acid phosphatase 22	PREDICTED: Panicum hallii purple acid phosphatase 22-like (LOC112884362), mRNA	1624	88.054	81	171	13	175	1788	301	1911	0	1903
TRGpnl2xsex67746	99.784	-21.5265	2.01122	-10.7032	9.83491e-27	5.01817e-24	AT3G24180.2	NA	NA	PREDICTED: Sorghum bicolor non-lysosomal glucosylceramidase (LOC8155699), transcript variant X1, mRNA	2874	92.589	97	205	5	1	2873	491	3357	0	4120
TRGpnl2xsex59141	430.093	-7.54574	0.705383	-10.6974	1.04707e-26	5.328e-24	AT1G22450.1	COX6B-1	Cytochrome c oxidase subunit 6b-1	PREDICTED: Panicum hallii cytochrome c oxidase subunit 6b-3 (LOC112886193), mRNA	670	90.896	57	45	12	195	854	116	779	0	885
TRGpnl2xsex46513	122.271	-22.4113	2.09615	-10.6917	1.11357e-26	5.65095e-24	AT5G42770.2	NA	NA	PREDICTED: Panicum hallii maf-like protein DDB_G0281937 (LOC112875392), mRNA	978	85.583	59	110	24	216	1179	79	1039	0	996
TRGpnl2xsex4395	963.92	-7.82386	0.731993	-10.6884	1.15291e-26	5.83466e-24	AT1G27970.1	NTF2	Nuclear transport factor 2	PREDICTED: Setaria italica nuclear transport factor 2 (LOC101763975), mRNA	748	85.294	82	73	29	69	790	9	745	0	737
TRGpnl4xapo30134	185.167	-21.3932	2.00174	-10.6873	1.16732e-26	5.87564e-24	NA	NA	NA	Digitaria exilis annotation	588	77.041	51	70	40	258	814	10285100	10284547	6.14e-70	278
TRGpnl4xapo53472	181.596	10.617	0.993403	10.6875	1.16468e-26	5.87564e-24	AT1G19600.1	NA	NA	PREDICTED: Panicum hallii uncharacterized sugar kinase slr0537 (LOC112893345), mRNA	1582	87.863	87	134	26	88	1630	1	1563	0	1805
TRGpnl4xapo55428	180.252	-21.588	2.02185	-10.6773	1.29953e-26	6.52352e-24	AT4G17170.1	RABB1C	Ras-related protein RABB1c	Saccharum officinarum small GTP binding protein Rab2A mRNA, complete cds	961	88.658	47	90	14	216	1170	15	962	0	1153
TRGpnl4xapo12009	261.424	-21.2545	1.99097	-10.6755	1.32579e-26	6.63743e-24	AT2G18950.1	HPT1	Homogentisate phytyltransferase 1, chloroplastic	PREDICTED: Setaria viridis probable homogentisate phytyltransferase 1, chloroplastic (LOC117854003), mRNA	1221	90.827	66	109	1	110	1327	89	1309	0	1631
TRGpnl4xapo24625	173.548	-21.5735	2.02282	-10.6651	1.48293e-26	7.40422e-24	NA	NA	NA	NA	NA	NA	NA	NA	NA	NA	NA	NA	NA	NA	NA
TRGpnl2xsex67812	1042.74	-12.8778	1.20799	-10.6605	1.55796e-26	7.75807e-24	AT3G15430.6	NA	NA	PREDICTED: Sorghum bicolor ultraviolet-B receptor UVR8 (LOC110432859), mRNA	1867	90.787	73	136	18	556	2397	519	2374	0	2462
TRGpnl4xsex13219	75.24	10.2101	0.95788	10.659	1.58245e-26	7.85899e-24	AT1G48410.1	37104	Protein argonaute 1	PREDICTED: Setaria viridis protein argonaute 1B-like (LOC117848567), mRNA	3168	89.804	89	301	16	1	3156	342	3499	0	4041
TRGpnl2xsex65382	206.97	-21.8565	2.05129	-10.655	1.65203e-26	8.16105e-24	AT5G43940.1	ADH2	Alcohol dehydrogenase class-3	PREDICTED: Setaria italica alcohol dehydrogenase class-3 (LOC101766550), mRNA	1401	92.077	82	86	17	156	1540	8	1399	0	1949
TRGpnl4xapo10380	156.22	-3.88833	0.364927	-10.6551	1.6511e-26	8.16105e-24	AT4G26270.1	PFK3	ATP-dependent 6-phosphofructokinase 3	PREDICTED: Setaria italica ATP-dependent 6-phosphofructokinase 7 (LOC101780397), transcript variant X2, mRNA	1868	91.006	81	120	23	43	1882	13	1860	0	2475
TRGpnl4xsex59581	252.609	7.80863	0.733933	10.6394	1.95327e-26	9.62364e-24	AT5G43050.1	NA	NA	PREDICTED: Sorghum bicolor ycf20-like protein (LOC110436244), transcript variant X4, mRNA	699	83.834	69	86	14	136	829	281	957	6.24e-179	640
TRGpnl4xapo45816	181.951	-21.5919	2.02974	-10.6378	1.98863e-26	9.77197e-24	AT4G36960.2	NA	NA	PREDICTED: Panicum hallii RNA-binding protein Musashi homolog 2 (LOC112893145), transcript variant X1, mRNA	1434	89.331	77	133	13	302	1729	181	1600	0	1783
TRGpnl2xsex27161	223.717	-22.0744	2.07993	-10.6131	2.59112e-26	1.26991e-23	AT4G34710.2	SPE2	Arginine decarboxylase 2	PREDICTED: Setaria viridis arginine decarboxylase 1 (LOC117852608), mRNA	2218	90.667	91	183	15	32	2243	746	2945	0	2928
TRGpnl4xsex18466	134.533	11.5055	1.08536	10.6007	2.95886e-26	1.44602e-23	AT1G55930.1	CBSDUFCH2	DUF21 domain-containing protein At1g55930, chloroplastic	PREDICTED: Setaria italica DUF21 domain-containing protein At1g55930, chloroplastic (LOC101781998), mRNA	2520	89.683	97	188	39	1	2468	574	3073	0	3147
TRGpnl4xsex49253	92.9374	11.2623	1.06244	10.6004	2.966e-26	1.44602e-23	AT3G27100.1	SUS1	Transcription and mRNA export factor SUS1	PREDICTED: Setaria italica transcription and mRNA export factor SUS1 (LOC101764214), mRNA	851	85.429	87	92	26	88	921	31	866	0	856
TRGpnl4xsex64999	62.8572	10.1853	0.961783	10.59	3.31532e-26	1.61211e-23	AT5G63310.1	NDPK2	Nucleoside diphosphate kinase II, chloroplastic	PREDICTED: Sorghum bicolor nucleoside diphosphate kinase 2, chloroplastic (LOC8068811), mRNA	984	84.756	82	100	28	1	958	30	989	0	941
TRGpnl4xapo51301	116.842	5.52713	0.521951	10.5894	3.33833e-26	1.61907e-23	AT1G66910.2	LRK10L-2.5	LEAF RUST 10 DISEASE-RESISTANCE LOCUS RECEPTOR-LIKE PROTEIN KINASE-like 2.5	PREDICTED: Sorghum bicolor rust resistance kinase Lr10 (LOC8070441), mRNA	1429	86.914	87	167	12	206	1628	3	1417	0	1585
TRGpnl2xsex65869	1170.42	-13.7665	1.30019	-10.5881	3.38407e-26	1.63699e-23	NA	NA	NA	NA	NA	NA	NA	NA	NA	NA	NA	NA	NA	NA	NA
TRGpnl4xsex55509	39.4083	9.33318	0.8816	10.5866	3.4371e-26	1.65834e-23	AT1G05970.2	NA	NA	PREDICTED: Panicum hallii uncharacterized LOC112889384 (LOC112889384), transcript variant X1, mRNA	625	82.08	45	103	2	312	936	310	925	2.53e-144	525
TRGpnl4xapo24321	220.957	10.4999	0.992441	10.5799	3.69392e-26	1.77764e-23	AT3G03900.2	APK3	Adenylyl-sulfate kinase 3	PREDICTED: Sorghum bicolor adenylyl-sulfate kinase 3 (LOC8081871), transcript variant X2, mRNA	1249	85.508	81	140	19	284	1512	219	1446	0	1266
TRGpnl4xapo35043	275.97	-21.1554	2.00005	-10.5774	3.79163e-26	1.81996e-23	AT4G25170.1	NA	NA	PREDICTED: Setaria italica uncharacterized LOC101785824 (LOC101785824), mRNA	751	86.152	39	87	11	1016	1752	544	1291	0	795
TRGpnl2xsex11583	75.7687	-21.7388	2.05578	-10.5745	3.91377e-26	1.87376e-23	NA	NA	NA	NA	NA	NA	NA	NA	NA	NA	NA	NA	NA	NA	NA
TRGpnl4xapo26296	125.245	-21.5333	2.03649	-10.5737	3.94486e-26	1.8838e-23	AT2G44900.1	FBX5	Protein ARABIDILLO 1	PREDICTED: Setaria italica protein ARABIDILLO 1 (LOC101774719), mRNA	2860	87.902	93	295	27	1	2848	713	3533	0	3317
TRGpnl2xsex2348	104.439	-22.9546	2.17123	-10.5722	4.01084e-26	1.91041e-23	NA	NA	NA	Digitaria exilis annotation	1138	71.705	28	226	58	2645	3762	1783986	1782925	6.58e-55	230
TRGpnl2xsex47245	313.633	-7.766	0.735052	-10.5652	4.31901e-26	2.05195e-23	AT3G15840.1	NA	NA	PREDICTED: Panicum hallii uncharacterized LOC112874683 (LOC112874683), mRNA	833	90.276	58	74	3	203	1035	181	1006	0	1083
TRGpnl4xsex61194	63.489	5.22415	0.494489	10.5647	4.34192e-26	2.05236e-23	NA	NA	NA	Setaria viridis cultivar ME034v chromosome 6	232	86.207	4	17	13	3973	4199	3940744	3940523	5.63e-57	237
TRGpnl4xapo36073	127.17	-22.4268	2.12278	-10.5648	4.33789e-26	2.05236e-23	AT2G46240.1	BAG6	BAG family molecular chaperone regulator 6	PREDICTED: Panicum hallii BAG family molecular chaperone regulator 6 (LOC112875306), transcript variant X2, mRNA	2816	79.368	98	458	53	910	3635	1024	3806	0	1868
TRGpnl4xapo26183	306.013	-20.8672	1.97613	-10.5597	4.58307e-26	2.16087e-23	AT2G27510.1	FD3	Ferredoxin-3, chloroplastic	Digitaria exilis annotation	988	81.275	68	135	36	360	1332	10496668	10497620	0	754
TRGpnl4xsex68934	141.732	9.3122	0.882943	10.5468	5.25745e-26	2.47257e-23	AT3G04120.1	GAPC1	Glyceraldehyde-3-phosphate dehydrogenase GAPC1, cytosolic	Paspalum vaginatum glyceraldehyde 3-phosphate dehydrogenase (GAPDH) mRNA, complete cds	1402	94.793	99	48	16	1	1385	24	1417	0	2161
TRGpnl2xsex55690	1654.78	-8.46967	0.803135	-10.5458	5.31418e-26	2.49295e-23	AT5G02500.1	MED37E	Probable mediator of RNA polymerase II transcription subunit 37e	PREDICTED: Setaria viridis heat shock 70 kDa protein 4-like (LOC117847195), mRNA	2083	92.271	85	140	14	20	2088	1	2076	0	2935
TRGpnl4xapo33382	284.355	-21.1729	2.00838	-10.5423	5.51553e-26	2.58091e-23	AT5G05010.1	NA	Coatomer subunit delta	PREDICTED: Setaria italica coatomer subunit delta-1 (LOC101780755), transcript variant X2, mRNA	1776	91.273	74	132	15	136	1889	93	1867	0	2399
TRGpnl4xsex66413	167.548	9.62771	0.913494	10.5394	5.6834e-26	2.6528e-23	AT5G57330.1	NA	NA	PREDICTED: Setaria italica putative glucose-6-phosphate 1-epimerase (LOC101763158), mRNA	1398	89.127	96	132	15	1	1385	46	1436	0	1722
TRGpnl4xsex37438	140.854	8.92685	0.847236	10.5364	5.86743e-26	2.73184e-23	AT2G03500.1	EFM	Myb family transcription factor EFM	PREDICTED: Panicum hallii transcription factor NIGTH1-like (LOC112883437), mRNA	1550	83.355	86	141	64	23	1508	2	1498	0	1325
TRGpnl4xapo68726	403.259	10.2978	0.97803	10.5291	6.34331e-26	2.94605e-23	AT1G31812.1	ACBP6	Acyl-CoA-binding domain-containing protein 6	PREDICTED: Setaria italica acyl-CoA-binding protein (LOC101783678), mRNA	420	87.381	41	35	9	591	1010	523	122	1.13e-126	466
TRGpnl2xsex9400	1799.9	-10.5466	1.00169	-10.5288	6.36354e-26	2.94809e-23	AT3G56940.1	CRD1	Magnesium-protoporphyrin IX monomethyl ester oxidative cyclase, chloroplastic	PREDICTED: Setaria italica magnesium-protoporphyrin IX monomethyl ester [oxidative] cyclase, chloroplastic (LOC101773118), mRNA	1762	90.409	88	127	25	97	1841	56	1792	0	2279
TRGpnl4xapo69324	61.3028	21.8468	2.07543	10.5264	6.52799e-26	3.01677e-23	AT4G20430.1	SBT2.2	Subtilisin-like protease SBT2.2	PREDICTED: Sorghum bicolor subtilisin-like protease SBT2.3 (LOC8072125), transcript variant X1, mRNA	2557	91.67	74	193	11	845	3387	702	3252	0	3524
TRGpnl4xsex10114	151.865	10.9194	1.03751	10.5246	6.65187e-26	3.06641e-23	NA	NA	NA	NA	NA	NA	NA	NA	NA	NA	NA	NA	NA	NA	NA
TRGpnl4xsex8818	95.1962	10.8446	1.03069	10.5217	6.86564e-26	3.15714e-23	AT3G52990.1	NA	NA	PREDICTED: Setaria viridis pyruvate kinase 1, cytosolic-like (LOC117833230), mRNA	1918	89.99	88	173	12	191	2100	208	2114	0	2460
TRGpnl4xapo39129	285.889	-21.1115	2.01063	-10.4999	8.6429e-26	3.96462e-23	AT1G04980.1	PDIL2-2	Protein disulfide-isomerase like 2-2	PREDICTED: Sorghum bicolor protein disulfide isomerase-like 2-3 (LOC8081033), mRNA	1610	90	90	126	17	70	1661	2	1594	0	2049
TRGpnl4xsex28731	368.019	7.3753	0.702976	10.4915	9.4475e-26	4.32306e-23	AT5G10490.2	MSL2	Mechanosensitive ion channel protein 2, chloroplastic	PREDICTED: Sorghum bicolor mechanosensitive ion channel protein 2, chloroplastic (LOC8066247), transcript variant X1, mRNA	2294	89.974	92	223	6	69	2356	196	2488	0	2955
TRGpnl4xsex16638	40.0952	9.75748	0.930329	10.4882	9.78714e-26	4.46749e-23	AT1G54710.1	ATG18H	Autophagy-related protein 18h	PREDICTED: Panicum hallii autophagy-related protein 18h-like (LOC112884447), mRNA	3546	90.863	99	290	15	1	3530	430	3957	0	4723
TRGpnl4xsex41894	51.3872	9.97544	0.951145	10.4878	9.82711e-26	4.46777e-23	AT4G35500.1	NA	NA	PREDICTED: Setaria viridis SRSF protein kinase 1-like (LOC117842137), mRNA	1694	85.832	88	201	25	1	1674	325	1999	0	1762
TRGpnl4xapo7885	210.397	-21.7693	2.07569	-10.4877	9.83572e-26	4.46777e-23	AT1G03670.1	NA	NA	PREDICTED: Setaria viridis ankyrin repeat-containing protein NPR4-like (LOC117833127), transcript variant X2, mRNA	1719	77.429	76	331	39	356	2044	137	1828	0	972
TRGpnl4xsex13246	102.987	11.87	1.13208	10.4852	1.01064e-25	4.57953e-23	AT5G49810.1	MMT1	Methionine S-methyltransferase	PREDICTED: Sorghum bicolor methionine S-methyltransferase (LOC8066591), transcript variant X2, mRNA	3235	92.272	91	239	9	1	3226	297	3529	0	4578
TRGpnl4xapo8532	273.749	-21.4159	2.0427	-10.4841	1.02219e-25	4.62065e-23	NA	NA	NA	NA	NA	NA	NA	NA	NA	NA	NA	NA	NA	NA	NA
TRGpnl4xsex7691	157.195	9.43108	0.899619	10.4834	1.0295e-25	4.64243e-23	AT5G57345.1	NA	NA	PREDICTED: Setaria viridis uncharacterized LOC117851282 (LOC117851282), mRNA	798	85.464	69	59	33	35	805	15	782	0	778
TRGpnl4xapo22705	95.7609	9.44905	0.901679	10.4794	1.07433e-25	4.83287e-23	AT1G71270.1	VPS52	Vacuolar protein sorting-associated protein 52 A	PREDICTED: Setaria italica vacuolar protein sorting-associated protein 52 A (LOC101785776), transcript variant X1, mRNA	2525	91.168	96	189	18	25	2535	8	2512	0	3397
TRGpnl4xapo31201	279.225	-6.06913	0.579188	-10.4787	1.08244e-25	4.85764e-23	AT3G60600.1	PVA11	Vesicle-associated protein 1-1	PREDICTED: Sorghum bicolor vesicle-associated protein 1-2 (LOC8075171), transcript variant X1, mRNA	989	87.765	68	97	11	358	1333	453	1430	0	1134
TRGpnl4xapo36065	178.029	-22.8114	2.17788	-10.4741	1.13631e-25	5.08712e-23	NA	NA	NA	PREDICTED: Setaria italica BAG family molecular chaperone regulator 6 (LOC101763408), mRNA	361	81.717	45	46	12	314	658	4383	4739	9.19e-72	283
TRGpnl4xsex18729	80.3892	10.2529	0.979001	10.4728	1.1517e-25	5.14367e-23	AT4G12270.1	NA	NA	PREDICTED: Setaria viridis primary amine oxidase-like (LOC117845974), mRNA	357	81.793	75	41	15	121	471	116	454	2.52e-70	278
TRGpnl2xsex15409	1083.01	-4.00021	0.382006	-10.4716	1.16675e-25	5.19838e-23	AT3G27110.2	NA	NA	Zea mays putative peptidase M48 family protein (LOC100191294), mRNA	1217	85.045	81	158	12	248	1458	77	1275	0	1218
TRGpnl4xapo6982	324.069	-20.9026	1.99703	-10.4668	1.22686e-25	5.45319e-23	AT5G67230.1	IRX14H	Probable beta-1,4-xylosyltransferase IRX14H	PREDICTED: Panicum hallii probable glucuronosyltransferase Os06g0687900 (LOC112889334), mRNA	1616	88.49	90	137	29	3	1603	510	2091	0	1908
TRGpnl4xsex32799	142.612	10.3276	0.986836	10.4654	1.24533e-25	5.52211e-23	AT3G08010.1	NA	NA	Zea mays clone 321991 tab2 protein mRNA, complete cds	1232	91.64	79	89	7	107	1331	51	1275	0	1694
TRGpnl4xapo23807	858.656	8.11303	0.77567	10.4594	1.32705e-25	5.87047e-23	AT1G07350.6	SR45A	Serine/arginine-rich splicing factor SR45a	Zea mays full-length cDNA clone ZM_BFb0034D04 mRNA, complete cds	864	85.069	41	100	20	391	1235	35	888	0	854
TRGpnl2xsex16365	219.462	-6.56355	0.627735	-10.4559	1.37661e-25	6.07527e-23	NA	NA	NA	NA	NA	NA	NA	NA	NA	NA	NA	NA	NA	NA	NA
TRGpnl2xsex13975	307.828	-8.49862	0.813659	-10.4449	1.54557e-25	6.80481e-23	AT5G50530.1	CBSCBSPB4	CBS domain-containing protein CBSCBSPB5	PREDICTED: Sorghum bicolor CBS domain-containing protein CBSCBSPB1 (LOC8079811), mRNA	1913	89.284	80	164	23	70	1971	65	1947	0	2359
TRGpnl4xapo16979	318.343	-20.9511	2.00652	-10.4415	1.60235e-25	7.03816e-23	AT1G55340.2	NA	NA	PREDICTED: Sorghum bicolor uncharacterized LOC8061082 (LOC8061082), mRNA	1129	84.322	78	119	24	69	1173	280	1374	0	1051
TRGpnl4xsex27955	78.5619	10.7045	1.02545	10.4388	1.64859e-25	7.22422e-23	AT4G13020.4	MHK	Serine/threonine-protein kinase MHK	PREDICTED: Setaria viridis cyclin-dependent kinase F-3 (LOC117839231), transcript variant X2, mRNA	1886	88.335	84	165	22	128	1977	1	1867	0	2213
TRGpnl4xapo35498	294.203	-21.1964	2.03086	-10.4371	1.67827e-25	7.33702e-23	NA	NA	NA	PREDICTED: Panicum hallii uncharacterized LOC112900759 (LOC112900759), mRNA	324	91.667	42	21	2	1	324	214	531	3.97e-120	444
TRGpnl4xsex23783	57.2622	9.44048	0.904681	10.4351	1.71357e-25	7.47381e-23	AT1G76340.1	GONST3	GDP-mannose transporter GONST3	PREDICTED: Setaria italica GDP-mannose transporter GONST3 (LOC101771749), transcript variant X2, mRNA	1492	90.282	60	126	9	260	1739	284	1768	0	1934
TRGpnl4xsex23854	53.1133	6.36778	0.610576	10.4291	1.82556e-25	7.92513e-23	AT2G33730.1	RH21	DEAD-box ATP-dependent RNA helicase 21	PREDICTED: Setaria viridis DEAD-box ATP-dependent RNA helicase 21 (LOC117839761), mRNA	2389	91.126	90	182	13	21	2402	48	2413	0	3210
TRGpnl4xsex32782	54.3484	9.93509	0.952613	10.4293	1.82211e-25	7.92513e-23	AT4G32720.2	LA1	La protein 1	PREDICTED: Panicum hallii la protein 1-like (LOC112902943), mRNA	1489	86.098	78	169	21	106	1587	19	1476	0	1568
TRGpnl4xsex61541	1355.77	10.9275	1.04944	10.4127	2.16959e-25	9.39676e-23	AT3G63520.1	CCD1	Carotenoid 9,10(9',10')-cleavage dioxygenase 1	PREDICTED: Panicum hallii carotenoid 9,10(9',10')-cleavage dioxygenase (LOC112886448), mRNA	1645	93.252	77	102	5	263	1901	209	1850	0	2414
TRGpnl4xsex4571	248.348	12.012	1.15374	10.4113	2.2021e-25	9.51544e-23	AT2G06530.1	VPS2.1	Vacuolar protein sorting-associated protein 2 homolog 1	PREDICTED: Sorghum bicolor vacuolar protein sorting-associated protein 2 homolog 1 (LOC8086026), mRNA	858	89.161	59	83	8	288	1139	261	1114	0	1061
TRGpnl4xsex43838	250.046	9.59822	0.922031	10.4099	2.2355e-25	9.63738e-23	AT4G30210.3	ATR2	NADPH--cytochrome P450 reductase 2	PREDICTED: Sorghum bicolor NADPH--cytochrome P450 reductase (LOC8077255), mRNA	2180	91.33	88	163	17	36	2193	349	2524	0	2955
TRGpnl4xapo7568	171.068	-21.6956	2.08466	-10.4073	2.29692e-25	9.8793e-23	NA	NA	NA	PREDICTED: Panicum hallii translation initiation factor IF-2-like (LOC112888472), mRNA	931	79.592	54	118	48	19	932	1	876	4.97e-167	601
TRGpnl2xsex13974	1576.21	-4.55866	0.438339	-10.3998	2.48347e-25	1.06571e-22	AT2G43710.2	FAB2	Stearoyl-acyl-carrier-protein 9-desaturase 7, chloroplastic	PREDICTED: Panicum hallii stearoyl-[acyl-carrier-protein] 9-desaturase 2, chloroplastic (LOC112895844), mRNA	1656	87.802	91	157	29	141	1770	52	1688	0	1897
TRGpnl4xsex35553	111.508	9.21621	0.886676	10.3941	2.63726e-25	1.1291e-22	AT4G32272.1	NA	NA	PREDICTED: Panicum hallii nucleotide-sugar uncharacterized transporter 3-like (LOC112883983), mRNA	1199	91.576	92	72	14	1	1186	385	1567	0	1628
TRGpnl4xapo6088	301.553	-21.1309	2.03335	-10.3921	2.69269e-25	1.15019e-22	NA	NA	NA	PREDICTED: Sorghum bicolor uncharacterized protein At5g39570 (LOC8065534), mRNA	787	83.609	61	66	23	25	776	564	1322	0	680
TRGpnl4xsex35416	124.505	8.91562	0.858097	10.39	2.75378e-25	1.17091e-22	AT1G79910.1	NA	NA	PREDICTED: Panicum hallii uncharacterized LOC112892634 (LOC112892634), mRNA	2452	85.93	86	279	37	11	2442	80	2485	0	2556
TRGpnl4xapo54921	432.216	-20.6275	1.98529	-10.3902	2.74751e-25	1.17091e-22	AT1G54570.1	NA	Acyltransferase-like protein At1g54570, chloroplastic	PREDICTED: Setaria viridis acyltransferase-like protein At1g54570, chloroplastic (LOC117858083), mRNA	2428	88.468	92	202	46	127	2512	75	2466	0	2861
TRGpnl4xapo2953	85.0764	9.83199	0.946535	10.3874	2.8309e-25	1.20096e-22	AT1G34470.1	NA	Probable magnesium transporter NIPA3	PREDICTED: Sorghum bicolor probable magnesium transporter NIPA4 (LOC8076746), transcript variant X1, mRNA	1836	88.562	99	157	28	1	1803	6	1821	0	2178
TRGpnl4xsex69190	474.365	13.1676	1.26849	10.3805	3.04109e-25	1.2872e-22	AT2G46830.1	CCA1	Protein CCA1	PREDICTED: Sorghum bicolor protein CCA1 (LOC8080836), transcript variant X21, mRNA	2871	89.899	74	256	20	642	3487	652	3513	0	3664
TRGpnl4xapo27887	189.115	10.9799	1.05778	10.3801	3.054e-25	1.28973e-22	AT4G14570.1	NA	NA	PREDICTED: Setaria italica acylamino-acid-releasing enzyme 1 (LOC101784436), mRNA	2840	89.965	97	243	28	32	2868	23	2823	0	3627
TRGpnl2xsex4111	322.246	-22.4279	2.16096	-10.3787	3.09973e-25	1.30313e-22	AT1G31812.1	ACBP6	Acyl-CoA-binding domain-containing protein 6	PREDICTED: Setaria italica acyl-CoA-binding protein (LOC101783678), mRNA	420	87.381	41	35	9	591	1010	523	122	1.13e-126	466
TRGpnl4xapo35453	349.254	-20.8049	2.00457	-10.3787	3.09818e-25	1.30313e-22	AT3G56340.1	RPS26C	40S ribosomal protein S26-3	PREDICTED: Sorghum bicolor 40S ribosomal protein S26 (LOC8076999), mRNA	681	86.637	78	68	12	2	669	77	747	0	732
TRGpnl2xsex68571	193.384	-6.8928	0.664294	-10.3761	3.18418e-25	1.33562e-22	AT1G03430.1	AHP5	Histidine-containing phosphotransfer protein 5	PREDICTED: Panicum hallii histidine-containing phosphotransfer protein 2 (LOC112882647), mRNA	1012	84.091	85	106	33	124	1112	143	1122	0	926
TRGpnl4xsex9061	229.047	11.3638	1.09552	10.373	3.29144e-25	1.37751e-22	AT2G18950.1	HPT1	Homogentisate phytyltransferase 1, chloroplastic	PREDICTED: Setaria viridis probable homogentisate phytyltransferase 1, chloroplastic (LOC117854003), mRNA	1221	90.827	66	109	1	110	1327	89	1309	0	1631
TRGpnl4xapo15750	692.818	10.9262	1.05364	10.37	3.39628e-25	1.4182e-22	NA	NA	NA	NA	NA	NA	NA	NA	NA	NA	NA	NA	NA	NA	NA
TRGpnl4xapo52513	189.502	-4.94686	0.477138	-10.3678	3.47523e-25	1.44792e-22	AT3G56170.1	CAN1	Staphylococcal-like nuclease CAN1	PREDICTED: Sorghum bicolor probable staphylococcal-like nuclease CAN1 (LOC8078504), mRNA	869	92.405	53	57	6	726	1588	487	1352	0	1230
TRGpnl4xsex29926	94.3638	7.42932	0.716668	10.3665	3.52267e-25	1.46441e-22	AT2G24360.1	NA	NA	PREDICTED: Sorghum bicolor serine/threonine-protein kinase HT1 (LOC8077192), mRNA	1313	92.993	78	86	2	414	1726	369	1675	0	1910
TRGpnl2xsex56783	84.3782	-21.5502	2.07898	-10.3658	3.54916e-25	1.46907e-22	NA	NA	NA	NA	NA	NA	NA	NA	NA	NA	NA	NA	NA	NA	NA
TRGpnl4xapo30202	177.401	9.31897	0.899016	10.3657	3.54965e-25	1.46907e-22	AT5G44200.1	CBP20	Nuclear cap-binding protein subunit 2	Paspalum vaginatum clone Sp23 hypothetical protein mRNA, partial cds	964	94.398	76	51	3	102	1062	1	964	0	1478
TRGpnl4xsex20872	82.1799	9.53854	0.920407	10.3634	3.63795e-25	1.50227e-22	AT1G42550.1	PMI1	Protein PLASTID MOVEMENT IMPAIRED 1	PREDICTED: Setaria italica protein PLASTID MOVEMENT IMPAIRED 1 (LOC101774593), mRNA	1217	84.306	100	113	41	1	1217	774	1912	0	1118
TRGpnl4xapo64416	118.091	-22.1977	2.14215	-10.3623	3.67854e-25	1.51567e-22	AT2G47710.1	NA	NA	PREDICTED: Setaria viridis universal stress protein PHOS34-like (LOC117846904), mRNA	315	84.444	25	37	6	1	315	452	754	1.53e-76	300
TRGpnl4xsex19157	48.042	7.80823	0.753693	10.36	3.77089e-25	1.55029e-22	AT2G31260.1	ATG9	Autophagy-related protein 9	PREDICTED: Setaria italica autophagy-related protein 9 (LOC101765809), mRNA	3151	88.353	94	304	42	43	3158	1	3123	0	3727
TRGpnl4xsex53003	406.878	12.6637	1.22264	10.3577	3.8618e-25	1.58417e-22	NA	NA	NA	NA	NA	NA	NA	NA	NA	NA	NA	NA	NA	NA	NA
TRGpnl4xsex52570	44.05	9.4963	0.917225	10.3533	4.04311e-25	1.6549e-22	AT5G39510.1	VTI11	Vesicle transport v-SNARE 11	PREDICTED: Setaria viridis vesicle transport v-SNARE 13-like (LOC117858821), mRNA	972	87.346	82	102	12	113	1067	85	1052	0	1094
TRGpnl4xapo18182	227.873	10.3845	1.00331	10.3502	4.1748e-25	1.70506e-22	AT5G20160.1	NA	NA	PREDICTED: Setaria viridis NHP2-like protein 1 (LOC117838153), mRNA	723	87.414	74	70	16	156	862	133	850	0	811
TRGpnl4xapo65099	98.0098	-22.4908	2.17382	-10.3462	4.3533e-25	1.77407e-22	AT4G35160.1	NA	NA	NA	NA	NA	NA	NA	NA	NA	NA	NA	NA	NA	NA
TRGpnl4xsex2407	58.0456	10.506	1.01572	10.3434	4.48415e-25	1.82341e-22	AT3G14470.2	RPPL1	Putative disease resistance RPP13-like protein 1	Setaria viridis cultivar ME034v chromosome 8	1117	75.38	77	203	50	194	1289	42073242	42072177	2.81e-128	473
TRGpnl2xsex1985	73.1331	-4.62172	0.446966	-10.3402	4.63565e-25	1.8809e-22	AT3G11540.1	SPY	Probable UDP-N-acetylglucosamine--peptide N-acetylglucosaminyltransferase SPINDLY	PREDICTED: Panicum hallii probable UDP-N-acetylglucosamine--peptide N-acetylglucosaminyltransferase SPINDLY (LOC112896934), mRNA	3190	90.408	92	265	29	266	3432	528	3699	0	4157
TRGpnl4xapo14056	196.292	9.89009	0.95674	10.3373	4.77927e-25	1.93496e-22	AT2G25520.1	NA	Probable sugar phosphate/phosphate translocator At2g25520	PREDICTED: Setaria viridis probable sugar phosphate/phosphate translocator At2g25520 (LOC117850109), mRNA	1444	90.859	78	115	8	258	1697	281	1711	0	1919
TRGpnl4xapo67342	179.58	-21.619	2.09188	-10.3347	4.90886e-25	1.98312e-22	AT4G29950.1	NA	NA	PREDICTED: Panicum hallii uncharacterized LOC112896512 (LOC112896512), transcript variant X1, mRNA	3153	85.791	95	360	51	58	3192	97	3179	0	3260
TRGpnl4xsex17165	152.634	11.0363	1.06821	10.3316	5.07302e-25	2.045e-22	AT5G20640.1	NA	Protein LURP-one-related 16	PREDICTED: Panicum hallii protein LURP-one-related 6-like (LOC112873971), transcript variant X3, mRNA	782	87.852	13	80	12	5146	5915	788	1566	0	904
TRGpnl4xapo24063	159.354	10.7921	1.04534	10.324	5.48675e-25	2.207e-22	AT5G37780.1	CAM4	Calmodulin-1	PREDICTED: Setaria viridis calmodulin-like protein 4 (LOC117840217), transcript variant X1, mRNA	640	87.656	61	71	5	227	865	153	785	0	737
TRGpnl4xapo24602	97.3517	10.7946	1.04583	10.3216	5.62735e-25	2.25868e-22	AT5G07710.1	NEN1	Protein NEN1	Zea mays clone 508751 hypothetical protein mRNA, complete cds	552	81.522	38	90	11	73	621	154	696	7.51e-120	444
TRGpnl4xapo22847	412.5	-20.4644	1.98275	-10.3212	5.64992e-25	2.26286e-22	AT4G25130.1	MSR4	Peptide methionine sulfoxide reductase A4, chloroplastic	PREDICTED: Panicum hallii peptide methionine sulfoxide reductase A4, chloroplastic-like (LOC112873960), mRNA	1072	87.687	85	87	29	43	1081	98	1157	0	1206
TRGpnl4xsex60282	103.926	11.6041	1.12436	10.3206	5.68592e-25	2.27239e-22	AT5G61640.2	MSRA1	Peptide methionine sulfoxide reductase A1	PREDICTED: Sorghum bicolor peptide methionine sulfoxide reductase A2-1 (LOC8058735), mRNA	588	93.707	46	34	1	357	941	259	846	0	878
TRGpnl2xsex33292	90.992	-22.4967	2.18005	-10.3194	5.76024e-25	2.29717e-22	AT1G63010.6	NA	SPX domain-containing membrane protein At1g63010	PREDICTED: Setaria italica SPX domain-containing membrane protein OsI_17046 (LOC101779939), transcript variant X1, mRNA	2274	88.566	74	236	18	385	2653	237	2491	0	2737
TRGpnl4xapo30908	336.154	-20.9727	2.03261	-10.3181	5.83408e-25	2.32164e-22	AT1G77370.1	GRXC3	Glutaredoxin-C3	PREDICTED: Sorghum bicolor monothiol glutaredoxin-S6 (LOC8075160), mRNA	644	85.714	90	61	21	51	691	58	673	0	651
TRGpnl4xsex27193	81.6967	10.4545	1.01371	10.3132	6.14531e-25	2.44028e-22	AT1G27700.1	NA	NA	PREDICTED: Sorghum bicolor uncharacterized LOC8081857 (LOC8081857), mRNA	1966	83.52	79	206	74	82	1989	123	2028	0	1727
TRGpnl4xapo40242	194.082	7.23336	0.701587	10.31	6.35e-25	2.5162e-22	AT1G04940.1	TIC20-I	Protein TIC 20-I, chloroplastic	PREDICTED: Setaria viridis protein TIC 20-IV, chloroplastic-like (LOC117843720), mRNA	903	89.258	68	86	9	242	1140	411	1306	0	1120
TRGpnl4xsex46251	232.106	11.2142	1.08789	10.3082	6.46785e-25	2.55745e-22	AT3G10190.1	CML36	Probable calcium-binding protein CML36	PREDICTED: Panicum hallii probable calcium-binding protein CML35 (LOC112895859), mRNA	555	87.207	43	45	14	141	688	147	682	2.23e-169	608
TRGpnl4xsex65814	142.973	10.806	1.04837	10.3074	6.52247e-25	2.57358e-22	AT5G58140.1	PHOT2	Phototropin-2	PREDICTED: Panicum hallii phototropin-2 (LOC112901317), transcript variant X3, mRNA	2836	88.082	63	233	55	679	3447	234	3031	0	3267
TRGpnl2xsex47221	231.477	-6.0959	0.591573	-10.3046	6.72016e-25	2.64598e-22	AT3G62010.1	NA	NA	PREDICTED: Zea mays uncharacterized LOC103643638 (LOC103643638), mRNA	4141	90.993	86	324	25	445	4550	582	4708	0	5535
TRGpnl4xapo22503	216.506	11.5208	1.11815	10.3035	6.79288e-25	2.66897e-22	AT3G25780.1	AOC3	Allene oxide cyclase 3, chloroplastic	PREDICTED: Sorghum bicolor allene oxide cyclase, chloroplastic (LOC8063218), mRNA	588	94.218	52	33	1	259	846	336	922	0	896
TRGpnl4xapo68161	186.423	-22.1726	2.15289	-10.299	7.12075e-25	2.7919e-22	AT3G02520.2	GRF7	14-3-3-like protein GF14 nu	PREDICTED: Panicum hallii 14-3-3-like protein GF14-C (LOC112897672), transcript variant X1, mRNA	893	89.922	60	72	14	1	888	74	953	0	1134
TRGpnl4xapo53535	408.886	-20.4695	1.98758	-10.2987	7.14297e-25	2.79473e-22	AT4G01000.1	NA	NA	PREDICTED: Panicum hallii replication stress response regulator SDE2 (LOC112894235), mRNA	1431	87.352	57	155	13	732	2152	23	1437	0	1616
TRGpnl4xsex21597	64.1143	10.7898	1.04799	10.2957	7.36877e-25	2.87704e-22	AT3G14170.2	NA	NA	PREDICTED: Setaria viridis uncharacterized LOC117836854 (LOC117836854), transcript variant X2, mRNA	1938	87.358	91	194	30	180	2107	262	2158	0	2174
TRGpnl4xsex4453	463.425	11.4704	1.11514	10.286	8.14515e-25	3.17351e-22	NA	NA	NA	NA	NA	NA	NA	NA	NA	NA	NA	NA	NA	NA	NA
TRGpnl4xapo41236	273.988	-21.6114	2.10111	-10.2857	8.17248e-25	3.17751e-22	NA	NA	NA	NA	NA	NA	NA	NA	NA	NA	NA	NA	NA	NA	NA
TRGpnl4xsex27665	100.922	6.78585	0.659773	10.2851	8.22286e-25	3.19043e-22	AT4G22330.1	NA	NA	PREDICTED: Panicum hallii alkaline ceramidase (LOC112875473), mRNA	1525	89.18	85	121	21	49	1564	1	1490	0	1862
TRGpnl4xsex64973	103.175	11.5305	1.12121	10.284	8.32184e-25	3.22213e-22	AT1G43170.5	ARP1	60S ribosomal protein L3-1	PREDICTED: Panicum hallii 60S ribosomal protein L3 (LOC112902648), mRNA	1213	93.817	78	75	0	1	1213	21	1233	0	1825
TRGpnl4xapo24290	108.509	5.3525	0.520485	10.2837	8.34764e-25	3.22541e-22	AT3G05940.1	NA	NA	PREDICTED: Sorghum bicolor transmembrane protein 184A (LOC8080212), mRNA	1505	90.897	87	112	20	121	1603	183	1684	0	1997
TRGpnl4xsex53046	81.6262	8.46427	0.823264	10.2814	8.55148e-25	3.29733e-22	AT2G15042.1	NA	NA	NA	NA	NA	NA	NA	NA	NA	NA	NA	NA	NA	NA
TRGpnl2xsex34111	1335.74	-8.05726	0.783705	-10.281	8.5836e-25	3.30288e-22	AT1G15820.1	NA	NA	PREDICTED: Panicum hallii chlorophyll a-b binding protein CP24 10B, chloroplastic (LOC112899218), mRNA	1141	88.344	83	91	32	167	1280	84	1209	0	1332
TRGpnl4xsex34324	432.267	9.28791	0.903494	10.28	8.67426e-25	3.33088e-22	AT1G11680.1	CYP51G1	Sterol 14-demethylase	PREDICTED: Sorghum bicolor obtusifoliol 14-alpha demethylase (LOC8064404), mRNA	1238	73.021	66	298	30	252	1465	285	1510	1.65e-107	403
TRGpnl2xsex37953	437.55	-6.27441	0.611346	-10.2633	1.03152e-24	3.95283e-22	AT1G27000.1	NA	NA	PREDICTED: Panicum hallii uncharacterized LOC112886906 (LOC112886906), transcript variant X1, mRNA	1339	86.034	87	133	38	32	1344	11	1321	0	1387
TRGpnl4xsex58270	76.4661	9.20587	0.89732	10.2593	1.07494e-24	4.11078e-22	AT4G32300.1	SD25	G-type lectin S-receptor-like serine/threonine-protein kinase SD2-5	PREDICTED: Setaria viridis G-type lectin S-receptor-like serine/threonine-protein kinase SD2-5 (LOC117852123), transcript variant X2, mRNA	2677	88.009	90	294	19	31	2691	155	2820	0	3140
TRGpnl4xapo32823	82.079	9.24635	0.901577	10.2557	1.1151e-24	4.25561e-22	AT5G04270.1	NA	NA	PREDICTED: Sorghum bicolor probable protein S-acyltransferase 15 (LOC8055316), transcript variant X1, mRNA	846	89.007	87	80	8	1	838	284	1124	0	1035
TRGpnl4xapo39601	324.293	-20.9204	2.04022	-10.254	1.13552e-24	4.32467e-22	AT2G26830.1	EMB1187	Probable ethanolamine kinase	PREDICTED: Zea mays uncharacterized LOC100193605 (LOC100193605), transcript variant X2, mRNA	1586	85.876	83	180	29	71	1642	56	1611	0	1648
TRGpnl4xapo61347	143.572	9.85395	0.961385	10.2497	1.1865e-24	4.50964e-22	AT1G10840.1	TIF3H1	Eukaryotic translation initiation factor 3 subunit H	PREDICTED: Setaria italica eukaryotic translation initiation factor 3 subunit H (LOC101783030), mRNA	1416	89.336	87	125	19	8	1413	2	1401	0	1755
TRGpnl4xsex14120	90.6495	9.80101	0.956407	10.2477	1.21144e-24	4.5857e-22	NA	NA	NA	PREDICTED: Sorghum bicolor uncharacterized LOC8060177 (LOC8060177), transcript variant X1, mRNA	898	82.739	62	126	20	478	1354	380	1269	0	773
TRGpnl4xapo17422	659.319	-7.09547	0.692391	-10.2478	1.21097e-24	4.5857e-22	AT3G14830.2	NA	NA	PREDICTED: Sorghum bicolor uncharacterized LOC110430331 (LOC110430331), mRNA	1691	87.345	89	186	21	94	1767	22	1701	0	1912
TRGpnl2xsex64895	153.827	-4.74245	0.462903	-10.245	1.24604e-24	4.70709e-22	AT2G32070.1	CAF1-7	Probable CCR4-associated factor 1 homolog 7	Setaria viridis cultivar ME034v chromosome 1	1277	86.609	71	114	24	1	1253	40424973	40426216	0	1358
TRGpnl4xsex65472	43.6377	6.12001	0.597828	10.2371	1.35272e-24	5.09974e-22	AT4G00830.6	NA	NA	PREDICTED: Setaria italica heterogeneous nuclear ribonucleoprotein Q (LOC101755726), transcript variant X1, mRNA	1520	88.289	74	139	26	54	1553	58	1558	0	1784
TRGpnl2xsex25437	458.579	-6.31629	0.617156	-10.2345	1.38902e-24	5.22604e-22	AT2G04700.1	FTRC	Ferredoxin-thioredoxin reductase catalytic chain, chloroplastic	PREDICTED: Setaria viridis uncharacterized LOC117853792 (LOC117853792), transcript variant X1, mRNA	695	88.345	63	47	22	152	839	455	1122	0	804
TRGpnl4xsex31387	156.714	10.2823	1.00496	10.2316	1.4314e-24	5.36381e-22	AT3G01180.1	SS2	Starch synthase 2, chloroplastic/amyloplastic	PREDICTED: Sorghum bicolor soluble starch synthase 2-2, chloroplastic/amyloplastic (LOC8066439), mRNA	2098	88.942	87	171	31	1	2067	465	2532	0	2532
TRGpnl4xsex54654	42.6438	9.35352	0.914175	10.2316	1.43062e-24	5.36381e-22	AT3G47560.1	NA	NA	PREDICTED: Setaria viridis uncharacterized LOC117858739 (LOC117858739), mRNA	556	92.086	25	44	0	1416	1971	512	1067	0	784
TRGpnl2xsex28883	224.055	-6.31888	0.617692	-10.2298	1.45768e-24	5.4324e-22	AT3G18500.4	CCR4-3	Carbon catabolite repressor protein 4 homolog 3	PREDICTED: Sorghum bicolor carbon catabolite repressor protein 4 homolog 3 (LOC8065770), transcript variant X1, mRNA	1278	88.811	34	125	10	1	1274	261	1524	0	1552
TRGpnl4xsex45982	116.326	7.57699	0.740679	10.2298	1.45835e-24	5.4324e-22	AT4G02425.1	NA	NA	PREDICTED: Panicum hallii gametogenetin (LOC112895056), mRNA	799	92.24	63	60	1	14	812	4	800	0	1131
TRGpnl4xapo52378	1182.92	-13.2629	1.2965	-10.2298	1.45846e-24	5.4324e-22	NA	NA	NA	NA	NA	NA	NA	NA	NA	NA	NA	NA	NA	NA	NA
TRGpnl4xsex68054	367.534	5.04859	0.493551	10.2291	1.46857e-24	5.45917e-22	AT2G13360.2	AGT1	Serine--glyoxylate aminotransferase	PREDICTED: Panicum hallii serine--glyoxylate aminotransferase (LOC112896728), transcript variant X1, mRNA	1314	92.314	66	86	14	1	1306	63	1369	0	1853
TRGpnl2xsex55449	282.152	-23.5853	2.30587	-10.2284	1.47973e-24	5.48969e-22	AT1G58030.1	CAT2	Cationic amino acid transporter 2, vacuolar	PREDICTED: Sorghum bicolor cationic amino acid transporter 2, vacuolar-like (LOC110429930), transcript variant X1, mRNA	2290	89.694	88	183	26	244	2514	330	2585	0	2872
TRGpnl4xsex23643	122.004	8.19893	0.801723	10.2266	1.50652e-24	5.57797e-22	AT5G42770.2	NA	NA	PREDICTED: Panicum hallii maf-like protein DDB_G0281937 (LOC112875392), mRNA	978	85.787	68	108	24	232	1195	79	1039	0	1007
TRGpnl4xapo61360	444.795	-20.3592	1.99121	-10.2246	1.53938e-24	5.68832e-22	AT1G62040.1	ATG8C	Autophagy-related protein 8c	PREDICTED: Setaria viridis autophagy-related protein 8C-like (LOC117865336), mRNA	738	85.501	73	72	19	56	791	10	714	0	737
TRGpnl4xapo34872	237.351	11.8439	1.15846	10.2238	1.55147e-24	5.72165e-22	NA	NA	NA	PREDICTED: Sorghum bicolor uncharacterized LOC8072441 (LOC8072441), mRNA	384	87.24	47	45	4	134	514	301	683	2.5e-117	435
TRGpnl4xapo59681	3495.09	9.34497	0.914906	10.2141	1.71414e-24	6.30904e-22	AT2G43020.1	PAO2	Probable polyamine oxidase 2	PREDICTED: Setaria italica probable polyamine oxidase 2 (LOC101753072), mRNA	1832	88.701	79	175	17	195	2020	177	1982	0	2207
TRGpnl4xapo10484	390.602	-20.5599	2.01294	-10.2139	1.71863e-24	6.31312e-22	AT4G34710.2	SPE2	Arginine decarboxylase 2	PREDICTED: Sorghum bicolor arginine decarboxylase 1 (LOC8068388), mRNA	2422	89.265	82	200	44	625	3013	439	2833	0	2977
TRGpnl2xsex22640	120.513	-22.4217	2.19541	-10.213	1.73406e-24	6.35723e-22	NA	NA	NA	NA	NA	NA	NA	NA	NA	NA	NA	NA	NA	NA	NA
TRGpnl4xsex23982	230.758	9.23759	0.905102	10.2061	1.86132e-24	6.81037e-22	AT4G33630.1	EX1	Protein EXECUTER 1, chloroplastic	PREDICTED: Panicum hallii protein EXECUTER 1, chloroplastic (LOC112876990), transcript variant X4, misc_RNA	2010	90.299	75	183	6	1	2001	270	2276	0	2621
TRGpnl4xsex50839	43.7612	9.87801	0.967934	10.2052	1.87841e-24	6.85945e-22	AT4G33760.2	NA	Aspartate--tRNA ligase, chloroplastic/mitochondrial	PREDICTED: Panicum hallii aspartate--tRNA ligase, chloroplastic/mitochondrial (LOC112893107), mRNA	919	93.689	74	54	1	1	919	1825	2739	0	1373
TRGpnl4xapo70317	187.056	10.857	1.06421	10.2019	1.94357e-24	7.08349e-22	AT4G29820.1	CFIS1	Pre-mRNA cleavage factor Im 25 kDa subunit 1	Zea mays cleavage and polyadenylation specificity factor 5 (LOC100280946), mRNA<>Zea mays full-length cDNA clone ZM_BFc0058A13 mRNA, complete cds	810	84.938	61	104	12	119	921	1	799	0	804
TRGpnl4xsex2526	67.7983	10.4854	1.02847	10.1952	2.0841e-24	7.58082e-22	AT5G02700.1	NA	Putative F-box/LRR-repeat protein At5g02700	NA	NA	NA	NA	NA	NA	NA	NA	NA	NA	NA	NA
TRGpnl2xsex18434	219.895	-8.27877	0.812167	-10.1934	2.12137e-24	7.70135e-22	AT2G26980.3	CIPK3	CBL-interacting serine/threonine-protein kinase 3	PREDICTED: Sorghum bicolor CBL-interacting protein kinase 32 (LOC110435572), transcript variant X4, mRNA	1640	91.098	76	120	14	417	2050	961	2580	0	2196
TRGpnl4xsex52500	258.549	5.01074	0.491598	10.1928	2.13613e-24	7.73987e-22	AT3G18740.1	RPL30C	60S ribosomal protein L30-3	PREDICTED: Setaria viridis 60S ribosomal protein L30 (LOC117854935), mRNA	578	90.138	78	44	7	1	573	68	637	0	739
TRGpnl4xsex23436	131.886	7.7679	0.76219	10.1916	2.16262e-24	7.82063e-22	AT3G22290.2	NA	NA	PREDICTED: Panicum hallii endoplasmic reticulum-Golgi intermediate compartment protein 3-like (LOC112877776), mRNA	1377	90.123	71	115	12	93	1465	116	1475	0	1770
TRGpnl4xapo33333	91.9245	9.17934	0.900743	10.1909	2.17839e-24	7.86238e-22	AT1G73180.1	NA	NA	PREDICTED: Setaria viridis eukaryotic translation initiation factor 2A (LOC117860871), transcript variant X2, mRNA	1684	90.914	80	136	10	86	1756	27	1706	0	2246
TRGpnl4xsex56313	1670.28	12.1838	1.19567	10.1899	2.19935e-24	7.92267e-22	AT3G04120.1	GAPC1	Glyceraldehyde-3-phosphate dehydrogenase GAPC1, cytosolic	Paspalum vaginatum glyceraldehyde 3-phosphate dehydrogenase (GAPDH) mRNA, complete cds	1402	94.793	99	48	16	1	1385	24	1417	0	2161
TRGpnl4xapo41102	133.241	9.4248	0.925112	10.1877	2.24921e-24	8.08666e-22	AT4G07390.2	NA	Mannose-P-dolichol utilization defect 1 protein homolog 2	PREDICTED: Panicum hallii mannose-P-dolichol utilization defect 1 protein homolog 2 (LOC112883056), mRNA	869	91.139	71	58	12	131	986	72	934	0	1160
TRGpnl2xsex29830	376.969	-5.77815	0.567283	-10.1856	2.29835e-24	8.24739e-22	AT5G64500.1	NA	Probable sphingolipid transporter spinster homolog 2	PREDICTED: Setaria viridis probable sphingolipid transporter spinster homolog 2 (LOC117863776), mRNA	1760	85.455	76	217	29	47	1786	655	2395	0	1796
TRGpnl2xsex7573	199.961	-4.58802	0.450613	-10.1817	2.39284e-24	8.56997e-22	AT1G78700.1	BEH4	BES1/BZR1 homolog protein 4	PREDICTED: Setaria viridis protein BZR1 homolog 2 (LOC117857230), mRNA	1350	85.556	85	150	27	212	1552	259	1572	0	1371
TRGpnl4xapo40270	114.555	9.97712	0.980178	10.1789	2.46351e-24	8.80611e-22	AT5G66240.1	NA	NA	PREDICTED: Panicum hallii protein ANTHESIS POMOTING FACTOR 1 (LOC112903421), transcript variant X1, mRNA	1089	92.103	62	81	4	216	1301	224	1310	0	1530
TRGpnl4xsex65065	30.0532	9.65341	0.948441	10.1782	2.48147e-24	8.85332e-22	AT4G00170.1	PVA13	Vesicle-associated protein 1-3	PREDICTED: Panicum hallii vesicle-associated protein 1-3-like (LOC112897754), mRNA	1266	87.046	90	111	32	49	1287	67	1306	0	1380
TRGpnl4xsex37522	119.917	3.63097	0.356801	10.1764	2.5263e-24	8.99606e-22	AT5G64370.1	PYD3	Beta-ureidopropionase	PREDICTED: Sorghum bicolor beta-ureidopropionase (LOC8077442), mRNA	1612	89.95	89	126	19	131	1723	107	1701	0	2047
TRGpnl4xsex32895	47.5288	10.3556	1.0183	10.1695	2.71396e-24	9.64584e-22	AT5G52200.1	NA	NA	PREDICTED: Setaria viridis protein phosphatase inhibitor 2-like (LOC117860652), transcript variant X4, mRNA	728	82.28	40	96	25	935	1649	278	985	1.91e-166	599
TRGpnl4xapo22202	257.001	5.97784	0.587982	10.1667	2.79222e-24	9.9051e-22	AT3G24180.2	NA	NA	PREDICTED: Sorghum bicolor non-lysosomal glucosylceramidase-like (LOC110437003), mRNA	3153	92.547	79	222	6	32	3182	491	3632	0	4508
TRGpnl4xsex42434	83.2851	9.97336	0.981358	10.1628	2.90567e-24	1.02879e-21	NA	NA	NA	NA	NA	NA	NA	NA	NA	NA	NA	NA	NA	NA	NA
TRGpnl4xsex54727	76.6196	3.50773	0.345168	10.1624	2.91888e-24	1.03151e-21	AT3G17510.1	CIPK1	CBL-interacting serine/threonine-protein kinase 1	PREDICTED: Sorghum bicolor CBL-interacting protein kinase 1 (LOC8060301), mRNA	1563	90.019	76	148	5	413	1967	248	1810	0	2015
TRGpnl4xapo56263	343.233	-20.772	2.04418	-10.1615	2.94446e-24	1.03858e-21	AT1G06040.1	BBX24	B-box zinc finger protein 24	PREDICTED: Sorghum bicolor B-box zinc finger protein 24 (LOC8073714), mRNA	850	85.765	75	75	30	1	815	372	1210	0	857
TRGpnl4xsex48321	50.9028	9.87319	0.972092	10.1566	3.09572e-24	1.08987e-21	AT5G19210.3	RH58	DEAD-box ATP-dependent RNA helicase 58, chloroplastic	PREDICTED: Sorghum bicolor DEAD-box ATP-dependent RNA helicase 58, chloroplastic (LOC110433946), transcript variant X3, mRNA	552	90.217	59	50	4	159	707	869	1419	0	717
TRGpnl4xsex48342	377.553	8.47562	0.834741	10.1536	3.19418e-24	1.12241e-21	NA	NA	NA	Digitaria exilis annotation	433	81.755	46	56	15	73	492	40393022	40393444	6.3e-89	340
TRGpnl4xsex43886	98.4901	10.8252	1.06618	10.1532	3.20538e-24	1.12422e-21	AT5G27430.1	NA	Signal peptidase complex subunit 3B	PREDICTED: Setaria viridis signal peptidase complex subunit 3B (LOC117843059), mRNA	869	90.104	80	58	17	17	861	5	869	0	1103
TRGpnl4xsex34857	73.9356	7.80135	0.768557	10.1507	3.29144e-24	1.15224e-21	AT3G58180.1	NA	Deoxyhypusine hydroxylase	PREDICTED: Setaria italica deoxyhypusine hydroxylase-B (LOC101757748), mRNA	949	93.045	62	65	1	42	989	104	1052	0	1386
TRGpnl4xsex58918	849.871	8.69542	0.85706	10.1456	3.46525e-24	1.21081e-21	AT5G49740.1	FRO7	Ferric reduction oxidase 7, chloroplastic	Zea mays uncharacterized LOC100281526 (LOC100281526), mRNA	2276	89.148	75	206	28	183	2428	8	2272	0	2796
TRGpnl4xsex19979	143.983	10.0997	0.995511	10.1453	3.47819e-24	1.21306e-21	AT1G75850.1	VPS35B	Vacuolar protein sorting-associated protein 35B	PREDICTED: Setaria italica vacuolar protein sorting-associated protein 35B (LOC101756461), mRNA	2967	92.248	95	204	20	25	2971	1	2961	0	4181
TRGpnl4xsex53350	167.536	8.44663	0.832661	10.1441	3.51879e-24	1.22492e-21	AT5G50860.1	NA	NA	PREDICTED: Panicum hallii probable serine/threonine-protein kinase At1g54610 (LOC112892274), transcript variant X2, mRNA	1996	89.679	89	183	11	68	2058	22	1999	0	2523
TRGpnl4xsex27039	431.083	27.4745	2.71234	10.1295	4.08942e-24	1.42091e-21	AT3G15840.1	NA	NA	PREDICTED: Panicum hallii uncharacterized LOC112874683 (LOC112874683), mRNA	833	90.276	58	74	3	203	1035	181	1006	0	1083
TRGpnl4xapo23862	145.337	7.45338	0.736207	10.124	4.32276e-24	1.49918e-21	AT2G39940.1	COI1	Coronatine-insensitive protein 1	PREDICTED: Panicum hallii coronatine-insensitive protein homolog 2-like (LOC112875536), mRNA	2346	88.363	54	250	19	1533	3867	1	2334	0	2798
TRGpnl4xapo20142	428.998	3.62224	0.357828	10.1229	4.3742e-24	1.5142e-21	AT5G42740.1	PGIC	Glucose-6-phosphate isomerase, cytosolic	PREDICTED: Setaria viridis glucose-6-phosphate isomerase, cytosolic (LOC117836241), transcript variant X1, mRNA	2065	90.605	81	154	25	107	2143	3	2055	0	2702
TRGpnl4xapo32326	139.134	10.2059	1.00829	10.1219	4.41757e-24	1.52638e-21	AT1G79440.1	ALDH5F1	Succinate-semialdehyde dehydrogenase, mitochondrial	PREDICTED: Sorghum bicolor succinate-semialdehyde dehydrogenase, mitochondrial (LOC110434633), mRNA	1952	90.369	85	139	27	119	2030	46	1988	0	2518
TRGpnl4xsex64637	110.824	8.89309	0.878694	10.1208	4.46724e-24	1.54068e-21	AT4G09570.1	CPK4	Calcium-dependent protein kinase 4	PREDICTED: Sorghum bicolor calcium-dependent protein kinase 28 (LOC8076280), mRNA	1911	91.837	99	135	15	1	1901	671	2570	0	2645
TRGpnl4xsex31309	120.216	10.1712	1.00501	10.1205	4.48269e-24	1.54316e-21	AT2G23940.2	NA	NA	PREDICTED: Panicum hallii transmembrane protein 208-like (LOC112901009), mRNA	818	86.797	85	98	9	49	861	47	859	0	904
TRGpnl4xapo10245	315.014	-21.0921	2.08429	-10.1195	4.5257e-24	1.55509e-21	AT4G39220.2	RER1A	Protein RER1A	PREDICTED: Setaria viridis protein RER1A-like (LOC117857735), mRNA	998	90.982	79	52	21	18	992	19	1001	0	1310
TRGpnl2xsex17180	86.5416	-21.9951	2.17375	-10.1185	4.57536e-24	1.56925e-21	AT3G14470.2	RPPL1	Putative disease resistance RPP13-like protein 1	PREDICTED: Sorghum bicolor putative disease resistance RPP13-like protein 3 (LOC8067150), transcript variant X1, mRNA	2236	76.968	93	438	48	1	2189	1734	3939	0	1205
TRGpnl4xsex12178	152.768	10.3917	1.02714	10.1172	4.63592e-24	1.5871e-21	AT4G02940.1	NA	NA	PREDICTED: Setaria viridis RNA demethylase ALKBH10B-like (LOC117848486), mRNA	1932	92.288	79	108	16	131	2044	139	2047	0	2704
TRGpnl4xsex59322	103.519	10.9121	1.0786	10.1169	4.64911e-24	1.5887e-21	AT1G51610.1	MTPC4	Metal tolerance protein C4	PREDICTED: Setaria italica metal tolerance protein C4 (LOC101764662), mRNA	1442	89.806	79	129	14	1	1427	123	1561	0	1832
TRGpnl4xsex54701	123.271	7.89981	0.780994	10.1151	4.73658e-24	1.61563e-21	AT1G11910.1	APA1	Aspartic proteinase A1	PREDICTED: Sorghum bicolor aspartic proteinase-like (LOC110433911), transcript variant X1, mRNA	1924	89.033	89	151	29	68	1942	27	1939	0	2329
TRGpnl4xapo9524	331.358	-6.42482	0.635216	-10.1144	4.76988e-24	1.62401e-21	AT1G59610.1	DRP2B	Dynamin-2B	PREDICTED: Sorghum bicolor dynamin-2A (LOC8065714), mRNA	3097	92.283	89	222	11	118	3200	124	3217	0	4379
TRGpnl4xapo51197	826.689	-2.07063	0.204828	-10.1091	5.0334e-24	1.7106e-21	AT2G43750.2	OASB	Cysteine synthase, chloroplastic/chromoplastic	Zea mays Cysteine synthase mitochondrial (LOC100272829), mRNA<>Zea mays full-length cDNA clone ZM_BFc0027L09 mRNA, complete cds	1656	86.896	79	174	23	244	1874	4	1641	0	1816
TRGpnl2xsex30712	144.482	-2.24055	0.221659	-10.1081	5.08478e-24	1.72492e-21	AT5G64440.1	FAAH	Fatty acid amide hydrolase	PREDICTED: Sorghum bicolor fatty acid amide hydrolase (LOC8080238), mRNA	1937	91.224	77	159	5	224	2157	196	2124	0	2625
TRGpnl4xapo67702	165.124	10.1191	1.00115	10.1075	5.11729e-24	1.73279e-21	AT5G23850.1	NA	NA	PREDICTED: Sorghum bicolor protein O-glucosyltransferase 1 (LOC8067053), mRNA	891	87.205	70	99	12	7	884	1340	2228	0	1000
TRGpnl4xapo15285	312.588	-20.9987	2.07764	-10.107	5.1452e-24	1.73908e-21	AT4G27390.1	NA	NA	PREDICTED: Setaria italica uncharacterized LOC101783477 (LOC101783477), mRNA	734	86.376	59	86	12	176	906	108	830	0	789
TRGpnl2xsex66445	256.501	-7.96498	0.788474	-10.1018	5.42566e-24	1.83055e-21	AT5G58920.1	NA	NA	PREDICTED: Setaria italica uncharacterized LOC101755251 (LOC101755251), mRNA	555	87.568	42	63	6	570	1122	157	707	2.92e-178	638
TRGpnl4xapo10900	90.538	-21.0235	2.08259	-10.0949	5.82149e-24	1.96055e-21	AT1G21210.1	WAK4	Wall-associated receptor kinase 4	Digitaria exilis annotation	1010	80	19	188	14	3795	4796	2009630	2010633	0	734
TRGpnl4xsex3912	164.419	11.0025	1.09022	10.092	5.99412e-24	2.01504e-21	NA	NA	NA	NA	NA	NA	NA	NA	NA	NA	NA	NA	NA	NA	NA
TRGpnl4xsex789	65.5502	9.75732	0.967137	10.0889	6.18787e-24	2.07643e-21	AT1G78720.3	NA	NA	NA	NA	NA	NA	NA	NA	NA	NA	NA	NA	NA	NA
TRGpnl4xsex27784	104.844	10.4954	1.04044	10.0874	6.28005e-24	2.10357e-21	AT5G41950.1	NA	NA	PREDICTED: Panicum hallii protein HLB1 (LOC112874618), mRNA	1958	89.734	93	144	28	1	1919	24	1963	0	2449
TRGpnl4xapo26444	2354.7	-13.5361	1.34194	-10.087	6.30822e-24	2.10921e-21	AT2G39770.1	CYT1	Mannose-1-phosphate guanylyltransferase 1	PREDICTED: Sorghum bicolor probable mannose-1-phosphate guanylyltransferase 3 (LOC8060090), mRNA	1509	89.861	69	130	14	385	1874	389	1893	0	1917
TRGpnl4xsex25109	33.3318	5.744	0.569682	10.0828	6.58096e-24	2.19253e-21	AT3G06470.1	NA	NA	PREDICTED: Setaria italica elongation of fatty acids protein 3-like (LOC101785900), mRNA	899	92.102	50	63	7	475	1372	57	948	0	1260
TRGpnl4xapo59445	401.159	-20.6146	2.04452	-10.0829	6.57738e-24	2.19253e-21	AT1G06840.1	NA	Probable LRR receptor-like serine/threonine-protein kinase At1g06840	PREDICTED: Panicum hallii probable LRR receptor-like serine/threonine-protein kinase At1g06840 (LOC112899773), mRNA	2937	88.934	69	310	10	1015	3945	764	3691	0	3609
TRGpnl2xsex14964	435.383	-12.2236	1.21235	-10.0826	6.59573e-24	2.19353e-21	AT4G23180.3	CRK10	Cysteine-rich receptor-like protein kinase 10	Digitaria exilis annotation	322	82.609	48	46	7	4	317	13869006	13869325	2.11e-69	276
TRGpnl4xsex55641	57.1971	10.0594	0.997852	10.081	6.70294e-24	2.22521e-21	NA	NA	NA	Setaria viridis cultivar ME034v chromosome 5	328	75	33	58	14	1	323	42353468	42353160	1.62e-25	130
TRGpnl2xsex33634	266.612	-6.57457	0.65228	-10.0794	6.81657e-24	2.25891e-21	AT1G44790.1	GGCT2;3	Gamma-glutamylcyclotransferase 2-3	PREDICTED: Panicum hallii gamma-glutamylcyclotransferase 2-3 (LOC112899877), mRNA	724	88.26	38	64	9	244	963	97	803	0	846
TRGpnl4xapo51393	82.446	7.32188	0.72653	10.0779	6.9202e-24	2.28917e-21	AT1G71240.2	NA	NA	PREDICTED: Panicum hallii uncharacterized LOC112893924 (LOC112893924), mRNA	2737	90.574	92	217	12	54	2787	30	2728	0	3587
TRGpnl4xapo12833	309.774	7.25371	0.720273	10.0708	7.43833e-24	2.45621e-21	AT4G18640.1	MDIS2	Protein MALE DISCOVERER 2	PREDICTED: Setaria viridis protein MALE DISCOVERER 2-like (LOC117848926), mRNA	1758	81.57	63	238	53	335	2040	330	2053	0	1373
TRGpnl2xsex61320	528.021	-9.6502	0.95897	-10.0631	8.04325e-24	2.65125e-21	AT1G77490.1	APXT	L-ascorbate peroxidase T, chloroplastic	Zea mays uncharacterized LOC100283135 (LOC100283135), mRNA<>Zea mays full-length cDNA clone ZM_BFc0184G15 mRNA, complete cds	1195	87.866	83	136	4	50	1244	228	1413	0	1395
TRGpnl4xsex46947	67.1478	8.74145	0.868768	10.0619	8.14168e-24	2.67896e-21	AT2G35630.1	MOR1	Protein MOR1	PREDICTED: Panicum hallii protein MOR1 (LOC112892242), transcript variant X2, mRNA	6011	92.397	99	437	10	2	6008	35	6029	0	8551
TRGpnl4xapo49311	126.552	7.31305	0.727451	10.053	8.91332e-24	2.92769e-21	AT1G17760.1	CSTF77	Cleavage stimulation factor subunit 77	PREDICTED: Sorghum bicolor cleavage stimulation factor subunit 77 (LOC8066574), transcript variant X1, mRNA	2356	90.238	82	202	14	329	2666	336	2681	0	3051
TRGpnl4xapo19379	62.8641	9.46071	0.941543	10.0481	9.36608e-24	3.07099e-21	AT5G40440.4	MKK3	Mitogen-activated protein kinase kinase 3	PREDICTED: Setaria italica mitogen-activated protein kinase kinase 3 (LOC101758697), transcript variant X3, mRNA	1850	90.432	81	130	26	415	2224	622	2464	0	2392
TRGpnl2xsex61500	1217.22	-7.77395	0.774278	-10.0403	1.01407e-23	3.31912e-21	AT5G43260.1	NA	NA	PREDICTED: Panicum hallii chaperone protein DnaJ-like (LOC112876683), mRNA	325	93.538	24	18	1	388	712	277	598	5.4e-131	481
TRGpnl4xapo18245	490.047	-20.7691	2.06924	-10.0371	1.0475e-23	3.42252e-21	NA	NA	NA	Zea mays Nodulin-related protein 1 (umc1467), mRNA<>Zea mays full-length cDNA clone ZM_BFc0034D19 mRNA, complete cds	1618	86.712	70	151	33	97	1703	34	1598	0	1738
TRGpnl2xsex76028	89.1191	-22.87	2.27864	-10.0367	1.05153e-23	3.42967e-21	AT1G70740.1	NA	NA	Zea mays putative protein kinase superfamily protein (LOC100279841), mRNA	1097	90.246	76	100	6	1	1092	421	1515	0	1426
TRGpnl4xsex26441	31.0085	9.27495	0.924186	10.0358	1.06096e-23	3.45439e-21	NA	NA	NA	NA	NA	NA	NA	NA	NA	NA	NA	NA	NA	NA	NA
TRGpnl4xsex21794	39.7363	9.6471	0.961414	10.0343	1.07743e-23	3.5019e-21	AT1G79120.1	NA	NA	PREDICTED: Sorghum bicolor protein ROOT PRIMORDIUM DEFECTIVE 1 (LOC8054192), transcript variant X1, mRNA	1320	90.379	77	119	8	34	1349	309	1624	0	1727
TRGpnl2xsex21770	465.545	-25.3561	2.52829	-10.0289	1.13733e-23	3.69012e-21	NA	NA	NA	NA	NA	NA	NA	NA	NA	NA	NA	NA	NA	NA	NA
TRGpnl4xapo24893	51.5682	9.23944	0.921293	10.0288	1.13931e-23	3.69012e-21	AT1G08845.1	NA	NA	PREDICTED: Sorghum bicolor uncharacterized LOC8055651 (LOC8055651), mRNA	662	88.671	60	70	5	265	924	356	1014	0	802
TRGpnl4xapo60077	69.1891	9.24786	0.922302	10.0269	1.16071e-23	3.75291e-21	AT2G01640.1	NA	NA	PREDICTED: Panicum hallii uncharacterized LOC112886722 (LOC112886722), mRNA	499	84.168	46	78	1	390	888	191	688	1.19e-131	483
TRGpnl4xsex46503	361.416	11.4914	1.14701	10.0186	1.26342e-23	4.07794e-21	NA	NA	NA	NA	NA	NA	NA	NA	NA	NA	NA	NA	NA	NA	NA
TRGpnl2xsex68572	988.431	-12.7121	1.26954	-10.0132	1.33396e-23	4.29744e-21	AT2G27680.1	NA	NA	PREDICTED: Sorghum bicolor flagellar radial spoke protein 5 (LOC8062103), transcript variant X1, mRNA	1477	89.709	97	118	23	1	1463	112	1568	0	1855
TRGpnl4xsex61980	51.7215	9.34145	0.93293	10.013	1.33604e-23	4.29744e-21	AT2G36010.1	E2FA	Transcription factor E2FA	PREDICTED: Setaria italica transcription factor E2FA (LOC101754019), transcript variant X1, mRNA	1466	88.677	82	146	7	1	1456	166	1621	0	1770
TRGpnl4xsex21358	35.9833	9.3726	0.936119	10.0122	1.34728e-23	4.32613e-21	AT4G28600.2	NA	NA	PREDICTED: Sorghum bicolor protein NPGR2 (LOC8085523), transcript variant X1, mRNA	2366	88.166	83	258	10	337	2697	401	2749	0	2798
TRGpnl4xsex27092	83.2899	9.321	0.931202	10.0096	1.38248e-23	4.43151e-21	AT2G35736.1	NA	NA	Setaria viridis cultivar ME034v chromosome 2	430	86.047	64	49	10	176	599	8477590	8477166	2.03e-122	451
TRGpnl2xsex23047	171.652	-23.6682	2.36478	-10.0086	1.3965e-23	4.46875e-21	AT2G31880.1	SOBIR1	Leucine-rich repeat receptor-like serine/threonine/tyrosine-protein kinase SOBIR1	PREDICTED: Panicum hallii leucine-rich repeat receptor-like serine/threonine/tyrosine-protein kinase SOBIR1 (LOC112888479), mRNA	564	89.007	66	51	5	12	566	961	1522	0	688
TRGpnl4xapo70220	69.6097	9.20357	0.919636	10.0078	1.40795e-23	4.49765e-21	AT3G55990.1	ESK1	Protein ESKIMO 1	PREDICTED: Setaria italica protein trichome birefringence-like 28 (LOC101782500), mRNA	1656	87.319	89	177	23	181	1818	103	1743	0	1864
TRGpnl4xsex2624	514.907	11.6612	1.16589	10.0019	1.49425e-23	4.76518e-21	NA	NA	NA	NA	NA	NA	NA	NA	NA	NA	NA	NA	NA	NA	NA
TRGpnl4xapo40522	225.74	-21.4347	2.14368	-9.999	1.5395e-23	4.90108e-21	AT5G47870.1	NA	NA	PREDICTED: Panicum hallii DNA repair RAD52-like protein 2, chloroplastic (LOC112880055), mRNA	986	85.598	80	98	32	118	1073	556	1527	0	994
TRGpnl4xsex52510	38.1009	9.21055	0.921382	9.99644	1.5797e-23	5.02047e-21	AT5G39510.1	VTI11	Vesicle transport v-SNARE 11	PREDICTED: Setaria viridis vesicle transport v-SNARE 13-like (LOC117858821), mRNA	972	87.346	82	102	12	113	1067	85	1052	0	1094
TRGpnl4xapo36095	443.43	-20.4523	2.04712	-9.99073	1.67344e-23	5.30934e-21	AT1G35680.1	RPL21	50S ribosomal protein L21, chloroplastic	PREDICTED: Panicum hallii 50S ribosomal protein L21, chloroplastic (LOC112878868), mRNA	886	88.6	79	76	9	1	870	15	891	0	1053
TRGpnl4xapo13235	192.753	10.2566	1.02666	9.99025	1.68165e-23	5.3263e-21	AT5G09500.1	RPS15C	40S ribosomal protein S15-3	PREDICTED: Panicum hallii 40S ribosomal protein S15-like (LOC112886780), mRNA	774	87.209	99	66	18	1	753	136	897	0	850
TRGpnl4xapo51443	2638.2	-13.0503	1.30716	-9.9837	1.79632e-23	5.67986e-21	AT4G02600.1	MLO1	MLO-like protein 1	PREDICTED: Zea mays MLO-like protein 1 (LOC103630367), transcript variant X5, mRNA	1435	86.272	78	158	20	5	1417	48	1465	0	1522
TRGpnl4xsex55115	382.294	11.4596	1.1479	9.9831	1.80732e-23	5.70496e-21	AT3G02720.1	DJ1D	Protein DJ-1 homolog D	PREDICTED: Panicum hallii protein DJ-1 homolog D (LOC112900435), mRNA	1195	91.799	77	98	0	140	1334	84	1278	0	1664
TRGpnl2xsex56145	60.3615	-21.9326	2.19708	-9.98265	1.81552e-23	5.72113e-21	AT4G10970.1	NA	NA	Setaria viridis cultivar ME034v chromosome 6	1147	80.035	67	156	46	938	2047	23676255	23677365	0	782
TRGpnl4xsex11580	90.4671	10.335	1.0357	9.97871	1.88901e-23	5.94267e-21	AT1G53400.1	NA	NA	PREDICTED: Sorghum bicolor ubiquitin domain-containing protein 2 (LOC8068968), mRNA	693	84.127	65	70	28	1	691	71	725	3.05e-177	634
TRGpnl4xsex47812	75.5222	10.3113	1.034	9.97225	2.01608e-23	6.33173e-21	AT1G03290.3	NA	NA	PREDICTED: Brachypodium distachyon uncharacterized LOC100825715 (LOC100825715), transcript variant X2, mRNA	235	84.255	8	31	5	217	448	121	352	2.2e-53	224
TRGpnl4xsex65235	51.7051	5.05629	0.507066	9.97165	2.02821e-23	6.35908e-21	AT1G30440.1	NA	BTB/POZ domain-containing protein At1g30440	PREDICTED: Panicum hallii BTB/POZ domain-containing protein At1g30440-like (LOC112896486), transcript variant X2, mRNA	2310	87.879	75	223	34	529	2804	560	2846	0	2662
TRGpnl2xsex76451	79.4497	-5.29609	0.531297	-9.96823	2.09933e-23	6.57102e-21	AT3G12300.1	NA	NA	PREDICTED: Sorghum bicolor cilia- and flagella-associated protein 20 (LOC8054802), transcript variant X2, mRNA	978	85.685	88	93	29	63	1016	160	1114	0	987
TRGpnl4xapo1779	268.06	-21.2725	2.13436	-9.96667	2.13259e-23	6.6639e-21	AT1G21250.1	WAK1	Wall-associated receptor kinase 1	PREDICTED: Setaria viridis serine/threonine-protein kinase-like protein At1g28390 (LOC117833405), transcript variant X2, mRNA	2053	85.972	77	253	19	197	2219	454	2501	0	2163
TRGpnl4xapo12564	397.514	-5.8867	0.591007	-9.96046	2.27001e-23	7.08146e-21	AT1G49970.1	CLPR1	ATP-dependent Clp protease proteolytic subunit-related protein 1, chloroplastic	PREDICTED: Panicum hallii ATP-dependent Clp protease proteolytic subunit-related protein 1, chloroplastic (LOC112886301), mRNA	1353	89.874	86	100	19	48	1381	112	1446	0	1705
TRGpnl4xsex5761	39.1335	9.38954	0.943589	9.95089	2.4995e-23	7.78432e-21	AT5G15820.1	NA	NA	PREDICTED: Panicum hallii uncharacterized LOC112888933 (LOC112888933), mRNA	1042	87.044	53	112	14	222	1248	30	1063	0	1155
TRGpnl4xapo25271	140.804	9.1406	0.918881	9.94752	2.58537e-23	8.03831e-21	AT1G58080.1	HISN1A	ATP phosphoribosyltransferase 1, chloroplastic	PREDICTED: Setaria italica ATP phosphoribosyltransferase, chloroplastic (LOC101768944), mRNA	1323	86.395	75	146	25	259	1560	294	1603	0	1415
TRGpnl4xsex52503	26.5128	5.42761	0.545639	9.94725	2.59253e-23	8.04713e-21	AT1G08700.1	NA	Presenilin-like protein At1g08700	Setaria viridis cultivar ME034v chromosome 5	1781	89.669	92	158	17	36	1803	3037271	3039038	0	2246
TRGpnl4xsex53389	23.5043	9.46006	0.951061	9.94685	2.60285e-23	8.06571e-21	AT5G13960.1	SUVH4	Histone-lysine N-methyltransferase, H3 lysine-9 specific SUVH4	PREDICTED: Setaria viridis histone-lysine N-methyltransferase, H3 lysine-9 specific SUVH4 (LOC117858146), transcript variant X2, mRNA	1921	87.715	60	187	22	3	1905	44	1933	0	2194
TRGpnl4xsex14536	90.1258	9.98659	1.00426	9.94424	2.67205e-23	8.2664e-21	AT3G16630.2	KIN13A	Kinesin-like protein KIN-13A	PREDICTED: Setaria viridis kinesin-like protein KIN-13A (LOC117865413), mRNA	2835	88.571	95	276	32	44	2854	386	3196	0	3397
TRGpnl4xapo62885	440.65	-7.57269	0.761712	-9.94167	2.74193e-23	8.46851e-21	NA	NA	NA	Digitaria exilis annotation	87	95.402	6	3	1	542	628	1899332	1899417	1.35e-27	137
TRGpnl2xsex9844	405.508	-8.63249	0.868486	-9.9397	2.79672e-23	8.62343e-21	AT5G20490.2	XI-K	Myosin-17	PREDICTED: Panicum hallii myosin-17 (LOC112893522), mRNA	5397	92.57	97	346	36	3	5360	13	5393	0	7694
TRGpnl4xapo56262	852.602	-19.5603	1.96836	-9.93736	2.86309e-23	8.81349e-21	AT1G06040.2	BBX24	B-box zinc finger protein 24	Digitaria exilis annotation	1018	82.613	82	104	48	1	987	21691628	21690653	0	832
TRGpnl4xsex36332	41.2065	9.38591	0.944901	9.93322	2.98446e-23	9.17195e-21	AT5G05210.2	NA	NA	PREDICTED: Panicum hallii ribosomal RNA-processing protein 14-like (LOC112879008), mRNA	1525	87.607	82	135	31	23	1525	20	1512	0	1720
TRGpnl4xapo54726	74.0243	9.66435	0.972987	9.93266	3.00134e-23	9.20864e-21	NA	NA	NA	PREDICTED: Panicum hallii NDR1/HIN1-like protein 13 (LOC112893980), mRNA	76	90.789	15	1	5	73	146	1282	1353	8.19e-16	97.1
TRGpnl4xsex12158	65.3863	6.61997	0.66662	9.93065	3.06239e-23	9.38049e-21	AT3G05640.3	NA	Probable protein phosphatase 2C 34	PREDICTED: Setaria italica probable protein phosphatase 2C 48 (LOC101777971), mRNA	1436	89.206	48	107	24	757	2171	592	2000	0	1749
TRGpnl4xapo49016	4006.97	-9.06837	0.913276	-9.92949	3.09827e-23	9.47482e-21	NA	NA	NA	NA	NA	NA	NA	NA	NA	NA	NA	NA	NA	NA	NA
TRGpnl4xsex55868	260.286	9.34579	0.941641	9.925	3.2409e-23	9.89473e-21	AT5G53550.2	YSL3	Metal-nicotianamine transporter YSL3	PREDICTED: Sorghum bicolor probable metal-nicotianamine transporter YSL16 (LOC110436394), mRNA	2042	90.5	82	183	9	207	2241	269	2306	0	2686
TRGpnl4xsex65287	360.396	8.86756	0.893744	9.92182	3.34603e-23	1.01903e-20	AT4G39200.2	RPS25E	40S ribosomal protein S25-4	PREDICTED: Setaria viridis 40S ribosomal protein S25-4-like (LOC117862081), mRNA	614	86.482	77	46	20	24	611	61	663	4.69e-179	640
TRGpnl4xapo60012	301.978	-21.4201	2.15891	-9.92174	3.34865e-23	1.01903e-20	AT2G27290.1	NA	NA	PREDICTED: Sorghum bicolor protein FAM210B (LOC8073002), transcript variant X4, mRNA	592	88.682	53	34	18	156	717	164	752	0	691
TRGpnl4xsex30338	114.988	11.0339	1.11267	9.91662	3.52474e-23	1.07087e-20	AT1G72720.1	NA	NA	PREDICTED: Panicum hallii uncharacterized LOC112878733 (LOC112878733), mRNA	650	83.538	50	72	22	233	869	71	698	2.74e-159	575
TRGpnl4xapo21098	133.37	9.19883	0.927767	9.91502	3.58173e-23	1.08641e-20	AT2G01490.1	PAHX	Phytanoyl-CoA dioxygenase	PREDICTED: Panicum hallii phytanoyl-CoA dioxygenase 1-like (LOC112877271), mRNA	963	91.485	76	78	3	70	1032	1	959	0	1321
TRGpnl2xsex12139	267.107	-8.92253	0.900303	-9.91059	3.7444e-23	1.1339e-20	NA	NA	NA	PREDICTED: Setaria viridis prostatic spermine-binding protein-like (LOC117852821), mRNA	965	80.207	91	121	37	38	990	347	1253	0	660
TRGpnl4xapo25589	78.6875	9.60195	0.969158	9.90751	3.86132e-23	1.16741e-20	AT5G04900.1	NOL	Chlorophyll(ide) b reductase NOL, chloroplastic	PREDICTED: Sorghum bicolor chlorophyll(ide) b reductase NOL, chloroplastic (LOC8056782), transcript variant X2, mRNA	1110	90.36	69	88	11	151	1249	104	1205	0	1439
TRGpnl4xapo7417	319.977	4.68943	0.473442	9.90498	3.96037e-23	1.19484e-20	AT1G79550.1	NA	NA	PREDICTED: Panicum hallii phosphoglycerate kinase, cytosolic-like (LOC112890173), mRNA	1340	90.597	80	109	7	160	1493	172	1500	0	1760
TRGpnl4xapo26357	65.1186	8.66218	0.874537	9.90487	3.96489e-23	1.19484e-20	AT1G14710.1	NA	NA	PREDICTED: Setaria viridis RNA demethylase ALKBH10B (LOC117837590), mRNA	2022	85.608	90	239	38	1	1985	596	2602	0	2074
TRGpnl4xapo30878	386.152	-4.60973	0.46553	-9.90212	4.07523e-23	1.22611e-20	AT5G66320.1	GATA5	GATA transcription factor 5	PREDICTED: Setaria viridis GATA transcription factor 5-like (LOC117865370), mRNA	831	78.821	89	96	43	1	805	1159	1935	7.67e-133	486
TRGpnl4xsex11532	49.276	5.97181	0.603459	9.89597	4.33388e-23	1.30183e-20	AT5G59780.3	MYB59	Transcription factor MYB59	PREDICTED: Panicum hallii transcription factor MYB59-like (LOC112885007), mRNA	534	84.082	64	53	26	286	802	346	864	6.76e-133	486
TRGpnl4xapo46920	123.196	9.99988	1.0108	9.89302	4.46377e-23	1.33869e-20	AT5G20490.2	XI-K	Myosin-17	PREDICTED: Panicum hallii myosin-17 (LOC112893522), mRNA	5397	92.57	97	346	36	3	5360	13	5393	0	7694
TRGpnl4xapo32937	845.881	7.3327	0.741235	9.89255	4.48463e-23	1.34278e-20	AT1G59750.2	ARF1	Auxin response factor 1	PREDICTED: Setaria viridis auxin response factor 7-like (LOC117858156), mRNA	2890	86.609	96	271	68	79	2893	196	3044	0	3086
TRGpnl4xapo6803	133.103	-6.7063	0.677963	-9.89183	4.51706e-23	1.34815e-20	AT4G27680.1	NA	NA	PREDICTED: Sorghum bicolor ATPase family AAA domain-containing protein 1-like (LOC110431253), transcript variant X1, mRNA	1481	92.235	79	103	10	272	1744	218	1694	0	2087
TRGpnl4xapo56446	1169.1	-7.45359	0.753499	-9.89196	4.51093e-23	1.34815e-20	AT5G56030.1	HSP90-2	Heat shock protein 90-2	PREDICTED: Setaria viridis heat shock protein 81-1 (LOC117861004), mRNA	1680	93.214	96	108	4	73	1749	57	1733	0	2466
TRGpnl4xapo27968	567.837	-20.0434	2.02637	-9.8913	4.54103e-23	1.35314e-20	AT3G01120.1	CGS1	Cystathionine gamma-synthase 1, chloroplastic	PREDICTED: Sorghum bicolor cystathionine gamma-synthase 1, chloroplastic (LOC8080479), mRNA	1657	92.577	77	98	19	72	1716	71	1714	0	2355
TRGpnl4xsex52753	53.368	9.27574	0.937822	9.89073	4.56699e-23	1.3587e-20	AT2G48060.3	NA	Piezo-type mechanosensitive ion channel homolog	PREDICTED: Panicum hallii piezo-type mechanosensitive ion channel homolog (LOC112894851), mRNA	6030	92.156	92	450	14	228	6249	1820	7834	0	8493
TRGpnl4xsex21393	51.9354	9.52434	0.963413	9.88604	4.78604e-23	1.4216e-20	NA	NA	NA	Digitaria exilis annotation	651	83.103	64	81	16	1	644	50737432	50736804	1.07e-156	566
TRGpnl4xsex23206	97.9768	10.6154	1.07437	9.88057	5.05455e-23	1.49897e-20	AT3G55040.1	GSTL2	Glutathione S-transferase L2, chloroplastic	PREDICTED: Setaria viridis protein IN2-1 homolog B (LOC117835905), transcript variant X2, mRNA	925	87.135	80	106	10	131	1044	202	1124	0	1037
TRGpnl2xsex14973	481.136	-9.20536	0.93191	-9.87795	5.1881e-23	1.53368e-20	NA	NA	NA	NA	NA	NA	NA	NA	NA	NA	NA	NA	NA	NA	NA
TRGpnl4xsex42401	57.9244	9.85465	0.99763	9.87806	5.18274e-23	1.53368e-20	AT3G17510.1	CIPK1	CBL-interacting serine/threonine-protein kinase 1	PREDICTED: Setaria viridis CBL-interacting protein kinase 21-like (LOC117843068), transcript variant X1, mRNA	1597	92.736	85	104	8	280	1866	238	1832	0	2296
TRGpnl4xsex47438	77.3551	10.6457	1.07843	9.87152	5.53186e-23	1.63271e-20	AT2G16485.2	NERD	Zinc finger CCCH domain-containing protein 19	PREDICTED: Sorghum bicolor zinc finger CCCH domain-containing protein 44 (LOC8075563), mRNA	5653	85.831	88	650	79	568	6131	538	6128	0	5862
TRGpnl2xsex5957	79.0378	-3.80391	0.385388	-9.87036	5.59649e-23	1.64918e-20	AT5G53440.2	NA	NA	PREDICTED: Setaria italica nipped-B-like protein B (LOC101772859), mRNA	4364	86.847	95	435	72	1	4268	62	4382	0	4750
TRGpnl2xsex33756	1716.83	-10.2633	1.03987	-9.86987	5.62379e-23	1.6546e-20	NA	NA	NA	NA	NA	NA	NA	NA	NA	NA	NA	NA	NA	NA	NA
TRGpnl4xapo31807	772.121	-19.8315	2.00935	-9.86961	5.63841e-23	1.65629e-20	AT2G24060.1	NA	NA	PREDICTED: Panicum hallii translation initiation factor IF3-4, chloroplastic-like (LOC112876169), transcript variant X2, mRNA	1104	89.946	68	90	9	8	1105	5	1093	0	1404
TRGpnl4xsex44760	45.1675	10.0953	1.02304	9.86795	5.73219e-23	1.68118e-20	AT2G38660.3	FOLD1	Bifunctional protein FolD 1, mitochondrial	PREDICTED: Panicum hallii bifunctional protein FolD 2-like (LOC112881870), transcript variant X1, mRNA	1212	90.512	83	106	3	1	1206	30	1238	0	1592
TRGpnl4xsex48762	87.3366	9.98413	1.01182	9.8675	5.75795e-23	1.68608e-20	AT1G70250.1	NA	NA	Zea mays full-length cDNA clone ZM_BFb0196C23 mRNA, complete cds	765	86.013	92	89	14	1	761	1391	2141	0	804
TRGpnl4xapo13836	142.318	9.139	0.926365	9.86544	5.8776e-23	1.71842e-20	AT1G43190.2	NA	Polypyrimidine tract-binding protein homolog 3	PREDICTED: Panicum hallii polypyrimidine tract-binding protein homolog 3 (LOC112884927), transcript variant X4, mRNA	1590	90.377	81	132	12	161	1730	242	1830	0	2069
TRGpnl4xsex9019	40.5032	9.05894	0.918508	9.86267	6.04215e-23	1.76376e-20	AT3G46920.1	NA	NA	PREDICTED: Sorghum bicolor probable LIM domain-containing serine/threonine-protein kinase DDB_G0286997 (LOC8058412), transcript variant X1, mRNA	3832	89.692	98	292	63	1	3778	351	4133	0	4793
TRGpnl2xsex60842	347.518	-3.94061	0.399596	-9.86148	6.11414e-23	1.78198e-20	AT4G37040.1	MAP1D	Methionine aminopeptidase 1D, chloroplastic/mitochondrial	PREDICTED: Setaria italica methionine aminopeptidase 1D, chloroplastic/mitochondrial (LOC101769524), transcript variant X1, mRNA	1224	90.768	73	93	12	221	1432	41	1256	0	1616
TRGpnl4xsex32314	127.247	8.09763	0.821705	9.85467	6.54282e-23	1.90142e-20	AT4G35300.4	MSSP2	Monosaccharide-sensing protein 2	PREDICTED: Setaria viridis monosaccharide-sensing protein 2-like (LOC117841918), transcript variant X2, mRNA	2577	90.144	85	228	14	361	2925	407	2969	0	3328
TRGpnl4xapo1980	317.451	8.19531	0.831623	9.8546	6.54756e-23	1.90142e-20	AT5G54290.1	CCDA	Cytochrome c-type biogenesis ccda-like chloroplastic protein	PREDICTED: Panicum hallii cytochrome c-type biogenesis ccda-like chloroplastic protein 1 (LOC112902456), transcript variant X1, mRNA	1174	86.286	76	126	22	114	1258	150	1317	0	1243
TRGpnl4xapo16888	462.35	-20.668	2.09732	-9.85449	6.55458e-23	1.90142e-20	AT5G60410.2	SIZ1	E3 SUMO-protein ligase SIZ1	PREDICTED: Setaria viridis E3 SUMO-protein ligase SIZ1 (LOC117847622), transcript variant X3, mRNA	3221	89.103	84	292	26	87	3265	235	3438	0	3949
TRGpnl4xsex36367	80.5946	6.56883	0.666733	9.85228	6.70085e-23	1.93781e-20	AT1G17450.2	NA	NA	PREDICTED: Setaria italica uncharacterized LOC101760594 (LOC101760594), transcript variant X1, mRNA	5612	88.899	97	576	22	1	5579	260	5857	0	6868
TRGpnl4xsex26139	47.8928	9.69124	0.984263	9.84619	7.11898e-23	2.05554e-20	AT3G09690.1	NA	NA	PREDICTED: Setaria viridis uncharacterized LOC117839013 (LOC117839013), mRNA	1593	90.584	86	126	15	1	1586	290	1865	0	2089
TRGpnl4xsex48643	69.5749	7.54143	0.766027	9.84486	7.21366e-23	2.07965e-20	AT4G34260.1	FUC95A	Alpha-L-fucosidase 2	PREDICTED: Panicum hallii alpha-L-fucosidase 2-like (LOC112876449), mRNA	2476	90.792	88	225	3	5	2479	271	2744	0	3306
TRGpnl4xsex20871	118.284	6.79867	0.690674	9.84354	7.30955e-23	2.10404e-20	AT4G35300.4	MSSP2	Monosaccharide-sensing protein 2	PREDICTED: Sorghum bicolor monosaccharide-sensing protein 2 (LOC8062860), transcript variant X1, mRNA	2784	89.08	88	222	46	243	2991	211	2947	0	3382
TRGpnl4xapo6605	419.76	-21.588	2.19341	-9.84221	7.40656e-23	2.12868e-20	AT1G79670.1	WAKL22	Wall-associated receptor kinase-like 22	NA	NA	NA	NA	NA	NA	NA	NA	NA	NA	NA	NA
TRGpnl4xsex52135	73.4856	10.0182	1.01802	9.84086	7.50688e-23	2.15418e-20	AT3G24880.3	EAF1A	Chromatin modification-related protein EAF1 A	PREDICTED: Sorghum bicolor chromatin modification-related protein EAF1 B (LOC8078630), transcript variant X1, mRNA	6654	87.947	98	666	59	2	6564	26	6634	0	7720
TRGpnl4xsex4908	49.1811	9.6864	0.984457	9.83933	7.6216e-23	2.18374e-20	NA	NA	NA	NA	NA	NA	NA	NA	NA	NA	NA	NA	NA	NA	NA
TRGpnl4xsex35003	73.2815	10.2364	1.04058	9.83726	7.78005e-23	2.22572e-20	NA	NA	NA	NA	NA	NA	NA	NA	NA	NA	NA	NA	NA	NA	NA
TRGpnl2xsex64957	507.859	-12.2957	1.25007	-9.83606	7.87336e-23	2.24896e-20	AT1G16180.1	NA	NA	Zea mays full-length cDNA clone ZM_BFc0152H20 mRNA, complete cds	1389	92.945	70	86	8	101	1484	39	1420	0	2012
TRGpnl4xsex17509	80.3172	10.8494	1.10327	9.83389	8.04461e-23	2.29435e-20	AT4G17750.1	HSFA1A	Heat stress transcription factor A-1a	PREDICTED: Zea mays uncharacterized LOC100191641 (LOC100191641), transcript variant X4, mRNA	1457	86.548	73	166	19	153	1593	218	1660	0	1578
TRGpnl2xsex29753	1926.06	-8.88937	0.904104	-9.83224	8.17758e-23	2.32871e-20	AT5G23750.2	NA	NA	Paspalum vaginatum clone Sp12 hypothetical protein mRNA, partial cds	957	95.298	73	32	6	242	1196	1	946	0	1506
TRGpnl4xsex44188	90.4636	7.48124	0.76127	9.82731	8.58837e-23	2.44196e-20	AT3G43300.3	BIG5	Brefeldin A-inhibited guanine nucleotide-exchange protein 5	PREDICTED: Panicum hallii brefeldin A-inhibited guanine nucleotide-exchange protein 5 (LOC112880298), mRNA	5779	91.988	96	412	34	42	5786	54	5815	0	8059
TRGpnl4xsex51954	110.809	11.1977	1.14021	9.82076	9.16472e-23	2.60186e-20	AT4G03020.1	NA	NA	PREDICTED: Setaria viridis LEC14B protein-like (LOC117856681), transcript variant X1, mRNA	1330	90.752	76	113	3	153	1481	107	1427	0	1766
TRGpnl4xapo70488	52.0758	8.52845	0.868436	9.82047	9.19138e-23	2.60545e-20	AT3G32940.1	NA	NA	PREDICTED: Panicum hallii extensin (LOC112896692), transcript variant X4, mRNA	2287	84.696	72	292	26	219	2468	459	2724	0	2231
TRGpnl2xsex5215	218.146	-23.6364	2.40769	-9.81703	9.51082e-23	2.69191e-20	AT2G04350.1	LACS8	Long chain acyl-CoA synthetase 8	PREDICTED: Panicum hallii long chain acyl-CoA synthetase 8 (LOC112880008), transcript variant X4, mRNA	2376	89.815	86	218	14	161	2520	167	2534	0	3025
TRGpnl4xapo59722	316.852	3.57405	0.364117	9.81567	9.63946e-23	2.72418e-20	AT1G72020.1	NA	NA	PREDICTED: Setaria viridis uncharacterized LOC117863840 (LOC117863840), mRNA	610	89.344	70	56	9	3	609	18	621	0	758
TRGpnl4xsex49597	798.563	10.7851	1.09902	9.81332	9.86709e-23	2.78428e-20	NA	NA	NA	PREDICTED: Setaria italica uncharacterized LOC101765169 (LOC101765169), mRNA	772	82.772	47	74	31	308	1061	249	979	4.67e-177	634
TRGpnl4xapo36888	207.524	7.93696	0.809418	9.80576	1.06339e-22	2.99612e-20	AT4G27120.3	NA	DDRGK domain-containing protein 1	PREDICTED: Sorghum bicolor DDRGK domain-containing protein 1 (LOC8081581), mRNA	1059	87.441	58	94	24	56	1100	95	1128	0	1182
TRGpnl4xsex27710	72.8281	10.4899	1.07	9.80363	1.08608e-22	3.05543e-20	AT5G19820.1	NA	NA	PREDICTED: Sorghum bicolor importin-5 (LOC8062946), mRNA	3593	91.957	98	256	22	1	3563	295	3884	0	5003
TRGpnl4xapo26773	485.872	-20.4207	2.08313	-9.80288	1.09422e-22	3.07369e-20	AT5G39040.1	ABCB27	ABC transporter B family member 27	PREDICTED: Panicum hallii ABC transporter B family member 25 (LOC112876048), transcript variant X2, mRNA	2103	91.346	84	153	10	56	2132	214	2313	0	2848
TRGpnl2xsex54159	399.933	-4.9837	0.508547	-9.79988	1.12715e-22	3.16141e-20	AT5G28840.2	NA	GDP-mannose 3,5-epimerase	PREDICTED: Setaria italica GDP-mannose 3,5-epimerase 1 (LOC101778042), mRNA	1147	93.81	70	71	0	206	1352	155	1301	0	1725
TRGpnl4xapo34874	185.181	7.14608	0.729225	9.79956	1.13083e-22	3.16696e-20	AT3G07580.2	NA	NA	PREDICTED: Setaria italica uncharacterized LOC101772592 (LOC101772592), transcript variant X1, mRNA	981	83.996	94	89	30	1	971	1	923	0	880
TRGpnl2xsex12753	128.669	-23.0499	2.35254	-9.79788	1.14973e-22	3.21506e-20	AT1G02330.1	NA	NA	PREDICTED: Setaria viridis protein COP1 SUPPRESSOR 2 (LOC117840487), mRNA	384	89.323	20	30	4	556	928	281	664	4.53e-128	472
TRGpnl2xsex62575	133.418	-23.5261	2.4014	-9.79684	1.16164e-22	3.2435e-20	AT2G27830.1	NA	NA	PREDICTED: Setaria italica uncharacterized protein At4g22758 (LOC101770874), mRNA	406	88.177	31	42	6	453	858	622	1021	1.91e-130	479
TRGpnl4xapo32658	96.2681	9.76194	0.996466	9.79657	1.16474e-22	3.24728e-20	AT1G67170.1	FLXL2	Protein FLX-like 2	PREDICTED: Panicum hallii protein FLX-like 2 (LOC112874954), transcript variant X2, mRNA	1370	86.715	65	141	9	333	1678	260	1612	0	1483
TRGpnl2xsex66293	153.383	-7.89887	0.806511	-9.79388	1.19619e-22	3.33e-20	AT3G27820.1	MDAR4	Monodehydroascorbate reductase 4, peroxisomal	PREDICTED: Panicum hallii monodehydroascorbate reductase 2, peroxisomal (LOC112900025), mRNA	1560	91.41	77	113	8	2	1556	63	1606	0	2119
TRGpnl2xsex12957	221.557	-7.53126	0.76905	-9.79294	1.20733e-22	3.35599e-20	AT1G32500.1	ABCI7	Protein ABCI7, chloroplastic	PREDICTED: Sorghum bicolor protein ABCI7, chloroplastic (LOC8073352), mRNA	1774	88.67	99	166	21	5	1760	62	1818	0	2130
TRGpnl4xsex19027	103.748	8.07632	0.824841	9.79137	1.22629e-22	3.4036e-20	AT1G13940.1	NA	NA	PREDICTED: Setaria viridis uncharacterized LOC117837641 (LOC117837641), mRNA	4224	87.808	96	408	57	29	4180	12	4200	0	4848
TRGpnl4xsex65269	60.9898	10.4315	1.06563	9.78908	1.25435e-22	3.4763e-20	AT2G36130.1	CYP18-2	Peptidyl-prolyl cis-trans isomerase CYP18-2	PREDICTED: Panicum hallii peptidyl-prolyl cis-trans isomerase CYP18-2 (LOC112896190), mRNA	536	92.91	53	37	1	10	545	64	598	0	778
TRGpnl4xsex67658	74.5967	9.36064	0.956304	9.78835	1.26337e-22	3.49609e-20	AT2G01620.1	SKIP28	F-box protein SKIP28	PREDICTED: Sorghum bicolor F-box protein SKIP28 (LOC8075640), mRNA	1258	85.135	82	135	21	1	1222	231	1472	0	1240
TRGpnl4xapo29466	82.0651	9.28845	0.950167	9.7756	1.43307e-22	3.95981e-20	AT2G45850.1	AHL9	AT-hook motif nuclear-localized protein 9	PREDICTED: Setaria italica AT-hook motif nuclear-localized protein 9 (LOC101771535), mRNA	1804	87.14	80	147	36	32	1794	50	1809	0	1967
TRGpnl4xapo19357	619.042	-11.8961	1.21712	-9.77399	1.456e-22	4.01723e-20	AT3G45030.1	RPS20A	40S ribosomal protein S20-1	PREDICTED: Setaria viridis 40S ribosomal protein S20-2-like (LOC117836784), mRNA	550	90.182	63	33	13	6	541	2	544	0	697
TRGpnl4xsex49672	31.2112	8.9153	0.912296	9.77237	1.47945e-22	4.07588e-20	AT4G34140.10	NA	NA	PREDICTED: Sorghum bicolor uncharacterized LOC8056554 (LOC8056554), transcript variant X2, mRNA	1392	87.859	94	151	8	38	1417	70	1455	0	1618
TRGpnl4xsex28955	29.8379	9.1083	0.932303	9.76968	1.51937e-22	4.17967e-20	AT3G56120.1	NA	tRNA (guanine(37)-N1)-methyltransferase 1	PREDICTED: Setaria viridis tRNA (guanine(37)-N1)-methyltransferase (LOC117860849), mRNA	968	91.839	73	79	0	131	1098	119	1086	0	1351
TRGpnl4xapo15172	135.016	10.4291	1.06774	9.76743	1.5535e-22	4.26726e-20	NA	NA	NA	NA	NA	NA	NA	NA	NA	NA	NA	NA	NA	NA	NA
TRGpnl4xapo117	86.3493	9.01846	0.924066	9.75954	1.67921e-22	4.60578e-20	NA	NA	NA	PREDICTED: Zea mays uncharacterized LOC103638964 (LOC103638964), transcript variant X2, mRNA	1733	84.132	58	253	21	3	1726	1277	2996	0	1657
TRGpnl4xsex11086	56.48	8.49209	0.870154	9.75929	1.68332e-22	4.61028e-20	AT5G08120.1	NA	NA	PREDICTED: Setaria italica protein MICROTUBULE BINDING PROTEIN 2C (LOC101775260), mRNA	1091	85.426	73	115	21	227	1290	183	1256	0	1094
TRGpnl4xsex54892	42.6131	9.91461	1.01625	9.75611	1.73682e-22	4.74981e-20	AT3G29400.1	NA	NA	PREDICTED: Panicum hallii protein CHLORORESPIRATORY REDUCTION 7, chloroplastic-like (LOC112891596), transcript variant X3, mRNA	2155	90.348	92	186	14	12	2157	150	2291	0	2808
TRGpnl4xapo66255	95.1996	-21.6903	2.2234	-9.75547	1.74792e-22	4.77315e-20	AT3G07040.1	RPM1	Disease resistance protein RPM1	PREDICTED: Setaria viridis disease resistance protein RGA5-like (LOC117859802), transcript variant X2, misc_RNA	2618	77.502	79	491	73	1	2566	679	3250	0	1482
TRGpnl4xsex56264	24.6285	6.05693	0.621054	9.75266	1.79701e-22	4.90003e-20	AT5G55760.1	SRT1	NAD-dependent protein deacetylase SRT1	PREDICTED: Sorghum bicolor NAD-dependent protein deacetylase SRT1 (LOC110436344), transcript variant X2, mRNA	657	83.714	33	84	16	1066	1705	1316	1966	2.04e-166	599
TRGpnl4xsex12456	30.0806	9.35769	0.959576	9.7519	1.81052e-22	4.92964e-20	AT4G35850.1	NA	Pentatricopeptide repeat-containing protein At4g35850, mitochondrial	PREDICTED: Setaria viridis pentatricopeptide repeat-containing protein At4g35850, mitochondrial (LOC117850571), mRNA	1388	92.003	71	108	2	24	1411	124	1508	0	1945
TRGpnl2xsex52422	148.66	-6.14306	0.630066	-9.74986	1.84729e-22	5.02224e-20	AT5G09860.1	THO1	THO complex subunit 1	PREDICTED: Setaria italica THO complex subunit 1 (LOC101786851), mRNA	1939	92.264	77	137	3	162	2090	210	2145	0	2737
TRGpnl2xsex68248	142.945	-23.2789	2.38765	-9.74971	1.84992e-22	5.02224e-20	AT1G04980.1	PDIL2-2	Protein disulfide-isomerase like 2-2	PREDICTED: Sorghum bicolor protein disulfide isomerase-like 2-3 (LOC8081033), mRNA	1610	90	90	126	17	70	1661	2	1594	0	2049
TRGpnl2xsex50189	224.335	-24.0988	2.47237	-9.74728	1.89472e-22	5.13638e-20	AT3G04400.1	RPL23A	60S ribosomal protein L23	PREDICTED: Setaria viridis 60S ribosomal protein L23 (LOC117837807), mRNA	614	89.251	84	44	16	1	605	108	708	0	749
TRGpnl4xsex2416	53.7125	9.06277	0.929911	9.74584	1.92182e-22	5.20227e-20	NA	NA	NA	NA	NA	NA	NA	NA	NA	NA	NA	NA	NA	NA	NA
TRGpnl4xapo53033	234.569	7.71884	0.79218	9.7438	1.96079e-22	5.30006e-20	AT1G61250.1	SCAMP3	Secretory carrier-associated membrane protein 3	PREDICTED: Sorghum bicolor secretory carrier-associated membrane protein 2 (LOC8054709), mRNA	1047	92.073	79	69	9	23	1062	82	1121	0	1461
TRGpnl4xapo31750	670.113	-19.7546	2.02756	-9.74304	1.97562e-22	5.33239e-20	AT3G25750.1	NA	Putative F-box protein At3g25750	PREDICTED: Setaria viridis uncharacterized LOC117865069 (LOC117865069), transcript variant X3, mRNA	1151	76.281	48	214	39	1050	2172	412	1531	4.2e-154	558
TRGpnl2xsex33280	1065.36	-5.55188	0.569881	-9.74218	1.99225e-22	5.36951e-20	AT2G18050.1	NA	NA	PREDICTED: Panicum hallii histone H1-like (LOC112899757), mRNA	775	84.774	67	72	22	66	795	14	787	0	736
TRGpnl4xapo64825	106.043	8.47448	0.870135	9.73927	2.05018e-22	5.51764e-20	NA	NA	NA	NA	NA	NA	NA	NA	NA	NA	NA	NA	NA	NA	NA
TRGpnl2xsex68471	743.122	-12.4932	1.28281	-9.73899	2.05591e-22	5.52508e-20	AT4G24770.2	CP31A	31 kDa ribonucleoprotein, chloroplastic	PREDICTED: Panicum hallii 31 kDa ribonucleoprotein, chloroplastic-like (LOC112883344), mRNA	1240	86.694	88	93	42	1	1223	112	1296	0	1310
TRGpnl2xsex11785	497.399	-7.58472	0.779077	-9.73552	2.12737e-22	5.7089e-20	AT1G54570.1	NA	Acyltransferase-like protein At1g54570, chloroplastic	PREDICTED: Setaria viridis acyltransferase-like protein At1g54570, chloroplastic (LOC117858083), mRNA	2428	88.468	92	202	46	127	2512	75	2466	0	2861
TRGpnl2xsex60803	587.286	-12.9038	1.32557	-9.73447	2.14934e-22	5.75954e-20	NA	NA	NA	PREDICTED: Panicum hallii uncharacterized LOC112900759 (LOC112900759), mRNA	324	91.667	42	21	2	1	324	214	531	3.97e-120	444
TRGpnl4xsex68282	81.5363	9.929	1.0201	9.73335	2.17322e-22	5.81516e-20	AT1G16840.3	NA	NA	PREDICTED: Panicum hallii uncharacterized LOC112897247 (LOC112897247), transcript variant X19, mRNA	914	84.573	63	106	23	146	1034	61	964	0	874
TRGpnl4xsex44724	188.498	11.2231	1.15324	9.73185	2.20534e-22	5.89267e-20	NA	NA	NA	PREDICTED: Sorghum bicolor putative disease resistance protein RGA3 (LOC8084053), mRNA	1585	86.814	80	175	20	1	1568	2984	4551	0	1738
TRGpnl4xsex25446	42.3077	10.0271	1.03053	9.72998	2.24637e-22	5.99369e-20	NA	NA	NA	NA	NA	NA	NA	NA	NA	NA	NA	NA	NA	NA	NA
TRGpnl4xapo14297	64.565	4.49639	0.462182	9.72862	2.27665e-22	6.06579e-20	AT2G26920.1	NA	NA	PREDICTED: Sorghum bicolor uncharacterized LOC8085127 (LOC8085127), mRNA	2164	92.052	77	158	9	24	2174	137	2299	0	3031
TRGpnl2xsex68453	833.61	-12.1359	1.24753	-9.72787	2.29351e-22	6.10197e-20	AT3G26580.1	NA	NA	PREDICTED: Sorghum bicolor uncharacterized LOC110432969 (LOC110432969), mRNA	1341	87.099	78	124	26	14	1315	47	1377	0	1472
TRGpnl4xapo12815	493.049	-20.8216	2.1405	-9.72742	2.30354e-22	6.11994e-20	AT4G28300.1	NA	NA	PREDICTED: Setaria viridis putative mediator of RNA polymerase II transcription subunit 12 (LOC117848727), transcript variant X1, mRNA	2150	87.86	73	205	41	58	2180	35	2155	0	2473
TRGpnl2xsex39853	61.6051	-21.8125	2.24265	-9.72621	2.33123e-22	6.18467e-20	AT4G39850.4	ABCC1	ABC transporter D family member 1	PREDICTED: Setaria viridis ABC transporter D family member 1 (LOC117848223), mRNA	4464	90.883	90	332	43	101	4550	88	4490	0	5919
TRGpnl4xsex14166	82.831	6.95781	0.715704	9.72163	2.43849e-22	6.46001e-20	AT3G46640.1	LUX	Transcription factor LUX	Digitaria exilis annotation	843	80.427	40	98	40	95	924	19270734	19269946	7.94e-161	580
TRGpnl4xsex32228	115.719	10.207	1.05015	9.71956	2.48864e-22	6.58353e-20	AT1G09740.1	NA	NA	PREDICTED: Panicum hallii universal stress protein PHOS34 (LOC112891894), mRNA	832	86.899	71	72	16	234	1046	335	1148	0	898
TRGpnl2xsex70079	104.932	-22.8084	2.34704	-9.71795	2.52808e-22	6.67837e-20	AT4G39520.1	DRG3	Developmentally-regulated G-protein 3	PREDICTED: Setaria viridis developmentally-regulated G-protein 3 (LOC117845521), mRNA	1224	92.075	73	90	5	103	1325	125	1342	0	1716
TRGpnl4xsex18771	133.467	10.9107	1.12302	9.7155	2.58968e-22	6.83141e-20	AT2G29210.1	NA	NA	PREDICTED: Sorghum bicolor serine/arginine repetitive matrix protein 1 (LOC110436881), transcript variant X4, mRNA	1788	85.123	68	242	13	1204	2974	1062	2842	0	1807
TRGpnl2xsex59146	103.412	-6.59797	0.679152	-9.71502	2.60204e-22	6.8452e-20	AT3G08010.1	NA	NA	Zea mays clone 321991 tab2 protein mRNA, complete cds	1232	91.64	79	89	7	107	1331	51	1275	0	1694
TRGpnl4xsex8753	59.7292	9.44089	0.971784	9.71501	2.60226e-22	6.8452e-20	AT1G28540.1	NA	NA	PREDICTED: Sorghum bicolor uncharacterized LOC8072626 (LOC8072626), transcript variant X2, mRNA	469	84.648	65	54	14	1	461	64	522	2.16e-122	451
TRGpnl2xsex27295	541.295	-12.0435	1.23983	-9.71381	2.633e-22	6.91628e-20	AT5G51690.1	ACS12	Probable aminotransferase ACS12	PREDICTED: Panicum hallii probable aminotransferase ACS12 (LOC112889739), mRNA	2157	87.483	80	214	32	276	2395	197	2334	0	2436
TRGpnl4xapo19729	183.208	8.95126	0.921524	9.71354	2.64009e-22	6.92514e-20	AT3G55005.1	TON1B	Protein TONNEAU 1b	PREDICTED: Sorghum bicolor protein TONNEAU 1a (LOC8079951), transcript variant X1, mRNA	1018	87.819	65	97	18	245	1251	142	1143	0	1168
TRGpnl2xsex33662	2888.67	-9.48135	0.97914	-9.68335	3.54904e-22	9.29628e-20	NA	NA	NA	PREDICTED: Sorghum bicolor uncharacterized LOC8084108 (LOC8084108), mRNA	243	77.778	12	54	0	607	849	528	770	2.73e-31	150
TRGpnl4xsex50798	29.3716	8.86938	0.916019	9.68253	3.57756e-22	9.35783e-20	NA	NA	NA	PREDICTED: Setaria italica trithorax group protein osa (LOC101782032), transcript variant X4, mRNA	1830	81.475	59	256	49	2741	4542	2595	4369	0	1424
TRGpnl2xsex42418	268.694	-4.38858	0.4533	-9.68141	3.61688e-22	9.44741e-20	AT5G21930.1	PAA2	Copper-transporting ATPase PAA2, chloroplastic	PREDICTED: Panicum hallii copper-transporting ATPase PAA2, chloroplastic (LOC112875248), mRNA	2324	93.589	83	142	6	2	2320	584	2905	0	3459
TRGpnl4xapo47033	418.762	-6.23087	0.643632	-9.68079	3.63902e-22	9.49194e-20	AT2G36460.1	FAB6	Fructose-bisphosphate aldolase 6, cytosolic	PREDICTED: Sorghum bicolor fructose-bisphosphate aldolase, cytoplasmic isozyme (LOC8078696), mRNA	1490	88.993	80	122	29	85	1548	69	1542	0	1805
TRGpnl4xsex14433	45.0343	9.50162	0.981556	9.68016	3.66125e-22	9.53453e-20	NA	NA	NA	NA	NA	NA	NA	NA	NA	NA	NA	NA	NA	NA	NA
TRGpnl4xapo53822	272.445	-6.71814	0.69402	-9.68004	3.66559e-22	9.53453e-20	AT3G62830.1	UXS2	UDP-glucuronic acid decarboxylase 2	PREDICTED: Panicum hallii UDP-glucuronic acid decarboxylase 2-like (LOC112893060), mRNA	1720	88.14	98	151	31	14	1726	11	1684	0	1997
TRGpnl4xsex33924	272.256	2.91307	0.300998	9.67801	3.73928e-22	9.71263e-20	AT4G31985.1	RPL39C	60S ribosomal protein L39-1	PREDICTED: Panicum hallii 60S ribosomal protein L39 (LOC112879407), mRNA	404	92.822	81	24	3	22	425	25	423	1.83e-161	580
TRGpnl4xapo40248	555.039	-20.172	2.08463	-9.67654	3.79338e-22	9.83943e-20	AT2G41790.1	PXM16	Insulin-degrading enzyme-like 1, peroxisomal	PREDICTED: Setaria italica insulin-degrading enzyme-like 1, peroxisomal (LOC101776553), mRNA	3048	91.765	93	234	11	74	3118	96	3129	0	4222
TRGpnl4xsex59171	53.6176	10.3811	1.07292	9.6756	3.82826e-22	9.90233e-20	NA	NA	NA	PREDICTED: Setaria viridis disease resistance protein RGA5-like (LOC117864522), mRNA	205	80.976	33	30	5	43	244	526	724	5.86e-33	154
TRGpnl4xapo29352	453.935	-20.4096	2.10938	-9.67564	3.82703e-22	9.90233e-20	AT1G69730.1	WAKL9	Wall-associated receptor kinase-like 9	PREDICTED: Zea mays wall-associated receptor kinase 5 (LOC103641905), transcript variant X2, mRNA	522	87.165	95	67	0	1	522	2346	1825	2.58e-165	593
TRGpnl4xsex15636	162.398	10.6305	1.09875	9.67502	3.85011e-22	9.94502e-20	AT5G59050.4	NA	NA	PREDICTED: Panicum hallii uncharacterized LOC112887108 (LOC112887108), mRNA	1825	83.781	92	190	62	2	1807	353	2090	0	1633
TRGpnl4xsex44896	107.561	11.4121	1.17966	9.67409	3.88542e-22	1.00223e-19	NA	NA	NA	NA	NA	NA	NA	NA	NA	NA	NA	NA	NA	NA	NA
TRGpnl4xsex49114	102.241	9.38223	0.970087	9.67153	3.98394e-22	1.02623e-19	AT1G22870.1	NA	NA	PREDICTED: Panicum hallii SCY1-like protein 2 (LOC112893303), mRNA	3032	89.248	94	295	23	1	3015	401	3418	0	3764
TRGpnl4xapo29668	251.082	-6.13692	0.634648	-9.6698	4.05153e-22	1.0422e-19	AT3G03380.1	DEGP7	Protease Do-like 7	PREDICTED: Setaria italica protease Do-like 7 (LOC101774511), transcript variant X2, mRNA	3835	91.03	89	289	36	38	3832	7	3826	0	5125
TRGpnl2xsex6059	44.4532	9.45953	0.978634	9.66606	4.20242e-22	1.07952e-19	AT1G10600.2	AMSH2	AMSH-like ubiquitin thioesterase 2	PREDICTED: Sorghum bicolor AMSH-like ubiquitin thioesterase 2 (LOC110433847), transcript variant X2, mRNA	560	88.571	37	51	8	466	1016	152	707	0	667
TRGpnl4xapo70497	52.0568	9.45158	0.977843	9.66575	4.21534e-22	1.08134e-19	AT4G17370.1	NA	NA	PREDICTED: Setaria viridis inositol 2-dehydrogenase 2 (LOC117861999), mRNA	1212	92.657	87	89	0	38	1249	89	1300	0	1746
TRGpnl4xapo19405	109.524	10.5893	1.09558	9.6655	4.22566e-22	1.0825e-19	AT5G20640.1	NA	Protein LURP-one-related 16	PREDICTED: Panicum hallii protein LURP-one-related 6-like (LOC112873971), transcript variant X3, mRNA	782	87.852	13	80	12	5146	5915	788	1566	0	904
TRGpnl2xsex31113	223.322	-23.9139	2.47433	-9.66477	4.25579e-22	1.08872e-19	AT1G51590.1	MNS1	Mannosyl-oligosaccharide 1,2-alpha-mannosidase MNS1	PREDICTED: Setaria viridis mannosyl-oligosaccharide 1,2-alpha-mannosidase MNS1-like (LOC117864454), mRNA	2182	90.972	94	171	13	5	2174	13	2180	0	2915
TRGpnl2xsex12112	401.001	-7.90739	0.81851	-9.66071	4.42771e-22	1.13115e-19	AT1G56560.1	INVA	Alkaline/neutral invertase A, mitochondrial	PREDICTED: Setaria italica neutral/alkaline invertase 1, mitochondrial (LOC101764755), mRNA	2307	91.374	93	167	23	2	2296	21	2307	0	3129
TRGpnl2xsex60284	266.069	-8.16975	0.845753	-9.65973	4.47038e-22	1.14049e-19	AT1G77370.1	GRXC3	Glutaredoxin-C3	PREDICTED: Sorghum bicolor monothiol glutaredoxin-S6 (LOC8075160), mRNA	644	85.714	90	61	21	51	691	58	673	0	651
TRGpnl4xsex45016	256.61	26.3561	2.72878	9.65859	4.52051e-22	1.1517e-19	NA	NA	NA	NA	NA	NA	NA	NA	NA	NA	NA	NA	NA	NA	NA
TRGpnl4xapo50289	216.538	-5.62991	0.583079	-9.6555	4.65896e-22	1.18535e-19	AT2G32520.4	NA	NA	PREDICTED: Setaria italica protein usf (LOC101752599), mRNA	1052	90.97	74	85	7	42	1088	36	1082	0	1408
TRGpnl4xsex36222	121.861	10.514	1.08912	9.65369	4.74161e-22	1.20473e-19	NA	NA	NA	Digitaria exilis annotation	738	73.848	34	148	29	94	807	815935	816651	7.24e-62	252
TRGpnl2xsex35515	180.738	-23.5543	2.44005	-9.65318	4.76535e-22	1.20911e-19	AT4G11600.1	GPX6	Probable phospholipid hydroperoxide glutathione peroxidase 6, mitochondrial	PREDICTED: Sorghum bicolor probable phospholipid hydroperoxide glutathione peroxidase 6, mitochondrial (LOC8056585), mRNA	698	90.115	86	61	7	1	694	224	917	0	900
TRGpnl4xapo61958	87.0379	8.21368	0.850922	9.65268	4.78867e-22	1.21338e-19	AT2G30280.1	RDM4	RNA-directed DNA methylation 4	PREDICTED: Sorghum bicolor RNA-directed DNA methylation 4 (LOC8067594), mRNA	1124	86.922	85	123	15	32	1137	50	1167	0	1240
TRGpnl2xsex29668	604.326	-11.9208	1.23529	-9.65017	4.90737e-22	1.24177e-19	AT4G37925.1	NDHM	NAD(P)H-quinone oxidoreductase subunit M, chloroplastic	PREDICTED: Sorghum bicolor NAD(P)H-quinone oxidoreductase subunit M, chloroplastic (LOC8083329), mRNA	809	85.167	74	94	18	145	943	111	903	0	806
TRGpnl4xapo23805	214.61	8.32613	0.862838	9.6497	4.9298e-22	1.24575e-19	AT1G07350.2	SR45A	Serine/arginine-rich splicing factor SR45a	Zea mays PCO079761 mRNA sequence	755	86.093	38	77	17	391	1124	57	804	0	787
TRGpnl2xsex60393	189.483	-7.3542	0.762289	-9.64752	5.03596e-22	1.27085e-19	AT3G44110.1	ATJ3	Chaperone protein dnaJ 3	PREDICTED: Sorghum bicolor dnaJ protein homolog (LOC8073959), mRNA	1822	85.95	94	192	37	26	1800	26	1830	0	1888
TRGpnl4xsex64250	37.6647	7.17854	0.744117	9.64706	5.05876e-22	1.27488e-19	AT3G14470.2	RPPL1	Putative disease resistance RPP13-like protein 1	PREDICTED: Zea mays putative disease resistance protein RGA1 (LOC103650447), transcript variant X9, misc_RNA	1731	82.611	36	264	26	353	2066	472	2182	0	1495
TRGpnl2xsex57986	650.545	-3.15945	0.327522	-9.64654	5.08419e-22	1.27955e-19	AT4G33865.1	RPS29C	40S ribosomal protein S29	PREDICTED: Panicum hallii 40S ribosomal protein S29 (LOC112887111), mRNA	471	82.803	52	49	23	181	631	1	459	1.63e-104	392
TRGpnl2xsex29076	252.779	-6.65992	0.690572	-9.64406	5.20854e-22	1.30732e-19	AT1G74050.1	RPL6C	60S ribosomal protein L6-3	PREDICTED: Setaria italica 60S ribosomal protein L6-3 (LOC101776968), mRNA	909	90.759	92	74	9	6	912	35	935	0	1205
TRGpnl4xapo49749	600.202	-19.8979	2.06321	-9.64416	5.20375e-22	1.30732e-19	AT2G26900.1	BASS2	Sodium/pyruvate cotransporter BASS2, chloroplastic	PREDICTED: Sorghum bicolor probable sodium/metabolite cotransporter BASS2, chloroplastic (LOC8054950), transcript variant X2, mRNA	569	92.091	29	45	0	1433	2001	1167	1735	0	802
TRGpnl4xapo19772	212.002	9.57807	0.993433	9.64138	5.3462e-22	1.34006e-19	AT5G10290.2	NA	Probable LRR receptor-like serine/threonine-protein kinase At5g10290	PREDICTED: Sorghum bicolor probable LRR receptor-like serine/threonine-protein kinase At5g10290 (LOC110431998), transcript variant X2, mRNA	2265	89.581	86	164	50	3	2219	83	2323	0	2809
TRGpnl2xsex3805	415.649	-2.84065	0.294709	-9.63881	5.48185e-22	1.37222e-19	AT1G34220.2	NA	NA	PREDICTED: Sorghum bicolor IST1-like protein (LOC110437053), mRNA	1777	86.719	91	167	36	42	1788	83	1820	0	1910
TRGpnl4xapo13418	101.957	-21.4209	2.2231	-9.63561	5.65544e-22	1.41377e-19	AT1G09530.3	PIF3	Transcription factor PIF3	PREDICTED: Setaria viridis transcription factor APG-like (LOC117847462), mRNA	1026	75.049	39	112	89	509	1483	323	1255	1.65e-89	344
TRGpnl4xsex46089	58.8223	8.92551	0.926455	9.63405	5.74217e-22	1.43352e-19	AT1G72880.1	NA	NA	PREDICTED: Setaria italica 5'-nucleotidase SurE (LOC101780960), mRNA	1801	85.897	88	178	42	62	1821	49	1814	0	1849
TRGpnl4xapo30153	79.0149	8.63205	0.896249	9.63131	5.89723e-22	1.47027e-19	AT1G19520.1	NFD5	Protein NUCLEAR FUSION DEFECTIVE 5, mitochondrial	PREDICTED: Setaria italica pentatricopeptide repeat-containing protein At1g01970 (LOC101778691), transcript variant X2, misc_RNA	2072	88.9	85	220	9	9	2076	21	2086	0	2543
TRGpnl4xsex18180	42.0011	9.20041	0.955807	9.6258	6.22188e-22	1.54913e-19	AT1G28760.1	NA	NA	PREDICTED: Sorghum bicolor uncharacterized LOC8057219 (LOC8057219), mRNA	1863	87.171	94	194	30	29	1879	49	1878	0	2074
TRGpnl4xapo11044	81.4484	-21.5993	2.24441	-9.62363	6.35501e-22	1.58017e-19	NA	NA	NA	NA	NA	NA	NA	NA	NA	NA	NA	NA	NA	NA	NA
TRGpnl4xsex9030	635.337	4.4834	0.465886	9.6234	6.36903e-22	1.58154e-19	AT2G41040.1	NA	Uncharacterized methyltransferase At2g41040, chloroplastic	PREDICTED: Sorghum bicolor uncharacterized methyltransferase At2g41040, chloroplastic (LOC8069328), mRNA	1142	88.266	75	102	21	209	1333	165	1291	0	1338
TRGpnl2xsex34107	978.81	-8.84448	0.919216	-9.62177	6.47075e-22	1.60466e-19	AT3G02520.2	GRF7	14-3-3-like protein GF14 nu	PREDICTED: Setaria italica 14-3-3-like protein GF14-6 (LOC101782762), mRNA	1170	92.308	74	68	17	62	1215	94	1257	0	1642
TRGpnl4xapo63902	321.344	-4.08128	0.424426	-9.616	6.84411e-22	1.69499e-19	AT1G48830.2	RPS7A	40S ribosomal protein S7-1	Paspalum vaginatum clone Sp9 hypothetical protein mRNA, partial cds	780	93.077	68	47	5	208	984	37	812	0	1134
TRGpnl2xsex63896	235.325	-3.88161	0.403781	-9.61317	7.03464e-22	1.73756e-19	AT3G13920.1	TIF4A-1	Eukaryotic initiation factor 4A-1	PREDICTED: Sorghum bicolor eukaryotic initiation factor 4A (LOC8073377), transcript variant X1, mRNA	1611	90.068	91	116	33	139	1728	57	1644	0	2049
TRGpnl4xsex1665	164.618	10.6734	1.11027	9.61327	7.02797e-22	1.73756e-19	NA	NA	NA	NA	NA	NA	NA	NA	NA	NA	NA	NA	NA	NA	NA
TRGpnl4xapo41175	649.97	-12.6574	1.31677	-9.61248	7.08204e-22	1.74695e-19	AT3G61050.1	NA	NA	PREDICTED: Setaria viridis synaptotagmin-5 (LOC117842271), mRNA	1734	88.12	76	165	29	303	2025	326	2029	0	2023
TRGpnl4xapo29226	734.55	-19.6532	2.04501	-9.6103	7.23405e-22	1.78208e-19	NA	NA	NA	PREDICTED: Panicum hallii uncharacterized LOC112876129 (LOC112876129), mRNA	762	88.845	75	74	8	14	774	43	794	0	926
TRGpnl4xsex58414	75.1597	9.76964	1.01669	9.60929	7.30498e-22	1.79718e-19	AT1G56130.3	NA	Probable LRR receptor-like serine/threonine-protein kinase At1g56130	PREDICTED: Sorghum bicolor probable LRR receptor-like serine/threonine-protein kinase At1g56130 (LOC8066783), mRNA	1744	87.213	77	212	5	102	1835	1321	3063	0	1975
TRGpnl4xapo53216	260.458	-4.7099	0.490295	-9.60627	7.52244e-22	1.84824e-19	AT3G45980.1	H2B	Histone H2B.6	PREDICTED: Panicum hallii histone H2B.3 (LOC112892267), mRNA	493	95.335	68	18	2	52	539	5	497	0	778
TRGpnl2xsex71356	366.124	-6.74266	0.702078	-9.60387	7.69979e-22	1.88932e-19	AT5G51940.1	NRPB6A	DNA-directed RNA polymerases II, IV and V subunit 6A	PREDICTED: Setaria viridis DNA-directed RNA polymerases II, IV and V subunit 6A-like (LOC117845877), mRNA	667	86.057	61	57	19	98	750	68	712	0	684
TRGpnl4xsex66093	77.1803	8.01198	0.834465	9.60134	7.89148e-22	1.93381e-19	AT3G01470.1	HAT5	Homeobox-leucine zipper protein HAT5	PREDICTED: Sorghum bicolor homeobox-leucine zipper protein HOX5-like (LOC110437008), mRNA	913	85.871	94	102	19	3	901	774	1673	0	946
TRGpnl4xapo35919	277.881	-7.76922	0.809542	-9.59705	8.22655e-22	2.01327e-19	AT1G08360.1	RPL10AA	60S ribosomal protein L10a-1	PREDICTED: Setaria italica 60S ribosomal protein L10a (LOC101776271), mRNA	804	90.796	76	60	12	1	793	19	819	0	1062
TRGpnl4xsex1701	32.529	5.86124	0.610992	9.593	8.55644e-22	2.09125e-19	NA	NA	NA	NA	NA	NA	NA	NA	NA	NA	NA	NA	NA	NA	NA
TRGpnl2xsex59639	153.926	-7.22811	0.753711	-9.59004	8.80534e-22	2.14926e-19	AT2G20420.1	NA	Succinate--CoA ligase ADP-forming subunit beta, mitochondrial	PREDICTED: Sorghum bicolor succinate--CoA ligase [ADP-forming] subunit beta, mitochondrial (LOC8066155), mRNA	1650	92.121	95	110	14	29	1676	45	1676	0	2309
TRGpnl4xapo35826	67.572	-19.2492	2.00834	-9.58464	9.27829e-22	2.26174e-19	AT5G19630.1	NA	NA	PREDICTED: Panicum hallii uncharacterized LOC112878943 (LOC112878943), mRNA	958	89.04	90	77	12	108	1063	84	1015	0	1162
TRGpnl4xsex44102	180.381	9.03607	0.942908	9.58319	9.40911e-22	2.29063e-19	AT5G48470.1	NA	NA	PREDICTED: Setaria italica protein PEP-RELATED DEVELOPMENT ARRESTED 1 homolog, chloroplastic (LOC101761985), mRNA	1028	92.996	60	71	1	217	1244	201	1227	0	1498
TRGpnl2xsex3713	177.138	-8.60739	0.898209	-9.58284	9.44168e-22	2.29556e-19	AT1G63770.5	MPA1	Puromycin-sensitive aminopeptidase	PREDICTED: Sorghum bicolor puromycin-sensitive aminopeptidase (LOC8054844), mRNA	2877	92.666	87	203	6	156	3028	19	2891	0	4137
TRGpnl2xsex52113	109.671	-6.81393	0.71124	-9.58036	9.67111e-22	2.34828e-19	AT1G63980.2	NA	NA	PREDICTED: Setaria viridis PIN2/TERF1-interacting telomerase inhibitor 1 (LOC117838384), mRNA	1404	86.681	88	174	9	7	1409	17	1408	0	1544
TRGpnl2xsex66040	722.787	-12.8477	1.34141	-9.57773	9.91979e-22	2.40552e-19	AT3G12120.2	FAD2	Delta(12)-fatty-acid desaturase	PREDICTED: Panicum hallii fatty acid desaturase DES2 (LOC112886426), mRNA	1270	92.992	29	74	10	2522	3789	156	1412	0	1838
TRGpnl4xapo47880	53.8972	8.59485	0.89753	9.57612	1.00762e-21	2.44028e-19	AT4G03020.1	NA	NA	PREDICTED: Setaria viridis LEC14B protein-like (LOC117856681), transcript variant X4, mRNA	410	95.122	23	20	0	1274	1683	843	1252	0	647
TRGpnl4xsex35916	54.0009	9.18543	0.959308	9.57506	1.01801e-21	2.46224e-19	AT4G14340.1	CKL11	Casein kinase 1-like protein 11	Zea mays putative casein kinase family protein (LOC100217181), mRNA<>Zea mays full-length cDNA clone ZM_BFb0210E19 mRNA, complete cds	1571	87.269	58	174	19	1320	2884	492	2042	0	1770
TRGpnl4xsex63023	113.492	8.48421	0.88634	9.57219	1.04669e-21	2.52833e-19	AT3G10740.3	ASD1	Alpha-L-arabinofuranosidase 1	PREDICTED: Sorghum bicolor alpha-L-arabinofuranosidase 1 (LOC8070374), mRNA	2034	90.56	87	190	2	255	2287	361	2393	0	2691
TRGpnl4xsex16530	125.319	9.58612	1.00152	9.57161	1.05254e-21	2.53917e-19	AT1G78600.1	BBX22	B-box zinc finger protein 22	PREDICTED: Panicum hallii B-box zinc finger protein 22-like (LOC112886589), mRNA	776	88.144	57	61	18	554	1312	634	1395	0	894
TRGpnl4xsex35527	78.7141	10.4134	1.08806	9.57064	1.06247e-21	2.5598e-19	AT5G17710.2	NA	NA	PREDICTED: Panicum hallii protein GrpE (LOC112876827), mRNA	1097	88.788	76	98	11	2	1089	274	1354	0	1321
TRGpnl4xapo10350	100.836	9.03247	0.943981	9.56848	1.08489e-21	2.61043e-19	AT2G20230.1	TOM2AH2	Tetraspanin-18	PREDICTED: Setaria italica tetraspanin-18 (LOC101770157), mRNA	892	85.314	61	87	23	207	1070	106	981	0	881
TRGpnl4xsex17139	65.8768	10.1184	1.05753	9.56794	1.09053e-21	2.62062e-19	AT3G49240.1	EMB1796	Pentatricopeptide repeat-containing protein At3g49240	PREDICTED: Setaria italica protein LURP-one-related 6 (LOC101772443), mRNA	131	90.84	4	12	0	2779	2909	343	473	6.23e-39	176
TRGpnl2xsex3083	191.745	-6.21651	0.650033	-9.56338	1.13977e-21	2.73542e-19	AT1G64520.1	RPN12A	26S proteasome non-ATPase regulatory subunit 8 homolog A	PREDICTED: Panicum hallii 26S proteasome non-ATPase regulatory subunit 8 homolog A (LOC112896239), mRNA	1000	90.9	80	70	14	35	1016	73	1069	0	1323
TRGpnl2xsex10307	316.045	-11.5781	1.21088	-9.56168	1.15857e-21	2.77697e-19	AT4G21190.1	EMB1417	Pentatricopeptide repeat-containing protein At4g21190	PREDICTED: Sorghum bicolor pentatricopeptide repeat-containing protein At4g21190 (LOC8075603), transcript variant X1, mRNA	952	90.336	54	86	5	160	1108	183	1131	0	1243
TRGpnl2xsex63770	149.09	-2.31248	0.241897	-9.55976	1.1803e-21	2.82541e-19	AT5G09920.1	NRPB4	DNA-directed RNA polymerase II subunit 4	Zea mays clone 225960 DNA-directed RNA polymerase II 16 kDa polypeptide mRNA, complete cds	437	92.906	52	31	0	162	598	67	503	6.7e-178	636
TRGpnl2xsex45588	453.718	-12.3529	1.29242	-9.55792	1.20148e-21	2.87241e-19	AT1G07930.1	A3	Elongation factor 1-alpha 2	PREDICTED: Panicum hallii elongation factor 1-alpha (LOC112885959), mRNA	1449	93.099	83	86	11	41	1475	97	1545	0	2109
TRGpnl4xsex29056	77.2297	8.97923	0.939843	9.55397	1.24823e-21	2.98036e-19	NA	NA	NA	Setaria viridis cultivar ME034v chromosome 1	586	83.959	48	51	20	52	619	40587800	40587240	2.75e-143	521
TRGpnl4xapo61392	577.624	11.2984	1.18282	9.55209	1.2711e-21	3.03108e-19	AT1G11720.2	SS3	Starch synthase 3, chloroplastic/amyloplastic	PREDICTED: Setaria italica starch synthase 3, chloroplastic/amyloplastic (LOC101774804), mRNA	2869	92.959	70	188	10	1018	3884	884	3740	0	4167
TRGpnl2xsex68344	97.5271	-5.25026	0.549851	-9.54851	1.3158e-21	3.13365e-19	AT3G43240.1	ARID4	AT-rich interactive domain-containing protein 4	PREDICTED: Panicum hallii AT-rich interactive domain-containing protein 4 (LOC112879793), mRNA	2884	89.32	73	239	37	615	3447	733	3598	0	3555
TRGpnl4xsex40650	759.415	25.1339	2.63296	9.5459	1.34936e-21	3.20948e-19	AT1G54290.1	NA	Protein translation factor SUI1 homolog 2	PREDICTED: Sorghum bicolor protein translation factor SUI1 homolog (LOC110432939), mRNA	814	92.015	54	45	15	321	1126	288	1089	0	1125
TRGpnl4xsex11006	230.413	10.7172	1.12284	9.54475	1.36432e-21	3.24093e-19	NA	NA	NA	NA	NA	NA	NA	NA	NA	NA	NA	NA	NA	NA	NA
TRGpnl4xsex21853	88.5854	8.322	0.871951	9.54412	1.37272e-21	3.25673e-19	AT4G22540.1	ORP2A	Oxysterol-binding protein-related protein 2A	PREDICTED: Sorghum bicolor oxysterol-binding protein-related protein 1B (LOC8058105), mRNA	2081	91.11	99	168	10	1	2066	698	2776	0	2802
TRGpnl2xsex65678	67.6164	-22.0333	2.30873	-9.54347	1.38136e-21	3.27305e-19	AT5G44800.1	CHR4	Protein CHROMATIN REMODELING 4	PREDICTED: Setaria italica uncharacterized LOC101775317 (LOC101775317), transcript variant X3, mRNA	2128	83.6	80	293	28	659	2742	662	2777	0	1945
TRGpnl4xapo60580	197.45	-8.07378	0.846452	-9.53837	1.45095e-21	3.43356e-19	AT2G46100.1	NA	NA	PREDICTED: Setaria italica uncharacterized LOC101756702 (LOC101756702), mRNA	747	84.605	71	85	19	1	729	79	813	0	715
TRGpnl2xsex59103	404.318	-12.2394	1.28337	-9.53695	1.47101e-21	3.47222e-19	AT4G28025.2	NA	NA	PREDICTED: Sorghum bicolor uncharacterized LOC110434669 (LOC110434669), mRNA	742	87.332	55	75	10	124	861	12	738	0	832
TRGpnl2xsex63754	368.563	-6.809	0.713959	-9.53697	1.47064e-21	3.47222e-19	AT5G54680.1	ILR3	Transcription factor ILR3	PREDICTED: Panicum hallii transcription factor ILR3-like (LOC112888132), mRNA	1134	84.744	57	114	47	65	1168	4	1108	0	1081
TRGpnl4xapo52783	699.992	8.37356	0.878195	9.53496	1.4994e-21	3.53474e-19	AT5G25560.2	NA	NA	PREDICTED: Sorghum bicolor E3 ubiquitin-protein ligase MIEL1-like (LOC110433580), transcript variant X1, mRNA	1299	90.531	46	116	6	1418	2713	1206	2500	0	1711
TRGpnl4xsex67144	44.8272	9.06355	0.950608	9.53447	1.50647e-21	3.54693e-19	AT5G18390.1	NA	Pentatricopeptide repeat-containing protein At5g18390, mitochondrial	Digitaria exilis annotation	689	89.55	36	65	7	1	687	25037128	25037811	0	867
TRGpnl4xsex4452	158.681	12.2273	1.28269	9.53253	1.53498e-21	3.60949e-19	AT3G11080.1	NA	NA	NA	NA	NA	NA	NA	NA	NA	NA	NA	NA	NA	NA
TRGpnl2xsex65589	555.522	-11.4694	1.20374	-9.52816	1.60096e-21	3.75792e-19	AT1G74270.1	RPL35AC	60S ribosomal protein L35a-3	PREDICTED: Setaria viridis 60S ribosomal protein L35a-1 (LOC117840716), mRNA	602	92.359	76	33	9	49	644	63	657	0	845
TRGpnl4xsex66872	86.7691	9.48439	0.995558	9.52671	1.62354e-21	3.80332e-19	AT1G80770.3	NA	NA	PREDICTED: Setaria viridis nucleolar GTP-binding protein 1 (LOC117861533), transcript variant X2, misc_RNA	1266	91.39	93	101	4	9	1274	244	1501	0	1727
TRGpnl4xapo13044	80.4496	8.73547	0.91765	9.51938	1.74207e-21	4.07588e-19	AT1G48830.2	RPS7A	40S ribosomal protein S7-1	PREDICTED: Panicum hallii 40S ribosomal protein S7 (LOC112886490), mRNA	708	89.407	66	69	3	26	731	31	734	0	887
TRGpnl4xsex51721	309	9.55383	1.00369	9.51866	1.7542e-21	4.09911e-19	AT3G29100.3	VTI13	Vesicle transport v-SNARE 13	PREDICTED: Setaria viridis vesicle transport v-SNARE 13-like (LOC117857868), mRNA	1165	88.326	82	110	21	83	1239	9	1155	0	1375
TRGpnl4xapo12060	167.35	7.61543	0.800179	9.51716	1.77981e-21	4.15374e-19	AT3G14205.1	SAC2	Phosphoinositide phosphatase SAC2	PREDICTED: Panicum hallii phosphoinositide phosphatase SAC2-like (LOC112889126), mRNA	2399	90.704	100	163	27	1	2373	57	2421	0	3140
TRGpnl2xsex16654	165.055	-23.5332	2.47291	-9.5164	1.79286e-21	4.16852e-19	AT1G21680.1	NA	NA	Oryza sativa Indica Group cultivar Shuhui498 chromosome 12 sequence	566	81.095	73	71	13	201	748	13087448	13086901	6.47e-113	420
TRGpnl2xsex18530	643.204	-4.09131	0.429922	-9.5164	1.79283e-21	4.16852e-19	AT3G02520.2	GRF7	14-3-3-like protein GF14 nu	PREDICTED: Setaria viridis 14-3-3-like protein GF14-D (LOC117866418), mRNA	1219	88.761	75	100	27	156	1360	86	1281	0	1458
TRGpnl4xsex7375	81.8806	10.8362	1.13866	9.51664	1.78871e-21	4.16852e-19	AT1G07360.1	NA	Zinc finger CCCH domain-containing protein 4	PREDICTED: Setaria italica zinc finger CCCH domain-containing protein 40 (LOC101775662), mRNA	1770	88.87	93	153	31	13	1758	37	1786	0	2137
TRGpnl4xsex17674	34.5066	9.81393	1.0318	9.51143	1.8806e-21	4.36707e-19	AT1G14710.1	NA	NA	PREDICTED: Setaria viridis RNA demethylase ALKBH10B (LOC117837590), mRNA	2022	85.608	90	239	38	1	1985	596	2602	0	2074
TRGpnl2xsex12209	452.023	-11.6274	1.22271	-9.5096	1.91392e-21	4.43891e-19	AT5G62790.1	DXR	1-deoxy-D-xylulose 5-phosphate reductoisomerase, chloroplastic	PREDICTED: Panicum hallii 1-deoxy-D-xylulose 5-phosphate reductoisomerase, chloroplastic (LOC112893013), mRNA	1619	91.167	70	127	10	13	1627	74	1680	0	2183
TRGpnl4xapo41805	101.269	9.38172	0.986845	9.50678	1.96659e-21	4.55539e-19	AT4G14930.1	NA	NA	PREDICTED: Panicum hallii 5'-nucleotidase SurE (LOC112881583), transcript variant X2, mRNA	963	92.731	71	64	4	70	1032	88	1044	0	1386
TRGpnl2xsex41734	286.112	-22.3662	2.35296	-9.50555	1.98991e-21	4.59471e-19	AT2G37210.1	LOG3	Cytokinin riboside 5'-monophosphate phosphoribohydrolase LOG3	PREDICTED: Sorghum bicolor probable cytokinin riboside 5'-monophosphate phosphoribohydrolase LOGL10 (LOC8067410), mRNA	823	90.158	53	44	25	367	1173	411	1212	0	1037
TRGpnl4xsex47673	63.9396	9.92733	1.04438	9.5055	1.99096e-21	4.59471e-19	AT1G17760.1	CSTF77	Cleavage stimulation factor subunit 77	PREDICTED: Sorghum bicolor cleavage stimulation factor subunit 77 (LOC8066574), transcript variant X1, mRNA	2356	90.238	82	202	14	329	2666	336	2681	0	3051
TRGpnl4xapo42207	238.228	-21.6973	2.2826	-9.50551	1.99068e-21	4.59471e-19	AT1G03670.1	NA	NA	PREDICTED: Setaria viridis ankyrin repeat-containing protein NPR4-like (LOC117833127), transcript variant X2, mRNA	1719	77.429	76	331	39	356	2044	137	1828	0	972
TRGpnl2xsex50858	1759.35	-3.91705	0.412148	-9.504	2.01987e-21	4.65566e-19	AT5G14670.3	NA	NA	PREDICTED: Setaria viridis ADP-ribosylation factor (LOC117837658), mRNA	959	89.677	88	75	18	23	966	2	951	0	1201
TRGpnl4xapo56883	198.128	-22.1145	2.32781	-9.50011	2.09661e-21	4.82655e-19	AT1G59960.1	NA	NA	PREDICTED: Sorghum bicolor NAD(P)H-dependent 6'-deoxychalcone synthase-like (LOC110436329), mRNA	1149	83.551	54	172	14	932	2074	180	1317	0	1059
TRGpnl4xapo22757	902.851	-12.0105	1.26465	-9.49715	2.15718e-21	4.95985e-19	AT4G09650.1	ATPD	ATP synthase subunit delta, chloroplastic	PREDICTED: Panicum hallii uncharacterized LOC112873986 (LOC112873986), mRNA	480	87.292	50	37	19	947	1421	709	1169	8.61e-145	527
TRGpnl4xsex49730	41.2197	10.0704	1.06038	9.49691	2.16203e-21	4.96488e-19	AT4G15550.1	UGT75D1	UDP-glycosyltransferase 75D1	PREDICTED: Panicum hallii cyanidin 3-O-rutinoside 5-O-glucosyltransferase-like (LOC112892196), mRNA	1495	87.358	79	140	34	93	1549	345	1828	0	1668
TRGpnl4xapo7977	3457.3	-4.22225	0.444623	-9.49626	2.17562e-21	4.98995e-19	AT4G05050.3	UBQ11	Polyubiquitin 11	PREDICTED: Panicum hallii polyubiquitin (LOC112888620), transcript variant X2, mRNA	792	86.49	83	85	17	1	781	928	1708	0	850
TRGpnl4xapo7977	3457.3	-4.22225	0.444623	-9.49626	2.17562e-21	4.98995e-19	AT4G05050.3	UBQ11	Polyubiquitin 11	PREDICTED: Panicum hallii polyubiquitin (LOC112888620), transcript variant X2, mRNA	792	86.49	83	85	17	1	781	928	1708	0	850
TRGpnl4xapo50770	50.7529	8.54227	0.900141	9.48993	2.31194e-21	5.29608e-19	AT5G12220.1	NA	NA	PREDICTED: Setaria italica uncharacterized LOC101771511 (LOC101771511), transcript variant X1, mRNA	1812	86.589	78	224	13	109	1915	392	2189	0	1982
TRGpnl4xapo42632	60.654	7.24277	0.763558	9.48555	2.41103e-21	5.51628e-19	AT4G18640.1	MDIS2	Protein MALE DISCOVERER 2	PREDICTED: Setaria viridis inactive receptor-like serine/threonine-protein kinase At2g40270 (LOC117843526), mRNA	1474	82.632	73	209	29	275	1729	422	1867	0	1260
TRGpnl4xapo31585	387.078	8.69393	0.916686	9.4841	2.44491e-21	5.58694e-19	AT3G27260.4	GTE8	Transcription factor GTE8	PREDICTED: Setaria italica transcription factor GTE8 (LOC101786373), transcript variant X2, mRNA	3045	85.255	86	338	65	166	3152	140	3131	0	3033
TRGpnl4xsex68789	49.8512	10.0359	1.05848	9.48143	2.50831e-21	5.72478e-19	AT1G80910.1	NA	NA	PREDICTED: Panicum hallii vacuolar fusion protein CCZ1 homolog (LOC112897003), transcript variant X2, mRNA	1853	89.908	77	163	16	177	2011	209	2055	0	2364
TRGpnl2xsex6100	276.26	-7.51997	0.793184	-9.48074	2.5249e-21	5.7556e-19	AT3G10950.1	RPL37AB	Putative 60S ribosomal protein L37a-1	PREDICTED: Panicum hallii 60S ribosomal protein L37a-1 (LOC112895285), transcript variant X2, mRNA	475	88.211	45	40	12	232	697	96	563	8.56e-153	553
TRGpnl4xapo27626	251.71	6.98978	0.73736	9.47947	2.55579e-21	5.81889e-19	AT5G19770.1	TUBA5	Tubulin alpha-3 chain	PREDICTED: Sorghum bicolor tubulin alpha-2 chain (LOC8056877), mRNA	1566	93.359	86	89	8	136	1690	200	1761	0	2302
TRGpnl4xsex65862	96.263	10.7343	1.1325	9.47837	2.58285e-21	5.87331e-19	NA	NA	NA	NA	NA	NA	NA	NA	NA	NA	NA	NA	NA	NA	NA
TRGpnl4xapo34504	425.89	9.75209	1.02969	9.47088	2.77487e-21	6.30227e-19	AT4G39090.1	RD19A	Cysteine protease RD19A	PREDICTED: Setaria viridis cysteine proteinase 1 (LOC117851145), mRNA	1268	90.142	77	98	17	12	1264	14	1269	0	1624
TRGpnl4xsex20807	128.517	10.3917	1.09729	9.47026	2.79146e-21	6.33223e-19	AT3G22750.1	NA	NA	Zea mays Protein kinase superfamily protein (LOC100274496), mRNA<>Zea mays full-length cDNA clone ZM_BFb0131J12 mRNA, complete cds	1768	86.991	76	180	29	395	2125	328	2082	0	1945
TRGpnl2xsex69817	395.079	-11.7243	1.23806	-9.46989	2.80148e-21	6.34723e-19	AT5G13550.1	SULTR4;1	Sulfate transporter 4.1, chloroplastic	PREDICTED: Setaria italica sulfate transporter 4.1, chloroplastic (LOC101785847), transcript variant X2, mRNA	2234	90.51	72	185	18	261	2480	156	2376	0	2926
TRGpnl4xapo51198	162.445	5.46184	0.57719	9.46282	2.99762e-21	6.78337e-19	AT1G24265.1	NA	NA	PREDICTED: Panicum hallii uncharacterized LOC112894929 (LOC112894929), transcript variant X1, mRNA	1371	87.527	82	142	17	140	1499	174	1526	0	1557
TRGpnl4xapo69427	3697.67	7.42595	0.784979	9.46006	3.0778e-21	6.95636e-19	AT1G60950.1	FD2	Ferredoxin-2, chloroplastic	Zea mays PCO142214 mRNA sequence	489	86.503	62	39	22	85	562	243	715	1.07e-140	512
TRGpnl4xapo20372	303.406	9.63709	1.01883	9.45894	3.11086e-21	7.02255e-19	AT1G07960.2	PDIL5-1	Protein disulfide-isomerase 5-1	PREDICTED: Panicum hallii protein disulfide isomerase-like 5-1 (LOC112875710), mRNA	507	88.757	56	48	6	58	557	574	1078	1.2e-170	612
TRGpnl2xsex33492	182.118	-2.79644	0.295689	-9.45736	3.15806e-21	7.12046e-19	AT5G51300.1	NA	NA	PREDICTED: Setaria viridis splicing factor-like protein 1 (LOC117863317), mRNA	3446	86.854	87	317	72	9	3393	28	3398	0	3729
TRGpnl2xsex38848	138.481	-5.43625	0.574961	-9.45499	3.23065e-21	7.27534e-19	AT5G20890.1	CCT2	T-complex protein 1 subunit beta	Zea mays uncharacterized LOC100191320 (LOC100191320), mRNA	1579	93.16	67	108	0	258	1836	157	1735	0	2318
TRGpnl4xapo8543	202.117	-21.7731	2.30303	-9.45411	3.25771e-21	7.32741e-19	AT4G05050.3	UBQ11	Polyubiquitin 11	PREDICTED: Sorghum bicolor polyubiquitin (LOC110430987), mRNA	521	90.787	69	46	2	2	521	859	1378	0	695
TRGpnl4xsex1416	90.9337	11.4211	1.20826	9.45249	3.30855e-21	7.43278e-19	AT4G35920.3	MCA1	Protein MID1-COMPLEMENTING ACTIVITY 1	PREDICTED: Panicum hallii cell number regulator 13-like (LOC112902125), transcript variant X1, mRNA	1085	83.41	67	130	33	95	1170	40	1083	0	961
TRGpnl2xsex9310	243.655	-8.5187	0.901256	-9.45203	3.32338e-21	7.45709e-19	AT3G17510.1	CIPK1	CBL-interacting serine/threonine-protein kinase 1	PREDICTED: Sorghum bicolor CBL-interacting protein kinase 1 (LOC8060301), mRNA	1563	90.019	76	148	5	413	1967	248	1810	0	2015
TRGpnl4xapo66251	120.823	-21.6039	2.28631	-9.44926	3.41224e-21	7.64728e-19	AT3G07040.1	RPM1	Disease resistance protein RPM1	PREDICTED: Setaria viridis disease resistance protein RGA5-like (LOC117859802), transcript variant X2, misc_RNA	2618	77.502	79	491	73	1	2566	679	3250	0	1482
TRGpnl4xapo35182	127.53	9.44581	0.99979	9.4478	3.46043e-21	7.74596e-19	AT1G78995.1	NA	NA	PREDICTED: Panicum hallii uncharacterized LOC112879334 (LOC112879334), transcript variant X2, mRNA	398	89.698	36	37	3	197	590	184	581	2.57e-138	505
TRGpnl4xsex7572	40.3592	5.62502	0.59543	9.447	3.48697e-21	7.79599e-19	AT5G23240.1	NA	NA	PREDICTED: Setaria viridis chaperone protein dnaJ C76, chloroplastic-like (LOC117852291), transcript variant X1, mRNA	940	87.66	81	99	10	1	933	131	1060	0	1077
TRGpnl4xsex8695	140.331	3.00933	0.318628	9.44467	3.56509e-21	7.9611e-19	AT1G10200.1	WLIM1	LIM domain-containing protein WLIM1	PREDICTED: Zea mays clumping factor A (LOC103629948), mRNA	3083	80.538	99	467	64	1146	4151	1479	4505	0	2246
TRGpnl4xsex65874	123.653	11.8031	1.24989	9.44339	3.60924e-21	8.05004e-19	NA	NA	NA	NA	NA	NA	NA	NA	NA	NA	NA	NA	NA	NA	NA
TRGpnl2xsex1977	147.754	-23.4883	2.48775	-9.44159	3.67158e-21	8.17928e-19	AT2G17730.1	NIP2	NEP1-interacting protein 2	PREDICTED: Sorghum bicolor NEP1-interacting protein-like 1 (LOC8058027), transcript variant X2, mRNA	679	87.04	47	70	12	274	943	321	990	0	750
TRGpnl2xsex46692	70.3463	-22.5071	2.38402	-9.44079	3.69966e-21	8.23199e-19	AT1G07350.2	SR45A	Serine/arginine-rich splicing factor SR45a	Zea mays full-length cDNA clone ZM_BFb0303D12 mRNA, complete cds	642	88.006	33	64	11	472	1100	175	816	0	747
TRGpnl4xsex48291	145.328	11.0458	1.17053	9.43653	3.85316e-21	8.56329e-19	AT4G01470.1	TIP1-3	Aquaporin TIP1-3	PREDICTED: Setaria viridis probable aquaporin TIP1-2 (LOC117854637), mRNA	773	92.109	55	57	3	323	1094	695	1464	0	1086
TRGpnl2xsex11402	94.7627	-22.5429	2.38967	-9.43351	3.96595e-21	8.78254e-19	AT5G58490.1	NA	NA	PREDICTED: Sorghum bicolor cinnamoyl-CoA reductase 1 (LOC8057738), transcript variant X2, mRNA	1068	86.891	53	116	8	793	1853	142	1192	0	1175
TRGpnl4xsex52318	19.9484	8.89881	0.943312	9.43359	3.96306e-21	8.78254e-19	AT5G20950.3	NA	NA	PREDICTED: Setaria viridis beta-glucosidase BoGH3B-like (LOC117855118), mRNA	1377	90.777	71	127	0	1283	2659	987	2363	0	1840
TRGpnl4xsex41697	171.653	11.6213	1.23239	9.42985	4.10686e-21	9.08377e-19	AT1G55510.1	BCDH BETA1	2-oxoisovalerate dehydrogenase subunit beta 1, mitochondrial	PREDICTED: Panicum hallii 2-oxoisovalerate dehydrogenase subunit beta 1, mitochondrial (LOC112880675), mRNA	1140	92.105	74	84	3	205	1344	221	1354	0	1602
TRGpnl4xapo29540	608.531	-11.8128	1.25341	-9.4245	4.32158e-21	9.54736e-19	AT4G26620.1	NA	NA	PREDICTED: Panicum hallii uncharacterized LOC112894175 (LOC112894175), mRNA	1675	83.582	83	187	58	111	1723	1	1649	0	1489
TRGpnl4xsex69741	137.916	7.21237	0.765368	9.4234	4.3673e-21	9.63693e-19	NA	NA	NA	NA	NA	NA	NA	NA	NA	NA	NA	NA	NA	NA	NA
TRGpnl2xsex18943	467.612	-10.3073	1.0943	-9.41912	4.54874e-21	1.00254e-18	AT1G19910.1	VHA-C2	V-type proton ATPase subunit c2	PREDICTED: Sorghum bicolor V-type proton ATPase 16 kDa proteolipid subunit (LOC8072742), mRNA	885	90.96	77	56	16	126	998	115	987	0	1170
TRGpnl4xsex5472	45.4056	3.2122	0.341165	9.41539	4.7132e-21	1.03756e-18	AT1G34360.2	NA	NA	PREDICTED: Panicum hallii translation initiation factor IF3-1, mitochondrial (LOC112884992), mRNA	1493	84.997	78	197	8	4	1481	195	1675	0	1491
TRGpnl4xapo55481	451.689	-8.09506	0.859821	-9.41482	4.73877e-21	1.04196e-18	AT5G60580.3	NA	NA	PREDICTED: Sorghum bicolor uncharacterized LOC8056949 (LOC8056949), mRNA	398	82.915	26	56	11	1105	1496	1158	1549	6.33e-91	348
TRGpnl4xsex20521	75.0595	9.64136	1.02419	9.41362	4.79338e-21	1.05272e-18	AT5G19350.2	RBP47B'	Polyadenylate-binding protein RBP47B'	PREDICTED: Setaria italica polyadenylate-binding protein RBP47B' (LOC101761885), mRNA	1796	88.864	98	135	47	11	1765	1	1772	0	2148
TRGpnl4xapo35570	363.14	-5.52175	0.586597	-9.41318	4.81336e-21	1.05587e-18	AT5G57610.1	NA	NA	PREDICTED: Panicum hallii uncharacterized LOC112881670 (LOC112881670), mRNA	4380	87.009	94	455	69	130	4483	37	4328	0	4831
TRGpnl4xsex20781	49.7157	10.0417	1.06716	9.40977	4.972e-21	1.08938e-18	AT4G20380.8	LSD1	Protein LSD1	PREDICTED: Panicum hallii protein LOL3-like (LOC112876969), mRNA	513	81.481	51	57	28	609	1105	615	1105	1.07e-102	387
TRGpnl2xsex48915	339.957	-11.8533	1.25977	-9.40914	5.00205e-21	1.09468e-18	AT5G07710.1	NEN1	Protein NEN1	Zea mays clone 508751 hypothetical protein mRNA, complete cds	552	81.522	38	90	11	73	621	154	696	7.51e-120	444
TRGpnl2xsex11893	137.11	-6.83433	0.726686	-9.40479	5.21362e-21	1.13964e-18	AT3G62360.2	NA	NA	PREDICTED: Setaria italica nodal modulator 1 (LOC101765422), mRNA	3930	91.018	96	325	21	48	3962	31	3947	0	5276
TRGpnl4xsex60299	87.7044	8.94813	0.951523	9.40401	5.25221e-21	1.14673e-18	AT5G50310.1	NA	NA	PREDICTED: Setaria viridis kelch domain-containing protein 4 (LOC117864065), mRNA	1452	93.802	68	89	1	171	1621	173	1624	0	2182
TRGpnl4xapo2877	1706.47	-13.1407	1.39766	-9.40194	5.35654e-21	1.16814e-18	AT3G45180.2	NA	NA	PREDICTED: Sorghum bicolor ubiquitin-like protein 5 (LOC8085652), mRNA	495	86.869	48	41	14	196	674	112	598	1.07e-146	532
TRGpnl4xapo12863	231.14	-21.3721	2.27319	-9.40181	5.36345e-21	1.16828e-18	AT5G55160.1	SUMO2	Small ubiquitin-related modifier 2	PREDICTED: Sorghum bicolor small ubiquitin-related modifier 1 (LOC8059360), mRNA	588	83.503	70	64	19	222	779	129	713	2.4e-142	518
TRGpnl4xapo19736	60.9392	9.14991	0.97324	9.40149	5.37945e-21	1.1704e-18	AT1G61150.4	NA	NA	PREDICTED: Sorghum bicolor glucose-induced degradation protein 8 homolog (LOC8085238), mRNA	1166	88.336	80	119	12	85	1240	84	1242	0	1384
TRGpnl2xsex47298	257.591	-3.92996	0.418128	-9.39894	5.51168e-21	1.19776e-18	AT3G25800.3	PP2AA2	Serine/threonine-protein phosphatase 2A 65 kDa regulatory subunit A beta isoform	Paspalum vaginatum protein phosphatase 2a (PP2A) mRNA, complete cds	2115	96.785	92	54	6	59	2171	1	2103	0	3517
TRGpnl4xapo24575	196.163	8.90141	0.947119	9.3984	5.53991e-21	1.2025e-18	AT3G21290.1	NA	NA	PREDICTED: Zea mays dentin sialophosphoprotein (LOC103631822), mRNA	568	92.606	99	38	1	1	568	328	891	0	813
TRGpnl2xsex1900	554.157	-10.824	1.15247	-9.39196	5.88938e-21	1.27686e-18	AT3G52880.1	MDAR1	Monodehydroascorbate reductase 1, peroxisomal	PREDICTED: Setaria viridis monodehydroascorbate reductase 4, cytosolic (LOC117859493), mRNA	1312	88.796	74	145	2	202	1512	154	1464	0	1607
TRGpnl4xsex18441	106.591	8.41338	0.895868	9.39131	5.92563e-21	1.28323e-18	AT4G26570.1	CBL3	Calcineurin B-like protein 3	Zea mays clone 241959 calcineurin B-like protein 3 mRNA, complete cds	1005	88.358	64	88	18	324	1324	292	1271	0	1181
TRGpnl2xsex69882	140.506	-22.5499	2.40133	-9.39056	5.96807e-21	1.29092e-18	AT2G02040.1	NPF8.3	Protein NRT1/ PTR FAMILY 8.3	PREDICTED: Sorghum bicolor protein NRT1/ PTR FAMILY 8.3 (LOC8079011), transcript variant X1, mRNA	1836	86.383	78	226	19	210	2040	106	1922	0	1984
TRGpnl4xapo9875	44.2921	-19.3705	2.06309	-9.38906	6.05389e-21	1.30796e-18	AT1G78900.1	VHA-A	V-type proton ATPase catalytic subunit A	PREDICTED: Sorghum bicolor V-type proton ATPase catalytic subunit A (LOC8069380), mRNA	2048	93.945	91	105	11	69	2111	139	2172	0	3077
TRGpnl4xsex17610	194.918	10.099	1.07584	9.38709	6.16817e-21	1.33111e-18	AT4G33500.1	NA	Probable protein phosphatase 2C 62	PREDICTED: Setaria viridis probable protein phosphatase 2C BIPP2C1 (LOC117837762), mRNA	2216	84.116	89	262	50	82	2251	23	2194	0	2060
TRGpnl4xsex17234	57.7378	9.31292	0.992182	9.3863	6.21437e-21	1.33953e-18	AT1G14180.1	NA	NA	PREDICTED: Panicum hallii uncharacterized LOC112875261 (LOC112875261), transcript variant X2, mRNA	1736	89.343	66	155	21	762	2485	203	1920	0	2154
TRGpnl4xapo21869	434.675	-20.9261	2.23044	-9.38206	6.46954e-21	1.39292e-18	AT3G44880.1	PAO	Pheophorbide a oxygenase, chloroplastic	PREDICTED: Setaria viridis pheophorbide a oxygenase, chloroplastic (LOC117839075), mRNA	1624	90.579	92	126	14	2	1600	452	2073	0	2126
TRGpnl2xsex65604	775.278	-12.4032	1.32244	-9.37904	6.65779e-21	1.43179e-18	AT1G54050.1	HSP17.4B	17.4 kDa class III heat shock protein	PREDICTED: Setaria viridis 18.6 kDa class III heat shock protein (LOC117845070), mRNA	774	84.755	72	69	32	31	781	76	823	0	730
TRGpnl4xapo35097	94.8738	10.3244	1.10087	9.37841	6.69757e-21	1.43869e-18	AT1G50430.1	DWF5	7-dehydrocholesterol reductase	PREDICTED: Sorghum bicolor 7-dehydrocholesterol reductase (LOC8084478), mRNA	1578	91.065	78	117	17	30	1605	37	1592	0	2111
TRGpnl4xapo35552	539.126	-11.8306	1.26155	-9.37782	6.73491e-21	1.44504e-18	AT3G14200.1	NA	NA	PREDICTED: Setaria italica chaperone protein dnaJ 6 (LOC101752744), mRNA	1055	86.54	65	101	28	1	1031	3	1040	0	1123
TRGpnl2xsex3542	111.075	-22.0007	2.34624	-9.37701	6.78696e-21	1.45453e-18	AT5G25930.1	NA	NA	PREDICTED: Panicum hallii receptor-like protein kinase 5 (LOC112889757), mRNA	1094	81.17	96	192	10	43	1132	913	1996	0	867
TRGpnl4xapo37503	242.415	-21.5706	2.3018	-9.37119	7.17198e-21	1.53528e-18	AT5G20650.1	COPT5	Copper transporter 5	Digitaria exilis annotation	705	84.681	55	80	16	96	781	27932910	27933605	0	678
TRGpnl4xsex61152	60.4399	9.95037	1.06191	9.37022	7.23797e-21	1.54763e-18	NA	NA	NA	NA	NA	NA	NA	NA	NA	NA	NA	NA	NA	NA	NA
TRGpnl4xsex67910	31.8025	9.99105	1.06676	9.36578	7.5491e-21	1.6123e-18	NA	NA	NA	NA	NA	NA	NA	NA	NA	NA	NA	NA	NA	NA	NA
TRGpnl4xsex67057	177.925	9.06449	0.967994	9.3642	7.66281e-21	1.63471e-18	AT3G13060.4	NA	NA	PREDICTED: Sorghum bicolor uncharacterized LOC8072165 (LOC8072165), mRNA	2327	89.3	94	201	32	75	2372	164	2471	0	2874
TRGpnl4xsex48520	131.47	11.4884	1.2269	9.36374	7.69637e-21	1.64e-18	NA	NA	NA	Digitaria exilis annotation	186	83.871	40	17	6	568	745	9124768	9124588	3.33e-36	165
TRGpnl4xsex39495	53.3472	10.3225	1.10244	9.36333	7.72648e-21	1.64453e-18	NA	NA	NA	PREDICTED: Panicum hallii uncharacterized LOC112882311 (LOC112882311), mRNA	665	77.293	59	103	25	151	805	146	772	4.65e-91	348
TRGpnl4xsex17142	37.1986	9.29103	0.992718	9.35918	8.03558e-21	1.70837e-18	AT3G49240.1	EMB1796	Pentatricopeptide repeat-containing protein At3g49240	PREDICTED: Panicum hallii protein LURP-one-related 6-like (LOC112873971), transcript variant X3, mRNA	542	86.716	13	55	14	5225	5752	1028	1566	4.93e-162	586
TRGpnl4xsex17676	124.052	-22.0435	2.3557	-9.35751	8.16381e-21	1.73365e-18	AT1G14700.1	PAP3	Purple acid phosphatase 3	PREDICTED: Sorghum bicolor purple acid phosphatase 17 (LOC8078871), mRNA	988	88.057	70	106	8	56	1037	205	1186	0	1160
TRGpnl4xsex58170	45.0567	9.40773	1.00548	9.35647	8.24451e-21	1.74879e-18	AT5G47020.1	NA	NA	PREDICTED: Sorghum bicolor uncharacterized LOC8067772 (LOC8067772), mRNA	4995	89.229	93	462	50	217	5158	137	5108	0	6174
TRGpnl4xsex44692	58.3045	9.86995	1.05504	9.35503	8.35752e-21	1.76874e-18	AT1G50900.1	LTD	Protein LHCP TRANSLOCATION DEFECT	PREDICTED: Sorghum bicolor protein LHCP TRANSLOCATION DEFECT (LOC8080135), mRNA	733	88.813	71	60	17	3	713	98	830	0	880
TRGpnl4xsex69044	34.2624	8.79318	0.939938	9.35507	8.35429e-21	1.76874e-18	AT3G44600.1	CYP71	Peptidyl-prolyl cis-trans isomerase CYP71	PREDICTED: Panicum hallii peptidyl-prolyl cis-trans isomerase CYP71 (LOC112897509), mRNA	1822	92.7	72	133	0	34	1855	230	2051	0	2628
TRGpnl4xapo32364	596.23	-7.82615	0.83677	-9.3528	8.53553e-21	1.80436e-18	AT2G32950.1	COP1	E3 ubiquitin-protein ligase COP1	PREDICTED: Panicum hallii E3 ubiquitin-protein ligase COP1 (LOC112899338), mRNA	2483	91.663	97	164	20	1	2461	14	2475	0	3398
TRGpnl4xapo6020	396.98	-6.63606	0.709633	-9.3514	8.64984e-21	1.82645e-18	AT3G18140.1	NA	NA	PREDICTED: Sorghum bicolor protein LST8 homolog (LOC8065843), mRNA	844	93.72	81	53	0	119	962	410	1253	0	1266
TRGpnl4xsex24296	35.3737	6.5026	0.695504	9.34947	8.80841e-21	1.85783e-18	AT4G24230.1	ACBP3	Acyl-CoA-binding domain-containing protein 3	PREDICTED: Sorghum bicolor uncharacterized LOC8078859 (LOC8078859), mRNA	2036	84.136	90	257	33	170	2165	147	2156	0	1910
TRGpnl4xapo19702	204.956	8.61869	0.921992	9.3479	8.94027e-21	1.8835e-18	AT3G52590.1	RPL40B	Ubiquitin-60S ribosomal protein L40-1	PREDICTED: Setaria italica ubiquitin-60S ribosomal protein L40-2 (LOC101764465), mRNA	476	91.807	65	33	5	14	484	1	475	0	658
TRGpnl4xsex63802	68.891	5.94935	0.636508	9.34686	9.02849e-21	1.89994e-18	AT1G56420.1	NA	NA	PREDICTED: Panicum hallii uncharacterized LOC112883804 (LOC112883804), mRNA	822	86.01	50	79	14	642	1436	460	1272	0	848
TRGpnl4xsex48749	97.0128	9.74349	1.0426	9.34538	9.15583e-21	1.92456e-18	AT5G38280.1	NA	NA	PREDICTED: Setaria viridis rust resistance kinase Lr10-like (LOC117856085), transcript variant X3, mRNA	1056	83.523	79	168	6	1	1053	1155	2207	0	981
TRGpnl2xsex39707	136.493	-23.3408	2.49775	-9.3447	9.21466e-21	1.93475e-18	AT5G62810.1	PEX14	Peroxisomal membrane protein PEX14	Saccharum officinarum clone SCBGLR1023F06, complete sequence	1781	86.131	87	193	25	165	1914	1783	26	0	1871
TRGpnl4xsex49631	31.6989	9.04637	0.968178	9.3437	9.30262e-21	1.95102e-18	AT4G34140.10	NA	NA	PREDICTED: Sorghum bicolor uncharacterized LOC8056554 (LOC8056554), transcript variant X2, mRNA	1379	87.672	68	150	10	1	1366	84	1455	0	1587
TRGpnl4xapo42863	54.294	8.7802	0.939805	9.34257	9.40196e-21	1.96963e-18	AT5G49020.1	PRMT14	Probable histone-arginine methyltransferase 1.4	PREDICTED: Sorghum bicolor probable histone-arginine methyltransferase CARM1 (LOC8078531), transcript variant X1, mRNA	1923	89.548	91	159	26	10	1907	230	2135	0	2399
TRGpnl4xapo38502	78.3885	8.79795	0.941872	9.34092	9.54983e-21	1.99836e-18	AT1G03590.1	PPC6-6	Probable protein phosphatase 2C 1	PREDICTED: Setaria italica probable protein phosphatase 2C 64 (LOC101765750), mRNA	1695	87.788	88	165	33	1	1682	352	2017	0	1945
TRGpnl2xsex36917	270.04	-7.39459	0.791693	-9.34023	9.61268e-21	2.00925e-18	AT1G49970.1	CLPR1	ATP-dependent Clp protease proteolytic subunit-related protein 1, chloroplastic	PREDICTED: Panicum hallii ATP-dependent Clp protease proteolytic subunit-related protein 1, chloroplastic (LOC112886301), mRNA	1353	89.874	86	100	19	48	1381	112	1446	0	1705
TRGpnl4xapo34859	136.587	5.8148	0.622705	9.33796	9.82084e-21	2.05046e-18	AT1G71090.1	PILS2	Protein PIN-LIKES 2	PREDICTED: Setaria viridis receptor kinase-like protein Xa21 (LOC117861139), transcript variant X1, misc_RNA	1794	87.57	83	210	7	184	1976	4666	2885	0	2065
TRGpnl4xsex45557	34.4175	9.21384	0.987024	9.33497	1.01016e-20	2.10672e-18	NA	NA	NA	NA	NA	NA	NA	NA	NA	NA	NA	NA	NA	NA	NA
TRGpnl4xapo27660	76.4344	8.96773	0.960705	9.33453	1.01436e-20	2.11312e-18	AT2G45620.1	URT1	UTP:RNA uridylyltransferase 1	PREDICTED: Panicum hallii UTP:RNA uridylyltransferase 1-like (LOC112878297), mRNA	1655	87.734	62	185	14	806	2448	850	2498	0	1916
TRGpnl4xsex48773	219.59	26.4895	2.83856	9.33201	1.03884e-20	2.1617e-18	NA	NA	NA	PREDICTED: Zea mays rust resistance kinase Lr10 (LOC103634763), transcript variant X2, mRNA	305	82.951	56	49	2	193	497	96	397	1.38e-68	272
TRGpnl4xsex62124	308.054	27.1709	2.91208	9.33041	1.05464e-20	2.19212e-18	NA	NA	NA	NA	NA	NA	NA	NA	NA	NA	NA	NA	NA	NA	NA
TRGpnl2xsex65397	594.518	-5.31458	0.569747	-9.32796	1.07931e-20	2.24091e-18	AT3G24170.3	NA	Glutathione reductase, cytosolic	PREDICTED: Sorghum bicolor glutathione reductase, cytosolic (LOC110434843), mRNA	1508	91.777	82	118	4	178	1680	194	1700	0	2093
TRGpnl2xsex66793	132.605	-4.04704	0.43389	-9.32734	1.08565e-20	2.25156e-18	AT5G11850.1	NA	NA	PREDICTED: Panicum hallii probable serine/threonine-protein kinase SIS8 (LOC112882818), mRNA	2854	89.173	95	262	26	98	2920	512	3349	0	3515
TRGpnl2xsex27276	216.256	-23.2365	2.49225	-9.3235	1.12564e-20	2.33189e-18	AT4G40040.1	HTR8	Histone H3.3	PREDICTED: Panicum hallii histone H3.3 (LOC112889223), mRNA	712	85.112	81	57	35	57	753	62	739	0	682
TRGpnl4xapo18337	210.449	8.31053	0.891656	9.32033	1.15977e-20	2.39993e-18	AT4G14210.2	PDS	15-cis-phytoene desaturase, chloroplastic/chromoplastic	PREDICTED: Sorghum bicolor phytoene dehydrogenase, chloroplastic/chromoplastic (LOC110436156), transcript variant X2, mRNA	1927	91.593	62	139	12	1140	3058	407	2318	0	2639
TRGpnl4xsex9936	31.4166	6.79541	0.729114	9.3201	1.16233e-20	2.40254e-18	AT4G32440.2	NA	NA	PREDICTED: Setaria viridis uncharacterized LOC117852381 (LOC117852381), transcript variant X1, mRNA	2733	83.022	45	316	81	179	2853	201	2843	0	2340
TRGpnl4xsex53687	94.0809	11.2211	1.2042	9.31831	1.18211e-20	2.44073e-18	AT1G52310.1	NA	C-type lectin receptor-like tyrosine-protein kinase At1g52310	PREDICTED: Setaria viridis C-type lectin receptor-like tyrosine-protein kinase At1g52310 (LOC117857616), transcript variant X1, mRNA	1984	87.752	91	205	21	72	2037	142	2105	0	2283
TRGpnl2xsex5143	6137.16	-8.21611	0.881835	-9.31707	1.196e-20	2.46668e-18	AT3G04120.1	GAPC1	Glyceraldehyde-3-phosphate dehydrogenase GAPC1, cytosolic	Paspalum vaginatum glyceraldehyde 3-phosphate dehydrogenase (GAPDH) mRNA, complete cds	1392	94.109	87	63	12	1	1379	32	1417	0	2098
TRGpnl2xsex6811	1114.64	-7.83922	0.841464	-9.31617	1.20613e-20	2.48482e-18	NA	NA	NA	PREDICTED: Setaria viridis probable E3 ubiquitin-protein ligase RZFP34 (LOC117856031), mRNA	651	75.422	49	99	28	40	669	39	649	2.63e-64	259
TRGpnl2xsex58767	118.537	-5.58089	0.599091	-9.31559	1.21282e-20	2.49584e-18	AT1G73180.1	NA	NA	PREDICTED: Setaria viridis eukaryotic translation initiation factor 2A (LOC117860871), transcript variant X2, mRNA	1684	90.914	80	136	10	86	1756	27	1706	0	2246
TRGpnl4xsex59424	438.134	22.8242	2.4504	9.31446	1.22571e-20	2.51958e-18	NA	NA	NA	NA	NA	NA	NA	NA	NA	NA	NA	NA	NA	NA	NA
TRGpnl4xapo37875	140.363	7.24707	0.778402	9.3102	1.27597e-20	2.62e-18	AT1G14610.1	TWN2	Valine--tRNA ligase, mitochondrial 1	PREDICTED: Panicum hallii valine--tRNA ligase, mitochondrial 1 (LOC112880657), mRNA	3414	90.422	93	301	21	168	3572	139	3535	0	4470
TRGpnl4xapo42784	183.779	9.08182	0.975891	9.30619	1.32505e-20	2.71778e-18	AT2G35660.3	NA	NA	PREDICTED: Setaria viridis monooxygenase 3-like (LOC117842581), transcript variant X8, mRNA	1639	86.76	97	141	37	9	1597	1555	3167	0	1755
TRGpnl4xapo58008	630.686	-11.6659	1.25371	-9.30512	1.33843e-20	2.7422e-18	AT1G19920.1	APS2	ATP sulfurylase 2	Zea mays bifunctional 3-phosphoadenosine 5-phosphosulfate synthetase 2 (LOC100281036), mRNA	1434	90.167	90	127	9	1	1428	338	1763	0	1855
TRGpnl4xapo66825	345.334	-8.17359	0.878447	-9.30459	1.34509e-20	2.75282e-18	AT4G11740.1	PUX8	Plant UBX domain-containing protein 8	PREDICTED: Panicum hallii plant UBX domain-containing protein 8-like (LOC112898577), mRNA	2065	87.942	85	202	26	132	2178	110	2145	0	2390
TRGpnl2xsex38429	249.366	-5.7561	0.618749	-9.30281	1.36787e-20	2.79637e-18	AT4G03020.1	NA	NA	PREDICTED: Zea mays transducin family protein / WD-40 repeat family protein (LOC100192041), transcript variant X2, mRNA	1398	89.199	76	141	7	140	1535	180	1569	0	1736
TRGpnl4xsex21695	36.4205	9.46516	1.01748	9.30257	1.37091e-20	2.7995e-18	AT1G34300.1	NA	G-type lectin S-receptor-like serine/threonine-protein kinase At1g34300	PREDICTED: Zea mays G-type lectin S-receptor-like serine/threonine-protein kinase At1g34300 (LOC103644303), mRNA	1746	89.805	83	152	19	359	2087	571	2307	0	2215
TRGpnl4xsex44722	78.8626	9.7643	1.04975	9.30152	1.38452e-20	2.82421e-18	AT3G14470.2	RPPL1	Putative disease resistance RPP13-like protein 1	PREDICTED: Sorghum bicolor putative disease resistance protein RGA3 (LOC8084053), mRNA	1744	88.016	68	192	12	1	1737	2662	4395	0	2047
TRGpnl2xsex10497	1464.37	-13.8769	1.49206	-9.30053	1.39753e-20	2.84465e-18	AT2G36835.1	NA	NA	PREDICTED: Sorghum bicolor uncharacterized LOC8079287 (LOC8079287), mRNA	924	88.095	78	69	21	1	900	70	976	0	1059
TRGpnl4xapo58028	537.37	-6.14937	0.661185	-9.30052	1.3976e-20	2.84465e-18	AT1G52510.1	NA	NA	PREDICTED: Sorghum bicolor haloalkane dehalogenase 2 (LOC8079568), transcript variant X1, mRNA	1286	88.725	77	118	17	172	1440	75	1350	0	1546
TRGpnl4xsex3846	56.1224	7.77382	0.835978	9.29907	1.41674e-20	2.88048e-18	NA	NA	NA	NA	NA	NA	NA	NA	NA	NA	NA	NA	NA	NA	NA
TRGpnl4xapo24814	316.684	7.61117	0.819488	9.28772	1.57636e-20	3.2015e-18	AT5G03380.2	NA	NA	PREDICTED: Setaria viridis heavy metal-associated isoprenylated plant protein 6-like (LOC117841006), mRNA	1254	84.37	64	103	54	27	1239	42	1243	0	1144
TRGpnl2xsex74202	239.012	-6.14434	0.661902	-9.28286	1.64989e-20	3.34718e-18	AT4G35790.2	PLDDELTA	Phospholipase D delta	PREDICTED: Panicum hallii phospholipase D delta (LOC112880635), mRNA	583	88.679	34	62	3	1737	2319	2316	2894	0	708
TRGpnl4xapo2716	142.08	-22.6492	2.44052	-9.28047	1.68728e-20	3.41685e-18	AT3G04220.1	NA	NA	PREDICTED: Sorghum bicolor putative disease resistance protein RGA1 (LOC8068340), mRNA	274	78.832	38	54	4	197	468	3938	4209	3.15e-41	182
TRGpnl4xapo31404	796.558	-18.8229	2.02823	-9.28043	1.6879e-20	3.41685e-18	AT4G39780.1	ERF060	Ethylene-responsive transcription factor ERF060	Setaria viridis cultivar ME034v chromosome 1	2040	85.931	92	118	91	1	1986	38302041	38303965	0	2021
TRGpnl2xsex5159	153.437	-22.0858	2.38016	-9.27913	1.70874e-20	3.45529e-18	AT1G24400.1	LHT2	Lysine histidine transporter 2	PREDICTED: Sorghum bicolor lysine histidine transporter 2 (LOC8066130), mRNA	1279	89.523	72	128	6	182	1457	483	1758	0	1615
TRGpnl4xsex21360	275.527	5.95087	0.641428	9.27752	1.73464e-20	3.50386e-18	AT3G23920.1	BAM1	Beta-amylase 1, chloroplastic	PREDICTED: Setaria italica beta-amylase 2, chloroplastic (LOC101778130), mRNA	1125	92.978	76	73	3	243	1367	794	1912	0	1635
TRGpnl2xsex29719	369.215	-12.0233	1.29635	-9.2747	1.78125e-20	3.59175e-18	AT4G34660.1	SH3P2	SH3 domain-containing protein 2	PREDICTED: Setaria viridis SH3 domain-containing protein 2-like (LOC117865178), mRNA	1340	90.821	78	95	17	24	1352	9	1331	0	1768
TRGpnl4xsex8915	31.0898	3.80073	0.409798	9.27465	1.78201e-20	3.59175e-18	AT5G20350.1	PAT24	Protein S-acyltransferase 24	PREDICTED: Panicum hallii protein S-acyltransferase 24-like (LOC112889465), mRNA	1280	88.594	29	113	16	2674	3935	1299	2563	0	1524
TRGpnl2xsex42410	88.1803	-22.676	2.44498	-9.27452	1.78427e-20	3.59243e-18	NA	NA	NA	PREDICTED: Panicum hallii uncharacterized LOC112876031 (LOC112876031), mRNA	523	81.262	55	63	25	70	582	116	613	6.43e-104	390
TRGpnl2xsex63479	68.8842	-22.3853	2.4141	-9.27274	1.81417e-20	3.64867e-18	NA	NA	NA	NA	NA	NA	NA	NA	NA	NA	NA	NA	NA	NA	NA
TRGpnl4xsex25675	35.0462	6.88642	0.742916	9.26944	1.87123e-20	3.75938e-18	AT1G78280.1	NA	F-box protein At1g78280	PREDICTED: Sorghum bicolor F-box protein At1g78280 (LOC8080458), mRNA	3071	90.655	91	265	15	21	3073	90	3156	0	4061
TRGpnl4xsex26970	39.0145	9.2049	0.993092	9.26893	1.8803e-20	3.77352e-18	AT3G05680.1	NA	NA	PREDICTED: Panicum hallii uncharacterized LOC112877926 (LOC112877926), transcript variant X3, mRNA	6404	89.35	95	567	45	1	6340	911	7263	0	7941
TRGpnl2xsex59815	228.851	-23.5146	2.53702	-9.26858	1.88643e-20	3.78174e-18	AT2G37040.1	PAL1	Phenylalanine ammonia-lyase 1	Panicum virgatum cultivar Alamo phenylalanine/tyrosine ammonia-lyase 1 (PAL1) mRNA, complete cds	2081	90.005	77	195	13	239	2311	31	2106	0	2678
TRGpnl2xsex28301	122.362	-5.60851	0.605176	-9.26756	1.90453e-20	3.81394e-18	AT3G18200.2	NA	WAT1-related protein At3g18200	PREDICTED: Panicum hallii WAT1-related protein At3g18200-like (LOC112891200), mRNA	607	86.656	24	71	4	513	1109	128	734	0	664
TRGpnl4xapo15211	114.388	8.59789	0.927891	9.26605	1.93165e-20	3.86409e-18	AT3G15970.1	NUP50B	Nuclear pore complex protein NUP50B	PREDICTED: Setaria viridis nuclear pore complex protein NUP50B-like (LOC117848770), transcript variant X2, mRNA	1637	87.538	75	175	19	209	1823	307	1936	0	1866
TRGpnl2xsex31124	152.409	-7.55661	0.815559	-9.26556	1.94057e-20	3.87776e-18	AT5G08080.1	SYP132	Syntaxin-132	PREDICTED: Setaria viridis syntaxin-132-like (LOC117846409), mRNA	1323	87.755	77	122	25	295	1595	1	1305	0	1509
TRGpnl4xsex18447	103.225	11.5189	1.24339	9.26412	1.96688e-20	3.92613e-18	AT3G19000.1	NA	NA	Zea mays full-length cDNA clone ZM_BFc0164P24 mRNA, complete cds	1104	91.395	67	77	10	67	1169	34	1120	0	1496
TRGpnl4xsex32308	81.0588	9.95281	1.07439	9.26372	1.97426e-20	3.93664e-18	AT5G25930.1	NA	NA	PREDICTED: Panicum hallii receptor-like protein kinase 5 (LOC112889757), mRNA	657	86.91	76	72	8	1	650	2482	3131	0	725
TRGpnl4xsex67846	60.1509	9.22437	0.996229	9.25929	2.05805e-20	4.09932e-18	AT5G49220.1	NA	NA	PREDICTED: Setaria viridis uncharacterized LOC117860496 (LOC117860496), transcript variant X1, mRNA	3084	85.246	85	400	35	262	3318	219	3274	0	3123
TRGpnl4xsex54502	30.0775	6.911	0.746546	9.2573	2.09659e-20	4.17163e-18	AT4G23160.2	NA	NA	Zea mays clone pBK118-5 LL repeat sequence	219	82.648	6	34	4	1	215	1692	1910	2.57e-43	191
TRGpnl4xapo38705	34.2848	8.88283	0.959958	9.25335	2.17575e-20	4.32451e-18	NA	NA	NA	NA	NA	NA	NA	NA	NA	NA	NA	NA	NA	NA	NA
TRGpnl4xapo42891	107.984	-19.2233	2.07766	-9.25239	2.19526e-20	4.35864e-18	AT3G05560.1	RPL22B	60S ribosomal protein L22-2	PREDICTED: Panicum hallii 60S ribosomal protein L22-2-like (LOC112880250), mRNA	592	92.23	88	39	4	1	588	26	614	0	832
TRGpnl2xsex45591	314.184	-12.0332	1.30097	-9.24944	2.25672e-20	4.4759e-18	AT1G07960.2	PDIL5-1	Protein disulfide-isomerase 5-1	PREDICTED: Panicum hallii protein disulfide isomerase-like 5-1 (LOC112875710), mRNA	507	88.757	56	48	6	58	557	574	1078	1.2e-170	612
TRGpnl4xsex44122	70.9243	3.39018	0.366613	9.24731	2.30203e-20	4.56091e-18	AT4G35240.3	NA	NA	PREDICTED: Sorghum bicolor uncharacterized LOC8077213 (LOC8077213), mRNA	2301	88.223	75	219	25	7	2302	1287	3540	0	2700
TRGpnl2xsex64696	272.812	-11.3245	1.22498	-9.24465	2.36018e-20	4.67003e-18	AT1G33970.1	NA	NA	PREDICTED: Setaria viridis immune-associated nucleotide-binding protein 9-like (LOC117835060), mRNA	1023	88.954	64	111	2	170	1191	177	1198	0	1262
TRGpnl4xapo52529	133.012	11.4238	1.23573	9.24456	2.36212e-20	4.67003e-18	AT3G11080.1	NA	NA	NA	NA	NA	NA	NA	NA	NA	NA	NA	NA	NA	NA
TRGpnl4xsex51220	99.2888	2.67061	0.288928	9.24315	2.39353e-20	4.72711e-18	AT1G30470.1	NA	NA	PREDICTED: Sorghum bicolor serine/threonine-protein phosphatase 6 regulatory subunit 3 (LOC8078653), transcript variant X2, mRNA	2742	89.971	99	250	18	9	2738	53	2781	0	3517
TRGpnl2xsex5718	1015.92	-12.7731	1.38196	-9.2428	2.40137e-20	4.73756e-18	AT3G06760.1	DI19-4	Protein DEHYDRATION-INDUCED 19 homolog 4	PREDICTED: Setaria italica protein DEHYDRATION-INDUCED 19 homolog 3 (LOC101762053), mRNA	1111	89.019	68	90	21	291	1387	352	1444	0	1347
TRGpnl4xapo1117	52.0853	8.68308	0.939543	9.24182	2.4234e-20	4.77596e-18	AT1G69550.1	NA	NA	NA	NA	NA	NA	NA	NA	NA	NA	NA	NA	NA	NA
TRGpnl2xsex45445	223.52	-22.6261	2.44894	-9.23915	2.48471e-20	4.89162e-18	AT5G22080.1	NA	NA	PREDICTED: Setaria viridis dnaJ homolog subfamily C member 8 (LOC117840179), mRNA	1112	89.119	73	92	14	93	1183	35	1138	0	1356
TRGpnl4xsex7414	70.6631	2.63588	0.285308	9.23873	2.49439e-20	4.90549e-18	AT4G00060.4	NA	NA	PREDICTED: Setaria italica uncharacterized LOC101773929 (LOC101773929), transcript variant X4, mRNA	1240	88.71	62	104	24	1	1218	3057	4282	0	1482
TRGpnl4xsex64923	167.187	11.4285	1.23714	9.23777	2.51681e-20	4.94437e-18	NA	NA	NA	NA	NA	NA	NA	NA	NA	NA	NA	NA	NA	NA	NA
TRGpnl4xsex792	38.9375	9.8665	1.06827	9.23597	2.55955e-20	5.02302e-18	NA	NA	NA	NA	NA	NA	NA	NA	NA	NA	NA	NA	NA	NA	NA
TRGpnl4xsex54858	190.782	7.54489	0.817065	9.23414	2.60359e-20	5.10409e-18	AT1G69370.1	CM3	Chorismate mutase 3, chloroplastic	PREDICTED: Sorghum bicolor chorismate mutase 3, chloroplastic (LOC8079243), mRNA	884	88.235	55	80	11	411	1294	350	1209	0	1035
TRGpnl2xsex15434	99.1998	-22.8925	2.48023	-9.23001	2.70611e-20	5.29392e-18	AT3G23900.2	NA	NA	PREDICTED: Panicum hallii msx2-interacting protein (LOC112895927), transcript variant X9, misc_RNA	2119	87.211	60	247	17	1	2099	298	2412	0	2390
TRGpnl4xsex26129	23.9556	8.93766	0.968317	9.23009	2.70392e-20	5.29392e-18	AT4G14145.1	NA	NA	PREDICTED: Sorghum bicolor uncharacterized LOC8081440 (LOC8081440), mRNA	514	87.549	48	56	5	365	870	342	855	2.4e-163	588
TRGpnl4xsex52170	169.568	26.194	2.83797	9.22983	2.71059e-20	5.29712e-18	NA	NA	NA	NA	NA	NA	NA	NA	NA	NA	NA	NA	NA	NA	NA
TRGpnl2xsex59427	305.876	-11.6504	1.26238	-9.22893	2.73342e-20	5.33613e-18	AT3G01180.1	SS2	Starch synthase 2, chloroplastic/amyloplastic	PREDICTED: Setaria viridis soluble starch synthase 2-2, chloroplastic/amyloplastic-like (LOC117837881), mRNA	1795	91.309	76	131	17	78	1859	598	2380	0	2427
TRGpnl2xsex51761	77.145	-22.2073	2.40646	-9.2282	2.7521e-20	5.36696e-18	AT3G61060.1	PP2A13	F-box protein PP2-A13	PREDICTED: Sorghum bicolor F-box protein PP2-A13 (LOC8063184), mRNA	1273	88.452	76	113	22	218	1477	260	1511	0	1506
TRGpnl4xsex20309	38.192	9.46477	1.02581	9.2266	2.79346e-20	5.44193e-18	AT5G07710.1	NEN1	Protein NEN1	PREDICTED: Sorghum bicolor protein NEN1 (LOC8064929), mRNA	1462	89.261	74	156	1	46	1507	378	1838	0	1829
TRGpnl4xsex61472	2265.83	16.0951	1.74511	9.22301	2.88879e-20	5.62176e-18	AT5G55120.1	VTC5	GDP-L-galactose phosphorylase 2	PREDICTED: Setaria italica GDP-L-galactose phosphorylase 2 (LOC101757506), mRNA	1987	87.67	76	154	61	105	2049	169	2106	0	2228
TRGpnl2xsex19915	343.867	-11.0899	1.20246	-9.22269	2.89728e-20	5.63239e-18	AT1G10390.2	NUP98A	Nuclear pore complex protein NUP98A	PREDICTED: Setaria viridis nuclear pore complex protein NUP98A-like (LOC117845103), transcript variant X3, mRNA	2852	85.379	83	323	45	210	3040	486	3264	0	2870
TRGpnl4xsex7742	55.7208	5.59505	0.6067	9.2221	2.91336e-20	5.65775e-18	AT3G27430.2	PBB1	Proteasome subunit beta type-7-A	PREDICTED: Setaria italica proteasome subunit beta type-7-A (LOC101783734), transcript variant X2, mRNA	975	90.154	64	86	10	195	1163	161	1131	0	1260
TRGpnl4xapo28896	148.027	8.94562	0.97038	9.21868	3.00788e-20	5.83522e-18	AT3G04400.1	RPL23A	60S ribosomal protein L23	PREDICTED: Sorghum bicolor 60S ribosomal protein L23 (LOC8059259), mRNA	432	96.528	58	15	0	29	460	108	539	0	715
TRGpnl4xsex46111	97.5282	11.0181	1.19564	9.21526	3.10533e-20	6.018e-18	AT5G11950.1	LOG8	Cytokinin riboside 5'-monophosphate phosphoribohydrolase LOG8	PREDICTED: Sorghum bicolor probable cytokinin riboside 5'-monophosphate phosphoribohydrolase LOGL1 (LOC8059168), mRNA	986	87.221	68	71	27	57	1003	3	972	0	1072
TRGpnl4xapo47193	496.068	-4.89048	0.530769	-9.21395	3.14342e-20	6.0855e-18	AT2G34480.2	RPL18AB	60S ribosomal protein L18a-2	PREDICTED: Panicum hallii 60S ribosomal protein L18a-like (LOC112892030), mRNA	802	91.022	68	56	10	1	791	43	839	0	1068
TRGpnl2xsex63575	1107.27	-10.2284	1.11029	-9.21235	3.19055e-20	6.17031e-18	NA	NA	NA	NA	NA	NA	NA	NA	NA	NA	NA	NA	NA	NA	NA
TRGpnl4xsex67541	145.522	25.9278	2.81489	9.21095	3.23259e-20	6.24514e-18	NA	NA	NA	NA	NA	NA	NA	NA	NA	NA	NA	NA	NA	NA	NA
TRGpnl4xapo64094	244.613	6.86105	0.745021	9.2092	3.2855e-20	6.34078e-18	AT1G56110.1	NA	NA	NA	NA	NA	NA	NA	NA	NA	NA	NA	NA	NA	NA
TRGpnl2xsex34614	139.361	-3.46294	0.376132	-9.20672	3.36234e-20	6.47564e-18	AT2G47620.1	SWI3A	SWI/SNF complex subunit SWI3A	PREDICTED: Panicum hallii SWI/SNF complex subunit SWI3A-like (LOC112899976), mRNA	1775	90.817	81	141	11	75	1832	95	1864	0	2355
TRGpnl4xapo70500	131.005	9.9543	1.08119	9.2068	3.35995e-20	6.47564e-18	AT2G22360.1	DJA6	Chaperone protein dnaJ A6, chloroplastic	PREDICTED: Sorghum bicolor chaperone protein dnaJ A6, chloroplastic (LOC8064340), transcript variant X2, mRNA	1795	91.142	93	112	16	118	1891	288	2056	0	2390
TRGpnl4xsex21430	62.1107	8.96392	0.973837	9.20475	3.42467e-20	6.58208e-18	AT5G03415.1	DPB	Transcription factor-like protein DPB	PREDICTED: Panicum hallii transcription factor-like protein DPB (LOC112877936), transcript variant X1, mRNA	1369	85.756	95	126	27	13	1323	241	1598	0	1384
TRGpnl4xsex50254	75.5524	4.63666	0.503722	9.2048	3.42296e-20	6.58208e-18	AT1G04300.1	NA	NA	PREDICTED: Sorghum bicolor MATH domain-containing protein At5g43560 (LOC8072146), transcript variant X3, mRNA	3890	86.684	97	457	31	63	3914	196	4062	0	4257
TRGpnl4xsex23894	42.8796	9.14881	0.993942	9.20458	3.43011e-20	6.58575e-18	AT3G04930.2	NA	Probable transcription factor At3g04930	PREDICTED: Setaria viridis probable transcription factor At3g04930 (LOC117840791), mRNA	1159	87.489	84	94	21	54	1200	279	1398	0	1290
TRGpnl4xapo8720	619.247	-8.28552	0.900272	-9.20335	3.46956e-20	6.65461e-18	AT3G13200.1	NA	NA	PREDICTED: Panicum hallii protein CWC15 homolog (LOC112877578), mRNA	782	91.816	67	57	7	178	956	107	884	0	1083
TRGpnl4xapo8735	776.074	-19.5705	2.12758	-9.1985	3.62974e-20	6.95469e-18	NA	NA	NA	Saccharum spontaneum clone BAC Ss53D02 hypothetical protein (SS53D02_000001), hypothetical protein (SS53D02_000008), Granule-bound starch synthase 1, chloroplastic/amyloplastic (SS53D02_000002), hypothetical protein (SS53D02_000012), hypothetical protein (SS53D02_000011), hypothetical protein (SS53D02_000003), hypothetical protein (SS53D02_000004), UPI0007753649 related cluster (SS53D02_000009), …	298	79.53	36	43	13	274	568	84898	85180	1.3e-45	196
TRGpnl2xsex49430	871.71	-21.7628	2.36621	-9.19732	3.66977e-20	7.02416e-18	AT1G78230.1	NA	NA	PREDICTED: Panicum hallii uncharacterized LOC112875327 (LOC112875327), transcript variant X2, mRNA	1841	86.692	61	195	31	512	2323	373	2192	0	1997
TRGpnl4xsex9933	131.634	25.6829	2.79292	9.19574	3.72438e-20	7.12137e-18	AT1G29250.1	NA	NA	PREDICTED: Setaria viridis uncharacterized protein At2g34160-like (LOC117854109), mRNA	784	85.204	80	75	25	48	814	5	764	0	767
TRGpnl4xsex20645	58.3917	10.4425	1.13576	9.19428	3.77502e-20	7.21079e-18	AT2G29560.1	ENO3	Cytosolic enolase 3	PREDICTED: Panicum hallii cytosolic enolase 3 (LOC112874256), transcript variant X1, mRNA	1521	90.467	98	125	15	1	1508	370	1883	0	1988
TRGpnl4xsex49568	31.5357	9.7767	1.06378	9.19055	3.90843e-20	7.45798e-18	AT5G11350.3	CCR4-6	Carbon catabolite repressor protein 4 homolog 6	PREDICTED: Panicum hallii carbon catabolite repressor protein 4 homolog 6 (LOC112894819), mRNA	1387	87.96	81	156	9	65	1450	488	1864	0	1626
TRGpnl4xapo49102	2135.66	-6.14939	0.669274	-9.18815	3.99657e-20	7.61835e-18	AT5G62000.2	ARF2	Auxin response factor 2	PREDICTED: Panicum hallii auxin response factor 4-like (LOC112892917), mRNA	3052	87.189	92	323	37	184	3214	5	3009	0	3408
TRGpnl2xsex49481	533.387	-21.1439	2.30284	-9.18168	4.24425e-20	8.08221e-18	AT5G38710.2	POX2	Proline dehydrogenase 2, mitochondrial	PREDICTED: Setaria viridis proline dehydrogenase 2, mitochondrial-like (LOC117840454), mRNA	888	91.554	64	67	8	1	884	770	1653	0	1218
TRGpnl4xapo68433	126.464	8.56566	0.933385	9.17698	4.43335e-20	8.43368e-18	AT3G18430.2	NA	NA	PREDICTED: Panicum hallii calcineurin subunit B-like (LOC112897162), mRNA	633	93.523	48	38	2	282	914	95	724	0	939
TRGpnl4xsex52661	25.2976	9.15623	0.998208	9.17267	4.61449e-20	8.76931e-18	AT5G62270.2	NA	NA	PREDICTED: Setaria viridis uncharacterized LOC117857724 (LOC117857724), mRNA	1283	85.269	93	142	24	1	1254	233	1497	0	1279
TRGpnl4xapo58177	338.897	-11.7511	1.28114	-9.17238	4.6271e-20	8.78432e-18	AT2G37170.2	PIP2-2	Aquaporin PIP2-2	PREDICTED: Sorghum bicolor aquaporin PIP2-5 (LOC8075940), mRNA	1098	89.709	99	73	19	3	1063	198	1292	0	1365
TRGpnl4xapo49598	377.711	8.64307	0.942313	9.17218	4.6353e-20	8.79092e-18	AT4G14030.2	SBP1	Selenium-binding protein 1	PREDICTED: Panicum hallii selenium-binding protein 1-like (LOC112893794), transcript variant X1, mRNA	1735	89.914	97	145	15	57	1771	138	1862	0	2207
TRGpnl4xsex28997	71.5715	10.4805	1.14276	9.17122	4.67716e-20	8.86128e-18	AT3G61980.1	NA	NA	PREDICTED: Sorghum bicolor uncharacterized LOC8055275 (LOC8055275), mRNA	599	88.147	67	50	15	1	580	2	598	0	693
TRGpnl2xsex60525	781.878	-13.3853	1.45973	-9.16966	4.74518e-20	8.98102e-18	NA	NA	NA	Setaria viridis cultivar ME034v chromosome 1	1323	81.028	87	130	61	24	1276	34016678	34015407	0	941
TRGpnl4xapo53171	75.8817	8.68765	0.947577	9.16827	4.80652e-20	9.08788e-18	NA	NA	NA	Digitaria exilis annotation	822	75.182	38	133	44	694	1478	22351577	22352364	5.33e-83	322
TRGpnl4xapo16282	93.8963	7.29521	0.795745	9.16777	4.82911e-20	9.12134e-18	AT1G30000.2	MNS3	Mannosyl-oligosaccharide 1,2-alpha-mannosidase MNS3	PREDICTED: Sorghum bicolor mannosyl-oligosaccharide 1,2-alpha-mannosidase MNS3 (LOC8055739), mRNA	2432	91.077	83	190	19	3	2412	45	2471	0	3264
TRGpnl2xsex37684	118.227	-23.1109	2.52192	-9.16401	5.00044e-20	9.43538e-18	AT3G46290.1	HERK1	Receptor-like protein kinase HERK 1	Zea mays uncharacterized LOC100384323 (LOC100384323), mRNA	2656	86.032	71	322	32	666	3306	1102	3723	0	2804
TRGpnl4xapo56187	2182.44	8.88216	0.969357	9.16294	5.05021e-20	9.51965e-18	AT5G23750.2	NA	NA	Paspalum vaginatum clone Sp12 hypothetical protein mRNA, partial cds	957	95.507	77	30	6	104	1058	1	946	0	1517
TRGpnl4xsex42433	182.769	26.2524	2.86522	9.16244	5.07373e-20	9.55431e-18	AT3G06483.1	PDK	Pyruvate dehydrogenase (acetyl-transferring) kinase, mitochondrial	Setaria viridis cultivar ME034v chromosome 2	197	90.863	26	18	0	192	388	46276511	46276315	3.31e-66	265
TRGpnl4xsex51827	30.3828	9.13931	0.997541	9.16184	5.10196e-20	9.59776e-18	NA	NA	NA	NA	NA	NA	NA	NA	NA	NA	NA	NA	NA	NA	NA
TRGpnl4xsex10248	64.3365	9.66008	1.05483	9.15791	5.2912e-20	9.94371e-18	AT1G67140.3	NA	NA	PREDICTED: Setaria viridis protein SWEETIE (LOC117835346), transcript variant X2, mRNA	6441	90.436	85	571	19	309	6710	74	6508	0	8440
TRGpnl4xapo50803	143.646	9.55117	1.0431	9.15656	5.35763e-20	1.00584e-17	AT2G30140.2	UGT87A2	UDP-glycosyltransferase 87A2	PREDICTED: Panicum hallii UDP-glycosyltransferase 87A2-like (LOC112891650), transcript variant X2, mRNA	1271	87.726	80	149	3	1	1270	917	2181	0	1476
TRGpnl4xsex42409	87.9603	9.35236	1.02178	9.15297	5.53887e-20	1.03882e-17	AT3G55620.1	EIF6-2	Eukaryotic translation initiation factor 6-2	PREDICTED: Sorghum bicolor eukaryotic translation initiation factor 6-2 (LOC8080656), mRNA	829	91.918	79	63	2	76	904	154	978	0	1157
TRGpnl4xapo19080	65.093	8.21116	0.897176	9.15224	5.57673e-20	1.04487e-17	AT4G21470.1	FHY	Bifunctional riboflavin kinase/FMN phosphatase	PREDICTED: Setaria italica bifunctional riboflavin kinase/FMN phosphatase (LOC101770429), mRNA	1402	90.942	68	107	16	416	1808	668	2058	0	1868
TRGpnl2xsex68468	176.95	-6.4542	0.70522	-9.15204	5.58676e-20	1.0457e-17	AT1G24560.1	NA	NA	PREDICTED: Setaria viridis uncharacterized protein At3g49055 (LOC117844546), mRNA	1858	91.658	98	140	6	1	1857	417	2260	0	2558
TRGpnl4xapo55966	229.716	-2.59352	0.283388	-9.15183	5.59757e-20	1.04667e-17	AT1G09730.2	ULP2B	Probable ubiquitin-like-specific protease 2B	PREDICTED: Setaria viridis uncharacterized LOC117835396 (LOC117835396), mRNA	1801	87.785	46	197	5	390	2186	335	2116	0	2085
TRGpnl2xsex4057	236.255	-11.2708	1.23204	-9.14803	5.79785e-20	1.08303e-17	AT5G55310.1	NA	NA	PREDICTED: Setaria viridis DNA topoisomerase 1 beta-like (LOC117860545), mRNA	3190	87.179	93	336	46	120	3290	180	3315	0	3557
TRGpnl4xapo2111	119.424	-22.0282	2.40818	-9.14724	5.84073e-20	1.08995e-17	NA	NA	NA	PREDICTED: Sorghum bicolor putative disease resistance protein RGA1 (LOC8068340), mRNA	234	78.205	14	44	7	2	233	4007	4235	3.68e-29	143
TRGpnl4xsex69654	166.773	3.4992	0.382594	9.14598	5.90918e-20	1.10162e-17	AT2G45950.3	ASK20	SKP1-like protein 20	PREDICTED: Panicum hallii SKP1-like protein 21 (LOC112897940), transcript variant X1, mRNA	1350	89.778	76	108	19	329	1666	353	1684	0	1701
TRGpnl4xapo11682	68.3964	8.81809	0.96422	9.14532	5.94561e-20	1.1073e-17	NA	NA	NA	PREDICTED: Sorghum bicolor protein IQ-DOMAIN 1-like (LOC110431032), transcript variant X2, mRNA	586	83.788	95	57	19	32	587	1159	1736	1.33e-143	521
TRGpnl4xapo21984	47.9205	8.63232	0.943942	9.14496	5.96494e-20	1.10979e-17	AT3G57610.1	PURA	Adenylosuccinate synthetase, chloroplastic	PREDICTED: Sorghum bicolor adenylosuccinate synthetase 1, chloroplastic (LOC8059802), mRNA	1738	90.161	94	154	5	11	1740	27	1755	0	2246
TRGpnl2xsex10105	126.386	-7.23898	0.792056	-9.13947	6.27581e-20	1.16646e-17	AT5G11470.2	NA	NA	PREDICTED: Setaria viridis protein ANTI-SILENCING 1-like (LOC117858325), transcript variant X1, mRNA	1274	82.182	70	183	33	1	1240	911	2174	0	1055
TRGpnl4xsex51698	100.152	10.1311	1.10875	9.13745	6.39399e-20	1.18724e-17	AT2G19710.1	NA	NA	PREDICTED: Zea mays uncharacterized LOC103636219 (LOC103636219), mRNA	2288	83.698	96	283	46	1	2256	389	2618	0	2076
TRGpnl4xsex8991	71.4754	10.32	1.12944	9.13723	6.40734e-20	1.18854e-17	AT4G32960.1	NA	NA	PREDICTED: Sorghum bicolor uncharacterized LOC8071322 (LOC8071322), mRNA	968	87.19	78	108	9	32	984	313	1279	0	1086
TRGpnl4xsex7144	32.4559	9.02921	0.988304	9.13607	6.47659e-20	1.20019e-17	NA	NA	NA	NA	NA	NA	NA	NA	NA	NA	NA	NA	NA	NA	NA
TRGpnl4xapo35284	152.169	9.11798	0.998045	9.13584	6.48993e-20	1.20146e-17	AT1G18720.2	NA	NA	PREDICTED: Panicum hallii uncharacterized endoplasmic reticulum membrane protein YGL010W-like (LOC112878931), mRNA	597	92.965	43	38	2	213	808	117	710	0	867
TRGpnl4xapo7028	396.94	-5.45494	0.597265	-9.1332	6.65056e-20	1.22998e-17	AT1G29250.1	NA	NA	PREDICTED: Setaria viridis uncharacterized protein At2g34160-like (LOC117854109), mRNA	784	85.204	80	75	25	48	814	5	764	0	767
TRGpnl2xsex74702	153.591	-6.59031	0.721732	-9.13124	6.77196e-20	1.25119e-17	AT4G21790.1	TOM1	Tobamovirus multiplication protein 1	PREDICTED: Sorghum bicolor tobamovirus multiplication protein 1 (LOC8054494), mRNA	1019	89.205	46	85	10	134	1133	161	1173	0	1249
TRGpnl4xapo2268	49.2536	8.86737	0.971315	9.12925	6.89777e-20	1.27317e-17	AT3G25040.1	ERD2B	ER lumen protein-retaining receptor B	PREDICTED: Panicum hallii ER lumen protein-retaining receptor-like (LOC112902665), mRNA	1027	86.271	69	106	27	111	1115	121	1134	0	1083
TRGpnl4xsex60920	71.7389	9.38448	1.02807	9.12826	6.96063e-20	1.2835e-17	AT3G59770.1	SAC9	Probable phosphoinositide phosphatase SAC9	PREDICTED: Panicum hallii probable phosphoinositide phosphatase SAC9 (LOC112891723), transcript variant X2, mRNA	5260	90.342	89	463	26	309	5546	328	5564	0	6857
TRGpnl4xsex61774	29.1894	8.71979	0.955545	9.12547	7.14275e-20	1.31578e-17	AT1G76810.1	NA	NA	PREDICTED: Sorghum bicolor eukaryotic translation initiation factor 5B (LOC8064576), mRNA	1285	88.249	84	145	1	2	1286	1615	2893	0	1531
TRGpnl4xsex29978	28.0381	9.35412	1.02529	9.12336	7.28307e-20	1.3403e-17	AT1G27370.6	SPL10	Squamosa promoter-binding-like protein 10	PREDICTED: Panicum hallii squamosa promoter-binding-like protein 4 (LOC112884034), mRNA	1452	90.152	88	103	21	3	1442	28	1451	0	1853
TRGpnl2xsex2578	213.552	-5.9044	0.647305	-9.12152	7.40803e-20	1.36061e-17	AT3G54170.1	FIP37	FKBP12-interacting protein of 37 kDa	PREDICTED: Panicum hallii FKBP12-interacting protein of 37 kDa (LOC112889895), mRNA	1076	89.777	68	94	12	128	1192	338	1408	0	1363
TRGpnl4xsex52363	28.7279	6.94176	0.761023	9.12161	7.4018e-20	1.36061e-17	AT1G15060.3	NA	NA	Zea mays full-length cDNA clone ZM_BFc0045I04 mRNA, complete cds	1315	90.951	55	109	5	43	1352	225	1534	0	1760
TRGpnl4xapo19439	177.406	9.47406	1.03885	9.11975	7.52966e-20	1.38022e-17	AT4G35470.1	PIRL4	Plant intracellular Ras-group-related LRR protein 4	PREDICTED: Setaria italica plant intracellular Ras-group-related LRR protein 5 (LOC101782132), mRNA	1808	88.274	90	165	19	64	1838	63	1856	0	2121
TRGpnl4xapo48813	58.847	8.32768	0.913144	9.11978	7.52745e-20	1.38022e-17	AT4G27910.1	ATX4	Histone-lysine N-methyltransferase ATX4	PREDICTED: Panicum hallii histone-lysine N-methyltransferase ATX4 (LOC112893417), mRNA	3141	89.621	99	280	28	1	3107	1119	4247	0	3952
TRGpnl2xsex43554	170.465	-6.81162	0.74699	-9.11875	7.59937e-20	1.39163e-17	AT1G08830.2	CSD1	Superoxide dismutase Cu-Zn 1	Zea mays superoxide dismutase [Cu-Zn] 4AP (LOC103639134), mRNA	674	90.504	51	50	12	122	788	81	747	0	878
TRGpnl2xsex10112	442.612	-9.02936	0.990213	-9.1186	7.61005e-20	1.39222e-17	AT2G25610.1	VHA-c''2	V-type proton ATPase subunit c''2	PREDICTED: Setaria viridis V-type proton ATPase subunit c''2 (LOC117858747), mRNA	915	87.322	88	84	25	92	987	38	939	0	1018
TRGpnl4xapo13236	204.842	-23.1352	2.53751	-9.11728	7.70368e-20	1.40797e-17	AT5G09500.1	RPS15C	40S ribosomal protein S15-3	PREDICTED: Panicum hallii 40S ribosomal protein S15-like (LOC112886780), mRNA	774	87.209	99	66	18	1	753	136	897	0	850
TRGpnl4xsex67735	25.123	9.12682	1.00107	9.11703	7.72115e-20	1.40978e-17	AT5G25530.2	NA	NA	PREDICTED: Setaria viridis dnaJ homolog subfamily B member 4 (LOC117859695), mRNA	1349	88.584	89	139	12	90	1427	478	1822	0	1624
TRGpnl4xapo40312	367.274	-6.0914	0.668262	-9.11528	7.84663e-20	1.43128e-17	AT1G55310.2	SCL33	Serine/arginine-rich SC35-like splicing factor SCL33	PREDICTED: Panicum hallii serine/arginine-rich SC35-like splicing factor SCL33 (LOC112879475), transcript variant X1, mRNA	857	86.931	74	81	18	35	881	3	838	0	933
TRGpnl4xsex67564	49.7769	9.23857	1.01414	9.10976	8.25627e-20	1.50453e-17	AT1G71980.1	RMR2	Receptor homology region, transmembrane domain- and RING domain-containing protein 2	PREDICTED: Panicum hallii receptor homology region, transmembrane domain- and RING domain-containing protein 2-like (LOC112897562), mRNA	1840	85.598	76	229	23	416	2230	468	2296	0	1897
TRGpnl4xapo56553	491.896	-11.6191	1.27585	-9.10697	8.47136e-20	1.54222e-17	AT1G68590.2	NA	30S ribosomal protein 3-1, chloroplastic	PREDICTED: Setaria italica 30S ribosomal protein 3, chloroplastic (LOC101779802), mRNA	753	86.454	92	80	11	23	760	73	818	0	806
TRGpnl2xsex61396	1644.27	-14.6638	1.61048	-9.10519	8.61148e-20	1.5662e-17	AT5G64660.1	PUB27	U-box domain-containing protein 27	PREDICTED: Sorghum bicolor U-box domain-containing protein 27 (LOC8061028), mRNA	293	89.761	52	25	4	1	290	1364	1654	4.89e-98	370
TRGpnl4xapo30293	273.177	-6.18874	0.679891	-9.10253	8.82481e-20	1.60343e-17	AT5G62140.1	NA	NA	Setaria viridis cultivar ME034v chromosome 1	349	87.679	54	41	2	88	436	34460628	34460282	1.55e-108	405
TRGpnl4xsex26867	29.9475	8.76866	0.963544	9.10042	8.99791e-20	1.63329e-17	AT5G55000.1	FIP2	FH protein interacting protein FIP2	PREDICTED: Sorghum bicolor FH protein interacting protein FIP2 (LOC8080532), transcript variant X1, mRNA	1115	88.7	65	101	13	178	1274	68	1175	0	1338
TRGpnl4xsex2619	85.528	11.0914	1.21885	9.09987	9.04414e-20	1.64008e-17	NA	NA	NA	PREDICTED: Panicum hallii cysteine-rich receptor-like protein kinase 45 (LOC112902114), mRNA	495	85.051	57	66	4	116	607	270	759	3.38e-136	497
TRGpnl4xapo14885	60.831	8.82113	0.970214	9.09194	9.72832e-20	1.76243e-17	NA	NA	NA	NA	NA	NA	NA	NA	NA	NA	NA	NA	NA	NA	NA
TRGpnl4xsex22192	149.08	8.08209	0.888957	9.09166	9.75428e-20	1.76542e-17	AT3G22830.1	HSFA6B	Heat stress transcription factor A-6b	Paspalum vaginatum clone StvCtg_06877 microsatellite sequence	289	91.003	11	20	2	1497	1785	299	17	8.72e-102	385
TRGpnl4xsex2525	33.5874	9.72715	1.06993	9.09138	9.77878e-20	1.76814e-17	AT5G02700.1	NA	Putative F-box/LRR-repeat protein At5g02700	NA	NA	NA	NA	NA	NA	NA	NA	NA	NA	NA	NA
TRGpnl4xsex62895	183.705	26.1984	2.88185	9.09081	9.8302e-20	1.77571e-17	AT2G30520.2	RPT2	Root phototropism protein 2	PREDICTED: Panicum hallii root phototropism protein 2-like (LOC112886450), mRNA	1208	84.437	76	129	34	1	1195	730	1891	0	1134
TRGpnl2xsex24094	887.142	-6.63384	0.729777	-9.09023	9.88314e-20	1.78354e-17	AT5G24810.1	NA	NA	PREDICTED: Setaria viridis uncharacterized LOC117852629 (LOC117852629), mRNA	2920	92.26	81	223	1	192	3111	227	3143	0	4137
TRGpnl4xsex35834	72.7491	11.0328	1.21396	9.0883	1.00598e-19	1.81367e-17	AT5G13430.1	NA	NA	PREDICTED: Sorghum bicolor cytochrome b-c1 complex subunit Rieske, mitochondrial-like (LOC110434950), mRNA	1057	89.593	72	89	13	192	1246	167	1204	0	1323
TRGpnl4xsex67241	73.762	10.5367	1.1597	9.08572	1.03014e-19	1.85542e-17	NA	NA	NA	PREDICTED: Panicum hallii uncharacterized LOC112896716 (LOC112896716), mRNA	925	79.459	62	106	47	1	897	342	1210	2.01e-160	579
TRGpnl4xsex25378	110.677	6.44872	0.709844	9.0847	1.03987e-19	1.87115e-17	AT5G48760.2	RPL13AD	60S ribosomal protein L13a-4	PREDICTED: Setaria italica 60S ribosomal protein L13a-4 (LOC101782400), mRNA	873	92.554	82	51	12	7	867	1	871	0	1240
TRGpnl4xapo46293	65.4419	8.95381	0.98575	9.08324	1.05388e-19	1.89452e-17	AT1G80350.1	AAA1	Katanin p60 ATPase-containing subunit A1	PREDICTED: Setaria italica katanin p60 ATPase-containing subunit A1 (LOC101753535), mRNA	1760	91.42	86	133	9	10	1760	1	1751	0	2398
TRGpnl4xsex10244	59.8955	9.62995	1.06026	9.08261	1.06e-19	1.90369e-17	AT1G67140.3	NA	NA	PREDICTED: Setaria viridis protein SWEETIE (LOC117835346), transcript variant X2, mRNA	6441	90.436	85	571	19	309	6710	74	6508	0	8440
TRGpnl4xapo30081	433.852	10.3036	1.13448	9.08222	1.06383e-19	1.90872e-17	AT4G18810.1	NA	NA	PREDICTED: Sorghum bicolor uncharacterized LOC8073821 (LOC8073821), mRNA	1790	92.402	70	129	4	203	1991	233	2016	0	2545
TRGpnl4xsex52385	86.9444	8.6887	0.956744	9.08153	1.07062e-19	1.91906e-17	AT4G29840.1	TS1	Threonine synthase 1, chloroplastic	Digitaria exilis annotation	2001	87.856	91	192	33	157	2134	26391465	26389493	0	2302
TRGpnl4xapo62997	70.1461	8.362	0.920931	9.07994	1.08631e-19	1.94531e-17	AT3G25840.2	NA	NA	PREDICTED: Setaria italica serine/threonine-protein kinase prpf4B (LOC101762555), transcript variant X1, mRNA	2261	91.685	67	168	9	1002	3253	994	3243	0	3116
TRGpnl4xsex56824	336.302	10.9805	1.20937	9.07951	1.09067e-19	1.95124e-17	AT3G20740.1	FIE	Polycomb group protein FERTILIZATION-INDEPENDENT ENDOSPERM	PREDICTED: Setaria viridis polycomb group protein FIE2 (LOC117859645), mRNA	1337	92.296	45	93	7	928	2257	268	1601	0	1890
TRGpnl2xsex30486	208.293	-6.99798	0.77091	-9.07756	1.11037e-19	1.98458e-17	AT5G53470.1	ACBP1	Acyl-CoA-binding domain-containing protein 1	PREDICTED: Sorghum bicolor acyl-CoA-binding domain-containing protein 1 (LOC8076481), mRNA	1062	89.36	78	84	19	126	1160	69	1128	0	1308
TRGpnl4xsex50815	93.6327	9.07308	0.999577	9.07692	1.11694e-19	1.99442e-17	AT2G37970.1	NA	NA	Setaria viridis cultivar ME034v chromosome 5	897	87.291	73	69	22	114	986	40793731	40794606	0	983
TRGpnl4xsex23614	2106.33	10.2417	1.12834	9.07676	1.11852e-19	1.99532e-17	NA	NA	NA	PREDICTED: Sorghum bicolor uncharacterized LOC110431767 (LOC110431767), ncRNA	281	83.986	12	27	15	740	1011	666	937	2.81e-62	254
TRGpnl2xsex26366	223.498	-10.9445	1.20586	-9.07605	1.12589e-19	2.00654e-17	AT2G19480.3	NAP1;2	Nucleosome assembly protein 1;2	PREDICTED: Sorghum bicolor nucleosome assembly protein 1;1 (LOC8068788), mRNA	1478	86.942	83	159	23	168	1627	128	1589	0	1629
TRGpnl4xsex62544	149.381	25.8908	2.85347	9.07343	1.1533e-19	2.05343e-17	AT3G50950.1	RPP13L4	Disease resistance RPP13-like protein 4	PREDICTED: Panicum hallii disease resistance RPP13-like protein 4 (LOC112885906), mRNA	373	74.799	38	68	21	271	621	1921	2289	5.45e-30	145
TRGpnl4xsex66689	34.5423	9.10558	1.00356	9.07331	1.1545e-19	2.0536e-17	NA	NA	NA	PREDICTED: Sorghum bicolor squamosa promoter-binding-like protein 15 (LOC8057899), mRNA	103	93.204	17	7	0	513	615	334	436	2.12e-32	152
TRGpnl4xsex9157	469.18	5.10364	0.562532	9.07263	1.16181e-19	2.06271e-17	AT2G26670.1	HO1	Heme oxygenase 1, chloroplastic	Zea mays uncharacterized LOC100192807 (LOC100192807), mRNA	1065	87.418	81	109	12	198	1244	29	1086	0	1201
TRGpnl4xapo23390	102.907	21.7851	2.40119	9.07262	1.16184e-19	2.06271e-17	AT3G59060.1	PIF5	Transcription factor PIF5	PREDICTED: Setaria viridis transcription factor PHYTOCHROME INTERACTING FACTOR-LIKE 13-like (LOC117840501), transcript variant X4, mRNA	943	85.684	82	97	21	847	1758	608	1543	0	959
TRGpnl4xapo11061	696.632	-12.06	1.32937	-9.07195	1.1691e-19	2.07362e-17	AT4G23160.2	NA	NA	Panicum virgatum clone PV_ABa051-K10, complete sequence	1195	75.732	18	265	24	1078	2258	120500	121683	3.23e-159	577
TRGpnl4xapo26622	152.395	9.35656	1.03155	9.07038	1.18604e-19	2.10042e-17	AT4G10710.1	SPT16	FACT complex subunit SPT16	PREDICTED: Sorghum bicolor FACT complex subunit SPT16 (LOC8080203), mRNA	3202	91.474	85	271	2	99	3299	183	3383	0	4399
TRGpnl4xapo60034	64.4346	8.79467	0.969608	9.07034	1.18646e-19	2.10042e-17	NA	NA	NA	PREDICTED: Setaria viridis protein MKS1-like (LOC117863047), mRNA	524	81.679	64	37	32	1	492	967	1463	3.12e-101	381
TRGpnl4xsex51757	313.513	7.38336	0.814085	9.06952	1.19546e-19	2.11433e-17	AT1G16890.2	UBC36	Ubiquitin-conjugating enzyme E2 36	PREDICTED: Setaria viridis ubiquitin-conjugating enzyme E2 36-like (LOC117856891), mRNA	925	91.459	75	62	10	33	950	1	915	0	1254
TRGpnl4xsex49283	20.713	9.06488	1.00018	9.06326	1.26611e-19	2.23717e-17	AT4G12840.1	NA	NA	PREDICTED: Sorghum bicolor uncharacterized LOC8079790 (LOC8079790), mRNA	1489	85.158	64	152	42	632	2093	200	1646	0	1461
TRGpnl4xapo16214	28.5506	8.56092	0.94492	9.05994	1.30518e-19	2.30402e-17	AT1G73760.1	NA	NA	PREDICTED: Sorghum bicolor probable E3 ubiquitin-protein ligase HIP1 (LOC8071210), transcript variant X19, mRNA	2396	82.262	83	316	59	2810	5145	2515	4861	0	1969
TRGpnl4xapo17753	121.144	5.79574	0.639767	9.05914	1.31485e-19	2.31889e-17	AT3G02530.1	CCT6A	T-complex protein 1 subunit zeta 1	PREDICTED: Panicum hallii T-complex protein 1 subunit zeta 1 (LOC112887511), mRNA	1997	90.235	90	154	26	25	2007	22	1991	0	2569
TRGpnl4xsex16404	107.894	8.02948	0.886599	9.05649	1.34711e-19	2.37353e-17	AT3G61770.1	NA	NA	PREDICTED: Sorghum bicolor uncharacterized membrane protein YuiD (LOC8068977), transcript variant X1, mRNA	782	89.003	94	68	10	3	775	314	1086	0	952
TRGpnl2xsex37398	1046.84	-5.39653	0.595949	-9.05535	1.36132e-19	2.3963e-17	NA	NA	NA	PREDICTED: Setaria viridis glycine-rich protein A3-like (LOC117849423), mRNA	827	79.323	62	104	42	344	1150	165	944	3.94e-142	518
TRGpnl4xsex60036	70.2926	8.83187	0.975662	9.05218	1.40137e-19	2.46448e-17	AT4G38600.1	UPL3	E3 ubiquitin-protein ligase UPL3	PREDICTED: Sorghum bicolor E3 ubiquitin-protein ligase UPL3 (LOC8085752), mRNA	6083	88.377	98	579	53	3	5993	85	6131	0	7199
TRGpnl4xsex10252	134.743	8.04678	0.88898	9.0517	1.40757e-19	2.47305e-17	AT5G60750.1	NA	NA	PREDICTED: Sorghum bicolor uncharacterized LOC8058827 (LOC8058827), mRNA	575	93.043	89	40	0	638	1212	673	1247	0	841
TRGpnl2xsex24481	70.2958	-22.6452	2.50246	-9.04917	1.44056e-19	2.52846e-17	AT4G05050.4	UBQ11	Polyubiquitin 11	Phyllostachys edulis cDNA clone: bphyem202i14, full insert sequence	416	92.788	89	30	0	1	416	732	317	3.68e-168	603
TRGpnl4xsex56653	645.416	3.23048	0.356996	9.04908	1.44183e-19	2.52846e-17	AT5G13770.1	NA	Pentatricopeptide repeat-containing protein At5g13770, chloroplastic	PREDICTED: Panicum hallii pentatricopeptide repeat-containing protein At5g13770, chloroplastic (LOC112901058), mRNA	2187	89.575	89	182	25	150	2330	35	2181	0	2734
TRGpnl4xapo30257	568.801	-11.781	1.30233	-9.0461	1.48172e-19	2.59597e-17	AT5G10360.1	RPS6B	40S ribosomal protein S6-2	PREDICTED: Sorghum bicolor 40S ribosomal protein S6 (LOC110432396), transcript variant X2, mRNA	1021	90.402	89	77	16	6	1020	78	1083	0	1323
TRGpnl2xsex39705	323.119	-10.9406	1.2096	-9.04479	1.49947e-19	2.6246e-17	AT5G62810.1	PEX14	Peroxisomal membrane protein PEX14	Saccharum officinarum clone SCBGLR1023F06, complete sequence	1781	86.131	87	193	25	165	1914	1783	26	0	1871
TRGpnl2xsex6636	167.706	-7.46118	0.825306	-9.04051	1.55949e-19	2.7271e-17	AT1G72880.1	NA	NA	PREDICTED: Setaria italica 5'-nucleotidase SurE (LOC101780960), mRNA	1804	85.698	91	185	41	68	1836	49	1814	0	1834
TRGpnl4xsex33503	20.847	8.38033	0.927225	9.03807	1.59455e-19	2.7858e-17	AT4G18230.4	NA	NA	PREDICTED: Panicum hallii UDP-N-acetylglucosamine transferase subunit ALG14 homolog (LOC112899823), transcript variant X2, mRNA	572	89.685	43	56	2	607	1175	223	794	0	726
TRGpnl4xapo13961	116.616	9.33982	1.03342	9.03782	1.59831e-19	2.78974e-17	AT5G38520.1	NA	NA	PREDICTED: Panicum hallii 2-hydroxy-6-oxo-6-(2'-aminophenyl)hexa-2,4-dienoic acid hydrolase (LOC112884489), mRNA	1180	89.915	82	81	14	1	1166	6	1161	0	1485
TRGpnl4xsex60249	244.002	12.4532	1.37795	9.03751	1.60279e-19	2.79494e-17	AT5G40760.1	ACG12	Glucose-6-phosphate 1-dehydrogenase, cytoplasmic isoform 2	PREDICTED: Panicum hallii glucose-6-phosphate 1-dehydrogenase, cytoplasmic isoform-like (LOC112899672), transcript variant X2, mRNA	1899	91.048	95	127	25	38	1924	210	2077	0	2525
TRGpnl4xsex20419	176.918	9.66886	1.07008	9.03565	1.63034e-19	2.84033e-17	AT1G48350.1	RPL18	50S ribosomal protein L18, chloroplastic	PREDICTED: Setaria viridis 50S ribosomal protein L18, chloroplastic (LOC117838360), transcript variant X2, mRNA	705	90.638	77	65	1	28	731	27	731	0	935
TRGpnl4xapo41593	117.334	6.94959	0.769241	9.03435	1.64984e-19	2.87161e-17	AT3G61800.1	NA	UV-stimulated scaffold protein A homolog	PREDICTED: Setaria viridis UV-stimulated scaffold protein A homolog (LOC117845401), mRNA	2343	87.239	93	264	24	33	2362	38	2358	0	2638
TRGpnl4xsex44500	189.24	12.3297	1.36492	9.03328	1.66607e-19	2.89716e-17	AT3G15430.6	NA	NA	PREDICTED: Sorghum bicolor ultraviolet-B receptor UVR8 (LOC110432859), mRNA	1867	90.787	73	136	18	556	2397	519	2374	0	2462
TRGpnl4xsex25287	65.6695	4.21249	0.466341	9.03305	1.66949e-19	2.90039e-17	AT1G32230.1	RCD1	Inactive poly ADP-ribose polymerase RCD1	PREDICTED: Panicum hallii inactive poly [ADP-ribose] polymerase RCD1-like (LOC112875113), transcript variant X3, mRNA	1038	88.15	65	120	3	1274	2310	1482	2517	0	1232
TRGpnl4xapo50417	55.2643	8.33193	0.92248	9.0321	1.68414e-19	2.92312e-17	AT2G33860.1	ARF3	Auxin response factor 3	PREDICTED: Sorghum bicolor auxin response factor 3-like (LOC110433899), transcript variant X3, mRNA	2177	88.7	84	216	23	1	2157	776	2942	0	2630
TRGpnl2xsex48905	101.436	-22.3589	2.47562	-9.03164	1.69117e-19	2.93259e-17	AT3G53130.1	CYP97C1	Carotene epsilon-monooxygenase, chloroplastic	PREDICTED: Panicum hallii carotene epsilon-monooxygenase, chloroplastic (LOC112876006), mRNA	1403	93.585	75	74	5	1	1403	390	1776	0	2078
TRGpnl2xsex11794	193.112	-11.1749	1.23748	-9.03042	1.71012e-19	2.96269e-17	AT5G18620.2	CHR17	ISWI chromatin-remodeling complex ATPase CHR17	PREDICTED: Sorghum bicolor probable chromatin-remodeling complex ATPase chain (LOC8075365), mRNA	3497	92.451	84	231	25	10	3482	1	3488	0	4964
TRGpnl2xsex66088	222.064	-24.0759	2.66673	-9.02826	1.74417e-19	3.01887e-17	AT5G56140.1	NA	KH domain-containing protein At5g56140	PREDICTED: Panicum hallii KH domain-containing protein At5g56140-like (LOC112887262), mRNA	1452	88.636	85	118	31	173	1603	107	1532	0	1724
TRGpnl2xsex12004	112.841	-7.36163	0.815475	-9.02742	1.75765e-19	3.03656e-17	AT1G65280.1	NA	NA	PREDICTED: Panicum hallii uncharacterized LOC112893517 (LOC112893517), mRNA	1808	87.942	74	191	10	263	2047	163	1966	0	2106
TRGpnl4xsex28475	72.9306	10.1635	1.12584	9.02748	1.7567e-19	3.03656e-17	AT2G02410.3	NA	NA	PREDICTED: Panicum hallii uncharacterized protein YacP (LOC112877262), transcript variant X1, mRNA	1210	85.62	73	128	25	239	1416	142	1337	0	1229
TRGpnl4xsex53636	228.512	9.32848	1.03354	9.02579	1.78398e-19	3.07919e-17	AT4G13830.2	ATJ20	Chaperone protein dnaJ 20, chloroplastic	PREDICTED: Setaria italica chaperone protein dnaJ 20, chloroplastic (LOC101755696), transcript variant X1, mRNA	858	83.683	88	89	22	1	835	160	989	0	761
TRGpnl4xsex50316	29.4917	8.98794	0.996004	9.02399	1.81354e-19	3.12731e-17	NA	NA	NA	NA	NA	NA	NA	NA	NA	NA	NA	NA	NA	NA	NA
TRGpnl4xsex6127	59.5558	10.6811	1.18369	9.02357	1.82056e-19	3.13652e-17	AT5G47070.1	NA	Probable receptor-like protein kinase At5g47070	PREDICTED: Setaria viridis probable serine/threonine-protein kinase PBL19 (LOC117851898), transcript variant X2, mRNA	1166	90.652	62	85	17	497	1656	393	1540	0	1528
TRGpnl2xsex17138	242.966	-4.32043	0.478908	-9.02143	1.85649e-19	3.19252e-17	AT3G13230.1	NA	NA	PREDICTED: Setaria italica RNA-binding protein pno1 (LOC101775012), mRNA	854	89.461	66	73	6	328	1168	152	1001	0	1062
TRGpnl2xsex63480	92.771	-22.4067	2.4837	-9.02151	1.85522e-19	3.19252e-17	NA	NA	NA	NA	NA	NA	NA	NA	NA	NA	NA	NA	NA	NA	NA
TRGpnl2xsex2573	1260.98	-21.5294	2.38696	-9.01958	1.88818e-19	3.24401e-17	AT3G25230.1	FKBP62	Peptidyl-prolyl cis-trans isomerase FKBP62	PREDICTED: Sorghum bicolor 70 kDa peptidyl-prolyl isomerase (LOC110437006), mRNA	1808	91.814	80	116	15	31	1812	7	1808	0	2490
TRGpnl4xapo55958	40.3546	8.53756	0.946623	9.01896	1.89876e-19	3.25919e-17	NA	NA	NA	NA	NA	NA	NA	NA	NA	NA	NA	NA	NA	NA	NA
TRGpnl4xapo2734	1243.23	-11.4707	1.27186	-9.0188	1.90166e-19	3.26115e-17	AT5G01650.1	NA	NA	Zea mays clone 11758 mRNA sequence	472	88.347	45	43	7	206	669	75	542	6.59e-154	556
TRGpnl4xsex9042	22.5349	9.51422	1.05503	9.01792	1.91693e-19	3.28432e-17	NA	NA	NA	NA	NA	NA	NA	NA	NA	NA	NA	NA	NA	NA	NA
TRGpnl4xsex55011	52.5033	8.07933	0.896015	9.01697	1.93367e-19	3.30995e-17	AT5G23850.1	NA	NA	PREDICTED: Panicum hallii O-glucosyltransferase rumi homolog (LOC112899889), transcript variant X1, mRNA	1662	84.657	74	185	43	103	1726	177	1806	0	1592
TRGpnl4xsex69964	75.391	9.77206	1.08382	9.01633	1.94495e-19	3.3262e-17	AT4G34030.1	MCCB	Methylcrotonoyl-CoA carboxylase beta chain, mitochondrial	PREDICTED: Sorghum bicolor methylcrotonoyl-CoA carboxylase beta chain, mitochondrial (LOC8075626), transcript variant X2, mRNA	1060	91.887	92	72	9	855	1902	800	1857	0	1469
TRGpnl4xapo4554	652.339	-20.1579	2.23665	-9.01254	2.01338e-19	3.44007e-17	AT1G03670.1	NA	NA	PREDICTED: Setaria viridis ankyrin repeat-containing protein NPR4-like (LOC117833127), transcript variant X2, mRNA	1719	77.429	83	331	39	167	1855	137	1828	0	972
TRGpnl4xsex8386	49.3173	8.66264	0.961449	9.00998	2.06094e-19	3.51811e-17	NA	NA	NA	PREDICTED: Setaria viridis protein CHLOROPLAST IMPORT APPARATUS 2-like (LOC117852300), mRNA	217	80.184	25	28	13	542	755	528	732	3.81e-31	148
TRGpnl4xapo39798	85.4865	8.71853	0.967857	9.00807	2.09712e-19	3.57659e-17	AT1G07170.5	NA	PHD finger-like domain-containing protein 5B	Setaria viridis cultivar ME034v chromosome 3	535	87.85	76	52	10	152	678	1824585	1824056	7.14e-172	616
TRGpnl4xsex25560	188.948	6.47348	0.718752	9.00656	2.12614e-19	3.62276e-17	AT3G54210.1	RPL17	50S ribosomal protein L17, chloroplastic	PREDICTED: Sorghum bicolor 50S ribosomal protein L17, chloroplastic (LOC8057389), mRNA	861	87.573	92	90	12	21	870	28	882	0	981
TRGpnl4xsex5148	204.43	26.2268	2.91311	9.00305	2.19537e-19	3.73731e-17	AT2G43070.1	SPPL3	Signal peptide peptidase-like 3	PREDICTED: Setaria viridis signal peptide peptidase-like 2 (LOC117833381), mRNA	1638	89.866	79	163	3	72	1709	27	1661	0	2102
TRGpnl4xsex10243	72.968	7.96885	0.885341	9.00089	2.23905e-19	3.80649e-17	AT1G67140.3	NA	NA	PREDICTED: Panicum hallii protein SWEETIE (LOC112888896), transcript variant X7, mRNA	2768	92.847	98	198	0	69	2836	117	2884	0	4015
TRGpnl4xsex23885	24.5189	8.72811	0.969701	9.00083	2.2401e-19	3.80649e-17	AT1G14920.1	GAI	DELLA protein GAI	PREDICTED: Panicum hallii DELLA protein DWARF8 (LOC112875815), mRNA	2402	91.84	91	124	30	98	2485	114	2457	0	3284
TRGpnl4xsex10249	70.2456	7.81636	0.8685	8.99984	2.26049e-19	3.83765e-17	AT1G67140.3	NA	NA	PREDICTED: Setaria viridis protein SWEETIE (LOC117835346), transcript variant X2, mRNA	6441	90.436	85	571	19	309	6710	74	6508	0	8440
TRGpnl4xsex5016	39.0702	9.72314	1.08063	8.99768	2.30528e-19	3.90775e-17	AT2G29540.2	NA	NA	PREDICTED: Panicum hallii DNA-directed RNA polymerases I and III subunit RPAC2-like (LOC112903217), transcript variant X1, mRNA	473	85.624	60	56	8	151	617	135	601	6.52e-133	486
TRGpnl4xapo50762	65.5889	8.82774	0.981116	8.99765	2.30598e-19	3.90775e-17	AT5G23860.2	TUBB8	Tubulin beta-8 chain	PREDICTED: Sorghum bicolor tubulin beta-7 chain (LOC8084157), mRNA	1041	93.084	99	72	0	6	1046	452	1492	0	1524
TRGpnl2xsex15046	89.0753	-5.29096	0.588059	-8.99732	2.31305e-19	3.91615e-17	NA	NA	NA	PREDICTED: Panicum hallii NDR1/HIN1-like protein 13 (LOC112893980), mRNA	76	90.789	15	1	5	73	146	1282	1353	8.19e-16	97.1
TRGpnl4xsex30068	34.9449	8.4144	0.935258	8.99688	2.32226e-19	3.92819e-17	AT4G33380.1	NA	NA	PREDICTED: Sorghum bicolor uncharacterized LOC8078910 (LOC8078910), transcript variant X1, mRNA	1489	88.18	47	136	22	15	1485	94	1560	0	1738
TRGpnl4xapo67687	135.089	5.56195	0.618529	8.99222	2.42293e-19	4.09475e-17	AT5G22360.1	VAMP714	Vesicle-associated membrane protein 714	Zea mays clone 7179 mRNA sequence	691	91.751	42	54	2	240	927	98	788	0	957
TRGpnl4xapo55007	140.156	-21.7145	2.41494	-8.99171	2.43402e-19	4.10977e-17	AT1G01720.1	NAC002	NAC domain-containing protein 2	PREDICTED: Sorghum bicolor NAC domain-containing protein 48 (LOC110433924), mRNA	947	89.968	48	40	27	260	1197	86	986	0	1171
TRGpnl4xsex36054	59.6913	9.80333	1.09041	8.99054	2.46023e-19	4.15025e-17	AT1G33120.1	RPL9B	60S ribosomal protein L9-1	PREDICTED: Panicum hallii 60S ribosomal protein L9 (LOC112883060), mRNA	601	92.013	73	46	2	1	599	163	763	0	843
TRGpnl4xsex15672	25.4366	8.6387	0.96105	8.98881	2.49912e-19	4.20824e-17	AT2G27500.2	NA	Glucan endo-1,3-beta-glucosidase 14	PREDICTED: Panicum hallii glucan endo-1,3-beta-glucosidase 14-like (LOC112887823), mRNA	1329	87.359	81	130	25	127	1450	99	1394	0	1489
TRGpnl4xapo30021	106.527	8.37258	0.931438	8.98888	2.49772e-19	4.20824e-17	AT5G51545.1	LPA2	Protein LOW PSII ACCUMULATION 2, chloroplastic	PREDICTED: Setaria viridis protein LOW PSII ACCUMULATION 2, chloroplastic (LOC117862257), mRNA	570	90.526	66	46	4	9	576	88	651	0	747
TRGpnl2xsex31285	64.6385	-21.8959	2.43606	-8.98824	2.5122e-19	4.22645e-17	AT4G35310.1	CPK5	Calcium-dependent protein kinase 5	PREDICTED: Setaria italica calcium-dependent protein kinase 13 (LOC101771161), mRNA	1633	90.018	65	88	38	145	1752	250	1832	0	2043
TRGpnl4xapo56208	121.822	8.80325	0.979549	8.98705	2.53959e-19	4.26867e-17	AT3G24170.3	NA	Glutathione reductase, cytosolic	PREDICTED: Sorghum bicolor glutathione reductase, cytosolic (LOC110434843), mRNA	1508	91.91	81	116	4	187	1689	194	1700	0	2104
TRGpnl4xsex48759	210.137	10.7038	1.19112	8.98638	2.55507e-19	4.29082e-17	AT5G38260.1	LRK10L-2.1	LEAF RUST 10 DISEASE-RESISTANCE LOCUS RECEPTOR-LIKE PROTEIN KINASE-like 2.1	PREDICTED: Setaria viridis rust resistance kinase Lr10-like (LOC117857268), mRNA	1169	89.222	94	113	7	78	1242	2038	879	0	1448
TRGpnl4xapo22380	1152.2	-3.26436	0.363322	-8.98475	2.59331e-19	4.35111e-17	AT2G47170.3	ARF1	ADP-ribosylation factor 1	PREDICTED: Setaria italica ADP-ribosylation factor 1 (LOC101768727), mRNA	861	94.541	86	35	7	27	883	125	977	0	1319
TRGpnl4xapo17767	85.3925	8.17301	0.909688	8.98441	2.60121e-19	4.36044e-17	AT3G02530.1	CCT6A	T-complex protein 1 subunit zeta 1	PREDICTED: Panicum hallii T-complex protein 1 subunit zeta 1 (LOC112887511), mRNA	1997	90.235	90	154	26	25	2007	22	1991	0	2569
TRGpnl4xapo42257	74.0041	9.14775	1.01834	8.98297	2.6355e-19	4.41393e-17	AT1G78190.1	NA	Multifunctional methyltransferase subunit TRM112-like protein At1g78190	PREDICTED: Sorghum bicolor multifunctional methyltransferase subunit TRM112-like protein At1g22270 (LOC8061561), mRNA	693	85.859	59	74	14	213	886	129	816	0	715
TRGpnl2xsex39014	62.2874	-22.1651	2.46761	-8.98242	2.64868e-19	4.43203e-17	NA	NA	NA	Zea mays clone 314299 hypothetical protein mRNA, complete cds	170	83.529	19	20	6	304	469	195	360	3.09e-32	152
TRGpnl4xsex51793	36.0447	22.9451	2.55554	8.97857	2.74302e-19	4.58577e-17	AT3G06760.1	DI19-4	Protein DEHYDRATION-INDUCED 19 homolog 4	PREDICTED: Setaria italica protein DEHYDRATION-INDUCED 19 homolog 3 (LOC101762053), mRNA	666	92.643	54	41	5	291	956	352	1009	0	952
TRGpnl4xapo66225	106.986	-21.9866	2.44919	-8.97707	2.78078e-19	4.64472e-17	AT3G07040.1	RPM1	Disease resistance protein RPM1	PREDICTED: Setaria viridis disease resistance protein RGA5-like (LOC117859802), transcript variant X2, misc_RNA	2618	77.502	79	491	73	1	2566	679	3250	0	1482
TRGpnl4xsex4694	44.5589	8.60353	0.959129	8.97015	2.96107e-19	4.94143e-17	NA	NA	NA	NA	NA	NA	NA	NA	NA	NA	NA	NA	NA	NA	NA
TRGpnl4xsex27233	72.4305	8.71365	0.97156	8.96872	2.99985e-19	5.00167e-17	AT3G54610.1	HAG1	Histone acetyltransferase GCN5	PREDICTED: Panicum hallii histone acetyltransferase GCN5 (LOC112874718), transcript variant X1, mRNA	1837	90.093	87	161	14	145	1971	128	1953	0	2364
TRGpnl2xsex62990	245.086	-8.20275	0.9151	-8.96377	3.13749e-19	5.22647e-17	AT5G16650.1	NA	NA	PREDICTED: Setaria viridis chaperone protein DnaJ (LOC117833766), transcript variant X1, mRNA	674	86.202	77	82	8	23	688	16	686	0	719
TRGpnl2xsex59951	313.609	-10.9835	1.22534	-8.96362	3.14203e-19	5.22936e-17	AT5G08410.1	NA	NA	PREDICTED: Sorghum bicolor ferredoxin-thioredoxin reductase, variable chain (LOC8066198), mRNA	609	87.192	49	56	15	144	739	129	728	0	673
TRGpnl4xapo39265	289.313	-8.3701	0.933802	-8.96346	3.14639e-19	5.23195e-17	AT2G17890.1	CPK16	Calcium-dependent protein kinase 16	PREDICTED: Setaria viridis calcium-dependent protein kinase 18 (LOC117845656), mRNA	1559	91.084	88	129	7	152	1700	270	1828	0	2100
TRGpnl4xapo36600	108.937	-5.39712	0.602486	-8.95807	3.30402e-19	5.48916e-17	AT4G18470.1	NA	NA	PREDICTED: Setaria viridis negative regulator of systemic acquired resistance SNI1 (LOC117866867), transcript variant X1, mRNA	1444	87.881	71	164	7	45	1481	105	1544	0	1687
TRGpnl4xsex51229	254.289	8.59465	0.959487	8.95755	3.31984e-19	5.50561e-17	AT5G35460.1	NA	NA	PREDICTED: Sorghum bicolor uncharacterized membrane protein C776.05 (LOC8078650), transcript variant X1, mRNA	1171	91.033	74	98	5	30	1194	196	1365	0	1574
TRGpnl4xsex57981	310.061	12.9076	1.44097	8.95761	3.318e-19	5.50561e-17	AT1G25220.1	ASB1	Anthranilate synthase beta subunit 1, chloroplastic	PREDICTED: Setaria italica anthranilate synthase beta subunit 1, chloroplastic (LOC101786397), mRNA	1125	85.778	85	110	30	100	1216	98	1180	0	1146
TRGpnl4xsex56144	54.6103	9.12836	1.01913	8.95699	3.33652e-19	5.52835e-17	AT1G68650.1	NA	GDT1-like protein 5	Phyllostachys edulis cDNA clone: bphylf040m21, full insert sequence	235	85.106	49	33	2	1	234	580	813	1.22e-58	239
TRGpnl4xsex65826	26.8244	9.08823	1.0148	8.95568	3.37645e-19	5.58953e-17	AT1G79350.1	NA	NA	PREDICTED: Panicum hallii protein FORGETTER 1-like (LOC112896870), transcript variant X1, mRNA	3670	92.779	78	253	6	348	4006	390	4058	0	5299
TRGpnl4xsex12556	62.5082	9.27353	1.03564	8.95439	3.41619e-19	5.6503e-17	NA	NA	NA	NA	NA	NA	NA	NA	NA	NA	NA	NA	NA	NA	NA
TRGpnl4xapo53549	461.24	-7.49164	0.836709	-8.95371	3.4374e-19	5.68034e-17	AT3G10950.1	RPL37AB	Putative 60S ribosomal protein L37a-1	PREDICTED: Panicum hallii 60S ribosomal protein L37a-1 (LOC112895285), transcript variant X2, mRNA	506	87.549	54	44	15	86	581	74	570	2.69e-157	568
TRGpnl2xsex65311	265.875	-11.1706	1.24768	-8.95307	3.45745e-19	5.70339e-17	NA	NA	NA	PREDICTED: Setaria italica uncharacterized LOC101771931 (LOC101771931), mRNA	383	88.773	52	38	3	88	465	80	462	2.83e-126	464
TRGpnl4xsex32867	176.472	12.4407	1.38955	8.95306	3.45747e-19	5.70339e-17	AT1G20630.1	CAT1	Catalase-1	PREDICTED: Setaria viridis catalase isozyme 3 (LOC117841557), mRNA	1487	91.661	59	118	6	154	1637	146	1629	0	2054
TRGpnl4xsex22846	41.453	9.05039	1.01093	8.95256	3.47341e-19	5.72462e-17	AT5G56340.1	NA	NA	PREDICTED: Sorghum bicolor E3 ubiquitin-protein ligase RING1-like (LOC110433201), transcript variant X3, mRNA	984	87.602	50	90	15	742	1709	445	1412	0	1112
TRGpnl4xsex35708	2889.77	13.877	1.55014	8.95211	3.48766e-19	5.74301e-17	AT3G04120.1	GAPC1	Glyceraldehyde-3-phosphate dehydrogenase GAPC1, cytosolic	Paspalum vaginatum glyceraldehyde 3-phosphate dehydrogenase (GAPDH) mRNA, complete cds	1402	94.793	99	48	16	1	1385	24	1417	0	2161
TRGpnl2xsex48603	640.282	-12.3375	1.37829	-8.95132	3.51266e-19	5.77906e-17	AT2G44060.1	NA	NA	PREDICTED: Panicum hallii uncharacterized LOC112877261 (LOC112877261), mRNA	1153	89.506	70	81	20	269	1407	152	1278	0	1423
TRGpnl4xsex47284	95.5092	10.7782	1.20421	8.95041	3.54177e-19	5.82181e-17	AT1G73010.1	PS2	Inorganic pyrophosphatase 1	Digitaria exilis annotation	670	85.075	62	69	19	1	660	29274461	29273813	0	654
TRGpnl4xapo63990	478.926	-11.0532	1.23496	-8.95022	3.54771e-19	5.82643e-17	AT1G43170.5	ARP1	60S ribosomal protein L3-1	PREDICTED: Setaria viridis 60S ribosomal protein L3 (LOC117863161), mRNA	1358	90.869	93	113	9	20	1374	158	1507	0	1810
TRGpnl4xapo32819	540.613	7.69403	0.859709	8.94958	3.56824e-19	5.85499e-17	AT2G33150.1	PED1	3-ketoacyl-CoA thiolase 2, peroxisomal	PREDICTED: Setaria viridis 3-ketoacyl-CoA thiolase 2, peroxisomal-like (LOC117841576), mRNA	1405	93.167	61	94	2	164	1567	122	1525	0	2061
TRGpnl4xapo27717	37.7635	8.51065	0.95124	8.94691	3.65578e-19	5.99336e-17	AT1G07030.1	NA	NA	PREDICTED: Panicum hallii mitoferrin-like (LOC112874756), mRNA	1523	87.328	91	150	28	14	1502	16	1529	0	1703
TRGpnl4xapo69882	54.4172	8.43269	0.943202	8.9405	3.87423e-19	6.3459e-17	AT3G01150.3	PTB	Polypyrimidine tract-binding protein homolog 1	PREDICTED: Setaria viridis polypyrimidine tract-binding protein homolog 1-like (LOC117859679), transcript variant X4, mRNA	1041	93.564	44	54	11	76	1112	53	1084	0	1539
TRGpnl4xapo51277	65.5237	9.71772	1.08702	8.93981	3.89835e-19	6.3798e-17	NA	NA	NA	NA	NA	NA	NA	NA	NA	NA	NA	NA	NA	NA	NA
TRGpnl4xsex51618	197.632	24.4299	2.73293	8.93908	3.92407e-19	6.41625e-17	NA	NA	NA	NA	NA	NA	NA	NA	NA	NA	NA	NA	NA	NA	NA
TRGpnl4xsex48508	81.0469	8.22358	0.92019	8.93683	4.00477e-19	6.54246e-17	AT2G26800.5	HMGCL	Hydroxymethylglutaryl-CoA lyase, mitochondrial	PREDICTED: Sorghum bicolor hydroxymethylglutaryl-CoA lyase, mitochondrial-like (LOC110433415), transcript variant X1, mRNA	1205	88.631	73	117	13	49	1238	375	1574	0	1448
TRGpnl2xsex14809	328.52	-11.5244	1.28958	-8.9366	4.01334e-19	6.55071e-17	AT4G32930.1	NA	NA	PREDICTED: Setaria viridis CXXC motif containing zinc binding protein (LOC117854439), mRNA	694	90.778	72	44	11	21	698	94	783	0	909
TRGpnl4xsex23613	2203.29	9.16241	1.02554	8.93423	4.10031e-19	6.68681e-17	NA	NA	NA	PREDICTED: Sorghum bicolor uncharacterized LOC110431767 (LOC110431767), ncRNA	281	84.342	12	26	15	576	847	666	937	5.67e-64	259
TRGpnl4xsex41913	75.1313	7.60559	0.851303	8.93405	4.10692e-19	6.69172e-17	AT2G44360.1	NA	NA	PREDICTED: Setaria viridis uncharacterized LOC117844623 (LOC117844623), mRNA	490	89.184	61	48	4	189	674	171	659	4.95e-169	606
TRGpnl2xsex51161	270.252	-11.2729	1.26182	-8.93384	4.1147e-19	6.69855e-17	AT5G39950.1	TRX2	Thioredoxin H2	PREDICTED: Panicum hallii thioredoxin H2-2-like (LOC112875633), mRNA	600	86.667	58	69	9	230	825	202	794	0	654
TRGpnl4xapo8474	85.9261	10.2933	1.15236	8.93234	4.17098e-19	6.78424e-17	NA	NA	NA	NA	NA	NA	NA	NA	NA	NA	NA	NA	NA	NA	NA
TRGpnl4xsex817	120.235	25.2646	2.82862	8.93176	4.19271e-19	6.81363e-17	NA	NA	NA	NA	NA	NA	NA	NA	NA	NA	NA	NA	NA	NA	NA
TRGpnl2xsex5554	498.782	-4.41127	0.493907	-8.93137	4.20778e-19	6.83215e-17	AT4G23160.2	NA	NA	Panicum virgatum clone PV_ABa051-K10, complete sequence	1195	75.732	18	265	24	1078	2258	120500	121683	3.23e-159	577
TRGpnl4xapo18338	337.569	7.89982	0.885133	8.92501	4.45659e-19	7.22985e-17	AT4G14210.2	PDS	15-cis-phytoene desaturase, chloroplastic/chromoplastic	PREDICTED: Sorghum bicolor phytoene dehydrogenase, chloroplastic/chromoplastic (LOC110436156), transcript variant X2, mRNA	1914	91.745	84	135	13	187	2092	420	2318	0	2638
TRGpnl4xapo53178	27.3698	9.33309	1.04575	8.9248	4.46502e-19	7.23722e-17	NA	NA	NA	Setaria viridis cultivar ME034v chromosome 8	80	98.75	3	1	0	1035	1114	36484833	36484912	5.26e-29	143
TRGpnl2xsex6630	87.2307	-6.10182	0.683725	-8.92438	4.48211e-19	7.25861e-17	AT1G72880.1	NA	NA	PREDICTED: Setaria italica 5'-nucleotidase SurE (LOC101780960), mRNA	1804	85.698	91	185	41	68	1836	49	1814	0	1834
TRGpnl2xsex14059	861.111	-9.63383	1.07954	-8.92402	4.49666e-19	7.27583e-17	AT5G62000.2	ARF2	Auxin response factor 2	PREDICTED: Panicum hallii auxin response factor 4-like (LOC112892917), mRNA	3052	87.189	92	323	37	184	3214	5	3009	0	3408
TRGpnl2xsex13344	359.831	-2.69287	0.301819	-8.92215	4.57333e-19	7.39347e-17	AT5G16270.1	SYN4	Sister chromatid cohesion 1 protein 4	PREDICTED: Setaria viridis sister chromatid cohesion 1 protein 4 (LOC117856728), mRNA	1430	85.035	91	158	34	91	1477	2385	3801	0	1404
TRGpnl4xapo33160	417.651	8.62507	0.966883	8.92049	4.64224e-19	7.49837e-17	AT2G37040.1	PAL1	Phenylalanine ammonia-lyase 1	PREDICTED: Sorghum bicolor phenylalanine ammonia-lyase (LOC8066166), mRNA	2508	90.351	95	169	44	121	2581	282	2763	0	3223
TRGpnl2xsex12879	97.8958	-6.50945	0.729997	-8.9171	4.78641e-19	7.71784e-17	AT4G16070.1	NA	NA	PREDICTED: Sorghum bicolor uncharacterized LOC8079620 (LOC8079620), mRNA	1980	91.768	97	146	13	4	1970	547	2522	0	2737
TRGpnl4xsex27077	267.76	9.55237	1.07123	8.91716	4.7841e-19	7.71784e-17	AT2G40890.1	CYP98A3	Cytochrome P450 98A3	Miscanthus x giganteus p-coumarate 3-hydroxylase 2 (C3H2) mRNA, complete cds	1543	88.918	82	169	2	175	1716	1	1542	0	1901
TRGpnl4xapo44841	424.111	-8.3078	0.932006	-8.91389	4.92724e-19	7.93806e-17	AT4G34670.1	RPS3AB	40S ribosomal protein S3a-2	PREDICTED: Setaria italica 40S ribosomal protein S3a (LOC101761560), mRNA	910	85.934	74	120	8	93	998	79	984	0	965
TRGpnl4xsex19646	72.1944	6.97051	0.782016	8.91351	4.94402e-19	7.9582e-17	AT1G01040.1	DCL1	Endoribonuclease Dicer homolog 1	PREDICTED: Panicum hallii endoribonuclease Dicer homolog 1 (LOC112877871), transcript variant X2, mRNA	5770	91.716	97	403	42	1	5761	808	6511	0	7938
TRGpnl2xsex22315	300.12	-8.78677	0.98593	-8.91216	5.00471e-19	8.04624e-17	AT5G06460.1	UBA2	Ubiquitin-activating enzyme E1 2	PREDICTED: Setaria italica ubiquitin-activating enzyme E1 2 (LOC101778880), mRNA	3528	91.071	95	264	35	143	3661	159	3644	0	4723
TRGpnl4xsex64223	117.085	10.5453	1.18325	8.9121	5.00735e-19	8.04624e-17	NA	NA	NA	NA	NA	NA	NA	NA	NA	NA	NA	NA	NA	NA	NA
TRGpnl2xsex29750	167.415	-10.7983	1.21175	-8.91132	5.0427e-19	8.09606e-17	AT5G53550.4	YSL3	Metal-nicotianamine transporter YSL3	PREDICTED: Panicum hallii probable metal-nicotianamine transporter YSL16 (LOC112899636), transcript variant X3, mRNA	1375	91.927	71	111	0	93	1467	816	2190	0	1925
TRGpnl4xapo15384	1066.65	-5.40953	0.607345	-8.90685	5.25017e-19	8.42188e-17	AT3G05500.1	NA	REF/SRPP-like protein At3g05500	PREDICTED: Panicum hallii REF/SRPP-like protein OsI_017815 (LOC112884378), mRNA	778	89.203	57	75	4	222	996	124	895	0	963
TRGpnl4xsex33001	46.9215	7.49159	0.841274	8.90506	5.33591e-19	8.55206e-17	AT4G16820.1	NA	Phospholipase A1-Ibeta2, chloroplastic	Setaria viridis cultivar ME034v chromosome 1	1376	88.953	87	126	15	1	1368	33263221	33264578	0	1676
TRGpnl2xsex53369	142.832	-23.343	2.6215	-8.90445	5.36503e-19	8.59134e-17	AT4G37330.1	NA	NA	Echinochloa phyllopogon CYP81A22 mRNA for cytochrome P450, complete cds, strain: 401	1550	83.871	71	236	7	223	1765	125	1667	0	1465
TRGpnl2xsex4734	178.705	-11.4965	1.29138	-8.9025	5.4602e-19	8.73622e-17	AT4G30950.1	FAD6	Omega-6 fatty acid desaturase, chloroplastic	PREDICTED: Sorghum bicolor omega-6 fatty acid desaturase, chloroplastic (LOC8077844), mRNA	1524	90.289	78	128	14	211	1717	69	1589	0	1977
TRGpnl2xsex49478	102.104	-22.8329	2.56503	-8.90158	5.50579e-19	8.8016e-17	AT5G38710.2	POX2	Proline dehydrogenase 2, mitochondrial	Setaria viridis cultivar ME034v chromosome 9	523	83.365	56	38	25	1	522	37572185	37571711	2.87e-118	438
TRGpnl4xapo5096	454.175	-12.1392	1.36411	-8.89905	5.63261e-19	8.99663e-17	AT2G06530.1	VPS2.1	Vacuolar protein sorting-associated protein 2 homolog 1	PREDICTED: Sorghum bicolor vacuolar protein sorting-associated protein 2 homolog 1 (LOC8086026), mRNA	858	89.161	59	83	8	288	1139	261	1114	0	1061
TRGpnl4xsex44197	44.4517	8.28794	0.931588	8.89657	5.75987e-19	9.192e-17	AT5G54280.2	VIII-2	Myosin-2	PREDICTED: Sorghum bicolor myosin-3 (LOC8081749), mRNA	4480	88.571	87	428	47	555	5011	507	4925	0	5360
TRGpnl4xapo53131	248.795	-10.8348	1.21791	-8.89616	5.78103e-19	9.21787e-17	AT1G66680.1	NA	NA	PREDICTED: Panicum hallii EEF1A lysine methyltransferase 2-like (LOC112896031), mRNA	1270	90.157	86	95	15	18	1278	1	1249	0	1626
TRGpnl4xsex20862	64.5808	7.49237	0.842241	8.89576	5.80196e-19	9.24333e-17	AT2G17200.1	DSK2B	Ubiquitin domain-containing protein DSK2b	PREDICTED: Setaria italica ubiquitin domain-containing protein DSK2b (LOC101770540), mRNA	580	87.069	42	61	12	656	1227	1641	2214	6.47e-180	643
TRGpnl2xsex42927	135.952	-2.32538	0.261427	-8.89493	5.84536e-19	9.30451e-17	AT1G36320.1	NA	NA	PREDICTED: Setaria viridis uncharacterized protein At4g37920 (LOC117849464), mRNA	1697	86.859	93	184	24	56	1730	268	1947	0	1862
TRGpnl4xsex49051	42.0853	8.53032	0.959678	8.88873	6.18095e-19	9.8303e-17	AT2G36240.1	NA	Pentatricopeptide repeat-containing protein At2g36240	Setaria viridis cultivar ME034v chromosome 5	1704	88.498	74	179	13	46	1737	43545908	43547606	0	2045
TRGpnl2xsex49044	351.31	-23.3026	2.6217	-8.88833	6.20345e-19	9.85766e-17	AT5G24530.1	DMR6	Protein DOWNY MILDEW RESISTANCE 6	PREDICTED: Panicum hallii flavanone 3-dioxygenase 2-like (LOC112876325), mRNA	1016	92.323	64	76	2	211	1225	113	1127	0	1443
TRGpnl2xsex48521	205.46	-22.9111	2.57874	-8.88462	6.41422e-19	1.01839e-16	AT5G28050.1	NA	NA	Paspalum simplex mRNA for cytidine deaminase (cda gene), isolated from flower	702	95.442	70	30	2	104	805	121	820	0	1118
TRGpnl4xsex58526	117.43	11.1653	1.25682	8.88372	6.46623e-19	1.02577e-16	AT3G22425.2	HISN5A	Imidazoleglycerol-phosphate dehydratase 1, chloroplastic	PREDICTED: Setaria viridis imidazoleglycerol-phosphate dehydratase 3, chloroplastic-like (LOC117865904), mRNA	824	87.621	60	92	6	72	890	60	878	0	948
TRGpnl4xapo27300	84.9723	9.74631	1.09714	8.88339	6.48558e-19	1.02797e-16	NA	NA	NA	NA	NA	NA	NA	NA	NA	NA	NA	NA	NA	NA	NA
TRGpnl4xsex44455	92.2613	3.24742	0.365605	8.88232	6.54799e-19	1.03698e-16	AT1G26665.1	MED10B	Mediator of RNA polymerase II transcription subunit 10b	PREDICTED: Panicum hallii mediator of RNA polymerase II transcription subunit 10b (LOC112883594), transcript variant X1, mRNA	1060	87.453	68	106	14	58	1105	106	1150	0	1195
TRGpnl4xsex32808	150.177	11.4593	1.29038	8.88057	6.65208e-19	1.05257e-16	AT1G69730.1	WAKL9	Wall-associated receptor kinase-like 9	PREDICTED: Zea mays wall-associated receptor kinase 5 (LOC103641905), transcript variant X2, mRNA	522	87.165	95	67	0	1	522	2346	1825	2.58e-165	593
TRGpnl4xsex65887	57.9942	8.66856	0.976411	8.87798	6.80834e-19	1.07638e-16	NA	NA	NA	NA	NA	NA	NA	NA	NA	NA	NA	NA	NA	NA	NA
TRGpnl2xsex34444	653.76	-12.4768	1.40539	-8.8778	6.81977e-19	1.07727e-16	AT1G06040.1	BBX24	B-box zinc finger protein 24	PREDICTED: Sorghum bicolor B-box zinc finger protein 24 (LOC8073714), mRNA	850	85.765	75	75	30	1	815	372	1210	0	857
TRGpnl4xsex62115	55.06	8.42094	0.948781	8.87553	6.9599e-19	1.09847e-16	AT3G08850.1	RAPTOR1	Regulatory-associated protein of TOR 1	PREDICTED: Panicum hallii regulatory-associated protein of TOR 2 (LOC112884570), transcript variant X4, mRNA	4589	89.584	92	407	39	2	4546	184	4745	0	5760
TRGpnl2xsex63190	89.4569	-6.20537	0.699548	-8.87055	7.2784e-19	1.14777e-16	AT1G58230.3	BCHB	BEACH domain-containing protein B	PREDICTED: Setaria viridis BEACH domain-containing protein B (LOC117848661), mRNA	6177	91.744	93	490	11	2	6171	3833	9996	0	8564
TRGpnl2xsex63585	83.0202	-7.23773	0.815988	-8.8699	7.32121e-19	1.15354e-16	NA	NA	NA	Digitaria exilis annotation	738	73.848	34	148	29	94	807	815935	816651	7.24e-62	252
TRGpnl4xapo16349	50.3914	21.7999	2.4583	8.86789	7.45464e-19	1.17357e-16	AT2G32170.1	NA	NA	PREDICTED: Setaria viridis carnosine N-methyltransferase-like (LOC117847548), mRNA	1834	87.459	88	195	20	22	1832	49	1870	0	2080
TRGpnl4xapo16496	62.2377	9.2083	1.03882	8.86419	7.70608e-19	1.21213e-16	AT1G65290.1	MTACP2	Acyl carrier protein 2, mitochondrial	PREDICTED: Panicum hallii acyl carrier protein 2, mitochondrial-like (LOC112883933), mRNA	686	82.362	70	77	18	146	797	70	745	5.97e-154	556
TRGpnl4xapo26211	123.524	-6.36627	0.718432	-8.86134	7.90564e-19	1.24247e-16	AT4G09620.1	NA	NA	PREDICTED: Panicum hallii E3 ubiquitin-protein ligase RNF170-like (LOC112875270), mRNA	628	91.879	27	48	3	173	799	78	703	0	874
TRGpnl4xsex15284	72.4861	10.7668	1.21514	8.86058	7.96025e-19	1.25e-16	AT5G23490.1	NA	NA	PREDICTED: Panicum hallii uncharacterized LOC112887141 (LOC112887141), transcript variant X1, mRNA	2491	89.562	88	189	30	197	2648	256	2714	0	3094
TRGpnl2xsex48588	244.908	-4.74162	0.535204	-8.85946	8.04029e-19	1.26112e-16	AT2G43120.1	PRN2	Pirin-like protein 2	PREDICTED: Setaria viridis pirin-like protein (LOC117838740), transcript variant X3, mRNA	1186	87.099	71	81	41	229	1384	76	1219	0	1277
TRGpnl4xsex43899	101.487	8.45031	0.953824	8.8594	8.04462e-19	1.26112e-16	AT2G25290.2	NA	NA	PREDICTED: Panicum hallii protein PHOX1-like (LOC112880283), mRNA	2400	92.083	70	176	10	625	3016	503	2896	0	3367
TRGpnl4xapo12739	196.146	10.1991	1.15126	8.85908	8.06791e-19	1.26371e-16	AT1G65930.1	CICDH	Cytosolic isocitrate dehydrogenase NADP	PREDICTED: Panicum hallii isocitrate dehydrogenase [NADP] (LOC112884321), mRNA	1510	91.391	96	111	16	55	1555	94	1593	0	2050
TRGpnl4xsex62578	29.7238	9.63173	1.08762	8.85581	8.30818e-19	1.30025e-16	AT3G09510.1	NA	NA	NA	NA	NA	NA	NA	NA	NA	NA	NA	NA	NA	NA
TRGpnl2xsex25284	333.457	-21.281	2.40375	-8.85327	8.49902e-19	1.329e-16	AT4G36470.1	NA	NA	PREDICTED: Panicum hallii anthranilate O-methyltransferase 1-like (LOC112889509), mRNA	472	83.686	27	66	6	58	525	367	831	5.48e-117	435
TRGpnl4xsex45772	113.75	5.8134	0.656783	8.85132	8.6489e-19	1.3513e-16	AT5G42070.1	NA	NA	PREDICTED: Panicum hallii uncharacterized LOC112894670 (LOC112894670), mRNA	241	86.722	23	29	2	328	568	325	562	4.46e-66	265
TRGpnl2xsex28002	195.576	-22.8617	2.58307	-8.85058	8.70629e-19	1.35913e-16	NA	NA	NA	Zea mays clone 293518 hypothetical protein mRNA, complete cds	262	79.389	53	44	9	1	254	323	582	9.6e-40	176
TRGpnl2xsex6368	1067.5	-19.3554	2.18706	-8.84999	8.75246e-19	1.36519e-16	AT3G16510.1	NA	NA	PREDICTED: Setaria viridis protein SRC2-like (LOC117858887), mRNA	664	89.759	88	53	10	96	756	172	823	0	835
TRGpnl4xapo62670	1263.62	8.54409	0.965573	8.84873	8.85213e-19	1.37958e-16	AT3G62420.1	BZIP53	bZIP transcription factor 53	PREDICTED: Panicum hallii ocs element-binding factor 1 (LOC112886891), mRNA	1237	82.781	75	105	66	174	1382	187	1343	0	1005
TRGpnl4xsex49633	25.717	8.64518	0.977197	8.84691	8.99728e-19	1.40103e-16	AT4G34140.10	NA	NA	PREDICTED: Sorghum bicolor uncharacterized LOC8056554 (LOC8056554), transcript variant X2, mRNA	1271	87.018	44	145	10	1	1258	84	1347	0	1415
TRGpnl4xapo17675	1031.99	8.75082	0.989364	8.84489	9.16153e-19	1.42542e-16	AT1G54290.1	NA	Protein translation factor SUI1 homolog 2	PREDICTED: Setaria italica protein translation factor SUI1 homolog (LOC101759160), mRNA	825	87.273	87	79	12	55	855	1	823	0	918
TRGpnl4xapo53092	71.636	8.70109	0.983758	8.84475	9.17361e-19	1.42611e-16	AT1G65280.1	NA	NA	PREDICTED: Panicum hallii uncharacterized LOC112893517 (LOC112893517), mRNA	1808	88.108	74	188	10	288	2072	163	1966	0	2122
TRGpnl4xapo44063	102.613	4.70938	0.532481	8.84422	9.21723e-19	1.43169e-16	AT4G11820.2	HMGS	Hydroxymethylglutaryl-CoA synthase	PREDICTED: Panicum hallii hydroxymethylglutaryl-CoA synthase-like (LOC112880617), mRNA	1644	89.051	77	154	18	399	2031	247	1875	0	2015
TRGpnl4xapo65603	76.5773	10.2484	1.15896	8.8427	9.34287e-19	1.45e-16	AT5G59440.2	ZEU1	Thymidylate kinase	Zea mays uncharacterized LOC100283933 (LOC100283933), mRNA<>Zea mays clone 294677 thymidylate kinase mRNA, complete cds	835	86.228	54	99	12	391	1221	243	1065	0	891
TRGpnl4xapo9377	42.1568	8.20557	0.928076	8.84148	9.4457e-19	1.46474e-16	AT5G66420.2	NA	NA	PREDICTED: Sorghum bicolor UPF0261 protein RA0729 (LOC8076406), mRNA	2331	90.305	85	198	10	262	2588	96	2402	0	3027
TRGpnl2xsex43812	134.022	-23.1722	2.62104	-8.84087	9.4979e-19	1.47161e-16	AT1G09570.4	PHYA	Phytochrome A	PREDICTED: Panicum hallii phytochrome a (LOC112874438), transcript variant X1, mRNA	3906	90.297	90	316	41	135	4012	36	3906	0	5055
TRGpnl4xsex52081	19.2292	8.49526	0.960919	8.84076	9.50702e-19	1.47179e-16	AT4G29420.1	NA	F-box/LRR-repeat protein At4g29420	Setaria viridis cultivar ME034v chromosome 5	1205	81.992	64	187	22	1012	2202	11306582	11305394	0	996
TRGpnl2xsex9921	721.988	-7.08783	0.801763	-8.8403	9.5462e-19	1.47663e-16	AT2G23560.1	MES7	Methylesterase 7	PREDICTED: Zea mays methylesterase 7 (LOC103635265), mRNA	479	87.265	64	61	0	1	479	473	951	2.87e-151	547
TRGpnl4xapo55341	1568.21	-9.4278	1.0665	-8.83996	9.57499e-19	1.47986e-16	AT1G17420.1	LOX3	Lipoxygenase 3, chloroplastic	PREDICTED: Panicum hallii putative lipoxygenase 5 (LOC112900116), transcript variant X2, mRNA	2199	92.951	92	124	17	1	2193	1024	3197	0	3173
TRGpnl4xapo22375	297.528	2.48437	0.281124	8.8373	9.80598e-19	1.5143e-16	AT1G55530.2	NA	NA	PREDICTED: Setaria viridis E3 ubiquitin-protein ligase SIRP1-like (LOC117839072), transcript variant X2, mRNA	1949	83.684	77	240	47	1	1896	29	1952	0	1766
TRGpnl2xsex52914	405.291	-8.93196	1.01086	-8.83598	9.92254e-19	1.53103e-16	AT4G37200.1	HCF164	Thioredoxin-like protein HCF164, chloroplastic	PREDICTED: Setaria viridis thioredoxin-like protein HCF164, chloroplastic (LOC117836969), mRNA	844	88.152	62	93	5	47	890	83	919	0	998
TRGpnl2xsex47252	183.976	-5.7233	0.647777	-8.8353	9.98334e-19	1.53914e-16	AT1G61250.1	SCAMP3	Secretory carrier-associated membrane protein 3	PREDICTED: Sorghum bicolor secretory carrier-associated membrane protein 4 (LOC8064558), transcript variant X2, mRNA	1117	89.167	68	96	16	334	1434	287	1394	0	1369
TRGpnl4xsex45942	21.9727	8.82239	0.999058	8.8307	1.04019e-18	1.60234e-16	AT5G19290.1	NA	NA	Digitaria exilis annotation	968	92.562	50	67	4	406	1369	11727498	11728464	0	1384
TRGpnl4xapo63897	406.777	-11.8642	1.34369	-8.82955	1.05101e-18	1.61767e-16	AT1G48830.2	RPS7A	40S ribosomal protein S7-1	Paspalum vaginatum clone Sp9 hypothetical protein mRNA, partial cds	777	93.05	85	51	2	60	834	37	812	0	1133
TRGpnl2xsex47013	440.034	-12.3521	1.39905	-8.82893	1.05683e-18	1.62529e-16	AT5G19170.1	NA	NA	PREDICTED: Setaria italica uncharacterized LOC101764193 (LOC101764193), mRNA	330	82.121	11	54	3	2706	3034	8	333	1.73e-69	278
TRGpnl4xsex32804	42.4475	7.14439	0.809342	8.82741	1.07131e-18	1.64619e-16	AT2G43950.1	OEP37	Outer envelope pore protein 37, chloroplastic	PREDICTED: Sorghum bicolor outer envelope pore protein 37, chloroplastic (LOC8056939), mRNA	1582	85.904	89	147	36	98	1667	28	1545	0	1616
TRGpnl4xsex7553	75.0219	9.69625	1.09852	8.82667	1.07841e-18	1.65573e-16	AT5G41760.2	NA	CMP-sialic acid transporter 1	PREDICTED: Sorghum bicolor CMP-sialic acid transporter 1 (LOC8080531), transcript variant X1, mRNA	1446	88.589	69	115	33	263	1673	260	1690	0	1711
TRGpnl2xsex5695	333.873	-11.6339	1.31825	-8.82527	1.09197e-18	1.67517e-16	AT1G53320.1	TULP7	Tubby-like F-box protein 7	PREDICTED: Sorghum bicolor tubby-like F-box protein 1 (LOC8061846), mRNA	1363	89.582	87	117	14	152	1506	104	1449	0	1707
TRGpnl4xapo39928	59.5892	8.75673	0.992244	8.82518	1.09287e-18	1.67517e-16	AT1G30220.1	INT2	Probable inositol transporter 2	PREDICTED: Setaria viridis probable inositol transporter 2 (LOC117841989), mRNA	1632	90.196	69	140	12	504	2122	319	1943	0	2109
TRGpnl4xsex2362	59.3579	11.0288	1.24974	8.82488	1.09581e-18	1.6783e-16	NA	NA	NA	NA	NA	NA	NA	NA	NA	NA	NA	NA	NA	NA	NA
TRGpnl2xsex2529	131.971	-7.06968	0.801372	-8.82197	1.12461e-18	1.721e-16	AT3G20250.3	NA	NA	PREDICTED: Setaria italica pumilio homolog 5 (LOC101781651), transcript variant X2, mRNA	3646	90.126	93	282	43	73	3675	10	3620	0	4667
TRGpnl4xsex50152	336.875	5.68991	0.645143	8.81961	1.14856e-18	1.75621e-16	AT5G44530.3	SBT2.3	Subtilisin-like protease SBT2.3	PREDICTED: Setaria italica subtilisin-like protease SBT2.3 (LOC101761905), mRNA	557	93.716	33	35	0	842	1398	583	1139	0	835
TRGpnl4xsex33244	60.8373	10.7246	1.21617	8.81834	1.16166e-18	1.77478e-16	AT5G05630.1	RMV1	Polyamine transporter RMV1	PREDICTED: Panicum hallii polyamine transporter PUT1 (LOC112883635), transcript variant X3, mRNA	230	90	37	23	0	1	230	2671	2900	2.58e-76	298
TRGpnl4xapo13775	116.662	8.21109	0.931181	8.81793	1.166e-18	1.77995e-16	AT5G02880.1	UPL4	E3 ubiquitin-protein ligase UPL4	PREDICTED: Panicum hallii E3 ubiquitin-protein ligase UPL4 (LOC112884783), mRNA	4321	89.609	95	406	20	1	4302	651	4947	0	5452
TRGpnl4xsex61220	71.2046	8.81561	1.00018	8.81403	1.20725e-18	1.8414e-16	AT5G05800.1	LIMYB	L10-interacting MYB domain-containing protein	PREDICTED: Panicum hallii serine/threonine-protein kinase STY46-like (LOC112902696), mRNA	114	91.228	6	6	1	206	315	435	548	6.15e-32	152
TRGpnl4xapo40303	115.25	9.07252	1.02964	8.81136	1.23633e-18	1.88423e-16	NA	NA	NA	PREDICTED: Panicum hallii uncharacterized LOC112882849 (LOC112882849), mRNA	352	84.375	36	42	10	224	572	85	426	1.15e-86	333
TRGpnl4xsex28	45.4151	7.85949	0.892034	8.81076	1.24304e-18	1.89224e-16	AT1G60900.1	U2AF65B	Splicing factor U2af large subunit B	PREDICTED: Setaria italica splicing factor U2af large subunit B (LOC101768495), transcript variant X1, mRNA	1245	90.602	76	106	7	940	2178	583	1822	0	1640
TRGpnl4xapo36904	75.3736	8.36272	0.949154	8.8107	1.24363e-18	1.89224e-16	AT2G35050.1	NA	NA	PREDICTED: Setaria viridis dual specificity protein kinase shkD-like (LOC117845078), transcript variant X6, mRNA	2646	83.825	81	365	32	278	2880	259	2884	0	2457
TRGpnl4xapo851	172.581	8.52879	0.968303	8.80797	1.27427e-18	1.93729e-16	NA	NA	NA	PREDICTED: Sorghum bicolor uncharacterized LOC8080999 (LOC8080999), mRNA	901	76.138	46	176	30	715	1603	868	1741	1.7e-117	436
TRGpnl4xapo37461	72.9154	9.00782	1.02279	8.8071	1.28429e-18	1.95092e-16	AT4G33625.2	NA	NA	PREDICTED: Setaria viridis uncharacterized LOC117842482 (LOC117842482), mRNA	825	88.364	81	75	13	1	817	227	1038	0	972
TRGpnl2xsex15964	518.203	-12.5589	1.42615	-8.8062	1.29459e-18	1.96498e-16	AT5G62960.1	NA	NA	PREDICTED: Setaria viridis uncharacterized LOC117857719 (LOC117857719), transcript variant X6, mRNA	1313	84.692	68	180	19	480	1781	361	1663	0	1291
TRGpnl2xsex63664	153.4	-23.3006	2.64634	-8.80486	1.31021e-18	1.98707e-16	AT1G79000.1	HAC1	Histone acetyltransferase HAC1	PREDICTED: Setaria italica probable histone acetyltransferase HAC-like 1 (LOC101760993), transcript variant X1, mRNA	5867	90.915	94	495	25	254	6103	439	6284	0	7847
TRGpnl4xapo22905	276.122	2.70282	0.306979	8.8046	1.31325e-18	1.99005e-16	AT1G80490.3	TPR1	Topless-related protein 1	PREDICTED: Panicum hallii protein TPR3 (LOC112874014), transcript variant X2, mRNA	4147	91.271	97	312	27	44	4161	2	4127	0	5607
TRGpnl2xsex21420	189.369	-10.8831	1.23657	-8.80106	1.35527e-18	2.05205e-16	AT3G07040.1	RPM1	Disease resistance protein RPM1	PREDICTED: Sorghum bicolor putative disease resistance RPP13-like protein 3 (LOC8076344), mRNA	2519	75.665	70	522	66	1	2481	460	2925	0	1171
TRGpnl4xsex4162	47.9147	9.18528	1.04395	8.79859	1.38541e-18	2.09599e-16	AT1G44960.1	NA	NA	Digitaria exilis annotation	1832	83.297	81	251	35	207	2023	20155011	20156802	0	1637
TRGpnl2xsex34165	137.133	-22.8079	2.59339	-8.79462	1.43534e-18	2.16976e-16	AT4G04210.1	PUX4	Plant UBX domain-containing protein 4	PREDICTED: Setaria italica plant UBX domain-containing protein 4 (LOC101754142), mRNA	1092	85.989	71	119	21	100	1161	29	1116	0	1138
TRGpnl2xsex59464	301.05	-6.67528	0.7592	-8.79252	1.46241e-18	2.20889e-16	AT1G59900.1	E1 ALPHA	Pyruvate dehydrogenase E1 component subunit alpha-1, mitochondrial	PREDICTED: Panicum hallii pyruvate dehydrogenase E1 component subunit alpha-1, mitochondrial (LOC112902698), mRNA	1517	90.771	90	115	18	76	1585	1	1499	0	2002
TRGpnl4xapo15985	324.699	7.68689	0.874408	8.79097	1.48278e-18	2.23784e-16	AT1G22840.1	CYTC-1	Cytochrome c-1	PREDICTED: Setaria viridis cytochrome c (LOC117847856), mRNA	767	88.005	75	52	22	48	803	3	740	0	870
TRGpnl2xsex1430	439.978	-12.4441	1.41563	-8.79049	1.48904e-18	2.24547e-16	AT5G35690.1	NA	NA	PREDICTED: Panicum hallii uncharacterized LOC112896898 (LOC112896898), mRNA	2233	87.416	68	238	21	63	2278	56	2262	0	2527
TRGpnl4xapo55425	97.2173	-5.95395	0.677347	-8.7901	1.49423e-18	2.25147e-16	NA	NA	NA	PREDICTED: Setaria viridis transcription factor VIP1-like (LOC117865310), mRNA	229	84.716	19	30	4	320	548	469	246	8.83e-54	224
TRGpnl4xapo52608	292.684	-11.5184	1.3104	-8.79001	1.49548e-18	2.25153e-16	AT1G18390.2	NA	NA	NA	NA	NA	NA	NA	NA	NA	NA	NA	NA	NA	NA
TRGpnl2xsex9313	146.761	-6.32679	0.719842	-8.78915	1.50702e-18	2.26524e-16	AT1G48260.1	CIPK17	CBL-interacting serine/threonine-protein kinase 17	Setaria viridis cultivar ME034v chromosome 5	332	81.928	56	43	11	240	557	2241043	2240715	2.4e-66	265
TRGpnl4xsex18221	85.7468	24.8582	2.82827	8.78922	1.50605e-18	2.26524e-16	AT3G15790.2	MBD11	Methyl-CpG-binding domain-containing protein 11	PREDICTED: Setaria italica methyl-CpG-binding domain-containing protein 11 (LOC101775385), mRNA	693	86.003	97	63	12	29	699	3	683	0	712
TRGpnl4xsex57065	69.8008	7.58384	0.862892	8.78886	1.51079e-18	2.26909e-16	AT1G63500.1	NA	NA	PREDICTED: Setaria viridis probable serine/threonine-protein kinase BSK3 (LOC117849713), mRNA	2057	89.596	84	159	30	247	2268	249	2285	0	2562
TRGpnl2xsex33353	173.013	-6.10676	0.694976	-8.78701	1.53595e-18	2.30502e-16	AT1G63120.1	RBL2	RHOMBOID-like protein 2	PREDICTED: Panicum hallii RHOMBOID-like protein 2 (LOC112900200), mRNA	1416	89.407	74	104	35	422	1812	104	1498	0	1742
TRGpnl2xsex58542	177.187	-23.4633	2.67067	-8.78553	1.55627e-18	2.33363e-16	AT3G47570.1	NA	Probable LRR receptor-like serine/threonine-protein kinase At3g47570	PREDICTED: Brachypodium distachyon receptor kinase-like protein Xa21 (LOC100820954), transcript variant X4, mRNA	2828	72.914	49	655	92	903	3664	512	3294	0	876
TRGpnl4xapo21109	128.742	10.3556	1.17885	8.78448	1.57085e-18	2.35359e-16	AT4G34610.2	BLH6	BEL1-like homeodomain protein 6	PREDICTED: Setaria italica BEL1-like homeodomain protein 7 (LOC101786196), transcript variant X4, mRNA	1496	90.374	87	103	24	155	1639	297	1762	0	1927
TRGpnl4xsex67911	17.5505	9.13677	1.04057	8.78054	1.62688e-18	2.43558e-16	NA	NA	NA	NA	NA	NA	NA	NA	NA	NA	NA	NA	NA	NA	NA
TRGpnl2xsex39314	168.425	-11.4108	1.29964	-8.77998	1.63499e-18	2.44576e-16	AT3G05590.1	RPL18B	60S ribosomal protein L18-2	PREDICTED: Setaria viridis 60S ribosomal protein L18-2-like (LOC117863273), mRNA	981	88.583	37	82	15	1603	2569	1	965	0	1164
TRGpnl2xsex15826	78.2477	-22.2187	2.53063	-8.77989	1.6364e-18	2.4459e-16	AT5G11900.1	NA	NA	PREDICTED: Setaria viridis translation machinery-associated protein 22 (LOC117856811), mRNA	922	89.805	82	66	15	15	916	88	1001	0	1157
TRGpnl4xapo6379	37.2308	9.24274	1.05377	8.7711	1.76935e-18	2.64251e-16	AT5G34850.1	PAP26	Bifunctional purple acid phosphatase 26	PREDICTED: Sorghum bicolor phosphoenolpyruvate phosphatase (LOC110430784), transcript variant X1, mRNA	941	92.561	73	54	10	99	1038	149	1074	0	1336
TRGpnl4xsex48771	61.1167	10.2638	1.17027	8.7704	1.78032e-18	2.65676e-16	NA	NA	NA	PREDICTED: Zea mays rust resistance kinase Lr10 (LOC103634763), transcript variant X2, mRNA	305	82.951	56	49	2	193	497	96	397	1.38e-68	272
TRGpnl4xsex24249	82.5537	9.34388	1.06543	8.77005	1.78583e-18	2.66284e-16	AT5G65940.4	CHY1	3-hydroxyisobutyryl-CoA hydrolase 1	PREDICTED: Sorghum bicolor 3-hydroxyisobutyryl-CoA hydrolase 1 (LOC8055611), mRNA	1174	91.652	73	92	4	115	1288	190	1357	0	1620
TRGpnl2xsex6474	373.622	-11.851	1.35148	-8.76892	1.80385e-18	2.68756e-16	AT4G11420.1	TIF3A1	Eukaryotic translation initiation factor 3 subunit A	PREDICTED: Setaria italica eukaryotic translation initiation factor 3 subunit A (LOC101775289), mRNA	3479	89.135	98	322	43	59	3502	6	3463	0	4279
TRGpnl4xapo29395	344.03	-10.6055	1.20955	-8.76811	1.81698e-18	2.70496e-16	AT3G05530.1	RPT5A	26S protease regulatory subunit 6A homolog A	Zea mays clone 284371 26S protease regulatory subunit 6A mRNA, complete cds	1392	93.103	78	85	6	74	1460	20	1405	0	2028
TRGpnl2xsex52085	156.653	-11.3065	1.28952	-8.76794	1.81972e-18	2.70687e-16	AT1G47330.1	CBSDUF7	DUF21 domain-containing protein At1g47330	PREDICTED: Setaria italica DUF21 domain-containing protein At2g14520 (LOC101767995), mRNA	1805	89.917	84	163	10	171	1968	1	1793	0	2307
TRGpnl2xsex58689	49.7277	-21.3371	2.4339	-8.76661	1.84121e-18	2.73666e-16	AT1G25500.3	NA	NA	PREDICTED: Sorghum bicolor CTL-like protein DDB_G0274487 (LOC8055403), transcript variant X1, mRNA	1538	89.012	88	149	15	3	1529	919	2447	0	1886
TRGpnl2xsex46419	205.368	-23.1422	2.64	-8.76596	1.85188e-18	2.75032e-16	AT5G59950.5	ALY1	THO complex subunit 4A	PREDICTED: Setaria italica THO complex subunit 4A (LOC101768390), mRNA	1308	87.08	42	110	37	159	1452	1	1263	0	1424
TRGpnl4xsex59852	29.3165	9.2887	1.05973	8.76517	1.86499e-18	2.76759e-16	AT2G45440.1	DHDPS2	4-hydroxy-tetrahydrodipicolinate synthase 2, chloroplastic	PREDICTED: Sorghum bicolor 4-hydroxy-tetrahydrodipicolinate synthase 2, chloroplastic (LOC8060419), mRNA	1255	90.199	91	112	7	19	1263	72	1325	0	1626
TRGpnl4xsex65359	639.422	11.8367	1.35065	8.76371	1.88935e-18	2.8015e-16	AT5G25560.2	NA	NA	PREDICTED: Sorghum bicolor E3 ubiquitin-protein ligase MIEL1-like (LOC110433580), transcript variant X1, mRNA	1299	90.531	46	116	6	1418	2713	1206	2500	0	1711
TRGpnl4xapo39734	151.549	-22.8545	2.60874	-8.76075	1.93963e-18	2.87377e-16	AT1G45207.3	NA	NA	PREDICTED: Panicum hallii uncharacterized LOC112880664 (LOC112880664), mRNA	2570	84.708	88	266	60	153	2636	5	2533	0	2451
TRGpnl2xsex32766	2478.02	-8.08965	0.923474	-8.76002	1.95217e-18	2.88897e-16	AT5G47240.1	NUDT8	Nudix hydrolase 8	PREDICTED: Setaria italica nudix hydrolase 8 (LOC101756423), mRNA	1111	91.089	68	77	13	1	1104	211	1306	0	1483
TRGpnl2xsex68343	326.068	-9.10921	1.03987	-8.75997	1.95299e-18	2.88897e-16	AT2G47520.1	ERF071	Ethylene-responsive transcription factor ERF071	PREDICTED: Panicum hallii ethylene-responsive transcription factor 1-like (LOC112880516), mRNA	1838	82.372	85	253	41	296	2108	172	1963	0	1533
TRGpnl4xapo32762	64.9597	8.43034	0.962803	8.75603	2.02241e-18	2.98929e-16	AT5G04260.1	WCRKC2	Thioredoxin-like 3-2, chloroplastic	PREDICTED: Setaria viridis thioredoxin-like 3-2, chloroplastic (LOC117841591), mRNA	730	85.479	80	79	10	8	729	1	711	0	736
TRGpnl4xsex35757	93.3749	7.52653	0.859908	8.75271	2.08291e-18	3.07383e-16	AT1G31190.1	IMPL1	Phosphatase IMPL1, chloroplastic	PREDICTED: Sorghum bicolor pentatricopeptide repeat-containing protein At2g35130 (LOC8076117), mRNA	1124	92.26	72	83	4	56	1177	68	1189	0	1591
TRGpnl2xsex32787	115.408	-22.8949	2.61604	-8.75174	2.10088e-18	3.09789e-16	AT2G44760.1	NA	NA	PREDICTED: Sorghum bicolor uncharacterized LOC8055945 (LOC8055945), mRNA	1208	93.129	80	81	2	3	1209	302	1508	0	1770
TRGpnl4xapo35006	221.399	-6.21754	0.710686	-8.74865	2.15928e-18	3.18149e-16	AT1G32740.1	NA	NA	PREDICTED: Sorghum bicolor E3 ubiquitin-protein ligase BOI (LOC8073199), transcript variant X1, mRNA	1568	85.077	87	110	74	172	1682	370	1870	0	1485
TRGpnl2xsex53282	237.12	-23.6595	2.7046	-8.74788	2.17402e-18	3.20067e-16	NA	NA	NA	Digitaria exilis annotation	479	82.672	28	54	16	159	610	3651226	3651702	7.94e-106	398
TRGpnl2xsex48395	101.358	-22.6967	2.59492	-8.74658	2.19924e-18	3.23524e-16	AT1G32230.1	RCD1	Inactive poly ADP-ribose polymerase RCD1	PREDICTED: Panicum hallii inactive poly [ADP-ribose] polymerase RCD1-like (LOC112875113), transcript variant X3, mRNA	1038	88.15	54	120	3	1086	2122	1482	2517	0	1232
TRGpnl2xsex8078	202.198	-11.4924	1.31401	-8.74609	2.20881e-18	3.24675e-16	AT3G06860.1	MFP2	Peroxisomal fatty acid beta-oxidation multifunctional protein MFP2	PREDICTED: Sorghum bicolor peroxisomal fatty acid beta-oxidation multifunctional protein MFP2 (LOC110433383), mRNA	2376	92.803	85	151	10	57	2416	55	2426	0	3422
TRGpnl4xapo17495	346.15	7.66231	0.876313	8.74381	2.25375e-18	3.3102e-16	AT3G06680.1	RPL29B	60S ribosomal protein L29-2	PREDICTED: Panicum hallii 60S ribosomal protein L29-1-like (LOC112887669), mRNA	469	83.582	57	48	14	250	713	66	510	1.19e-110	412
TRGpnl2xsex17149	225.833	-22.9486	2.62491	-8.74262	2.27764e-18	3.34265e-16	AT1G74040.1	IPMS2	2-isopropylmalate synthase 2, chloroplastic	PREDICTED: Sorghum bicolor 2-isopropylmalate synthase A (LOC8085635), mRNA	1968	88.618	82	187	25	89	2045	501	2442	0	2359
TRGpnl4xapo27115	155.162	7.38011	0.844337	8.74072	2.31638e-18	3.39417e-16	AT2G37570.1	NA	NA	PREDICTED: Panicum hallii uncharacterized LOC112874531 (LOC112874531), mRNA	1876	86.514	87	187	32	7	1852	798	2637	0	2002
TRGpnl4xapo37185	385.623	9.27001	1.06055	8.74074	2.31592e-18	3.39417e-16	AT5G51720.1	NEET	CDGSH iron-sulfur domain-containing protein NEET	PREDICTED: Setaria viridis CDGSH iron-sulfur domain-containing protein NEET (LOC117842421), mRNA	524	85.496	62	52	12	197	710	117	626	1.48e-144	525
TRGpnl2xsex47136	220.376	-10.7968	1.23563	-8.73783	2.37621e-18	3.4791e-16	AT5G38900.1	NA	NA	PREDICTED: Setaria viridis uncharacterized protein YwbO (LOC117837443), mRNA	870	87.471	65	95	12	213	1077	71	931	0	990
TRGpnl4xsex12387	64.2112	8.89093	1.01764	8.73682	2.39761e-18	3.50766e-16	AT1G56670.1	LIP4	GDSL esterase/lipase LIP-4	PREDICTED: Sorghum bicolor GDSL esterase/lipase At1g09390 (LOC8080916), mRNA	1380	87.464	90	124	30	112	1454	449	1816	0	1544
TRGpnl4xsex1122	83.613	24.7899	2.83814	8.73455	2.44635e-18	3.57617e-16	AT3G02830.1	ZFN1	Zinc finger CCCH domain-containing protein 33	PREDICTED: Setaria italica zinc finger CCCH domain-containing protein 63 (LOC101767812), transcript variant X1, mRNA	1948	88.604	88	130	53	126	2025	76	1979	0	2283
TRGpnl2xsex64910	649.703	-10.2368	1.17201	-8.73441	2.44935e-18	3.57774e-16	AT3G19240.1	NA	NA	PREDICTED: Sorghum bicolor protein CYPRO4 (LOC8081968), mRNA	2112	89.536	86	197	16	45	2149	55	2149	0	2654
TRGpnl4xapo13053	109.276	8.79931	1.00746	8.73418	2.45434e-18	3.58223e-16	AT3G08890.1	NA	NA	Zea mays uncharacterized LOC100282145 (LOC100282145), mRNA<>Zea mays clone 219707 cp protein mRNA, complete cds	710	87.887	58	67	12	211	905	144	849	0	817
TRGpnl4xsex59792	60.8904	10.6327	1.21765	8.7322	2.49763e-18	3.64255e-16	AT1G63010.6	NA	SPX domain-containing membrane protein At1g63010	PREDICTED: Setaria italica SPX domain-containing membrane protein OsI_17046 (LOC101779939), transcript variant X2, mRNA	1509	90.126	67	143	4	1245	2753	983	2485	0	1956
TRGpnl2xsex44221	64.3498	-22.4001	2.56568	-8.73065	2.53205e-18	3.68986e-16	NA	NA	NA	PREDICTED: Setaria viridis protein OPAQUE10-like (LOC117841040), transcript variant X2, mRNA	1651	84.797	70	196	28	178	1799	168	1792	0	1607
TRGpnl4xapo57204	368.879	-7.98248	0.914409	-8.72965	2.55455e-18	3.71973e-16	AT5G24380.1	YSL2	Metal-nicotianamine transporter YSL2	PREDICTED: Panicum hallii probable metal-nicotianamine transporter YSL16 (LOC112899636), transcript variant X3, mRNA	2115	90.591	86	189	6	66	2176	82	2190	0	2795
TRGpnl4xsex54663	35.7811	9.05598	1.03749	8.7287	2.57606e-18	3.74813e-16	AT3G47560.1	NA	NA	PREDICTED: Setaria viridis uncharacterized LOC117858739 (LOC117858739), mRNA	556	92.086	25	44	0	1416	1971	512	1067	0	784
TRGpnl4xapo21822	368.427	5.88202	0.67398	8.72729	2.60841e-18	3.79223e-16	AT5G54855.1	NA	NA	PREDICTED: Panicum hallii uncharacterized LOC112886292 (LOC112886292), mRNA	682	84.604	71	81	12	134	808	82	746	0	656
TRGpnl4xapo21672	307.084	-19.7645	2.26483	-8.72669	2.62234e-18	3.80952e-16	AT5G65840.1	NA	NA	PREDICTED: Panicum hallii thioredoxin-like protein AAED1, chloroplastic (LOC112873475), transcript variant X1, mRNA	890	88.427	68	79	13	317	1194	395	1272	0	1051
TRGpnl4xapo12215	80.6844	8.75382	1.00313	8.72655	2.6256e-18	3.81127e-16	AT3G14460.1	NA	Putative disease resistance protein At3g14460	PREDICTED: Sorghum bicolor putative disease resistance protein RGA3 (LOC8076961), mRNA	1627	86.109	73	212	10	3	1624	325	1942	0	1740
TRGpnl4xsex8062	147.351	3.90688	0.44771	8.72637	2.62983e-18	3.81444e-16	NA	NA	NA	PREDICTED: Sorghum bicolor chromatin structure-remodeling complex protein SYD (LOC8061515), transcript variant X4, mRNA	1821	81.604	54	304	14	1152	2964	7943	9740	0	1478
TRGpnl4xapo11636	102.113	4.25714	0.487958	8.7244	2.67587e-18	3.8782e-16	AT2G38740.1	SGPP	Haloacid dehalogenase-like hydrolase domain-containing protein Sgpp	PREDICTED: Sorghum bicolor haloacid dehalogenase-like hydrolase domain-containing protein Sgpp (LOC8066886), mRNA	990	83.232	75	126	29	255	1227	199	1165	0	872
TRGpnl4xsex48770	31.4957	9.41342	1.07902	8.72402	2.68501e-18	3.88843e-16	NA	NA	NA	PREDICTED: Zea mays rust resistance kinase Lr10 (LOC103634763), transcript variant X2, mRNA	305	82.951	56	49	2	193	497	96	397	1.38e-68	272
TRGpnl4xsex45490	24.485	8.74572	1.00287	8.72071	2.76456e-18	4.00051e-16	AT2G36370.1	FBL11	BTB/POZ domain-containing protein FBL11	PREDICTED: Sorghum bicolor BTB/POZ domain-containing protein FBL11 (LOC8078044), transcript variant X2, mRNA	1615	87.926	88	177	6	686	2282	635	2249	0	1886
TRGpnl2xsex58254	85.3128	-22.5006	2.5803	-8.72014	2.77862e-18	4.01773e-16	AT5G05800.1	LIMYB	L10-interacting MYB domain-containing protein	PREDICTED: Setaria viridis probable protein phosphatase 2C 40 (LOC117864381), mRNA	137	86.861	6	14	4	64	199	559	692	2.7e-31	150
TRGpnl2xsex33670	973.532	-13.46	1.54384	-8.71851	2.81895e-18	4.07289e-16	AT5G49740.1	FRO7	Ferric reduction oxidase 7, chloroplastic	Zea mays uncharacterized LOC100281526 (LOC100281526), mRNA	2276	89.148	75	206	28	183	2428	8	2272	0	2796
TRGpnl4xapo58213	307.133	-10.6621	1.2232	-8.71661	2.86666e-18	4.13861e-16	AT5G56680.1	SYNC1	Asparagine--tRNA ligase, cytoplasmic 1	PREDICTED: Sorghum bicolor asparagine--tRNA ligase, cytoplasmic 1 (LOC8060003), mRNA	1729	91.267	74	150	1	184	1912	65	1792	0	2355
TRGpnl2xsex8402	185.892	-4.2335	0.485843	-8.71372	2.94067e-18	4.24217e-16	AT2G16485.2	NERD	Zinc finger CCCH domain-containing protein 19	PREDICTED: Sorghum bicolor zinc finger CCCH domain-containing protein 44 (LOC8075563), mRNA	5653	85.831	88	650	79	568	6131	538	6128	0	5862
TRGpnl4xsex59920	236.681	9.23705	1.06075	8.70801	3.09263e-18	4.45794e-16	AT1G80530.1	NA	NA	PREDICTED: Sorghum bicolor protein NUCLEAR FUSION DEFECTIVE 4 (LOC8060216), mRNA	1992	91.365	97	146	16	1	1981	343	2319	0	2702
TRGpnl2xsex6324	247.131	-6.49899	0.746501	-8.70594	3.14961e-18	4.53657e-16	AT3G02050.1	POT4	Potassium transporter 4	PREDICTED: Sorghum bicolor probable potassium transporter 2 (LOC8062281), mRNA	2707	91.614	99	199	15	4	2691	99	2796	0	3716
TRGpnl4xapo48335	234.096	9.18096	1.05464	8.7053	3.16747e-18	4.55875e-16	AT2G38550.1	FAX3	Protein FATTY ACID EXPORT 3, chloroplastic	PREDICTED: Sorghum bicolor protein FATTY ACID EXPORT 3, chloroplastic (LOC8057715), transcript variant X1, mRNA	1264	84.494	86	138	37	4	1239	321	1554	0	1195
TRGpnl2xsex12278	143.552	-11.0366	1.26783	-8.70516	3.1714e-18	4.56089e-16	AT2G16710.1	NA	Iron-sulfur assembly protein IscA-like 1, mitochondrial	PREDICTED: Sorghum bicolor iron-sulfur assembly protein IscA-like 1, mitochondrial (LOC8085046), mRNA	621	88.728	61	61	8	179	797	103	716	0	750
TRGpnl4xapo18070	72.7745	8.3103	0.954797	8.70373	3.21138e-18	4.61483e-16	AT2G17510.1	RRP44A	Exosome complex exonuclease RRP44 homolog A	PREDICTED: Setaria italica exosome complex exonuclease RRP44 homolog A (LOC101752997), transcript variant X2, mRNA	3036	93.412	95	170	16	69	3091	61	3079	0	4471
TRGpnl4xapo52404	352.555	-2.78223	0.319822	-8.69931	3.33906e-18	4.7946e-16	AT1G43160.1	RAP2-6	Ethylene-responsive transcription factor RAP2-6	PREDICTED: Setaria italica ethylene-responsive transcription factor ERF118 (LOC101756100), mRNA	1820	86.044	99	167	52	2	1784	7	1776	0	1873
TRGpnl4xapo62052	113.887	-19.9208	2.29021	-8.69825	3.37028e-18	4.8357e-16	AT1G17020.1	SRG1	Protein SRG1	PREDICTED: Aegilops tauschii subsp. tauschii S-norcoclaurine synthase 1-like (LOC109765928), mRNA	928	78.341	52	189	12	707	1628	174	1095	1.14e-163	590
TRGpnl4xsex9008	181.354	26.4707	3.04337	8.69782	3.38324e-18	4.85055e-16	AT5G25220.2	KNAT3	Homeobox protein knotted-1-like 3	PREDICTED: Sorghum bicolor homeobox protein knotted-1-like 11 (LOC110430820), transcript variant X2, mRNA	1002	87.226	99	84	26	1	976	558	1541	0	1101
TRGpnl2xsex24163	109.815	-7.92133	0.91079	-8.69721	3.40156e-18	4.87308e-16	AT5G57360.1	ADO1	Adagio protein 1	PREDICTED: Panicum hallii adagio-like protein 1 (LOC112888718), mRNA	2307	89.423	93	219	18	22	2317	333	2625	0	2885
TRGpnl4xapo53755	716.776	10.3144	1.1862	8.69535	3.45773e-18	4.94974e-16	NA	NA	NA	PREDICTED: Setaria italica uncharacterized LOC101765169 (LOC101765169), mRNA	772	82.772	47	74	31	308	1061	249	979	4.67e-177	634
TRGpnl4xsex23608	39.3335	9.47795	1.09007	8.6948	3.47445e-18	4.96986e-16	AT3G49680.1	BCAT3	Branched-chain-amino-acid aminotransferase 3, chloroplastic	Zea mays full-length cDNA clone ZM_BFc0128B06 mRNA, complete cds	1221	90.663	69	92	14	253	1462	112	1321	0	1604
TRGpnl4xsex17482	188.723	8.95125	1.02956	8.69425	3.49142e-18	4.99029e-16	AT1G66850.1	NA	NA	Digitaria exilis annotation	275	76.727	33	50	12	168	438	47730094	47730358	6.22e-29	141
TRGpnl2xsex64996	273.339	-10.8171	1.24448	-8.692	3.56101e-18	5.08585e-16	AT5G45290.1	NA	NA	PREDICTED: Panicum hallii uncharacterized LOC112873885 (LOC112873885), transcript variant X1, mRNA	1706	87.339	85	172	28	115	1798	216	1899	0	1914
TRGpnl4xsex63478	109.55	7.39364	0.850661	8.69164	3.57231e-18	5.09809e-16	AT2G34730.1	WAP	WPP domain-associated protein	PREDICTED: Sorghum bicolor WPP domain-associated protein (LOC8070156), transcript variant X2, mRNA	2028	86.588	81	243	20	208	2222	528	2539	0	2211
TRGpnl4xsex23680	51.8	10.1065	1.16296	8.69033	3.61387e-18	5.15345e-16	AT1G70440.1	SRO3	Probable inactive poly ADP-ribose polymerase SRO3	PREDICTED: Panicum hallii probable inactive poly [ADP-ribose] polymerase SRO2 (LOC112872559), mRNA	1970	82.081	98	241	82	1	1913	11	1925	0	1580
TRGpnl2xsex19234	59.0389	-21.9744	2.52869	-8.69002	3.62366e-18	5.16072e-16	NA	NA	NA	Paspalum vaginatum clone StvCtg_01230 microsatellite sequence	172	83.14	13	29	0	853	1024	39	210	9.76e-34	158
TRGpnl4xsex16924	85.5772	8.79816	1.01245	8.69	3.62451e-18	5.16072e-16	AT3G50950.1	RPP13L4	Disease resistance RPP13-like protein 4	PREDICTED: Sorghum bicolor putative disease resistance RPP13-like protein 2 (LOC8069510), partial mRNA	2431	78.774	74	433	53	689	3070	88	2484	0	1554
TRGpnl4xsex39137	131.07	7.02387	0.808411	8.68849	3.67304e-18	5.22582e-16	AT4G09020.1	ISA3	Isoamylase 3, chloroplastic	PREDICTED: Sorghum bicolor isoamylase 3, chloroplastic (LOC110432902), transcript variant X1, mRNA	2562	91.335	82	198	14	136	2685	56	2605	0	3480
TRGpnl2xsex35042	112.326	-2.12602	0.244707	-8.68804	3.68757e-18	5.24249e-16	AT4G02720.1	NA	NA	Digitaria exilis annotation	1661	87.056	87	175	24	82	1720	28588863	28590505	0	1840
TRGpnl4xsex2859	97.7048	5.73216	0.659924	8.68609	3.75139e-18	5.32915e-16	NA	NA	NA	PREDICTED: Sorghum bicolor atherin (LOC8076760), mRNA	988	80.567	85	120	46	49	996	850	1805	0	695
TRGpnl4xsex46105	88.3752	10.8194	1.24603	8.68315	3.84969e-18	5.46462e-16	AT5G08420.1	NA	NA	PREDICTED: Sorghum bicolor KRR1 small subunit processome component (LOC8059178), mRNA	1329	88.939	65	138	5	188	1510	163	1488	0	1631
TRGpnl2xsex3660	145.338	-5.6471	0.650543	-8.6806	3.93701e-18	5.58264e-16	NA	NA	NA	NA	NA	NA	NA	NA	NA	NA	NA	NA	NA	NA	NA
TRGpnl4xapo60207	313.815	-10.5605	1.21657	-8.68054	3.93883e-18	5.58264e-16	AT3G48070.1	NA	NA	PREDICTED: Setaria italica uncharacterized LOC101752921 (LOC101752921), mRNA	1430	87.273	81	132	22	199	1615	215	1607	0	1587
TRGpnl4xsex52790	164.217	9.68532	1.11594	8.67906	3.99063e-18	5.65176e-16	AT4G10310.1	HKT1	Sodium transporter HKT1	PREDICTED: Setaria italica cation transporter HKT8 (LOC101753267), transcript variant X1, mRNA	712	87.36	73	90	0	63	774	960	1671	0	817
TRGpnl4xapo46808	492.165	6.63951	0.7651	8.67797	4.02904e-18	5.70183e-16	AT2G43710.2	FAB2	Stearoyl-acyl-carrier-protein 9-desaturase 7, chloroplastic	PREDICTED: Panicum hallii stearoyl-[acyl-carrier-protein] 9-desaturase 2, chloroplastic (LOC112895844), mRNA	1656	87.802	91	157	29	141	1770	52	1688	0	1897
TRGpnl4xsex28989	68.5169	9.19949	1.06011	8.67782	4.03427e-18	5.70489e-16	AT1G73180.1	NA	NA	PREDICTED: Setaria viridis eukaryotic translation initiation factor 2A (LOC117860871), transcript variant X2, mRNA	1684	90.914	81	136	11	109	1779	27	1706	0	2246
TRGpnl4xsex49733	25.3273	4.33945	0.500153	8.67625	4.09034e-18	5.77979e-16	AT4G32620.1	NA	NA	Setaria viridis cultivar ME034v chromosome 5	1635	88.135	80	169	11	1944	3554	10119535	10121168	0	1921
TRGpnl2xsex26226	493.303	-9.14398	1.05412	-8.67451	4.15346e-18	5.86453e-16	AT5G25220.2	KNAT3	Homeobox protein knotted-1-like 3	PREDICTED: Sorghum bicolor homeobox protein knotted-1-like 11 (LOC110430820), transcript variant X1, mRNA	1335	87.341	91	109	29	119	1409	227	1545	0	1474
TRGpnl4xsex15282	41.7746	9.92823	1.1447	8.6732	4.20136e-18	5.92768e-16	AT5G23490.1	NA	NA	PREDICTED: Panicum hallii uncharacterized LOC112887141 (LOC112887141), transcript variant X1, mRNA	2491	89.562	88	189	30	197	2648	256	2714	0	3094
TRGpnl4xapo50361	441.221	-10.5275	1.21381	-8.67309	4.20539e-18	5.92886e-16	AT5G18620.2	CHR17	ISWI chromatin-remodeling complex ATPase CHR17	PREDICTED: Sorghum bicolor probable chromatin-remodeling complex ATPase chain (LOC8075365), mRNA	3497	92.451	84	231	25	10	3482	1	3488	0	4964
TRGpnl4xsex54795	79.0555	8.9351	1.03044	8.67117	4.27695e-18	6.0252e-16	AT2G01320.3	ABCG7	ABC transporter G family member 7	PREDICTED: Sorghum bicolor ABC transporter G family member 7 (LOC8070428), transcript variant X2, misc_RNA	2215	90.429	82	182	15	11	2217	42	2234	0	2889
TRGpnl4xsex51477	35.4225	9.18197	1.05915	8.66918	4.35233e-18	6.12675e-16	AT1G71240.2	NA	NA	PREDICTED: Panicum hallii uncharacterized LOC112893924 (LOC112893924), mRNA	2737	90.574	92	217	12	54	2787	30	2728	0	3587
TRGpnl4xapo38316	140.638	25.2173	2.90931	8.66782	4.40485e-18	6.196e-16	AT5G35530.1	RPS3C	40S ribosomal protein S3-3	PREDICTED: Panicum hallii 40S ribosomal protein S3-3 (LOC112897780), mRNA	1043	92.809	86	64	7	2	1036	6	1045	0	1500
TRGpnl4xapo64752	300.057	-21.3883	2.46772	-8.66725	4.42682e-18	6.2222e-16	AT3G47570.1	NA	Probable LRR receptor-like serine/threonine-protein kinase At3g47570	PREDICTED: Brachypodium distachyon receptor kinase-like protein Xa21 (LOC100820954), transcript variant X4, mRNA	2828	72.914	49	655	92	903	3664	512	3294	0	876
TRGpnl4xapo47861	68.7479	8.25629	0.952676	8.66642	4.45927e-18	6.26309e-16	AT3G47560.1	NA	NA	PREDICTED: Setaria viridis uncharacterized LOC117858739 (LOC117858739), mRNA	751	91.345	84	63	2	23	772	320	1069	0	1026
TRGpnl4xsex13890	23.0752	8.35817	0.964676	8.66422	4.5462e-18	6.38037e-16	AT5G14530.1	NA	NA	PREDICTED: Setaria viridis protein ANTHESIS POMOTING FACTOR 1 (LOC117849741), mRNA	822	93.917	62	47	3	324	1142	298	1119	0	1238
TRGpnl4xsex49436	64.3472	10.1003	1.16597	8.66256	4.61305e-18	6.46445e-16	AT4G21540.1	SPHK1	Sphingosine kinase 1	PREDICTED: Setaria viridis sphingosine kinase 2-like (LOC117857987), mRNA	1472	87.364	86	160	17	75	1533	468	1926	0	1664
TRGpnl4xapo35028	148.907	-5.92704	0.684214	-8.66256	4.61277e-18	6.46445e-16	AT3G06610.1	NA	NA	PREDICTED: Setaria viridis huntingtin-interacting protein K (LOC117839437), mRNA	598	84.615	47	67	10	406	994	8	589	2.87e-158	571
TRGpnl4xapo24653	96.6668	8.33101	0.96184	8.66153	4.65463e-18	6.51781e-16	AT1G68020.2	TPS6	Alpha,alpha-trehalose-phosphate synthase UDP-forming 6	PREDICTED: Panicum hallii alpha,alpha-trehalose-phosphate synthase [UDP-forming] 6-like (LOC112874117), mRNA	2860	90.839	83	218	21	327	3174	842	3669	0	3790
TRGpnl4xsex63159	164.566	8.93702	1.03212	8.65891	4.76287e-18	6.66436e-16	NA	NA	NA	NA	NA	NA	NA	NA	NA	NA	NA	NA	NA	NA	NA
TRGpnl2xsex47075	81.5778	-22.3997	2.58733	-8.65745	4.82445e-18	6.74547e-16	AT5G08040.1	TOM5	Mitochondrial import receptor subunit TOM5 homolog	PREDICTED: Sorghum bicolor mitochondrial import receptor subunit TOM5 homolog (LOC8062531), mRNA	305	87.869	50	31	5	87	387	67	369	5.26e-93	353
TRGpnl4xsex26425	23.3406	8.40067	0.970445	8.65651	4.86418e-18	6.79591e-16	AT4G20350.6	NA	NA	PREDICTED: Panicum hallii alpha-ketoglutarate-dependent dioxygenase alkB homolog 6 (LOC112877588), mRNA	914	85.777	85	115	10	19	927	31	934	0	953
TRGpnl2xsex12956	110.653	-22.8281	2.63717	-8.6563	4.87345e-18	6.80377e-16	AT1G43160.1	RAP2-6	Ethylene-responsive transcription factor RAP2-6	PREDICTED: Setaria italica ethylene-responsive transcription factor ERF118 (LOC101756100), mRNA	1820	86.044	99	167	52	2	1784	7	1776	0	1873
TRGpnl4xsex65708	15.4123	8.44383	0.97567	8.65439	4.95573e-18	6.91345e-16	AT2G22360.1	DJA6	Chaperone protein dnaJ A6, chloroplastic	PREDICTED: Sorghum bicolor chaperone protein dnaJ A6, chloroplastic (LOC8064340), transcript variant X2, mRNA	1795	91.142	93	112	16	118	1891	288	2056	0	2390
TRGpnl2xsex2634	180.099	-11.0364	1.27564	-8.65168	5.07486e-18	7.07433e-16	AT1G65580.1	IP5P15	Type II inositol polyphosphate 5-phosphatase 15	PREDICTED: Sorghum bicolor type II inositol polyphosphate 5-phosphatase 15 (LOC8063976), transcript variant X1, mRNA	3036	90.909	89	256	13	3	3024	737	3766	0	4060
TRGpnl2xsex37243	657.116	-8.23684	0.952084	-8.65138	5.08818e-18	7.0876e-16	NA	NA	NA	Maize Mu transposable element MRS-A	355	88.451	56	37	3	284	638	134	484	1.18e-114	425
TRGpnl4xapo36171	134.119	9.01813	1.0426	8.6497	5.16366e-18	7.18736e-16	AT5G64300.1	RIBA1	Bifunctional riboflavin biosynthesis protein RIBA 1, chloroplastic	PREDICTED: Sorghum bicolor probable bifunctional riboflavin biosynthesis protein RIBA 2, chloroplastic (LOC8072615), mRNA	1874	88.634	81	190	14	266	2135	205	2059	0	2259
TRGpnl4xapo30775	49.9111	8.22774	0.951381	8.64821	5.2315e-18	7.27635e-16	AT4G14340.1	CKL11	Casein kinase 1-like protein 11	Zea mays putative casein kinase family protein (LOC100217181), mRNA<>Zea mays full-length cDNA clone ZM_BFb0210E19 mRNA, complete cds	1811	87.024	76	194	31	370	2172	265	2042	0	2004
TRGpnl4xsex25122	130.218	10.8133	1.25038	8.64803	5.23968e-18	7.2823e-16	AT1G44770.1	NA	NA	PREDICTED: Setaria viridis uncharacterized LOC117839893 (LOC117839893), mRNA	1243	85.921	82	138	24	134	1346	5	1240	0	1291
TRGpnl4xsex44847	48.8369	9.52786	1.10184	8.64725	5.27561e-18	7.31585e-16	NA	NA	NA	NA	NA	NA	NA	NA	NA	NA	NA	NA	NA	NA	NA
TRGpnl4xsex50064	33.2936	3.24214	0.374933	8.64726	5.27515e-18	7.31585e-16	NA	NA	NA	NA	NA	NA	NA	NA	NA	NA	NA	NA	NA	NA	NA
TRGpnl4xapo35130	493.171	7.52936	0.870712	8.64736	5.27054e-18	7.31585e-16	AT5G57660.1	COL5	Zinc finger protein CONSTANS-LIKE 5	PREDICTED: Panicum hallii zinc finger protein CONSTANS-like (LOC112895005), mRNA	881	82.974	68	82	39	99	966	451	1276	0	734
TRGpnl4xsex62823	194.702	10.9241	1.26409	8.64191	5.52831e-18	7.66058e-16	AT3G06080.2	TBL10	Protein trichome birefringence-like 10	PREDICTED: Sorghum bicolor protein trichome birefringence-like 11 (LOC8066953), mRNA	644	83.696	54	102	3	29	670	1056	1698	2.66e-168	604
TRGpnl4xsex35959	172.199	8.59294	0.994614	8.63948	5.64712e-18	7.81939e-16	AT2G16600.1	CYP19-1	Peptidyl-prolyl cis-trans isomerase CYP19-1	PREDICTED: Setaria viridis peptidyl-prolyl cis-trans isomerase-like (LOC117864894), mRNA	528	88.447	54	56	4	20	546	107	630	1.01e-176	632
TRGpnl4xapo60797	120.187	-21.9979	2.54628	-8.63921	5.6604e-18	7.83196e-16	NA	NA	NA	Zea mays dehydration-responsive element-binding protein 1D (LOC100281239), mRNA	526	78.327	67	55	34	22	535	547	1025	2.52e-72	285
TRGpnl2xsex3914	102.116	-6.28937	0.728069	-8.63842	5.69949e-18	7.88019e-16	AT4G31170.7	NA	NA	PREDICTED: Setaria italica serine/threonine-protein kinase HT1 (LOC101771264), transcript variant X1, mRNA	1751	87.15	77	191	19	294	2023	255	1992	0	1956
TRGpnl4xapo20871	58.4209	8.57794	0.993024	8.63819	5.71091e-18	7.89012e-16	AT4G02340.1	NA	NA	PREDICTED: Panicum hallii epoxide hydrolase A-like (LOC112875986), mRNA	912	91.447	83	77	1	1	912	639	1549	0	1251
TRGpnl4xsex43470	131.083	7.55318	0.874503	8.63711	5.76518e-18	7.95919e-16	AT3G15520.1	CYP37	Peptidyl-prolyl cis-trans isomerase CYP37, chloroplastic	PREDICTED: Setaria viridis peptidyl-prolyl cis-trans isomerase CYP37, chloroplastic (LOC117845766), mRNA	1258	92.687	86	89	3	146	1403	249	1503	0	1810
TRGpnl4xsex14944	53.2358	9.98755	1.15641	8.63672	5.7852e-18	7.98091e-16	NA	NA	NA	NA	NA	NA	NA	NA	NA	NA	NA	NA	NA	NA	NA
TRGpnl4xsex42798	186.198	7.88662	0.913334	8.63498	5.87391e-18	8.09131e-16	AT5G54750.1	NA	NA	PREDICTED: Panicum hallii trafficking protein particle complex subunit 3 (LOC112881637), mRNA	853	89.683	80	80	7	110	959	167	1014	0	1081
TRGpnl4xapo9714	103.972	8.69889	1.0074	8.63501	5.87239e-18	8.09131e-16	AT2G19480.3	NAP1;2	Nucleosome assembly protein 1;2	PREDICTED: Sorghum bicolor nucleosome assembly protein 1;1 (LOC8068788), mRNA	1478	86.942	83	159	23	168	1627	128	1589	0	1629
TRGpnl2xsex67715	240.055	-11.2304	1.30059	-8.63482	5.88204e-18	8.09652e-16	AT5G41010.1	NRPB12	DNA-directed RNA polymerases II, IV and V subunit 12	PREDICTED: Panicum hallii DNA-directed RNA polymerases II, IV and V subunit 12 (LOC112889600), mRNA	351	85.755	53	35	10	47	390	63	405	4.43e-94	357
TRGpnl4xapo9219	228.536	5.72648	0.663207	8.63453	5.89703e-18	8.11116e-16	AT5G35200.1	NA	Putative clathrin assembly protein At5g35200	PREDICTED: Sorghum bicolor putative clathrin assembly protein At5g35200 (LOC110430686), transcript variant X1, mRNA	2174	86.707	87	191	57	4	2140	1	2113	0	2324
TRGpnl2xsex45702	214.51	-22.7265	2.6322	-8.63401	5.9236e-18	8.13615e-16	AT1G14700.1	PAP3	Purple acid phosphatase 3	PREDICTED: Sorghum bicolor purple acid phosphatase 17 (LOC8078871), mRNA	988	88.057	70	106	8	56	1037	205	1186	0	1160
TRGpnl4xsex5758	47.6517	10.1516	1.17576	8.63401	5.92394e-18	8.13615e-16	AT3G52960.1	PRXIIE	Peroxiredoxin-2E, chloroplastic	PREDICTED: Sorghum bicolor peroxiredoxin-2E-1, chloroplastic (LOC8083478), mRNA	934	86.081	78	70	37	1	902	269	1174	0	950
TRGpnl2xsex59751	237.028	-11.5457	1.33764	-8.63142	6.05965e-18	8.31641e-16	AT2G37170.2	PIP2-2	Aquaporin PIP2-2	PREDICTED: Setaria italica aquaporin PIP2-4 (LOC101753029), mRNA	1206	88.889	93	92	27	72	1267	96	1269	0	1447
TRGpnl4xapo33327	64.593	9.21504	1.06765	8.63118	6.07231e-18	8.32765e-16	AT1G05785.1	NA	NA	Zea mays uncharacterized LOC100193440 (LOC100193440), mRNA<>Zea mays clone 237521 golgi transport 1 protein B mRNA, complete cds	917	82.988	70	115	29	137	1033	255	1150	0	791
TRGpnl2xsex47135	269.186	-11.1819	1.29639	-8.62543	6.38496e-18	8.74998e-16	AT5G38900.1	NA	NA	PREDICTED: Setaria viridis uncharacterized protein YwbO (LOC117837443), mRNA	870	87.471	65	95	12	213	1077	71	931	0	990
TRGpnl4xsex47602	118.43	6.11571	0.709119	8.62437	6.44448e-18	8.82505e-16	AT3G48320.1	CYP71A21	Cytochrome P450 71A21	PREDICTED: Panicum hallii cytochrome P450 71A1-like (LOC112895442), mRNA	1235	84.696	84	163	17	1	1216	346	1573	0	1210
TRGpnl2xsex1978	117.752	-7.21605	0.83677	-8.6237	6.48243e-18	8.87049e-16	AT2G36130.1	CYP18-2	Peptidyl-prolyl cis-trans isomerase CYP18-2	PREDICTED: Panicum hallii peptidyl-prolyl cis-trans isomerase CYP18-2 (LOC112896190), mRNA	537	92.179	52	40	2	53	589	64	598	0	758
TRGpnl4xsex32745	65.5473	24.8657	2.88465	8.62001	6.69474e-18	9.15429e-16	AT1G48120.1	NA	Serine/threonine-protein phosphatase 7 long form homolog	PREDICTED: Zea mays filament-like plant protein 3 (LOC103654555), transcript variant X4, mRNA	209	82.775	6	25	4	1148	1345	404	612	6.55e-39	176
TRGpnl4xapo9502	87.0853	10.1051	1.17245	8.61878	6.76735e-18	9.2468e-16	NA	NA	NA	PREDICTED: Setaria viridis uncharacterized LOC117852693 (LOC117852693), mRNA	2492	87.4	88	195	56	121	2559	56	2481	0	2752
TRGpnl2xsex55206	2500.22	-19.3215	2.242	-8.61797	6.81519e-18	9.30533e-16	AT1G20340.1	DRT112	Plastocyanin major isoform, chloroplastic	PREDICTED: Sorghum bicolor plastocyanin, chloroplastic (LOC8066782), mRNA	486	88.889	33	44	6	253	733	140	620	9.3e-164	590
TRGpnl4xsex43267	115.64	25.1117	2.9149	8.61496	6.99632e-18	9.54565e-16	AT5G13720.1	NA	NA	Zea mays clone 1405948 uncharacterized protein UPF0114 mRNA, complete cds	459	88.017	58	55	0	71	529	484	942	3.92e-150	544
TRGpnl4xapo29906	979.996	-6.79612	0.788964	-8.61398	7.05693e-18	9.62129e-16	AT3G47110.1	NA	Putative receptor-like protein kinase At3g47110	PREDICTED: Setaria viridis receptor kinase-like protein Xa21 (LOC117862012), mRNA	528	92.235	78	41	0	1	528	2626	3153	0	749
TRGpnl4xsex52540	32.0306	9.07821	1.05392	8.61374	7.07172e-18	9.6344e-16	AT2G45070.1	NA	Protein transport protein Sec61 subunit beta	PREDICTED: Setaria viridis protein transport protein Sec61 subunit beta-like (LOC117854448), mRNA	468	83.974	41	44	14	65	507	112	573	9.53e-113	420
TRGpnl2xsex14737	108.584	-10.7778	1.25188	-8.60929	7.35125e-18	1.00079e-15	AT5G19180.1	ECR1	NEDD8-activating enzyme E1 catalytic subunit	PREDICTED: Sorghum bicolor NEDD8-activating enzyme E1 catalytic subunit (LOC8074525), mRNA	1444	91.69	76	116	3	58	1500	72	1512	0	1999
TRGpnl4xsex16619	450.728	8.43522	0.979876	8.60845	7.40537e-18	1.00742e-15	NA	NA	NA	Zea mays clone 339825 mRNA sequence	186	90.323	14	16	2	436	621	270	453	2.8e-59	243
TRGpnl2xsex20029	70.4434	-22.3365	2.5951	-8.60721	7.48585e-18	1.01763e-15	NA	NA	NA	NA	NA	NA	NA	NA	NA	NA	NA	NA	NA	NA	NA
TRGpnl4xsex40974	34.2279	6.78658	0.788568	8.60621	7.55157e-18	1.02581e-15	AT2G43410.2	FPA	Flowering time control protein FPA	PREDICTED: Sorghum bicolor flowering time control protein FPA (LOC8063888), transcript variant X2, mRNA	2716	87.371	48	293	31	1	2682	178	2877	0	3070
TRGpnl4xapo8018	212.325	25.8521	3.0055	8.60159	7.86223e-18	1.06723e-15	AT1G15690.1	AVP1	Pyrophosphate-energized vacuolar membrane proton pump 1	PREDICTED: Setaria italica pyrophosphate-energized vacuolar membrane proton pump (LOC101761609), mRNA	2769	91.369	91	200	25	1	2748	27	2777	0	3753
TRGpnl4xapo65752	49.3856	8.28576	0.963567	8.59905	8.03801e-18	1.0903e-15	AT1G12110.1	NPF6.3	Protein NRT1/ PTR FAMILY 6.3	PREDICTED: Panicum hallii protein NRT1/ PTR FAMILY 6.3-like (LOC112896610), transcript variant X2, mRNA	814	86.364	73	77	26	3	814	1275	2056	0	857
TRGpnl4xsex13902	185.362	9.08335	1.05635	8.59883	8.05306e-18	1.09155e-15	AT4G39150.3	NA	NA	PREDICTED: Sorghum bicolor chaperone protein dnaJ 10-like (LOC110430617), mRNA	1099	90.355	69	100	5	232	1329	217	1310	0	1437
TRGpnl4xsex48657	165.837	26.3429	3.06378	8.59816	8.10048e-18	1.09718e-15	AT5G40950.1	RPL27	50S ribosomal protein L27, chloroplastic	PREDICTED: Sorghum bicolor 50S ribosomal protein L27, chloroplastic (LOC8059374), mRNA	710	88.31	78	69	11	58	757	37	742	0	839
TRGpnl4xsex64615	69.873	24.46	2.84658	8.59278	8.48934e-18	1.14901e-15	NA	NA	NA	NA	NA	NA	NA	NA	NA	NA	NA	NA	NA	NA	NA
TRGpnl4xapo48938	362.374	-11.5887	1.34899	-8.59062	8.65015e-18	1.16993e-15	AT1G07930.1	A3	Elongation factor 1-alpha 2	PREDICTED: Panicum hallii elongation factor 1-alpha (LOC112885959), mRNA	1450	93.241	84	83	12	41	1475	97	1546	0	2121
TRGpnl2xsex9406	115.812	-5.79715	0.674831	-8.59052	8.65732e-18	1.17004e-15	AT2G26990.1	CSN2	COP9 signalosome complex subunit 2	PREDICTED: Panicum hallii COP9 signalosome complex subunit 2 (LOC112894301), transcript variant X1, mRNA	1550	91.742	71	106	16	172	1705	115	1658	0	2134
TRGpnl4xapo28201	313.489	-5.61531	0.653683	-8.59026	8.67717e-18	1.17188e-15	AT5G02810.1	APRR7	Two-component response regulator-like APRR7	PREDICTED: Setaria viridis two-component response regulator-like PRR73 (LOC117837064), transcript variant X2, mRNA	3207	85.75	92	340	66	91	3236	1	3151	0	3282
TRGpnl4xapo61296	25.0188	8.05974	0.938432	8.58852	8.81001e-18	1.18896e-15	AT5G43100.2	NA	NA	PREDICTED: Panicum hallii aspartic proteinase CDR1-like (LOC112880493), mRNA	744	93.011	33	47	4	1386	2126	440	1181	0	1081
TRGpnl4xsex43658	120.564	9.47933	1.10409	8.58562	9.0351e-18	1.21845e-15	AT1G21350.5	NA	NA	PREDICTED: Setaria viridis uncharacterized LOC117842411 (LOC117842411), transcript variant X2, mRNA	662	91.843	64	50	2	3	660	186	847	0	920
TRGpnl2xsex16610	165.924	-23.5352	2.7414	-8.58511	9.07485e-18	1.22292e-15	NA	NA	NA	NA	NA	NA	NA	NA	NA	NA	NA	NA	NA	NA	NA
TRGpnl4xsex34464	51.9576	9.65032	1.12429	8.58348	9.20464e-18	1.23952e-15	AT2G42005.1	NA	Amino acid transporter ANTL1	PREDICTED: Setaria viridis amino acid transporter AVT3B-like (LOC117866326), mRNA	1549	89.348	66	126	25	3	1533	52	1579	0	1910
TRGpnl4xapo58749	157.517	9.36475	1.09108	8.58302	9.24181e-18	1.24362e-15	NA	NA	NA	NA	NA	NA	NA	NA	NA	NA	NA	NA	NA	NA	NA
TRGpnl4xsex28250	20.7855	8.29856	0.966998	8.58177	9.3422e-18	1.25623e-15	NA	NA	NA	NA	NA	NA	NA	NA	NA	NA	NA	NA	NA	NA	NA
TRGpnl2xsex24405	167.485	-5.73597	0.668412	-8.58149	9.36519e-18	1.2575e-15	AT4G31420.1	REIL1	Cytoplasmic 60S subunit biogenesis factor REI1 homolog 1	PREDICTED: Panicum hallii cytoplasmic 60S subunit biogenesis factor REI1 homolog 1-like (LOC112890220), mRNA	1449	90.2	83	121	16	37	1470	1	1443	0	1869
TRGpnl4xsex45952	62.5106	10.3601	1.20725	8.58157	9.35895e-18	1.2575e-15	AT1G09140.3	SR30	Serine/arginine-rich splicing factor SR30	PREDICTED: Setaria viridis serine/arginine-rich splicing factor SR30-like (LOC117858404), transcript variant X7, mRNA	783	91.315	22	53	5	18	800	52	819	0	1055
TRGpnl2xsex23779	52.2113	-21.6923	2.52786	-8.58126	9.38383e-18	1.2591e-15	AT3G26560.1	NA	Probable pre-mRNA-splicing factor ATP-dependent RNA helicase DEAH5	PREDICTED: Sorghum bicolor probable pre-mRNA-splicing factor ATP-dependent RNA helicase DEAH5 (LOC8062407), mRNA	2804	88.552	97	310	7	21	2814	608	3410	0	3389
TRGpnl4xapo21406	32.6054	8.96382	1.04481	8.57938	9.53867e-18	1.27895e-15	NA	NA	NA	NA	NA	NA	NA	NA	NA	NA	NA	NA	NA	NA	NA
TRGpnl4xsex4041	31.9665	7.20138	0.839782	8.57529	9.8838e-18	1.32427e-15	AT3G07040.1	RPM1	Disease resistance protein RPM1	PREDICTED: Sorghum bicolor disease resistance protein RPM1 (LOC8060031), mRNA	3111	87.4	85	378	11	72	3179	199	3298	0	3561
TRGpnl2xsex19358	204.684	-10.6743	1.2451	-8.57308	1.00756e-17	1.34803e-15	AT5G05190.1	EDR4	Protein ENHANCED DISEASE RESISTANCE 4	PREDICTED: Sorghum bicolor uncharacterized LOC110435638 (LOC110435638), transcript variant X2, mRNA	1897	84.186	75	254	18	604	2464	1940	3826	0	1799
TRGpnl2xsex59454	197.874	-11.0713	1.2914	-8.57309	1.00744e-17	1.34803e-15	AT1G79280.1	NUA	Nuclear-pore anchor	PREDICTED: Setaria italica nuclear-pore anchor (LOC101758831), transcript variant X2, mRNA	6219	89.162	95	641	19	1	6212	255	6447	0	7720
TRGpnl4xsex34916	19.8071	9.02671	1.05294	8.57284	1.00961e-17	1.3498e-15	AT1G35470.2	NA	NA	PREDICTED: Sorghum bicolor ran-binding protein 9 (LOC8064271), mRNA	1104	88.225	56	116	7	133	1231	100	1194	0	1306
TRGpnl4xapo10810	435.88	-5.76633	0.672742	-8.57138	1.02256e-17	1.36614e-15	AT5G38470.1	RAD23D	Ubiquitin receptor RAD23d	PREDICTED: Setaria viridis ubiquitin receptor RAD23d-like (LOC117852928), transcript variant X1, mRNA	1634	86.108	84	147	45	112	1696	10	1612	0	1687
TRGpnl4xsex20868	114.179	8.76918	1.02369	8.56625	1.06906e-17	1.42724e-15	AT1G42550.1	PMI1	Protein PLASTID MOVEMENT IMPAIRED 1	PREDICTED: Setaria viridis protein PLASTID MOVEMENT IMPAIRED 1-like (LOC117838697), mRNA	884	90.045	73	54	19	1	875	2155	3013	0	1114
TRGpnl2xsex1888	209.251	-11.6463	1.36004	-8.56321	1.09771e-17	1.46381e-15	AT5G40810.1	CYC12	Cytochrome c1 2, heme protein, mitochondrial	PREDICTED: Setaria italica cytochrome c1-2, heme protein, mitochondrial (LOC101771541), mRNA	1350	90.667	97	87	24	7	1331	23	1358	0	1759
TRGpnl4xsex11372	42.812	8.09042	0.944793	8.56317	1.09803e-17	1.46381e-15	AT1G05270.1	NA	NA	PREDICTED: Setaria italica traB domain-containing protein (LOC101756452), transcript variant X2, mRNA	1433	86.532	92	146	22	108	1505	36	1456	0	1533
TRGpnl4xsex8959	31.6439	8.64593	1.00974	8.56252	1.10423e-17	1.47102e-15	AT2G43750.2	OASB	Cysteine synthase, chloroplastic/chromoplastic	PREDICTED: Setaria italica cysteine synthase (LOC101785643), mRNA	942	87.686	91	101	8	3	944	327	1253	0	1083
TRGpnl4xsex46911	18.3087	8.67765	1.01358	8.5614	1.11509e-17	1.48443e-15	AT3G06440.1	GALT3	Hydroxyproline O-galactosyltransferase GALT3	PREDICTED: Sorghum bicolor hydroxyproline O-galactosyltransferase GALT3 (LOC8075299), mRNA	1433	90.021	81	136	4	1	1428	399	1829	0	1847
TRGpnl2xsex64792	316.359	-11.9462	1.39543	-8.56089	1.11997e-17	1.48987e-15	AT5G64300.1	RIBA1	Bifunctional riboflavin biosynthesis protein RIBA 1, chloroplastic	PREDICTED: Sorghum bicolor probable bifunctional riboflavin biosynthesis protein RIBA 2, chloroplastic (LOC8072615), mRNA	1874	88.634	81	190	14	266	2135	205	2059	0	2259
TRGpnl2xsex22972	51.9331	-21.6471	2.52898	-8.55962	1.1324e-17	1.50532e-15	NA	NA	NA	NA	NA	NA	NA	NA	NA	NA	NA	NA	NA	NA	NA
TRGpnl2xsex67935	537.519	-7.64785	0.893798	-8.55658	1.1627e-17	1.5445e-15	AT5G35570.1	NA	NA	PREDICTED: Sorghum bicolor uncharacterized protein At1g04910 (LOC8081006), mRNA	2317	87.872	82	193	36	193	2457	258	2538	0	2641
TRGpnl2xsex71132	187.397	-11.565	1.35164	-8.55628	1.16571e-17	1.5474e-15	AT5G51720.1	NEET	CDGSH iron-sulfur domain-containing protein NEET	PREDICTED: Setaria viridis CDGSH iron-sulfur domain-containing protein NEET (LOC117842421), mRNA	524	85.496	62	52	12	197	710	117	626	1.48e-144	525
TRGpnl2xsex33537	201.018	-9.06921	1.06003	-8.55564	1.17218e-17	1.55466e-15	AT1G47500.1	RBP47C'	Polyadenylate-binding protein RBP47C'	PREDICTED: Setaria viridis polyadenylate-binding protein RBP47-like (LOC117864231), mRNA	1571	90.579	95	104	25	56	1603	62	1611	0	2041
TRGpnl4xsex31812	33.4501	7.54823	0.882259	8.55557	1.17285e-17	1.55466e-15	AT1G80940.2	NA	NA	Setaria viridis cultivar ME034v chromosome 1	1091	87.351	36	100	20	1810	2864	40275196	40274108	0	1216
TRGpnl4xsex48045	21.9538	8.49307	0.992877	8.554	1.18898e-17	1.57491e-15	AT3G27340.1	NA	NA	Zea mays uncharacterized LOC100278318 (LOC100278318), mRNA	545	86.422	57	69	5	126	669	74	614	1.65e-164	592
TRGpnl4xsex47481	23.433	9.21703	1.07766	8.55281	1.20131e-17	1.59012e-15	AT1G35220.2	NA	NA	PREDICTED: Panicum hallii protein FAM91A1-like (LOC112893511), transcript variant X2, misc_RNA	3081	88.218	78	312	31	114	3164	182	3241	0	3631
TRGpnl4xsex7727	335.453	9.5504	1.11709	8.54937	1.23758e-17	1.63697e-15	AT3G05170.1	NA	Phosphoglycerate mutase-like protein AT74	PREDICTED: Setaria viridis phosphoglycerate mutase-like protein AT74H (LOC117852592), mRNA	800	88.375	59	84	8	238	1031	333	1129	0	953
TRGpnl4xsex24311	46.94	8.61697	1.00813	8.54751	1.25767e-17	1.66236e-15	AT2G44620.1	MTACP1	Acyl carrier protein 1, mitochondrial	PREDICTED: Setaria viridis acyl carrier protein 1, mitochondrial (LOC117843852), mRNA	822	85.28	77	91	17	10	821	111	912	0	821
TRGpnl2xsex34565	391.305	-8.0677	0.944112	-8.54528	1.28225e-17	1.69245e-15	AT2G43320.2	NA	NA	PREDICTED: Sorghum bicolor uncharacterized LOC8073710 (LOC8073710), mRNA	1391	90.079	67	112	11	552	1924	352	1734	0	1781
TRGpnl2xsex43170	117.618	-6.52636	0.763738	-8.54529	1.28219e-17	1.69245e-15	AT1G56560.1	INVA	Alkaline/neutral invertase A, mitochondrial	PREDICTED: Sorghum bicolor neutral/alkaline invertase 1, mitochondrial (LOC8083711), mRNA	2392	89.883	84	181	26	1	2367	163	2518	0	3020
TRGpnl2xsex14210	107.225	-22.6196	2.64719	-8.54477	1.28795e-17	1.69876e-15	NA	NA	NA	NA	NA	NA	NA	NA	NA	NA	NA	NA	NA	NA	NA
TRGpnl2xsex2900	194.987	-23.2892	2.72772	-8.53796	1.36608e-17	1.80054e-15	AT1G54500.1	NA	NA	PREDICTED: Sorghum bicolor uncharacterized LOC8077417 (LOC8077417), mRNA	346	94.798	32	18	0	425	770	552	897	7.02e-149	540
TRGpnl2xsex46676	160.924	-22.5972	2.64688	-8.53727	1.3743e-17	1.81009e-15	AT4G34660.1	SH3P2	SH3 domain-containing protein 2	PREDICTED: Setaria viridis SH3 domain-containing protein 2-like (LOC117840466), mRNA	1733	89.44	84	137	28	179	1890	74	1781	0	2145
TRGpnl4xsex28996	15.5802	8.29705	0.972082	8.53534	1.39745e-17	1.83928e-15	AT2G43630.1	NA	NA	Digitaria exilis annotation	1080	82.87	60	134	35	444	1491	26802725	26801665	0	922
TRGpnl4xsex39155	63.2598	3.67407	0.430469	8.53505	1.40101e-17	1.84266e-15	AT4G40060.1	ATHB-16	Homeobox-leucine zipper protein ATHB-16	Zea mays full-length cDNA clone ZM_BFb0091J03 mRNA, complete cds	690	87.101	50	65	20	12	694	446	1118	0	760
TRGpnl4xapo60216	198.373	-10.4487	1.22428	-8.53459	1.40656e-17	1.84866e-15	AT1G70180.2	NA	NA	PREDICTED: Setaria viridis ankyrin repeat and SAM domain-containing protein 6-like (LOC117863642), transcript variant X2, mRNA	1101	87.012	72	131	5	175	1263	148	1248	0	1230
TRGpnl4xsex23615	1248.51	6.58815	0.771997	8.53391	1.41489e-17	1.85829e-15	NA	NA	NA	PREDICTED: Sorghum bicolor uncharacterized LOC110431767 (LOC110431767), ncRNA	281	83.986	11	27	15	825	1096	666	937	2.9e-62	254
TRGpnl4xapo5682	23.7907	-19.4881	2.28382	-8.53313	1.42435e-17	1.8694e-15	AT3G03960.1	CCT8	T-complex protein 1 subunit theta	PREDICTED: Sorghum bicolor T-complex protein 1 subunit theta (LOC8071962), transcript variant X2, mRNA	2000	90.3	85	177	12	260	2246	85	2080	0	2603
TRGpnl4xapo30850	266.15	8.60859	1.00886	8.53301	1.42585e-17	1.87005e-15	AT5G37360.1	NA	NA	PREDICTED: Panicum hallii uncharacterized LOC112902904 (LOC112902904), transcript variant X1, mRNA	1106	84.81	82	152	10	15	1109	53	1153	0	1098
TRGpnl4xsex52414	30.1579	8.70103	1.01995	8.53087	1.45254e-17	1.90372e-15	AT3G09650.1	HCF152	Pentatricopeptide repeat-containing protein At3g09650, chloroplastic	PREDICTED: Panicum hallii pentatricopeptide repeat-containing protein At3g09650, chloroplastic (LOC112895667), mRNA	851	93.772	68	44	4	1	851	1494	2335	0	1269
TRGpnl2xsex72464	121.949	-22.8402	2.67781	-8.52944	1.47052e-17	1.92592e-15	NA	NA	NA	PREDICTED: Sorghum bicolor UPF0553 protein (LOC8078981), mRNA	1217	90.222	69	98	17	167	1371	35	1242	0	1568
TRGpnl4xapo68437	71.4552	8.32871	0.976503	8.52912	1.47464e-17	1.92997e-15	NA	NA	NA	NA	NA	NA	NA	NA	NA	NA	NA	NA	NA	NA	NA
TRGpnl4xapo26551	183.689	-8.3612	0.98034	-8.52888	1.47768e-17	1.93259e-15	AT3G02300.2	NA	NA	PREDICTED: Sorghum bicolor ultraviolet-B receptor UVR8 (LOC8064524), mRNA	1818	90.154	87	147	18	70	1872	1	1801	0	2337
TRGpnl2xsex32907	217.195	-6.66228	0.781164	-8.52866	1.48057e-17	1.93501e-15	AT3G61110.1	RPS27B	40S ribosomal protein S27-2	PREDICTED: Panicum hallii 40S ribosomal protein S27 (LOC112900337), transcript variant X2, mRNA	637	84.615	72	59	24	33	651	1	616	3.21e-166	597
TRGpnl4xsex14199	495.674	13.9675	1.63808	8.52673	1.5054e-17	1.96608e-15	AT3G56680.1	NA	NA	PREDICTED: Panicum hallii uncharacterized LOC112885909 (LOC112885909), transcript variant X1, mRNA	1518	89.46	79	118	31	45	1545	1	1493	0	1879
TRGpnl2xsex39877	139.61	-7.56312	0.887053	-8.52613	1.51326e-17	1.97496e-15	AT1G77350.2	NA	NA	PREDICTED: Setaria italica protein KRTCAP2 homolog (LOC101759848), transcript variant X3, mRNA	544	87.5	60	51	9	212	748	144	677	1.2e-170	612
TRGpnl2xsex18329	232.801	-7.9289	0.930032	-8.52541	1.52274e-17	1.98518e-15	AT4G12770.2	NA	Auxilin-related protein 2	PREDICTED: Setaria italica auxilin-related protein 2 (LOC101767154), mRNA	1909	83.971	99	215	59	2	1857	103	1973	0	1746
TRGpnl4xsex57158	249.657	26.9006	3.15536	8.52537	1.52322e-17	1.98518e-15	AT5G64500.1	NA	Probable sphingolipid transporter spinster homolog 2	PREDICTED: Setaria viridis probable sphingolipid transporter spinster homolog 2 (LOC117863776), mRNA	1760	85.455	76	217	29	47	1786	655	2395	0	1796
TRGpnl4xsex3361	38.9237	9.19667	1.07905	8.52292	1.55579e-17	2.02621e-15	NA	NA	NA	NA	NA	NA	NA	NA	NA	NA	NA	NA	NA	NA	NA
TRGpnl4xsex44164	161.093	-23.2338	2.72761	-8.51798	1.62355e-17	2.11298e-15	AT4G22240.1	PAP2	Probable plastid-lipid-associated protein 2, chloroplastic	PREDICTED: Setaria viridis probable plastid-lipid-associated protein 2, chloroplastic (LOC117845867), mRNA	1025	86.439	74	110	16	103	1118	108	1112	0	1096
TRGpnl4xapo36148	30.5059	7.57839	0.889897	8.51603	1.65116e-17	2.1474e-15	AT5G42370.1	NA	NA	PREDICTED: Sorghum bicolor uncharacterized LOC8055438 (LOC8055438), mRNA	1400	90.429	75	127	6	139	1533	286	1683	0	1836
TRGpnl4xapo69696	36.1036	8.96896	1.05394	8.50991	1.74069e-17	2.26227e-15	NA	NA	NA	NA	NA	NA	NA	NA	NA	NA	NA	NA	NA	NA	NA
TRGpnl2xsex29684	79.4382	-21.98	2.583	-8.50949	1.74701e-17	2.26889e-15	AT3G15040.1	NA	NA	PREDICTED: Setaria italica uncharacterized LOC101785447 (LOC101785447), mRNA	789	83.143	63	78	35	1	770	101	853	0	669
TRGpnl4xapo27897	45.5091	8.3041	0.975882	8.50932	1.74949e-17	2.27054e-15	AT4G14570.1	NA	NA	PREDICTED: Sorghum bicolor acylamino-acid-releasing enzyme 2 (LOC8064918), transcript variant X6, mRNA	1773	87.817	93	186	14	139	1902	398	2149	0	2050
TRGpnl4xsex66390	289.814	12.9221	1.51883	8.50795	1.77037e-17	2.29603e-15	AT4G30210.3	ATR2	NADPH--cytochrome P450 reductase 2	PREDICTED: Sorghum bicolor NADPH--cytochrome P450 reductase (LOC8057875), mRNA	2276	89.851	94	204	12	14	2268	336	2605	0	2898
TRGpnl4xsex12167	530.142	7.83182	0.920563	8.50764	1.77504e-17	2.30049e-15	AT4G21860.3	MSRB2	Peptide methionine sulfoxide reductase B2, chloroplastic	PREDICTED: Setaria italica peptide methionine sulfoxide reductase B5 (LOC101763359), mRNA	724	88.674	70	69	6	23	744	4	716	0	870
TRGpnl2xsex59735	121.884	-10.9442	1.28652	-8.50681	1.78778e-17	2.31539e-15	AT5G25760.2	PEX4	Protein PEROXIN-4	PREDICTED: Sorghum bicolor protein PEROXIN-4 (LOC110434690), transcript variant X2, mRNA	544	92.096	46	39	3	176	718	186	726	0	763
TRGpnl4xapo40031	68.0284	8.33003	0.979567	8.50379	1.835e-17	2.37489e-15	AT1G20220.1	NA	NA	PREDICTED: Setaria viridis glycine-rich cell wall structural protein 2-like (LOC117842075), transcript variant X2, mRNA	598	92.642	88	32	7	83	676	49	638	0	850
TRGpnl4xsex19125	26.4926	8.21861	0.966492	8.50355	1.83885e-17	2.37821e-15	AT2G36970.1	UGT86A1	UDP-glycosyltransferase 86A1	PREDICTED: Zea mays UDP-glycosyltransferase 86A1 (LOC103626199), mRNA	203	88.177	13	19	3	1328	1529	493	691	1.46e-57	237
TRGpnl2xsex59286	244.113	-10.6894	1.25732	-8.50172	1.86807e-17	2.41433e-15	AT5G37680.1	NA	NA	PREDICTED: Sorghum bicolor ADP-ribosylation factor-like protein 8c (LOC8077686), mRNA	835	89.461	69	65	16	228	1049	228	1052	0	1033
TRGpnl4xsex29007	80.803	8.00101	0.941199	8.50087	1.88171e-17	2.43027e-15	AT1G52520.1	FRS6	Protein FAR1-RELATED SEQUENCE 6	PREDICTED: Sorghum bicolor protein FAR1-RELATED SEQUENCE 6-like (LOC110434878), transcript variant X7, mRNA	2535	92.189	54	195	1	127	2658	401	2935	0	3581
TRGpnl2xsex52115	112.056	-3.60747	0.424373	-8.5007	1.88446e-17	2.43214e-15	AT2G46090.1	LCKB2	Sphingoid long-chain bases kinase 2, mitochondrial	PREDICTED: Panicum hallii sphingoid long-chain bases kinase 2, mitochondrial-like (LOC112875901), mRNA	1268	90.852	64	94	11	121	1377	173	1429	0	1679
TRGpnl4xsex58607	61.2404	23.9922	2.82342	8.49757	1.93607e-17	2.49702e-15	NA	NA	NA	NA	NA	NA	NA	NA	NA	NA	NA	NA	NA	NA	NA
TRGpnl2xsex20363	106.533	-22.2887	2.62314	-8.49696	1.94626e-17	2.50669e-15	NA	NA	NA	NA	NA	NA	NA	NA	NA	NA	NA	NA	NA	NA	NA
TRGpnl4xsex46929	32.0997	9.15021	1.07687	8.49701	1.94538e-17	2.50669e-15	NA	NA	NA	Digitaria exilis annotation	88	92.045	13	7	0	1	88	31773901	31773988	5.17e-24	124
TRGpnl4xsex47997	37.4127	8.19393	0.964372	8.49665	1.95139e-17	2.51156e-15	AT1G67710.1	ARR11	Two-component response regulator ARR11	PREDICTED: Setaria viridis two-component response regulator ORR26-like (LOC117856943), mRNA	2033	88.883	91	189	18	27	2039	12	2027	0	2468
TRGpnl2xsex34483	421.071	-9.20482	1.08356	-8.49499	1.97945e-17	2.54591e-15	AT3G28450.1	BIR2	Inactive LRR receptor-like serine/threonine-protein kinase BIR2	PREDICTED: Panicum hallii inactive LRR receptor-like serine/threonine-protein kinase BIR2 (LOC112899805), mRNA	2236	89.311	85	229	9	192	2424	80	2308	0	2796
TRGpnl4xsex69389	77.4658	5.48029	0.645426	8.49097	2.04923e-17	2.63385e-15	AT1G67570.1	NA	NA	PREDICTED: Sorghum bicolor uncharacterized LOC8066137 (LOC8066137), mRNA	1103	90.299	73	107	0	1	1103	537	1639	0	1445
TRGpnl4xsex11051	21.6141	8.45368	0.995953	8.48803	2.10163e-17	2.69933e-15	AT1G17840.1	ABCG11	ABC transporter G family member 11	Panicum virgatum clone PV_ABa103-K05, complete sequence	532	80.263	17	101	4	1121	1650	93229	93758	1.3e-105	398
TRGpnl4xsex35551	108.407	7.70727	0.908037	8.48784	2.10517e-17	2.70202e-15	AT5G58070.1	TIL	Temperature-induced lipocalin-1	Zea mays uncharacterized LOC100272963 (LOC100272963), mRNA<>Zea mays full-length cDNA clone ZM_BFc0048B23 mRNA, complete cds	571	95.271	46	24	2	253	820	102	672	0	902
TRGpnl4xsex35559	70.4859	10.8236	1.27579	8.48382	2.17916e-17	2.79506e-15	NA	NA	NA	NA	NA	NA	NA	NA	NA	NA	NA	NA	NA	NA	NA
TRGpnl4xapo19731	103.866	9.14773	1.07828	8.48362	2.18294e-17	2.79797e-15	AT3G13490.1	OVA5	Lysine--tRNA ligase, chloroplastic/mitochondrial	PREDICTED: Setaria viridis lysine--tRNA ligase, chloroplastic/mitochondrial (LOC117841018), mRNA	1839	89.451	76	134	26	29	1836	210	2019	0	2266
TRGpnl4xsex45307	29.6451	6.22759	0.734084	8.48349	2.18533e-17	2.79912e-15	AT3G15140.2	NA	Uncharacterized exonuclease domain-containing protein At3g15140	PREDICTED: Panicum hallii uncharacterized exonuclease domain-containing protein At3g15140 (LOC112891187), transcript variant X2, mRNA	1024	90.625	67	86	3	92	1114	267	1281	0	1351
TRGpnl4xsex15289	21.4572	8.72358	1.02834	8.48315	2.19185e-17	2.80554e-15	AT1G57820.1	ORTH2	E3 ubiquitin-protein ligase ORTHRUS 2	PREDICTED: Setaria viridis E3 ubiquitin-protein ligase ORTHRUS 2-like (LOC117847434), mRNA	1975	87.544	80	205	19	137	2086	432	2390	0	2246
TRGpnl4xsex10295	73.7175	8.2906	0.977347	8.48276	2.19913e-17	2.81293e-15	AT5G57360.1	ADO1	Adagio protein 1	PREDICTED: Panicum hallii adagio-like protein 1 (LOC112888718), mRNA	2307	89.423	93	219	18	22	2317	333	2625	0	2885
TRGpnl2xsex34076	195.058	-10.2745	1.21135	-8.48184	2.21665e-17	2.83339e-15	AT2G20860.2	LIP1	Lipoyl synthase, mitochondrial	PREDICTED: Setaria viridis lipoyl synthase, mitochondrial (LOC117863575), mRNA	1479	89.655	80	115	21	81	1525	56	1530	0	1849
TRGpnl4xsex69360	146.394	9.99508	1.17873	8.47954	2.26087e-17	2.88793e-15	AT1G67600.1	NA	NA	PREDICTED: Panicum hallii uncharacterized membrane protein YuiD-like (LOC112897118), mRNA	888	87.387	84	85	17	90	970	44	911	0	994
TRGpnl4xapo12876	380.147	-10.1372	1.19571	-8.47796	2.29177e-17	2.92539e-15	AT4G14440.1	ECI3	Enoyl-CoA delta isomerase 3	PREDICTED: Setaria viridis enoyl-CoA delta isomerase 2, peroxisomal-like (LOC117850947), mRNA	818	92.298	49	55	5	229	1045	45	855	0	1155
TRGpnl2xsex24708	145.929	-5.91558	0.697795	-8.47753	2.30018e-17	2.93211e-15	AT5G14950.1	GMII	Alpha-mannosidase 2	PREDICTED: Setaria viridis alpha-mannosidase 2 (LOC117852889), mRNA	3755	90.706	96	304	33	1	3737	485	4212	0	4959
TRGpnl2xsex59705	85.2579	-5.88684	0.694401	-8.47759	2.29908e-17	2.93211e-15	AT1G12770.1	RH47	DEAD-box ATP-dependent RNA helicase 47, mitochondrial	PREDICTED: Panicum hallii DEAD-box ATP-dependent RNA helicase 47A (LOC112890752), transcript variant X2, mRNA	1899	90.89	87	153	15	129	2018	367	2254	0	2531
TRGpnl4xapo61572	66.8212	8.86923	1.04636	8.47629	2.32487e-17	2.96156e-15	AT4G17720.1	NA	NA	PREDICTED: Setaria viridis binding partner of ACD11 1-like (LOC117865684), mRNA	1145	88.122	81	96	19	41	1171	52	1170	0	1325
TRGpnl4xsex36196	40.2965	8.88613	1.04844	8.47555	2.33972e-17	2.97843e-15	AT3G09720.1	RH57	DEAD-box ATP-dependent RNA helicase 57	PREDICTED: Panicum hallii DEAD-box ATP-dependent RNA helicase 57 (LOC112880388), mRNA	505	93.663	69	29	1	839	1340	451	955	0	752
TRGpnl4xsex26424	212.922	9.44664	1.11463	8.4751	2.34871e-17	2.98783e-15	NA	NA	NA	PREDICTED: Panicum hallii proline-rich receptor-like protein kinase PERK10 (LOC112875692), mRNA	2249	80.436	94	299	77	26	2189	90	2282	0	1585
TRGpnl4xapo496	183.098	-22.2368	2.62412	-8.474	2.37108e-17	3.01423e-15	NA	NA	NA	NA	NA	NA	NA	NA	NA	NA	NA	NA	NA	NA	NA
TRGpnl2xsex62918	296.303	-11.1431	1.315	-8.47385	2.3742e-17	3.01614e-15	AT5G62140.1	NA	NA	PREDICTED: Sorghum bicolor uncharacterized LOC8073222 (LOC8073222), mRNA	671	89.717	67	53	9	58	723	260	919	0	843
TRGpnl4xapo70385	243.686	5.83691	0.688918	8.47258	2.40026e-17	3.04717e-15	AT1G23110.7	NA	NA	PREDICTED: Setaria viridis uncharacterized LOC117859582 (LOC117859582), mRNA	808	90.347	55	72	5	284	1086	361	1167	0	1055
TRGpnl4xsex52173	30.8176	8.96932	1.05888	8.4706	2.44133e-17	3.09719e-15	NA	NA	NA	NA	NA	NA	NA	NA	NA	NA	NA	NA	NA	NA	NA
TRGpnl4xsex10088	72.4173	8.47566	1.00082	8.4687	2.48155e-17	3.14608e-15	NA	NA	NA	PREDICTED: Setaria viridis uncharacterized LOC117864757 (LOC117864757), mRNA	919	85.092	49	117	10	646	1554	66	974	0	920
TRGpnl4xsex67784	66.2719	7.84631	0.9271	8.46328	2.59953e-17	3.29341e-15	AT1G53310.3	PPC1	Phosphoenolpyruvate carboxylase 1	PREDICTED: Sorghum bicolor phosphoenolpyruvate carboxylase 2-like (LOC8069872), mRNA	2092	92.782	97	147	3	1	2090	486	2575	0	3024
TRGpnl4xsex67524	54.8766	9.14235	1.08043	8.46178	2.63332e-17	3.33395e-15	AT3G14980.3	IDM1	Increased DNA methylation 1	PREDICTED: Elaeis guineensis increased DNA methylation 1 (LOC105036756), transcript variant X3, misc_RNA	359	77.437	16	75	6	1691	2046	2704	3059	4.57e-49	209
TRGpnl4xapo52974	137.703	-21.5669	2.54902	-8.46086	2.65422e-17	3.35813e-15	AT3G56200.1	NA	NA	Zea mays full-length cDNA clone ZM_BFc0057K14 mRNA, complete cds	927	87.918	40	87	17	1023	1934	615	1531	0	1068
TRGpnl4xapo46755	229.282	-10.2283	1.20898	-8.46027	2.66763e-17	3.3728e-15	AT4G33650.1	DRP3A	Dynamin-related protein 3A	PREDICTED: Setaria italica dynamin-related protein 3B (LOC101765437), mRNA	2735	91.079	94	209	21	1	2714	385	3105	0	3666
TRGpnl4xapo18888	53.2559	-21.4551	2.53633	-8.4591	2.6945e-17	3.40447e-15	AT3G22400.1	LOX5	Linoleate 9S-lipoxygenase 5, chloroplastic	PREDICTED: Panicum hallii putative linoleate 9S-lipoxygenase 3 (LOC112877881), mRNA	2608	91.679	55	211	2	104	2711	244	2845	0	3609
TRGpnl2xsex34530	297.317	-6.66719	0.788292	-8.45777	2.72535e-17	3.44111e-15	AT3G26000.1	SKIP14	F-box protein SKIP14	PREDICTED: Sorghum bicolor F-box protein SKIP14 (LOC8073685), mRNA	2615	81.415	86	303	111	6	2503	17	2565	0	1967
TRGpnl2xsex63800	62.2284	-21.838	2.58215	-8.4573	2.7364e-17	3.45165e-15	AT1G12800.1	NA	NA	PREDICTED: Sorghum bicolor uncharacterized LOC8068220 (LOC8068220), mRNA	2245	89.844	89	222	5	9	2252	287	2526	0	2878
TRGpnl4xapo63021	71.8703	9.80005	1.15877	8.45726	2.73741e-17	3.45165e-15	AT5G40010.1	AATP1	AAA-ATPase ASD, mitochondrial	PREDICTED: Panicum hallii AAA-ATPase ASD, mitochondrial-like (LOC112884999), mRNA	1451	88.284	89	153	9	12	1452	249	1692	0	1722
TRGpnl4xapo44621	780.246	-7.43021	0.878819	-8.45477	2.79642e-17	3.52368e-15	AT2G37170.2	PIP2-2	Aquaporin PIP2-2	Zea mays clone 17778 mRNA sequence	879	94.312	60	44	4	112	990	86	958	0	1341
TRGpnl4xsex57180	110.267	10.8367	1.28265	8.44871	2.94534e-17	3.70882e-15	AT1G65730.1	YSL7	Probable metal-nicotianamine transporter YSL7	PREDICTED: Setaria viridis probable metal-nicotianamine transporter YSL12 (LOC117865497), mRNA	1909	92.142	100	148	2	1	1908	241	2148	0	2693
TRGpnl4xapo29346	310.908	-11.1583	1.3212	-8.4456	3.02491e-17	3.80645e-15	AT2G37170.2	PIP2-2	Aquaporin PIP2-2	PREDICTED: Setaria italica aquaporin PIP2-4 (LOC101753029), mRNA	1206	88.889	93	92	27	72	1267	96	1269	0	1447
TRGpnl4xsex46554	156.033	9.88108	1.17007	8.44488	3.04361e-17	3.82738e-15	AT3G12260.1	NA	NADH dehydrogenase ubiquinone 1 alpha subcomplex subunit 6	PREDICTED: Setaria viridis NADH dehydrogenase [ubiquinone] 1 alpha subcomplex subunit 6 (LOC117858574), mRNA	626	87.7	70	60	13	61	681	8	621	0	713
TRGpnl2xsex3929	146.797	-10.6631	1.2627	-8.44468	3.0488e-17	3.83132e-15	AT2G32730.1	RPN2A	26S proteasome non-ATPase regulatory subunit 1 homolog A	PREDICTED: Panicum hallii 26S proteasome non-ATPase regulatory subunit 1 homolog A-like (LOC112898011), transcript variant X2, mRNA	3164	89.76	90	275	23	67	3208	1	3137	0	4002
TRGpnl2xsex22333	138.942	-7.30935	0.865752	-8.44278	3.09882e-17	3.89156e-15	AT4G18640.1	MDIS2	Protein MALE DISCOVERER 2	PREDICTED: Setaria italica protein MALE DISCOVERER 2 (LOC101779290), transcript variant X3, mRNA	1062	87.1	48	118	13	802	1846	662	1721	0	1184
TRGpnl4xsex69354	42.8692	9.06323	1.07361	8.44185	3.12349e-17	3.9199e-15	AT1G08640.1	NA	NA	PREDICTED: Sorghum bicolor uncharacterized LOC8074057 (LOC8074057), mRNA	1310	86.336	88	127	28	35	1319	1	1283	0	1380
TRGpnl4xsex63786	32.1163	8.67191	1.02754	8.43951	3.18675e-17	3.9966e-15	AT4G37190.2	NA	NA	PREDICTED: Setaria viridis protein misato homolog 1 (LOC117848496), mRNA	1560	88.846	70	167	4	394	1946	397	1956	0	1910
TRGpnl4xsex11994	33.3151	8.49969	1.00727	8.43833	3.21903e-17	4.03436e-15	AT1G50030.1	TOR	Serine/threonine-protein kinase TOR	PREDICTED: Panicum hallii serine/threonine-protein kinase TOR (LOC112886367), mRNA	7734	92.953	97	518	13	75	7788	69	7795	0	11237
TRGpnl4xapo23246	151.242	-4.78034	0.56656	-8.43747	3.24275e-17	4.06136e-15	AT3G25800.3	PP2AA2	Serine/threonine-protein phosphatase 2A 65 kDa regulatory subunit A beta isoform	Paspalum vaginatum protein phosphatase 2a (PP2A) mRNA, complete cds	1741	96.324	99	64	0	10	1750	31	1771	0	2861
TRGpnl4xapo47612	63.8701	8.93565	1.05912	8.43689	3.25897e-17	4.07892e-15	AT2G28480.1	NA	NA	PREDICTED: Panicum hallii uncharacterized CRM domain-containing protein At3g25440, chloroplastic (LOC112895944), transcript variant X2, mRNA	1299	89.684	56	107	14	783	2061	265	1556	0	1631
TRGpnl4xapo56744	53.3084	8.44721	1.00138	8.43561	3.29472e-17	4.12091e-15	AT5G10010.1	NA	NA	PREDICTED: Setaria viridis protein HEAT INTOLERANT 4-like (LOC117865393), mRNA	1498	83.178	85	181	42	133	1581	123	1598	0	1304
TRGpnl2xsex8088	862.17	-9.23939	1.09533	-8.43528	3.3042e-17	4.12999e-15	AT3G62700.1	ABCC14	ABC transporter C family member 14	PREDICTED: Panicum hallii ABC transporter C family member 14-like (LOC112892912), mRNA	3916	88.994	98	387	29	2	3904	1234	5118	0	4804
TRGpnl4xsex30917	110.163	25.6925	3.04631	8.43398	3.34099e-17	4.17317e-15	AT4G35350.2	XCP1	Cysteine protease XCP1	NA	NA	NA	NA	NA	NA	NA	NA	NA	NA	NA	NA
TRGpnl4xapo19714	45.3335	7.81381	0.926548	8.43325	3.36207e-17	4.19669e-15	AT3G52050.1	NA	NA	PREDICTED: Setaria viridis flap endonuclease Xni-like (LOC117840884), transcript variant X1, mRNA	1254	88.915	72	105	18	725	1946	334	1585	0	1515
TRGpnl4xsex14694	63.7653	8.6197	1.02216	8.43279	3.37519e-17	4.21023e-15	AT3G13690.2	NA	NA	PREDICTED: Setaria viridis inactive protein kinase SELMODRAFT_444075-like (LOC117848191), transcript variant X2, mRNA	2289	86.981	84	258	23	96	2377	255	2510	0	2540
TRGpnl2xsex62170	98.7147	-10.6402	1.26204	-8.43092	3.42947e-17	4.27508e-15	AT3G63400.2	CYP63	Peptidyl-prolyl cis-trans isomerase CYP63	PREDICTED: Setaria italica peptidyl-prolyl cis-trans isomerase CYP95 (LOC101757732), transcript variant X1, mRNA	2821	85.927	88	296	53	24	2817	1	2747	0	2916
TRGpnl4xsex59159	121.224	25.826	3.06342	8.43045	3.44334e-17	4.2895e-15	NA	NA	NA	PREDICTED: Setaria viridis uncharacterized LOC117863643 (LOC117863643), transcript variant X1, mRNA	972	78.807	63	189	11	413	1379	942	1901	3.42e-178	638
TRGpnl2xsex5378	74.9114	-4.67354	0.554372	-8.43033	3.44693e-17	4.29111e-15	AT4G19950.1	NA	NA	Zea mays uncharacterized LOC100276777 (LOC100276777), mRNA<>Zea mays clone 280544 hypothetical protein mRNA, complete cds	1013	88.648	55	108	6	263	1270	233	1243	0	1227
TRGpnl4xsex44726	54.5685	9.32981	1.10689	8.42887	3.49032e-17	4.34222e-15	AT3G14460.1	NA	Putative disease resistance protein At3g14460	Setaria viridis cultivar ME034v chromosome 2	1491	87.257	99	183	6	9	1494	41566937	41565449	0	1694
TRGpnl4xsex3827	23.8327	8.71986	1.03456	8.42857	3.49924e-17	4.35041e-15	NA	NA	NA	NA	NA	NA	NA	NA	NA	NA	NA	NA	NA	NA	NA
TRGpnl4xsex50635	441.49	7.39572	0.877529	8.42789	3.51958e-17	4.37278e-15	AT5G45410.3	NA	NA	PREDICTED: Setaria viridis uncharacterized LOC117857421 (LOC117857421), mRNA	1362	90.015	83	109	11	2	1346	20	1371	0	1736
TRGpnl2xsex382	45.6863	-21.5714	2.56003	-8.42622	3.57023e-17	4.43275e-15	NA	NA	NA	NA	NA	NA	NA	NA	NA	NA	NA	NA	NA	NA	NA
TRGpnl4xsex5997	42.0793	10.3368	1.22708	8.42389	3.64187e-17	4.51869e-15	AT5G58020.1	NA	NA	PREDICTED: Sorghum bicolor protein RTF2 homolog (LOC8065413), mRNA	1123	91.006	63	95	4	108	1225	127	1248	0	1509
TRGpnl4xsex65266	26.6402	8.82501	1.04771	8.42317	3.66424e-17	4.54341e-15	NA	NA	NA	PREDICTED: Panicum hallii uncharacterized LOC112897273 (LOC112897273), mRNA	588	80.952	51	69	17	1	565	555	1122	2.08e-114	425
TRGpnl4xsex31081	28.5547	8.7979	1.04456	8.42262	3.68157e-17	4.56187e-15	AT3G22990.1	LFR	Armadillo repeat-containing protein LFR	PREDICTED: Sorghum bicolor armadillo repeat-containing protein LFR (LOC8055439), mRNA	539	87.941	60	49	8	145	671	1120	1654	1.94e-173	621
TRGpnl4xsex4819	40.683	9.45897	1.12317	8.4217	3.71058e-17	4.59476e-15	AT3G47570.1	NA	Probable LRR receptor-like serine/threonine-protein kinase At3g47570	PREDICTED: Aegilops tauschii subsp. tauschii probable LRR receptor-like serine/threonine-protein kinase At3g47570 (LOC109773040), mRNA	639	76.682	59	135	13	1	632	2445	3076	2.09e-89	342
TRGpnl4xapo35308	23.9339	22.1177	2.62645	8.42114	3.72845e-17	4.61382e-15	NA	NA	NA	Digitaria exilis annotation	105	94.286	21	3	1	359	463	36703572	36703673	3.63e-34	158
TRGpnl4xapo55340	138.276	-6.33917	0.753137	-8.41703	3.86141e-17	4.77517e-15	AT5G55125.2	NA	NA	PREDICTED: Sorghum bicolor uncharacterized LOC110435392 (LOC110435392), ncRNA	443	83.296	67	52	18	190	619	316	749	1.55e-103	388
TRGpnl4xapo33325	107.814	8.61571	1.02411	8.41287	4.00109e-17	4.94463e-15	AT2G27020.1	PAG1	Proteasome subunit alpha type-3	PREDICTED: Setaria viridis proteasome subunit alpha type-3 (LOC117855085), mRNA	952	90.441	81	80	9	205	1152	203	1147	0	1243
TRGpnl2xsex69607	117.569	-6.76092	0.803779	-8.41142	4.05091e-17	5.00288e-15	AT4G21240.1	NA	Putative F-box protein At4g21240	Setaria viridis cultivar ME034v chromosome 2	1374	84.716	66	190	16	366	1730	28376220	28374858	0	1356
TRGpnl4xapo39610	90.3043	-19.4176	2.30865	-8.41076	4.07346e-17	5.02739e-15	AT1G19150.1	LHCA6	Photosystem I chlorophyll a/b-binding protein 6, chloroplastic	PREDICTED: Setaria viridis photosystem I chlorophyll a/b-binding protein 6, chloroplastic (LOC117844986), mRNA	849	89.399	59	69	15	123	955	88	931	0	1050
TRGpnl4xsex67015	35.1709	8.46738	1.00682	8.41002	4.09946e-17	5.05612e-15	AT2G16930.2	NA	NA	PREDICTED: Sorghum bicolor 50S ribosomal protein L27 (LOC8071153), mRNA	532	90.226	64	46	3	195	720	274	805	0	689
TRGpnl4xapo53470	95.4341	8.42784	1.00217	8.40961	4.11393e-17	5.07062e-15	AT5G20570.1	RBX1A	RING-box protein 1a	PREDICTED: Setaria viridis RING-box protein 1-like (LOC117856011), mRNA	684	88.304	61	64	10	169	843	56	732	0	806
TRGpnl4xsex53337	197.863	7.73486	0.919947	8.40795	4.17246e-17	5.13935e-15	AT5G50870.1	UBC27	Ubiquitin-conjugating enzyme E2 27	PREDICTED: Setaria italica ubiquitin-conjugating enzyme E2 27 (LOC101752726), mRNA	785	90.828	67	68	3	154	935	147	930	0	1048
TRGpnl2xsex66775	38.6495	-21.1893	2.52082	-8.40571	4.25273e-17	5.23476e-15	AT3G01290.1	HIR3	Hypersensitive-induced response protein 3	NA	NA	NA	NA	NA	NA	NA	NA	NA	NA	NA	NA
TRGpnl4xsex31180	862.281	14.9439	1.7779	8.40537	4.26513e-17	5.24348e-15	NA	NA	NA	NA	NA	NA	NA	NA	NA	NA	NA	NA	NA	NA	NA
TRGpnl4xapo70446	35.133	8.72086	1.03754	8.40536	4.26544e-17	5.24348e-15	AT4G34100.2	SUD1	Probable E3 ubiquitin ligase SUD1	PREDICTED: Panicum hallii probable E3 ubiquitin ligase SUD1 (LOC112897155), transcript variant X1, mRNA	2663	83.778	90	361	35	15	2634	68	2702	0	2459
TRGpnl2xsex62642	187.641	-5.8006	0.690152	-8.40482	4.2853e-17	5.26441e-15	AT3G52600.1	CWINV2	Beta-fructofuranosidase, insoluble isoenzyme CWINV2	PREDICTED: Panicum hallii beta-fructofuranosidase, cell wall isozyme-like (LOC112891868), mRNA	1775	87.718	85	189	14	39	1806	50	1802	0	2043
TRGpnl2xsex34177	64.2078	-21.8105	2.59563	-8.40279	4.35976e-17	5.35237e-15	AT3G01370.1	CFM2	CRM-domain containing factor CFM2, chloroplastic	PREDICTED: Panicum hallii CRM-domain containing factor CFM2, chloroplastic (LOC112899893), mRNA	2852	86.886	89	331	25	1	2833	549	3376	0	3155
TRGpnl4xsex21556	126.837	9.81017	1.16755	8.40239	4.37473e-17	5.3672e-15	AT1G47710.1	NA	Serpin-ZX	PREDICTED: Panicum hallii serpin-ZXA-like (LOC112874980), mRNA	1381	89.066	82	116	24	63	1429	84	1443	0	1681
TRGpnl4xapo22399	92.4072	-21.1851	2.522	-8.40013	4.45985e-17	5.46803e-15	AT2G47350.1	NA	NA	PREDICTED: Setaria viridis uncharacterized LOC117839387 (LOC117839387), mRNA	1935	86.305	79	219	26	237	2159	478	2378	0	2063
TRGpnl2xsex16653	150.537	-23.0989	2.75015	-8.39915	4.49721e-17	5.50658e-15	AT1G21680.1	NA	NA	Oryza sativa Indica Group cultivar Shuhui498 chromosome 12 sequence	566	81.095	73	71	13	201	748	13087448	13086901	6.47e-113	420
TRGpnl4xsex59607	29.1702	8.83081	1.05139	8.39917	4.49655e-17	5.50658e-15	AT5G10010.1	NA	NA	Zea mays ATP/GTP binding protein (LOC100283477), mRNA<>Zea mays clone 282264 ATP/GTP binding protein mRNA, complete cds	402	88.557	47	46	0	437	838	799	1200	2.89e-133	488
TRGpnl2xsex70172	1292.79	-2.186	0.26028	-8.39867	4.5158e-17	5.52571e-15	AT2G18110.1	NA	Elongation factor 1-delta 2	PREDICTED: Panicum hallii elongation factor 1-delta 1 (LOC112879630), mRNA	708	91.949	46	51	4	99	800	152	859	0	987
TRGpnl4xsex66965	17.717	8.50124	1.01248	8.39642	4.60281e-17	5.62849e-15	AT1G78910.1	NA	RNA pseudouridine synthase 3, mitochondrial	PREDICTED: Sorghum bicolor RNA pseudouridine synthase 3, mitochondrial (LOC8063999), mRNA	1435	90.314	97	112	5	6	1413	809	2243	0	1855
TRGpnl4xsex30817	102.971	10.3381	1.23216	8.39025	4.85103e-17	5.92812e-15	NA	NA	NA	NA	NA	NA	NA	NA	NA	NA	NA	NA	NA	NA	NA
TRGpnl2xsex63068	43.9194	-21.3644	2.54688	-8.38844	4.9265e-17	6.01641e-15	AT5G47120.1	BI-1	Bax inhibitor 1	PREDICTED: Sorghum bicolor bax inhibitor 1 (LOC8055067), mRNA	763	91.35	49	58	8	330	1088	244	1002	0	1037
TRGpnl2xsex10052	60.2468	-4.44631	0.530164	-8.38667	5.00109e-17	6.10349e-15	AT1G80410.1	NA	NA	PREDICTED: Sorghum bicolor N-terminal acetyltransferase A complex auxiliary subunit NAA15 (LOC8054385), mRNA	3468	89.735	95	299	34	96	3517	61	3517	0	4379
TRGpnl2xsex21515	149.293	-11.2234	1.33843	-8.38546	5.05294e-17	6.16273e-15	AT3G14470.2	RPPL1	Putative disease resistance RPP13-like protein 1	Setaria viridis cultivar ME034v chromosome 8	1117	75.38	77	203	50	194	1289	42073242	42072177	2.81e-128	473
TRGpnl4xapo19360	70.983	8.56966	1.0224	8.38187	5.20918e-17	6.34856e-15	AT5G62290.2	NA	Chloride conductance regulatory protein ICln	PREDICTED: Setaria italica chloride conductance regulatory protein ICln (LOC101764183), mRNA	1184	88.429	86	121	7	38	1210	3	1181	0	1413
TRGpnl4xapo32765	25.7634	8.35189	0.996431	8.38181	5.21212e-17	6.34856e-15	AT5G04260.1	WCRKC2	Thioredoxin-like 3-2, chloroplastic	Zea mays full-length cDNA clone ZM_BFb0042B20 mRNA, complete cds	958	82.15	57	114	30	184	1102	155	1094	0	769
TRGpnl4xsex44725	73.6403	9.06467	1.08164	8.38047	5.27182e-17	6.41325e-15	AT3G14460.1	NA	Putative disease resistance protein At3g14460	Setaria viridis cultivar ME034v chromosome 2	1491	87.257	99	183	6	9	1494	41566937	41565449	0	1694
TRGpnl4xapo586	159.343	8.75592	1.04481	8.38038	5.27556e-17	6.41325e-15	AT3G26710.1	CCB1	Protein COFACTOR ASSEMBLY OF COMPLEX C SUBUNIT B CCB1, chloroplastic	PREDICTED: Setaria italica protein COFACTOR ASSEMBLY OF COMPLEX C SUBUNIT B CCB1, chloroplastic (LOC101755505), mRNA	918	85.839	64	91	14	3	894	71	975	0	939
TRGpnl4xapo54768	96.4536	-21.5622	2.57293	-8.38043	5.2735e-17	6.41325e-15	AT3G06720.1	IMPA1	Importin subunit alpha-1	PREDICTED: Sorghum bicolor importin subunit alpha-1a (LOC110433951), mRNA	2287	88.238	94	209	43	1	2266	2	2249	0	2678
TRGpnl4xapo49123	280.439	-3.07223	0.366628	-8.37971	5.30599e-17	6.44604e-15	AT1G01630.1	NA	NA	PREDICTED: Setaria viridis CRAL-TRIO domain-containing protein YKL091C-like (LOC117857728), mRNA	739	90.663	45	67	2	406	1143	230	967	0	981
TRGpnl4xsex57351	257.32	10.7929	1.28802	8.37941	5.31937e-17	6.45808e-15	AT3G48100.1	ARR5	Two-component response regulator ARR5	PREDICTED: Setaria viridis two-component response regulator ORR6-like (LOC117848331), mRNA	413	91.041	29	31	4	488	900	322	728	1.19e-152	553
TRGpnl4xsex48989	40.7189	9.21262	1.09965	8.37776	5.39463e-17	6.54518e-15	AT5G17620.1	AUG7	AUGMIN subunit 7	PREDICTED: Setaria viridis AUGMIN subunit 7 (LOC117857781), mRNA	1136	89.789	69	104	8	305	1438	90	1215	0	1445
TRGpnl4xapo63364	277.32	-22.2932	2.66119	-8.37717	5.42152e-17	6.57352e-15	AT3G17840.1	RLK902	Probable inactive receptor kinase RLK902	PREDICTED: Sorghum bicolor pollen receptor-like kinase 3 (LOC8076615), mRNA	492	82.114	63	74	9	1	488	1471	1952	1.46e-109	409
TRGpnl4xsex40920	42.0146	7.49097	0.894303	8.37632	5.46097e-17	6.61705e-15	AT2G30695.1	NA	NA	PREDICTED: Setaria viridis uncharacterized LOC117844712 (LOC117844712), transcript variant X2, mRNA	828	85.266	54	107	12	92	913	75	893	0	839
TRGpnl2xsex26111	136.697	-11.1097	1.32656	-8.37484	5.53008e-17	6.69644e-15	NA	NA	NA	PREDICTED: Setaria viridis nuclear poly(A) polymerase 4-like (LOC117851750), transcript variant X3, mRNA	1179	81.34	90	146	45	68	1201	1956	3105	0	891
TRGpnl2xsex29559	161.736	-10.7434	1.2829	-8.37435	5.55315e-17	6.72e-15	AT1G65730.1	YSL7	Probable metal-nicotianamine transporter YSL7	PREDICTED: Setaria viridis probable metal-nicotianamine transporter YSL13 (LOC117865167), mRNA	1994	90.12	89	187	8	1	1990	289	2276	0	2582
TRGpnl2xsex50425	91.72	-10.5294	1.25743	-8.37377	5.58023e-17	6.74839e-15	AT3G19960.5	VIII-1	Myosin-1	PREDICTED: Sorghum bicolor myosin-1 (LOC8067384), mRNA	3613	92.831	97	245	10	3	3606	704	4311	0	5225
TRGpnl4xsex61745	119.12	8.20513	0.979874	8.37365	5.58595e-17	6.75092e-15	AT4G12910.1	SCPL20	Serine carboxypeptidase-like 20	PREDICTED: Setaria viridis serine carboxypeptidase 1-like (LOC117850562), mRNA	1477	88.626	81	157	7	33	1502	161	1633	0	1786
TRGpnl4xsex15513	116.948	9.71814	1.16059	8.37345	5.59537e-17	6.75791e-15	NA	NA	NA	Saccharum officinarum cultivar Badila transcription factor (DREB2B) mRNA, complete cds	55	98.182	10	1	0	487	541	182	236	8.85e-16	97.1
TRGpnl4xsex60938	37.9158	8.04159	0.96039	8.37325	5.60484e-17	6.76497e-15	AT1G08070.2	PCMP-H12	Pentatricopeptide repeat-containing protein At1g08070, chloroplastic	Saccharum spontaneum clone BAC Ss52A01 Protein-L-isoaspartate O-methyltransferase (SS52A01_000001) pseudogene, complete sequence; hypothetical protein (SS52A01_000006), hypothetical protein (SS52A01_000002), hypothetical protein (SS52A01_000007), hypothetical protein (SS52A01_000008), zinc finger MYM-type protein 1-like isoform X2 (SS52A01_000003), hypothetical protein (SS52A01_000009), and hypot…	1858	91.173	82	163	1	14	1870	40282	42139	0	2521
TRGpnl4xapo21482	131.637	8.35202	0.997558	8.37246	5.64265e-17	6.80619e-15	AT1G09140.3	SR30	Serine/arginine-rich splicing factor SR30	PREDICTED: Panicum hallii serine/arginine-rich-splicing factor SR34-like (LOC112875492), transcript variant X6, mRNA	871	91.274	51	64	7	1	871	35	893	0	1177
TRGpnl4xapo70432	300.362	-11.4608	1.36894	-8.37202	5.66399e-17	6.82751e-15	AT3G21200.1	GLUTRBP	Glutamyl-tRNA reductase-binding protein, chloroplastic	Zea mays uncharacterized LOC100216583 (LOC100216583), mRNA<>Zea mays full-length cDNA clone ZM_BFb0150L22 mRNA, complete cds	1203	89.692	84	75	19	180	1363	1	1173	0	1489
TRGpnl4xsex41035	53.1503	7.82733	0.935333	8.3685	5.83556e-17	7.02978e-15	AT2G02370.3	NA	NA	PREDICTED: Sorghum bicolor transmembrane protein 64 (LOC8079377), transcript variant X2, mRNA	567	83.774	53	76	11	813	1378	745	1296	1e-143	523
TRGpnl4xsex46131	40.0366	9.62388	1.1501	8.36784	5.86818e-17	7.0645e-15	AT5G56890.1	NA	NA	PREDICTED: Panicum hallii receptor-like serine/threonine-protein kinase ALE2 (LOC112895337), transcript variant X2, mRNA	2621	90.729	95	235	3	235	2847	814	3434	0	3487
TRGpnl4xsex20303	42.4912	7.48257	0.894259	8.36734	5.89341e-17	7.09029e-15	AT1G55270.1	NA	F-box/kelch-repeat protein At1g55270	PREDICTED: Sorghum bicolor F-box/kelch-repeat protein At1g55270 (LOC8062265), mRNA	1553	90.277	75	129	16	37	1572	83	1630	0	2012
TRGpnl4xapo53618	503.481	8.95732	1.0706	8.36662	5.92931e-17	7.12888e-15	AT1G23390.1	NA	F-box/kelch-repeat protein At1g23390	PREDICTED: Setaria italica F-box/kelch-repeat protein At1g23390 (LOC101767619), mRNA	952	85.819	74	89	22	1	944	807	1720	0	968
TRGpnl2xsex59509	68.4478	-5.54799	0.663229	-8.36512	6.00526e-17	7.21088e-15	AT3G13062.1	NA	NA	PREDICTED: Sorghum bicolor uncharacterized LOC8084485 (LOC8084485), mRNA	1240	88.468	73	126	6	32	1258	117	1352	0	1482
TRGpnl4xapo28969	69.7682	9.5516	1.14183	8.3652	6.00152e-17	7.21088e-15	AT2G27920.1	SCPL51	Serine carboxypeptidase-like 51	PREDICTED: Setaria italica serine carboxypeptidase-like 51 (LOC101767582), mRNA	1446	89.142	86	131	16	1	1439	123	1549	0	1777
TRGpnl4xsex1009	100.519	25.506	3.04974	8.36332	6.09753e-17	7.31696e-15	AT3G07040.1	RPM1	Disease resistance protein RPM1	PREDICTED: Sorghum bicolor putative disease resistance RPP13-like protein 3 (LOC8076344), mRNA	2807	74.564	66	608	78	502	3270	261	2999	0	1131
TRGpnl4xapo22653	28.574	8.14857	0.974665	8.36038	6.25146e-17	7.49684e-15	NA	NA	NA	NA	NA	NA	NA	NA	NA	NA	NA	NA	NA	NA	NA
TRGpnl4xsex27	29.1114	8.14972	0.974941	8.35919	6.31483e-17	7.56796e-15	AT1G60900.1	U2AF65B	Splicing factor U2af large subunit B	PREDICTED: Setaria italica splicing factor U2af large subunit B (LOC101768495), transcript variant X1, mRNA	1245	90.763	76	104	7	947	2185	583	1822	0	1652
TRGpnl4xsex20553	169.428	24.9051	2.97947	8.35891	6.33003e-17	7.58131e-15	AT2G02860.1	SUC3	Sucrose transport protein SUC3	PREDICTED: Setaria italica sucrose transport protein SUT1 (LOC101767460), mRNA	1781	87.984	87	156	29	6	1767	325	2066	0	2050
TRGpnl4xsex48537	72.5504	8.20744	0.982037	8.35757	6.40225e-17	7.66286e-15	AT3G10270.2	GYRBC	DNA gyrase subunit B, chloroplastic	PREDICTED: Setaria viridis DNA gyrase subunit B, chloroplastic/mitochondrial (LOC117857693), mRNA	2301	90.787	92	180	23	1	2289	146	2426	0	3046
TRGpnl4xsex17688	358.298	9.18583	1.09935	8.35566	6.50659e-17	7.78275e-15	NA	NA	NA	PREDICTED: Setaria italica uncharacterized LOC101781343 (LOC101781343), mRNA	1546	78.137	59	246	50	1334	2829	310	1813	0	898
TRGpnl4xsex1989	21.9564	8.22796	0.984763	8.35528	6.52804e-17	7.8034e-15	NA	NA	NA	NA	NA	NA	NA	NA	NA	NA	NA	NA	NA	NA	NA
TRGpnl2xsex67948	190.517	-8.48965	1.01611	-8.35501	6.54248e-17	7.81564e-15	AT5G13640.1	PDAT1	Phospholipid:diacylglycerol acyltransferase 1	PREDICTED: Sorghum bicolor phospholipid:diacylglycerol acyltransferase 1 (LOC8081010), mRNA	2289	91.437	89	147	23	171	2419	1	2280	0	3096
TRGpnl4xsex4373	78.459	7.63141	0.913477	8.35425	6.58522e-17	7.86166e-15	AT3G21640.1	FKBP42	Peptidyl-prolyl cis-trans isomerase FKBP42	PREDICTED: Panicum hallii peptidyl-prolyl cis-trans isomerase FKBP42 (LOC112884890), mRNA	1314	86.682	81	132	21	202	1492	604	1897	0	1417
TRGpnl2xsex6471	231.602	-4.23217	0.506636	-8.35346	6.62906e-17	7.90893e-15	AT1G71110.1	NA	NA	PREDICTED: Sorghum bicolor uncharacterized LOC8070429 (LOC8070429), mRNA	1838	88.194	89	161	31	37	1833	228	2050	0	2141
TRGpnl2xsex54252	104.313	-2.2412	0.268413	-8.34984	6.83555e-17	8.15005e-15	AT1G14300.1	NA	NA	PREDICTED: Panicum hallii protein HGH1 homolog (LOC112877068), mRNA	884	91.742	57	65	5	1	876	287	1170	0	1221
TRGpnl2xsex60380	215.888	-7.05693	0.845213	-8.34929	6.86743e-17	8.18283e-15	AT1G05940.1	CAT9	Cationic amino acid transporter 9, chloroplastic	PREDICTED: Sorghum bicolor cationic amino acid transporter 9, chloroplastic (LOC8073963), mRNA	1739	90.914	91	137	9	1	1731	274	1999	0	2316
TRGpnl4xsex992	341.297	12.1627	1.45684	8.34867	6.90353e-17	8.22059e-15	NA	NA	NA	NA	NA	NA	NA	NA	NA	NA	NA	NA	NA	NA	NA
TRGpnl2xsex46961	184.061	-24.0012	2.87577	-8.34599	7.06206e-17	8.40399e-15	AT5G53560.1	CYTB5-E	Cytochrome b5 isoform E	PREDICTED: Zea mays uncharacterized LOC100383035 (LOC100383035), transcript variant X2, mRNA	576	87.153	57	59	9	157	723	100	669	6.09e-179	640
TRGpnl2xsex34847	1147.79	-9.46318	1.13388	-8.34584	7.07088e-17	8.40911e-15	NA	NA	NA	PREDICTED: Sorghum bicolor abscisic stress-ripening protein 3 (LOC8073983), mRNA	90	96.667	20	3	0	1	90	298	387	5.5e-32	150
TRGpnl2xsex36615	214.603	-3.50553	0.42014	-8.34372	7.19893e-17	8.55594e-15	AT1G29370.1	NA	NA	PREDICTED: Sorghum bicolor uncharacterized LOC8064735 (LOC8064735), mRNA	2937	86.755	94	315	29	21	2898	160	3081	0	3201
TRGpnl4xapo30156	141.959	6.63427	0.7952	8.34289	7.2497e-17	8.61078e-15	AT2G24790.1	COL3	Zinc finger protein CONSTANS-LIKE 3	PREDICTED: Sorghum bicolor zinc finger protein CONSTANS-LIKE 3 (LOC8059668), mRNA	1267	86.74	73	84	38	59	1280	1	1228	0	1332
TRGpnl4xapo18233	150.117	-10.0748	1.20764	-8.34256	7.27023e-17	8.62966e-15	AT3G02090.1	NA	Probable mitochondrial-processing peptidase subunit beta, mitochondrial	PREDICTED: Panicum hallii probable mitochondrial-processing peptidase subunit beta, mitochondrial (LOC112876310), mRNA	1739	93.675	82	108	2	47	1784	3	1740	0	2601
TRGpnl4xsex69236	112.554	7.99205	0.958264	8.34013	7.42058e-17	8.80251e-15	AT1G79730.1	VIP2	Protein PAF1 homolog	PREDICTED: Setaria italica protein PAF1 homolog (LOC101766547), mRNA	2072	88.707	97	188	35	1	2045	725	2777	0	2488
TRGpnl4xsex21914	43.8869	5.38318	0.645467	8.33997	7.43072e-17	8.80893e-15	AT4G19100.1	PAM68	Protein PAM68, chloroplastic	Zea mays clone 311422 ABC-type Co2+ transport system, permease component mRNA, complete cds	621	85.185	66	79	8	32	647	23	635	1.61e-174	625
TRGpnl4xsex64982	119.365	25.7575	3.0896	8.33684	7.63013e-17	9.03956e-15	NA	NA	NA	NA	NA	NA	NA	NA	NA	NA	NA	NA	NA	NA	NA
TRGpnl4xapo29885	160.096	-10.1883	1.2222	-8.33605	7.68117e-17	9.09426e-15	AT5G11850.1	NA	NA	PREDICTED: Panicum hallii probable serine/threonine-protein kinase SIS8 (LOC112882818), mRNA	2854	89.173	95	262	26	98	2920	512	3349	0	3515
TRGpnl4xsex59442	15.0727	8.64276	1.03685	8.3356	7.71091e-17	9.12366e-15	AT4G27010.1	NA	NA	PREDICTED: Setaria viridis uncharacterized LOC117845102 (LOC117845102), transcript variant X2, mRNA	7199	89.332	95	711	29	1	7181	867	8026	0	8986
TRGpnl2xsex24781	1140.53	-2.37304	0.284704	-8.33511	7.74246e-17	9.15517e-15	AT1G10500.1	ISCA	Iron-sulfur assembly protein IscA, chloroplastic	PREDICTED: Panicum hallii uncharacterized protein slr1417 (LOC112889183), transcript variant X2, mRNA	815	81.472	75	92	31	192	997	82	846	4.03e-171	614
TRGpnl2xsex7348	269.925	-3.65505	0.43878	-8.33003	8.08232e-17	9.55098e-15	AT1G64530.1	NLP6	Protein NLP6	PREDICTED: Sorghum bicolor protein NLP3 (LOC8077550), mRNA	2771	90.725	80	230	12	269	3021	265	3026	0	3668
TRGpnl2xsex54774	62.1859	-22.3356	2.68185	-8.32842	8.19295e-17	9.66945e-15	NA	NA	NA	NA	NA	NA	NA	NA	NA	NA	NA	NA	NA	NA	NA
TRGpnl4xapo55437	301.519	-10.676	1.28188	-8.32844	8.19156e-17	9.66945e-15	AT1G17840.1	ABCG11	ABC transporter G family member 11	PREDICTED: Panicum hallii ABC transporter G family member 11-like (LOC112879461), transcript variant X1, mRNA	1952	88.166	79	217	10	466	2411	402	2345	0	2313
TRGpnl4xapo18702	65.7125	9.10382	1.09317	8.32793	8.22705e-17	9.70354e-15	NA	NA	NA	NA	NA	NA	NA	NA	NA	NA	NA	NA	NA	NA	NA
TRGpnl4xsex52860	204.661	5.94098	0.713482	8.32673	8.31026e-17	9.79549e-15	NA	NA	NA	Digitaria exilis annotation	585	75.385	31	117	21	463	1041	12770668	12771231	1.38e-63	257
TRGpnl2xsex67576	163.318	-10.2766	1.23433	-8.32564	8.38712e-17	9.87983e-15	AT5G63440.2	NA	UPF0235 protein At5g63440	PREDICTED: Setaria viridis UPF0235 protein At5g63440 (LOC117844539), mRNA	953	90.451	57	61	23	360	1297	165	1102	0	1229
TRGpnl4xsex40568	237.97	5.11178	0.614404	8.3199	8.80366e-17	1.03639e-14	AT1G13080.2	CYP71B2	Cytochrome P450 71B2	PREDICTED: Sorghum bicolor 4-hydroxyphenylacetaldehyde oxime monooxygenase-like (LOC8057306), transcript variant X1, mRNA	988	86.336	84	130	5	91	1077	677	1660	0	1072
TRGpnl2xsex712	453.561	-7.42929	0.893028	-8.31921	8.85478e-17	1.04175e-14	AT3G13580.5	RPL7D	60S ribosomal protein L7-4	PREDICTED: Panicum hallii 60S ribosomal protein L7-3-like (LOC112898043), mRNA	900	92.444	74	60	6	25	922	72	965	0	1279
TRGpnl4xsex52082	16.0534	8.29668	0.997343	8.31879	8.88695e-17	1.04488e-14	AT4G29420.1	NA	F-box/LRR-repeat protein At4g29420	Setaria viridis cultivar ME034v chromosome 5	1205	81.992	64	187	22	1012	2202	11306582	11305394	0	996
TRGpnl4xsex560	81.0168	25.1924	3.02852	8.31841	8.91492e-17	1.04751e-14	NA	NA	NA	NA	NA	NA	NA	NA	NA	NA	NA	NA	NA	NA	NA
TRGpnl4xsex66864	46.4125	8.86913	1.06622	8.3183	8.92305e-17	1.0478e-14	AT1G80770.1	NA	NA	PREDICTED: Setaria viridis nucleolar GTP-binding protein 1 (LOC117861533), transcript variant X2, misc_RNA	1465	89.42	86	135	11	38	1501	56	1501	0	1829
TRGpnl4xsex66388	106.324	10.4908	1.26121	8.31808	8.93963e-17	1.04909e-14	AT4G25840.1	GPP1	(DL)-glycerol-3-phosphatase 1	PREDICTED: Setaria viridis (DL)-glycerol-3-phosphatase 2 (LOC117860577), mRNA	772	92.617	70	53	3	2	769	100	871	0	1107
TRGpnl2xsex70674	147.74	-11.2203	1.34898	-8.31758	8.97793e-17	1.05292e-14	AT2G44860.2	NA	Probable ribosome biogenesis protein RLP24	PREDICTED: Setaria viridis probable ribosome biogenesis protein RLP24 (LOC117840360), mRNA	585	87.009	56	58	7	121	696	171	746	4.87e-180	643
TRGpnl4xsex15304	121.713	11.6009	1.39486	8.31686	9.03259e-17	1.05866e-14	AT3G57190.1	PRFB3	Peptide chain release factor PrfB3, chloroplastic	PREDICTED: Sorghum bicolor peptide chain release factor PrfB3, chloroplastic (LOC8077931), transcript variant X2, misc_RNA	1420	86.972	90	135	22	15	1427	42	1418	0	1552
TRGpnl4xapo32399	380.836	7.11304	0.855331	8.31612	9.08888e-17	1.06459e-14	AT3G11670.1	DGD1	Digalactosyldiacylglycerol synthase 1, chloroplastic	PREDICTED: Setaria italica digalactosyldiacylglycerol synthase 1, chloroplastic (LOC101759231), transcript variant X1, mRNA	2077	91.093	84	182	2	1	2074	449	2525	0	2808
TRGpnl4xapo59862	362.539	-11.5593	1.39018	-8.31495	9.17875e-17	1.07444e-14	AT1G30620.2	MUR4	UDP-arabinose 4-epimerase 1	PREDICTED: Sorghum bicolor probable UDP-arabinose 4-epimerase 2 (LOC110436405), transcript variant X1, mRNA	1785	88.796	84	173	21	242	2017	174	1940	0	2163
TRGpnl4xapo52683	195.094	-22.9711	2.7636	-8.31204	9.40718e-17	1.10049e-14	NA	NA	NA	NA	NA	NA	NA	NA	NA	NA	NA	NA	NA	NA	NA
TRGpnl2xsex59721	2368.85	-5.27429	0.634568	-8.31161	9.44098e-17	1.10375e-14	AT2G22240.1	IPS2	Inositol-3-phosphate synthase isozyme 2	PREDICTED: Panicum hallii inositol-3-phosphate synthase (LOC112876166), mRNA	1823	91.717	66	121	19	417	2222	1	1810	0	2503
TRGpnl2xsex75403	38.516	-21.0211	2.52918	-8.31143	9.45581e-17	1.10479e-14	AT5G02530.2	ALY2	THO complex subunit 4B	PREDICTED: Sorghum bicolor THO complex subunit 4B (LOC8069134), transcript variant X1, mRNA	812	86.084	70	86	18	1	802	308	1102	0	848
TRGpnl4xsex68787	33.7204	8.82398	1.06177	8.3106	9.52191e-17	1.11181e-14	AT1G16020.2	NA	NA	PREDICTED: Panicum hallii vacuolar fusion protein CCZ1 homolog (LOC112897003), transcript variant X1, mRNA	1916	90.188	78	164	16	177	2074	210	2119	0	2475
TRGpnl2xsex1908	642.767	-9.10068	1.09533	-8.3086	9.68387e-17	1.13002e-14	AT5G03880.1	NA	NA	PREDICTED: Panicum hallii uncharacterized LOC112896616 (LOC112896616), mRNA	1089	87.144	75	106	25	150	1229	109	1172	0	1205
TRGpnl4xsex16728	65.2961	9.50704	1.14458	8.30612	9.88856e-17	1.15318e-14	NA	NA	NA	Zea mays uncharacterized LOC100275156 (LOC100275156), mRNA	262	88.168	27	19	3	146	395	89	350	3.05e-77	302
TRGpnl2xsex2335	499.115	-9.17732	1.10506	-8.30479	9.99937e-17	1.16537e-14	AT1G74920.1	ALDH10A8	Betaine aldehyde dehydrogenase 1, chloroplastic	PREDICTED: Sorghum bicolor betaine aldehyde dehydrogenase 2 (LOC8075627), mRNA	1657	91.672	84	115	13	190	1827	114	1766	0	2274
TRGpnl4xapo7874	221.672	8.54369	1.02894	8.30341	1.01163e-16	1.17826e-14	AT4G26750.1	LIP5	Protein HOMOLOG OF MAMMALIAN LYST-INTERACTING PROTEIN 5	PREDICTED: Panicum hallii protein HOMOLOG OF MAMMALIAN LYST-INTERACTING PROTEIN 5 (LOC112889985), mRNA	1854	86.246	85	198	34	102	1910	1	1842	0	1958
TRGpnl2xsex14804	104.996	-9.95006	1.19844	-8.30248	1.01956e-16	1.18676e-14	AT1G51760.1	ILL4	IAA-amino acid hydrolase ILR1-like 4	PREDICTED: Panicum hallii IAA-amino acid hydrolase ILR1-like 1 (LOC112894527), mRNA	1525	89.311	79	137	16	191	1705	66	1574	0	1890
TRGpnl4xsex17553	15.3888	7.4962	0.90353	8.29657	1.07158e-16	1.24652e-14	AT2G05120.2	NA	NA	PREDICTED: Sorghum bicolor nuclear pore complex protein NUP133 (LOC8085268), mRNA	4325	90.035	97	397	24	74	4376	24	4336	0	5568
TRGpnl4xapo66023	140.719	8.96906	1.08181	8.29081	1.12482e-16	1.30764e-14	AT1G78300.1	GRF2	14-3-3-like protein GF14 omega	PREDICTED: Panicum hallii 14-3-3-like protein GF14-A (LOC112897711), mRNA	1205	91.535	90	75	15	94	1289	247	1433	0	1635
TRGpnl4xsex51641	26.9814	7.961	0.960395	8.2893	1.1392e-16	1.32353e-14	AT1G22790.1	NA	NA	PREDICTED: Setaria viridis uncharacterized LOC117857529 (LOC117857529), transcript variant X2, mRNA	1159	84.728	72	145	16	238	1386	197	1333	0	1131
TRGpnl4xapo46046	137.913	-21.7282	2.62151	-8.28841	1.14771e-16	1.33259e-14	AT2G43850.1	NA	NA	PREDICTED: Setaria italica serine/threonine-protein kinase STY8 (LOC101754622), transcript variant X3, mRNA	1826	89.376	90	138	26	23	1833	31	1815	0	2246
TRGpnl2xsex14960	684.79	-8.39149	1.01274	-8.28595	1.17172e-16	1.35962e-14	AT5G42050.1	NA	NA	PREDICTED: Panicum hallii B2 protein-like (LOC112893968), mRNA	634	89.274	48	45	16	746	1357	661	1293	0	773
TRGpnl4xsex4683	137.316	10.227	1.23448	8.28449	1.18619e-16	1.37555e-14	AT3G07040.1	RPM1	Disease resistance protein RPM1	PREDICTED: Sorghum bicolor putative disease resistance RPP13-like protein 3 (LOC8076344), mRNA	1949	76.655	75	418	23	83	2011	1086	3017	0	1044
TRGpnl4xapo18326	64.5669	8.74449	1.05564	8.28363	1.19476e-16	1.38462e-14	AT1G53730.1	SRF6	Protein STRUBBELIG-RECEPTOR FAMILY 6	PREDICTED: Setaria italica protein STRUBBELIG-RECEPTOR FAMILY 6 (LOC101771878), transcript variant X2, mRNA	2484	89.372	95	231	14	1	2468	200	2666	0	3094
TRGpnl4xsex39743	104.209	5.41732	0.653985	8.28355	1.19559e-16	1.38473e-14	AT4G23160.2	NA	NA	Guadua chacoensis clone Gcha 18 microsatellite sequence	2343	88.434	59	255	14	333	2666	1058	3393	0	2811
TRGpnl4xsex49606	91.773	4.70351	0.567886	8.28249	1.20623e-16	1.39618e-14	AT5G23670.1	LCB2A	Long chain base biosynthesis protein 2a	PREDICTED: Sorghum bicolor long chain base biosynthesis protein 2d (LOC8059396), mRNA	1797	93.044	80	106	8	380	2172	191	1972	0	2608
TRGpnl4xapo64850	33.2523	9.05353	1.09333	8.28073	1.22424e-16	1.41614e-14	NA	NA	NA	NA	NA	NA	NA	NA	NA	NA	NA	NA	NA	NA	NA
TRGpnl4xapo41687	133.767	9.30596	1.12394	8.27974	1.2344e-16	1.42701e-14	AT3G13460.1	NA	NA	PREDICTED: Panicum hallii uncharacterized LOC112880302 (LOC112880302), transcript variant X1, mRNA	2388	86.935	94	212	44	3	2343	47	2381	0	2590
TRGpnl4xsex17138	44.8853	9.30317	1.1238	8.27828	1.24965e-16	1.44375e-14	AT5G20640.1	NA	Protein LURP-one-related 16	PREDICTED: Panicum hallii protein LURP-one-related 6-like (LOC112873971), transcript variant X3, mRNA	782	87.852	13	80	12	5146	5915	788	1566	0	904
TRGpnl4xsex12106	96.1675	7.61549	0.920149	8.27637	1.26992e-16	1.46626e-14	AT3G08710.2	TRX9	Thioredoxin H9	PREDICTED: Panicum hallii thioredoxin H4-2 (LOC112887288), mRNA	534	87.266	41	56	7	397	925	289	815	1.35e-166	599
TRGpnl4xsex9281	79.8397	25.1653	3.04133	8.27443	1.29074e-16	1.48937e-14	NA	NA	NA	NA	NA	NA	NA	NA	NA	NA	NA	NA	NA	NA	NA
TRGpnl4xsex32146	23.8506	9.3419	1.12917	8.27327	1.30339e-16	1.50304e-14	AT1G28530.2	NA	NA	PREDICTED: Setaria viridis uncharacterized LOC117861819 (LOC117861819), transcript variant X3, mRNA	1588	88.035	33	177	8	1	1578	353	1937	0	1868
TRGpnl2xsex5847	845.065	-21.7404	2.62813	-8.2722	1.31513e-16	1.51453e-14	AT5G55190.1	RAN3	GTP-binding nuclear protein Ran-3	PREDICTED: Sorghum bicolor GTP-binding nuclear protein Ran-2-like (LOC110433845), mRNA	740	92.703	57	49	5	84	822	218	953	0	1062
TRGpnl2xsex48421	61.2559	-4.81616	0.582205	-8.27227	1.31434e-16	1.51453e-14	AT5G08550.1	NA	NA	PREDICTED: Sorghum bicolor transcriptional repressor ILP1 (LOC8061395), mRNA	3274	86.988	96	368	27	36	3286	167	3405	0	3633
TRGpnl4xsex62990	19.6168	8.60628	1.04039	8.27214	1.3158e-16	1.51453e-14	NA	NA	NA	NA	NA	NA	NA	NA	NA	NA	NA	NA	NA	NA	NA
TRGpnl2xsex25273	221.403	-11.5355	1.39509	-8.26864	1.35495e-16	1.55768e-14	AT1G31170.1	SRX	Sulfiredoxin, chloroplastic/mitochondrial	PREDICTED: Sorghum bicolor sulfiredoxin, chloroplastic/mitochondrial (LOC8076174), transcript variant X1, mRNA	713	86.255	85	73	16	42	746	103	798	0	750
TRGpnl4xapo56875	214.359	-9.97111	1.20589	-8.26868	1.3545e-16	1.55768e-14	AT4G37030.1	NA	NA	PREDICTED: Panicum hallii uncharacterized membrane protein At3g27390 (LOC112900453), mRNA	2144	87.034	91	205	38	122	2226	432	2541	0	2351
TRGpnl4xapo2960	530.153	-6.28212	0.759766	-8.2685	1.3566e-16	1.55861e-14	AT1G77510.1	PDIL1-2	Protein disulfide isomerase-like 1-2	PREDICTED: Panicum hallii protein disulfide-isomerase (LOC112902778), mRNA	1681	89.946	79	145	16	83	1756	68	1731	0	2146
TRGpnl2xsex39190	61.8275	-21.8714	2.64527	-8.26811	1.36097e-16	1.56266e-14	AT5G59770.1	NA	NA	PREDICTED: Sorghum bicolor very-long-chain (3R)-3-hydroxyacyl-CoA dehydratase 2 (LOC8061772), transcript variant X1, mRNA	878	86.788	74	82	20	61	933	99	947	0	948
TRGpnl4xsex22795	102.8	8.03539	0.972462	8.26294	1.42134e-16	1.63097e-14	AT1G71220.2	UGGT	UDP-glucose:glycoprotein glucosyltransferase	PREDICTED: Setaria italica UDP-glucose:glycoprotein glucosyltransferase (LOC101769191), transcript variant X1, mRNA	5341	90.601	98	433	46	10	5329	267	5559	0	7018
TRGpnl4xsex68519	75.4634	10.8758	1.31623	8.26279	1.42309e-16	1.63198e-14	AT1G15780.1	MED15A	Mediator of RNA polymerase II transcription subunit 15a	PREDICTED: Setaria viridis mediator of RNA polymerase II transcription subunit 15a (LOC117859623), transcript variant X3, mRNA	4041	89.483	81	340	28	241	4243	219	4212	0	5029
TRGpnl4xapo10382	237.746	-10.3855	1.25694	-8.26253	1.42616e-16	1.63449e-14	AT4G29520.1	NA	NA	PREDICTED: Setaria italica uncharacterized LOC101784173 (LOC101784173), mRNA	1268	88.644	89	106	25	68	1311	32	1285	0	1509
TRGpnl2xsex59152	93.832	-4.3609	0.527927	-8.26041	1.45174e-16	1.66177e-14	AT5G58070.1	TIL	Temperature-induced lipocalin-1	Zea mays uncharacterized LOC100272963 (LOC100272963), mRNA<>Zea mays full-length cDNA clone ZM_BFc0048B23 mRNA, complete cds	571	95.096	46	25	2	287	854	102	672	0	896
TRGpnl4xsex62854	89.8111	5.05359	0.611781	8.26045	1.45122e-16	1.66177e-14	AT5G19480.4	MED19B	Probable mediator of RNA polymerase II transcription subunit 19b	PREDICTED: Setaria viridis mediator of RNA polymerase II transcription subunit 19a-like (LOC117847913), mRNA	870	88.851	55	88	7	201	1068	156	1018	0	1061
TRGpnl4xapo21061	124.244	7.41695	0.897957	8.25981	1.45901e-16	1.66906e-14	AT4G08180.1	ORP1C	Oxysterol-binding protein-related protein 1C	PREDICTED: Setaria viridis oxysterol-binding protein-related protein 1C (LOC117837931), mRNA	2577	93.985	92	133	7	1	2565	221	2787	0	3880
TRGpnl4xsex61557	49.308	-21.4086	2.59206	-8.2593	1.46526e-16	1.67518e-14	AT3G62120.3	NA	Proline--tRNA ligase, cytoplasmic	PREDICTED: Panicum hallii proline--tRNA ligase, cytoplasmic (LOC112885846), mRNA	1554	92.149	75	115	3	155	1703	116	1667	0	2187
TRGpnl4xapo34283	4233.64	-10.6092	1.28472	-8.25798	1.48158e-16	1.6928e-14	NA	NA	NA	Setaria viridis cultivar ME034v chromosome 1	1357	78.04	59	177	77	13	1301	40511840	40513143	0	743
TRGpnl4xsex53735	20.6588	9.45305	1.14484	8.25706	1.49303e-16	1.70483e-14	AT3G17450.1	NA	NA	NA	NA	NA	NA	NA	NA	NA	NA	NA	NA	NA	NA
TRGpnl4xapo34473	30.9745	8.69165	1.05276	8.25603	1.50594e-16	1.71852e-14	NA	NA	NA	NA	NA	NA	NA	NA	NA	NA	NA	NA	NA	NA	NA
TRGpnl4xapo33962	74.4074	4.80183	0.581645	8.25562	1.5112e-16	1.72347e-14	AT4G18230.3	NA	NA	PREDICTED: Panicum hallii UDP-N-acetylglucosamine transferase subunit ALG14 homolog (LOC112899823), transcript variant X2, mRNA	901	87.125	56	100	8	577	1472	223	1112	0	1007
TRGpnl4xapo8745	405.31	-10.4694	1.26818	-8.25548	1.51295e-16	1.72442e-14	AT5G51570.1	HIR4	Hypersensitive-induced response protein 4	PREDICTED: Setaria viridis hypersensitive-induced response protein 4-like (LOC117852454), mRNA	1022	89.726	73	85	14	197	1215	189	1193	0	1288
TRGpnl2xsex29887	201.967	-3.40858	0.412891	-8.2554	1.51391e-16	1.72445e-14	AT1G36160.1	ACC1	Acetyl-CoA carboxylase 1	PREDICTED: Sorghum bicolor acetyl-CoA carboxylase 2 (LOC8067789), transcript variant X2, mRNA	7839	91.007	99	595	58	6	7760	13	7825	0	10469
TRGpnl2xsex27081	331.477	-11.4174	1.38335	-8.25347	1.53863e-16	1.75153e-14	AT5G62090.3	SLK2	Probable transcriptional regulator SLK2	PREDICTED: Setaria viridis probable transcriptional regulator SLK3 (LOC117852273), mRNA	2473	89.608	93	235	11	94	2549	125	2592	0	3123
TRGpnl2xsex30964	317.219	-11.1691	1.35328	-8.25339	1.53966e-16	1.75164e-14	AT5G52570.1	BETA-OHASE 2	Beta-carotene 3-hydroxylase 2, chloroplastic	PREDICTED: Panicum hallii beta-carotene hydroxylase 2, chloroplastic-like (LOC112898761), mRNA	1617	83.859	83	142	74	113	1689	114	1651	0	1430
TRGpnl2xsex32967	100.958	-6.82037	0.826398	-8.25313	1.54298e-16	1.75435e-14	AT1G09020.1	SNF4	Sucrose nonfermenting 4-like protein	PREDICTED: Setaria italica sucrose nonfermenting 4-like protein (LOC101765086), transcript variant X1, mRNA	1652	89.77	78	137	16	146	1786	194	1824	0	2085
TRGpnl2xsex67069	103.373	-22.6014	2.73877	-8.25238	1.55269e-16	1.76431e-14	NA	NA	NA	PREDICTED: Setaria italica BAG family molecular chaperone regulator 6 (LOC101763408), mRNA	422	80.569	50	60	14	314	718	4383	4799	2.05e-78	305
TRGpnl4xsex18460	226.002	26.6195	3.22753	8.24765	1.61546e-16	1.83451e-14	AT5G55660.1	NA	NA	PREDICTED: Sorghum bicolor protein DEK (LOC8064530), mRNA	2267	84.914	85	247	48	209	2407	264	2503	0	2204
TRGpnl4xsex18460	226.002	26.6195	3.22753	8.24765	1.61546e-16	1.83451e-14	AT5G55660.1	NA	NA	PREDICTED: Sorghum bicolor protein DEK (LOC8064530), mRNA	2267	84.914	85	247	48	209	2407	264	2503	0	2204
TRGpnl4xsex18460	226.002	26.6195	3.22753	8.24765	1.61546e-16	1.83451e-14	AT5G55660.1	NA	NA	PREDICTED: Sorghum bicolor protein DEK (LOC8064530), mRNA	2267	84.914	85	247	48	209	2407	264	2503	0	2204
TRGpnl4xapo5783	141.472	8.41714	1.02069	8.24652	1.63073e-16	1.85073e-14	AT1G55480.1	NA	NA	PREDICTED: Panicum hallii protein MET1, chloroplastic (LOC112879408), mRNA	815	86.748	39	79	19	769	1573	139	934	0	880
TRGpnl4xsex34206	335.757	6.615	0.802206	8.24601	1.63773e-16	1.85754e-14	AT4G24190.1	HSP90-7	Endoplasmin homolog	PREDICTED: Setaria viridis endoplasmin homolog (LOC117851319), mRNA	2460	93.293	83	146	9	5	2460	65	2509	0	3611
TRGpnl2xsex48582	154.664	-6.33881	0.768844	-8.2446	1.6571e-16	1.87836e-14	NA	NA	NA	NA	NA	NA	NA	NA	NA	NA	NA	NA	NA	NA	NA
TRGpnl2xsex49937	214.209	-8.61909	1.04559	-8.24326	1.67576e-16	1.89836e-14	AT5G19770.1	TUBA5	Tubulin alpha-3 chain	PREDICTED: Sorghum bicolor tubulin alpha-2 chain (LOC8056877), mRNA	1566	93.359	86	89	8	136	1690	200	1761	0	2302
TRGpnl4xsex35465	84.9318	25.173	3.05381	8.24315	1.67738e-16	1.89904e-14	AT2G37190.1	RPL12A	60S ribosomal protein L12-1	PREDICTED: Panicum hallii 60S ribosomal protein L12-1-like (LOC112881527), mRNA	619	91.115	61	41	8	64	679	31	638	0	826
TRGpnl2xsex53410	116.218	-10.2752	1.24667	-8.24216	1.69126e-16	1.91359e-14	AT3G02130.1	RPK2	LRR receptor-like serine/threonine-protein kinase RPK2	PREDICTED: Sorghum bicolor LRR receptor-like serine/threonine-protein kinase RPK2 (LOC8085921), mRNA	3557	89.401	80	344	14	215	3752	128	3670	0	4449
TRGpnl2xsex59806	136.663	-10.2513	1.24383	-8.2417	1.69776e-16	1.91978e-14	AT1G08650.1	PPCK1	Phosphoenolpyruvate carboxylase kinase 1	Zea mays phosphoenolpyruvate carboxylase kinase 3 (LOC606428), mRNA	964	88.589	68	93	9	23	971	6	967	0	1155
TRGpnl4xapo64116	26.0021	8.24654	1.00082	8.23975	1.72568e-16	1.95017e-14	AT4G02120.1	NA	NA	PREDICTED: Sorghum bicolor CTP synthase (LOC8066360), mRNA	1930	90.674	80	147	22	64	1987	141	2043	0	2536
TRGpnl4xapo17728	142.446	7.43284	0.902167	8.23887	1.73851e-16	1.96347e-14	AT5G27660.2	NA	NA	NA	NA	NA	NA	NA	NA	NA	NA	NA	NA	NA	NA
TRGpnl4xsex51227	64.6673	9.90262	1.20205	8.23809	1.74981e-16	1.97503e-14	AT5G20490.2	XI-K	Myosin-17	PREDICTED: Panicum hallii myosin-17 (LOC112893522), mRNA	5397	92.57	97	346	36	3	5360	13	5393	0	7694
[truncated: 39,177 more rows]

## Sheet: DEploidy2xsex vs. all4x
2x vs 4x differentially expressed transcripts (DETs) identified in Paspalum notatum leaves (2x sex vs. 4x sex/4xapo comparison)
[truncated: 43,147 more rows]

[truncated: 1 more sheets: DEploidy limma-voom]
