# Supplementary material for: Leaf transcriptome differences between diploid and tetraploid bahiagrass
Source: Plant Genome. 2026 Feb 28;19(1):e70212. doi: 10.1002/tpg2.70212 (PMC12949672; doi:10.1002/tpg2.70212)
Supplement: Supplementary file 4 — Supplemental Table S2: List of differentially expressed transcripts (DETs) involved in major biological categories affected by whole genome duplication (WGD): protein homeostasis, RNA biosynthesis, chromatin organization, lipid metabolism, and photosynthesis. [file TPG2-19-e70212-s008.xlsx]

## Sheet: Protein homeostasis_
Authors: Maricel Podio, Danilo Fabrizio Santoro, Carolina Marta Colono, Juan Pablo A. Ortiz, Emidio Albertini, Silvina Claudia Pessino. Manuscript title: Leaf transcriptome differences between diploid and tetraploid Bahiagrass Number of pages: 37, number of figures: 6, number of tables: 1
Supplemental Table S2
Protein homeostasis transcripts differentially expressed in 4x vs 2x Paspalum notatum genotypes, as classified with Mapman (version 3.6.0RC1)
gene_id	BinCode	BinName	description	log2FoldChange	padj	logFC	adj.P.Val	deseq_rank	limma_rank
TRGpnl2xsex32960	19.1.1.1.1.1	Protein homeostasis.protein quality control.ER Quality Control (ERQC) machinery.calnexin/calreticulin chaperone system.CNX-CRT cycle.membrane-anchored lectin chaperone *(CNX)	mercator4v7.0: membrane-anchored lectin chaperone *(CNX) & prot-scriber: calnexin homolog 00147 & swissprot: Calnexin homolog OS=Glycine max & original description: none	-5.06186	3.24186972536372e-08	-5.35871	0.00028999	4381	11671
TRGpnl2xsex40166	19.1.1.1.1.2	Protein homeostasis.protein quality control.ER Quality Control (ERQC) machinery.calnexin/calreticulin chaperone system.CNX-CRT cycle.ER luminal lectin chaperone *(CRT)	mercator4v7.0: ER luminal lectin chaperone *(CRT) & prot-scriber: calreticulin & swissprot: Calreticulin-3 OS=Arabidopsis thaliana & original description: none	-8.7951	1.47086067063611e-06	-6.82974	0.0209731	6452	24497
TRGpnl4xsex12058	19.1.1.1.1.2	Protein homeostasis.protein quality control.ER Quality Control (ERQC) machinery.calnexin/calreticulin chaperone system.CNX-CRT cycle.ER luminal lectin chaperone *(CRT)	mercator4v7.0: ER luminal lectin chaperone *(CRT) & prot-scriber: calreticulin & swissprot: Calreticulin-3 OS=Arabidopsis thaliana & original description: none	14.6346	7.01804561222943e-07	12.8625	1.1765527220731e-06	5921	113.5
TRGpnl4xsex48826	19.1.1.1.1.2	Protein homeostasis.protein quality control.ER Quality Control (ERQC) machinery.calnexin/calreticulin chaperone system.CNX-CRT cycle.ER luminal lectin chaperone *(CRT)	mercator4v7.0: ER luminal lectin chaperone *(CRT) & prot-scriber: calreticulin & swissprot: Calreticulin-3 OS=Arabidopsis thaliana & original description: none	9.33154	3.61056000117293e-12	10.0869	0.000257021	2182.5	11318.5
TRGpnl4xapo13199	19.1.1.1.1.2	Protein homeostasis.protein quality control.ER Quality Control (ERQC) machinery.calnexin/calreticulin chaperone system.CNX-CRT cycle.ER luminal lectin chaperone *(CRT)	mercator4v7.0: ER luminal lectin chaperone *(CRT) & prot-scriber: calreticulin & swissprot: Calreticulin-3 OS=Arabidopsis thaliana & original description: none	-9.30965	8.69420331690778e-57	-10.2582	0.00579095	13	20520
TRGpnl4xapo13200	19.1.1.1.1.2	Protein homeostasis.protein quality control.ER Quality Control (ERQC) machinery.calnexin/calreticulin chaperone system.CNX-CRT cycle.ER luminal lectin chaperone *(CRT)	mercator4v7.0: ER luminal lectin chaperone *(CRT) & prot-scriber: calreticulin & swissprot: Calreticulin-3 OS=Arabidopsis thaliana & original description: none	-5.48223	1.31823540566726e-06	-7.6494	0.0246513	6367	25022
TRGpnl4xapo47250	19.1.1.1.1.2	Protein homeostasis.protein quality control.ER Quality Control (ERQC) machinery.calnexin/calreticulin chaperone system.CNX-CRT cycle.ER luminal lectin chaperone *(CRT)	mercator4v7.0: ER luminal lectin chaperone *(CRT) & prot-scriber: calreticulin & swissprot: Calreticulin-3 OS=Arabidopsis thaliana & original description: none	-2.6141	0.00150456	-3.07078	0.000835703	16326	14620
TRGpnl2xsex13350	19.1.1.1.1.3.2	Protein homeostasis.protein quality control.ER Quality Control (ERQC) machinery.calnexin/calreticulin chaperone system.CNX-CRT cycle.POD1-SUN-CRT3 ER luminal chaperone complex.regulatory component *(SUN3/4/5)	mercator4v7.0: regulatory component *(SUN3/4/5) of ER luminal chaperone complex & prot-scriber: sun domain containing protein & swissprot: SUN domain-containing protein 4 OS=Arabidopsis thaliana & original description: none	-3.38101	0.00482151	-3.63491	0.00519353	19488	20215
TRGpnl4xapo51741	19.1.1.1.1.3.2	Protein homeostasis.protein quality control.ER Quality Control (ERQC) machinery.calnexin/calreticulin chaperone system.CNX-CRT cycle.POD1-SUN-CRT3 ER luminal chaperone complex.regulatory component *(SUN3/4/5)	mercator4v7.0: regulatory component *(SUN3/4/5) of ER luminal chaperone complex & prot-scriber: sun domain containing protein & swissprot: SUN domain-containing protein 4 OS=Arabidopsis thaliana & original description: none	6.43292	1.11346254299911e-06	5.50092	0.00245382	6241	17898
TRGpnl4xsex22795	19.1.1.1.2	Protein homeostasis.protein quality control.ER Quality Control (ERQC) machinery.calnexin/calreticulin chaperone system.UDP-glucose glycoprotein glucosyltransferase *(UGGT)	mercator4v7.0: UDP-glucose glycoprotein glucosyltransferase *(UGGT) & prot-scriber: quality protein udp glucose glycoprotein glucosyltransferase & swissprot: UDP-glucose:glycoprotein glucosyltransferase OS=Arabidopsis thaliana & original description: none	8.03539	1.63097246354023e-14	8.26354	3.66876167728169e-05	1444	6329.5
TRGpnl4xapo16282	19.1.1.1.3	Protein homeostasis.protein quality control.ER Quality Control (ERQC) machinery.calnexin/calreticulin chaperone system.alpha-1,2 mannosidase *(MNS)	mercator4v7.0: alpha-1,2 mannosidase *(MNS) & prot-scriber: mannosyl oligosaccharide 1 2 alpha mannosidase 5 & swissprot: Mannosyl-oligosaccharide 1,2-alpha-mannosidase MNS3 OS=Arabidopsis thaliana & original description: none	7.29521	9.12134195649372e-18	6.88618	4.93367079297413e-05	843	7048
TRGpnl2xsex59446	19.1.1.1.4	Protein homeostasis.protein quality control.ER Quality Control (ERQC) machinery.calnexin/calreticulin chaperone system.alpha-1,2 exomannosidase *(MNL)	mercator4v7.0: alpha-1,2 exomannosidase *(MNL) & prot-scriber: mannosyl oligosaccharide 1 2 alpha mannosidase & swissprot: Alpha-mannosidase I MNS5 OS=Arabidopsis thaliana & original description: none	-5.89175	0.0187959	-4.24811	0.0438711	24116	27367
TRGpnl2xsex59449	19.1.1.1.4	Protein homeostasis.protein quality control.ER Quality Control (ERQC) machinery.calnexin/calreticulin chaperone system.alpha-1,2 exomannosidase *(MNL)	mercator4v7.0: alpha-1,2 exomannosidase *(MNL) & prot-scriber: mannosyl oligosaccharide 1 2 alpha mannosidase & swissprot: Alpha-mannosidase I MNS5 OS=Arabidopsis thaliana & original description: none	-9.35765	1.47039090227938e-08	-8.1745	8.88248003973449e-06	4099	3198.5
TRGpnl4xsex30522	19.1.1.1.4	Protein homeostasis.protein quality control.ER Quality Control (ERQC) machinery.calnexin/calreticulin chaperone system.alpha-1,2 exomannosidase *(MNL)	mercator4v7.0: alpha-1,2 exomannosidase *(MNL) & prot-scriber: mannosyl oligosaccharide 1 2 alpha mannosidase & swissprot: Alpha-mannosidase I MNS5 OS=Arabidopsis thaliana & original description: none	8.71909	0.0109577	6.78956	4.41729359233309e-05	22093	6810.5
TRGpnl4xsex52310	19.1.1.1.4	Protein homeostasis.protein quality control.ER Quality Control (ERQC) machinery.calnexin/calreticulin chaperone system.alpha-1,2 exomannosidase *(MNL)	mercator4v7.0: alpha-1,2 exomannosidase *(MNL) & prot-scriber: mannosyl oligosaccharide 1 2 alpha mannosidase & swissprot: Alpha-mannosidase I MNS4 OS=Arabidopsis thaliana & original description: none	3.82501	0.00733923	4.7291	0.0198704	20792	24330
TRGpnl4xapo36564	19.1.1.1.4	Protein homeostasis.protein quality control.ER Quality Control (ERQC) machinery.calnexin/calreticulin chaperone system.alpha-1,2 exomannosidase *(MNL)	mercator4v7.0: alpha-1,2 exomannosidase *(MNL) & prot-scriber: oligosaccharide 1 2 alpha mannosidase & swissprot: Alpha-mannosidase I MNS5 OS=Arabidopsis thaliana & original description: none	6.51378	2.58198449597046e-06	5.52837	0.00143184	6897	16212
TRGpnl4xapo36566	19.1.1.1.4	Protein homeostasis.protein quality control.ER Quality Control (ERQC) machinery.calnexin/calreticulin chaperone system.alpha-1,2 exomannosidase *(MNL)	mercator4v7.0: alpha-1,2 exomannosidase *(MNL) & prot-scriber: oligosaccharide 1 2 alpha mannosidase & swissprot: Alpha-mannosidase I MNS5 OS=Arabidopsis thaliana & original description: none	7.16206	3.61081407920566e-05	5.32784	0.00167544	9693	16721
TRGpnl2xsex63799	19.1.1.2.1.1	Protein homeostasis.protein quality control.ER Quality Control (ERQC) machinery.BiP chaperone system.ERdj3B-BiP-SDF2 chaperone complex.chaperone component *(BiP1/2/3)	mercator4v7.0: chaperone *(BiP1/2/3) & prot-scriber: endoplasmic reticulum chaperone bip & swissprot: Luminal-binding protein 2 OS=Zea mays & original description: none	-3.13871	3.37124983922367e-07	-3.30844	0.0124902	5488	22847.5
TRGpnl4xsex31935	19.1.1.2.1.2	Protein homeostasis.protein quality control.ER Quality Control (ERQC) machinery.BiP chaperone system.ERdj3B-BiP-SDF2 chaperone complex.co-chaperone component *(ERdj3b)	mercator4v7.0: co-chaperone component *(ERdj3b) of ERdj3B-BiP-SDF2 chaperone complex & prot-scriber: dnaj homolog subfamily member & swissprot: DnaJ protein ERDJ3B OS=Oryza sativa subsp. japonica & original description: none	10.8891	1.8051621105439e-08	9.69287	2.22560624986855e-06	4180	969
TRGpnl4xsex66574	19.1.1.2.1.3	Protein homeostasis.protein quality control.ER Quality Control (ERQC) machinery.BiP chaperone system.ERdj3B-BiP-SDF2 chaperone complex.component *(SDF2)	mercator4v7.0: component *(SDF2) of ERdj3B-BiP-SDF2 chaperone complex & prot-scriber: stromal cell derived factor protein & swissprot: Stromal cell-derived factor 2-like protein OS=Arabidopsis thaliana & original description: none	9.705	1.27284013352191e-05	7.68954	3.9970006053718e-05	8475	6537
TRGpnl4xsex51978	19.1.1.2.2.1	Protein homeostasis.protein quality control.ER Quality Control (ERQC) machinery.BiP chaperone system.ATPase-stimulating co-chaperone activities.molecular co-chaperone *(P58/ERdj6)	mercator4v7.0: molecular co-chaperone *(P58) & prot-scriber: dicdi dnaj homolog subfamily c member & swissprot: DnaJ protein P58IPK homolog B OS=Oryza sativa subsp. japonica & original description: none	9.83665	0.00602076	8.09479	2.25012070415235e-06	20155	996
TRGpnl4xsex28787	19.1.1.2.2.2	Protein homeostasis.protein quality control.ER Quality Control (ERQC) machinery.BiP chaperone system.ATPase-stimulating co-chaperone activities.molecular co-chaperone *(ERdj3a)	mercator4v7.0: molecular co-chaperone *(ERdj3a) & prot-scriber: chaperone protein dnaj & swissprot: DnaJ protein ERDJ3A OS=Oryza sativa subsp. japonica & original description: none	10.1817	6.27603076813968e-08	8.43323	2.06067128905674e-06	4655	915
TRGpnl2xsex16334	19.1.1.2.2.3	Protein homeostasis.protein quality control.ER Quality Control (ERQC) machinery.BiP chaperone system.ATPase-stimulating co-chaperone activities.molecular co-chaperone *(ERdj7)	mercator4v7.0: molecular co-chaperone *(ERdj7) & prot-scriber: sp dnaj chaperone protein dnaj & swissprot: DnaJ protein ERDJ7 OS=Oryza sativa subsp. japonica & original description: none	-8.07817	0.000458988	-6.91133	2.5772460218215e-05	13682.5	5459.5
TRGpnl4xsex45250	19.1.1.2.2.3	Protein homeostasis.protein quality control.ER Quality Control (ERQC) machinery.BiP chaperone system.ATPase-stimulating co-chaperone activities.molecular co-chaperone *(ERdj7)	mercator4v7.0: molecular co-chaperone *(ERdj7) & prot-scriber: sp dnaj chaperone protein dnaj & swissprot: DnaJ protein ERDJ7 OS=Oryza sativa subsp. japonica & original description: none	7.12286	2.36401251166599e-06	7.56567	0.000191584	6822.5	10493.5
TRGpnl4xsex53556	19.1.1.2.2.3	Protein homeostasis.protein quality control.ER Quality Control (ERQC) machinery.BiP chaperone system.ATPase-stimulating co-chaperone activities.molecular co-chaperone *(ERdj7)	mercator4v7.0: molecular co-chaperone *(ERdj7) & prot-scriber: j domain containing protein & swissprot: DnaJ protein ERDJ7 OS=Oryza sativa subsp. japonica & original description: none	5.68277	0.00212341	6.27295	0.000774782	17175.5	14380.5
TRGpnl2xsex66295	19.1.1.2.3.1	Protein homeostasis.protein quality control.ER Quality Control (ERQC) machinery.BiP chaperone system.nucleotide exchange function co-chaperone activities.molecular co-chaperone *(Grp170)	mercator4v7.0: molecular co-chaperone *(Grp170) & prot-scriber: arath heat shock kda protein & swissprot: Heat shock 70 kDa protein 17 OS=Arabidopsis thaliana & original description: none	-9.95723	1.50873980146266e-07	-9.47854	0.000189201	5031.5	10449.5
TRGpnl4xapo29638	19.1.1.2.3.1	Protein homeostasis.protein quality control.ER Quality Control (ERQC) machinery.BiP chaperone system.nucleotide exchange function co-chaperone activities.molecular co-chaperone *(Grp170)	mercator4v7.0: molecular co-chaperone *(Grp170) & prot-scriber: arath heat shock kda protein & swissprot: Heat shock 70 kDa protein 17 OS=Arabidopsis thaliana & original description: none	5.3308	2.6095597224297e-09	6.21116	0.00065255	3558	13901
TRGpnl4xsex42080	19.1.1.2.3.2	Protein homeostasis.protein quality control.ER Quality Control (ERQC) machinery.BiP chaperone system.nucleotide exchange function co-chaperone activities.molecular co-chaperone *(Sil1)	mercator4v7.0: molecular co-chaperone *(Sil1) & prot-scriber: fes domain containing protein & swissprot: no annotation & original description: none	4.39064	0.0484781	4.07737	0.0301237	27923	25733.5
TRGpnl4xapo40514	19.1.1.2.3.2	Protein homeostasis.protein quality control.ER Quality Control (ERQC) machinery.BiP chaperone system.nucleotide exchange function co-chaperone activities.molecular co-chaperone *(Sil1)	mercator4v7.0: molecular co-chaperone *(Sil1) & prot-scriber: fes domain containing protein & swissprot: no annotation & original description: none	5.13022	6.08739106037903e-10	5.08822	0.00125057	3160	15788
TRGpnl2xsex33642	19.1.2.1.1	Protein homeostasis.protein quality control.ribosome-associated chaperone activities.NAC chaperone heterodimer.subunit alpha *(NACa1)	mercator4v7.0: subunit alpha of NAC ribosome-associated chaperone complex & prot-scriber: nascent polypeptide associated complex subunit alpha protein & swissprot: Nascent polypeptide-associated complex subunit alpha-like protein OS=Pinus taeda & original description: none	-11.5496	1.40304611597023e-08	-10.3175	2.86271686924514e-05	4084	5722
TRGpnl2xsex43571	19.1.2.1.1	Protein homeostasis.protein quality control.ribosome-associated chaperone activities.NAC chaperone heterodimer.subunit alpha *(NACa1)	mercator4v7.0: subunit alpha of NAC ribosome-associated chaperone complex & prot-scriber: nascent polypeptide associated complex subunit alpha protein & swissprot: Nascent polypeptide-associated complex subunit alpha-like protein 1 OS=Arabidopsis thaliana & original description: none	-5.6828	3.29477016183852e-14	-6.80703	0.00987115	1530	22137
TRGpnl4xsex19648	19.1.2.1.1	Protein homeostasis.protein quality control.ribosome-associated chaperone activities.NAC chaperone heterodimer.subunit alpha *(NACa1)	mercator4v7.0: subunit alpha of NAC ribosome-associated chaperone complex & prot-scriber: nascent polypeptide associated complex subunit alpha protein & swissprot: Nascent polypeptide-associated complex subunit alpha-like protein 2 OS=Arabidopsis thaliana & original description: none	4.55568	3.7909929771139e-05	5.58437	0.0157656	9744	23586
TRGpnl4xsex24759	19.1.2.1.1	Protein homeostasis.protein quality control.ribosome-associated chaperone activities.NAC chaperone heterodimer.subunit alpha *(NACa1)	mercator4v7.0: subunit alpha of NAC ribosome-associated chaperone complex & prot-scriber: nascent polypeptide associated complex subunit alpha protein & swissprot: Nascent polypeptide-associated complex subunit alpha-like protein 1 OS=Arabidopsis thaliana & original description: none	11.2429	0.000249744	9.49755	1.1765527220731e-06	12524	113.5
TRGpnl4xsex58468	19.1.2.1.1	Protein homeostasis.protein quality control.ribosome-associated chaperone activities.NAC chaperone heterodimer.subunit alpha *(NACa1)	mercator4v7.0: subunit alpha of NAC ribosome-associated chaperone complex & prot-scriber: nascent polypeptide associated complex subunit alpha protein & swissprot: Nascent polypeptide-associated complex subunit alpha-like protein OS=Pinus taeda & original description: none	8.05957	2.23212611671232e-30	8.05363	4.10791979765432e-05	140	6603
TRGpnl4xsex58469	19.1.2.1.1	Protein homeostasis.protein quality control.ribosome-associated chaperone activities.NAC chaperone heterodimer.subunit alpha *(NACa1)	mercator4v7.0: subunit alpha of NAC ribosome-associated chaperone complex & prot-scriber: nascent polypeptide associated complex subunit alpha protein & swissprot: Nascent polypeptide-associated complex subunit alpha-like protein OS=Pinus taeda & original description: none	7.54423	0.00627635	7.11687	6.05035646415676e-05	20295	7567.5
TRGpnl2xsex48352	19.1.2.1.2	Protein homeostasis.protein quality control.ribosome-associated chaperone activities.NAC chaperone heterodimer.subunit beta *(NACb1)	mercator4v7.0: subunit beta of NAC ribosome-associated chaperone complex & prot-scriber: nascent polypeptide associated complex subunit beta & swissprot: Basic transcription factor 3 OS=Arabidopsis thaliana & original description: none	-4.13308	5.16531138543174e-06	-5.38645	0.0137476	7513	23163
TRGpnl4xsex17429	19.1.2.1.2	Protein homeostasis.protein quality control.ribosome-associated chaperone activities.NAC chaperone heterodimer.subunit beta *(NACb1)	mercator4v7.0: subunit beta of NAC ribosome-associated chaperone complex & prot-scriber: nascent polypeptide associated complex subunit beta & swissprot: Nascent polypeptide-associated complex subunit beta OS=Arabidopsis thaliana & original description: none	8.39371	6.92356250467115e-06	8.86803	6.10875416932206e-05	7790	7592
TRGpnl4xsex17430	19.1.2.1.2	Protein homeostasis.protein quality control.ribosome-associated chaperone activities.NAC chaperone heterodimer.subunit beta *(NACb1)	mercator4v7.0: subunit beta of NAC ribosome-associated chaperone complex & prot-scriber: nascent polypeptide associated complex subunit beta & swissprot: Nascent polypeptide-associated complex subunit beta OS=Arabidopsis thaliana & original description: none	6.97993	0.000138146	6.85481	0.000308842	11515	11854
TRGpnl4xapo18669	19.1.2.1.2	Protein homeostasis.protein quality control.ribosome-associated chaperone activities.NAC chaperone heterodimer.subunit beta *(NACb1)	mercator4v7.0: subunit beta of NAC ribosome-associated chaperone complex & prot-scriber: nascent polypeptide associated complex subunit beta & swissprot: Nascent polypeptide-associated complex subunit beta OS=Arabidopsis thaliana & original description: none	11.5295	1.65494147523162e-29	9.77087	1.45840095216995e-06	155	485
TRGpnl4xsex61777	19.1.2.2	Protein homeostasis.protein quality control.ribosome-associated chaperone activities.molecular co-chaperone *(Jjj1)	mercator4v7.0: molecular co-chaperone *(Jjj1) & prot-scriber: j domain containing protein & swissprot: DNAJ protein JJJ1 homolog OS=Arabidopsis thaliana & original description: none	5.36558	0.0468552	5.17294	0.00246789	27793	17920.5
TRGpnl4xapo8710	19.1.2.3	Protein homeostasis.protein quality control.ribosome-associated chaperone activities.molecular co-chaperone *(ZRF1)	mercator4v7.0: molecular co-chaperone *(ZRF1) of ribosome-associated chaperone complex & prot-scriber: dnaj homolog subfamily c member & swissprot: DNAJ protein JJJ1 homolog OS=Arabidopsis thaliana & original description: none	-8.45056	2.0396433921663e-09	-7.18512	5.77120198274815e-05	3505	7422
TRGpnl2xsex73319	19.1.3.1	Protein homeostasis.protein quality control.mitochondrial Hsp70 chaperone system.chaperone *(mtHsc70)	mercator4v7.0: chaperone *(mtHsc70)) & prot-scriber: chaperone protein dnak & swissprot: Heat shock 70 kDa protein 10, mitochondrial OS=Arabidopsis thaliana & original description: none	-10.2214	4.56361527073351e-12	-9.0674	6.74418984757943e-06	2208	2651
TRGpnl4xsex27827	19.1.3.1	Protein homeostasis.protein quality control.mitochondrial Hsp70 chaperone system.chaperone *(mtHsc70)	mercator4v7.0: chaperone *(mtHsc70)) & prot-scriber: chaperone protein dnak & swissprot: Heat shock 70 kDa protein, mitochondrial OS=Phaseolus vulgaris & original description: none	8.88047	0.0100252	8.61496	1.20955785510531e-05	21778	3790.5
TRGpnl4xapo44560	19.1.3.1	Protein homeostasis.protein quality control.mitochondrial Hsp70 chaperone system.chaperone *(mtHsc70)	mercator4v7.0: chaperone *(mtHsc70)) & prot-scriber: chaperone protein dnak & swissprot: Heat shock 70 kDa protein 10, mitochondrial OS=Arabidopsis thaliana & original description: none	-8.92931	1.93758458420223e-07	-7.02373	0.00408057	5167.5	19504
TRGpnl2xsex55993	19.1.3.2	Protein homeostasis.protein quality control.mitochondrial Hsp70 chaperone system.ATPase-stimulating co-chaperone *(GFA2)	mercator4v7.0: ATPase-stimulating co-chaperone *(GFA2) & prot-scriber: sp dnaj chaperone protein dnaj & swissprot: Chaperone protein dnaJ 1, mitochondrial OS=Arabidopsis thaliana & original description: none	-8.01199	0.00423881	-6.81681	3.01267303226197e-05	19082	5848.5
TRGpnl2xsex56369	19.1.3.2	Protein homeostasis.protein quality control.mitochondrial Hsp70 chaperone system.ATPase-stimulating co-chaperone *(GFA2)	mercator4v7.0: ATPase-stimulating co-chaperone *(GFA2) & prot-scriber: sp dnaj chaperone protein dnaj & swissprot: Chaperone protein dnaJ GFA2, mitochondrial OS=Arabidopsis thaliana & original description: none	-2.78194	0.00328017	-5.15244	0.0460452	18349	27609
TRGpnl4xsex9211	19.1.3.2	Protein homeostasis.protein quality control.mitochondrial Hsp70 chaperone system.ATPase-stimulating co-chaperone *(GFA2)	mercator4v7.0: ATPase-stimulating co-chaperone *(GFA2) & prot-scriber: sp dnaj chaperone protein dnaj & swissprot: Chaperone protein dnaJ GFA2, mitochondrial OS=Arabidopsis thaliana & original description: none	8.96059	2.67756791201489e-05	7.19996	7.80290992531004e-06	9348	2953
TRGpnl4xsex63572	19.1.3.2	Protein homeostasis.protein quality control.mitochondrial Hsp70 chaperone system.ATPase-stimulating co-chaperone *(GFA2)	mercator4v7.0: ATPase-stimulating co-chaperone *(GFA2) & prot-scriber: sp dnaj chaperone protein dnaj & swissprot: Chaperone protein dnaJ GFA2, mitochondrial OS=Arabidopsis thaliana & original description: none	10.0376	0.000696036	8.06047	2.78873963874073e-05	14566	5675
TRGpnl4xapo66843	19.1.3.3	Protein homeostasis.protein quality control.mitochondrial Hsp70 chaperone system.nucleotide exchange function co-chaperone *(MGE1/2)	mercator4v7.0: nucleotide exchange function co-chaperone *(MGE1/2) & prot-scriber: grpe protein homolog 1 & swissprot: GrpE protein homolog 2, mitochondrial OS=Arabidopsis thaliana & original description: none	7.58008	3.43901311176733e-10	5.33951	0.00301014	3023	18557
TRGpnl4xapo66844	19.1.3.3	Protein homeostasis.protein quality control.mitochondrial Hsp70 chaperone system.nucleotide exchange function co-chaperone *(MGE1/2)	mercator4v7.0: nucleotide exchange function co-chaperone *(MGE1/2) & prot-scriber: grpe protein homolog 1 & swissprot: GrpE protein homolog 2, mitochondrial OS=Arabidopsis thaliana & original description: none	7.33214	5.06692526998485e-10	5.17191	0.00369551	3102	19223
TRGpnl2xsex55361	19.1.4.1	Protein homeostasis.protein quality control.plastidial Hsp70 chaperone system.molecular chaperone *(cpHsc70)	mercator4v7.0: molecular chaperone *(cpHsc70)) & prot-scriber: chaperone protein dnak & swissprot: Stromal 70 kDa heat shock-related protein, chloroplastic OS=Pisum sativum & original description: none	-21.5591	2.55812431708416e-13	-7.43941	0.00467161	1800	19901
TRGpnl4xsex62800	19.1.4.1	Protein homeostasis.protein quality control.plastidial Hsp70 chaperone system.molecular chaperone *(cpHsc70)	mercator4v7.0: molecular chaperone *(cpHsc70)) & prot-scriber: chaperone protein dnak & swissprot: Stromal 70 kDa heat shock-related protein, chloroplastic OS=Pisum sativum & original description: none	10.6095	5.05144049773677e-05	10.4357	4.44258824249945e-06	10105	1990
TRGpnl2xsex65473	19.1.4.2	Protein homeostasis.protein quality control.plastidial Hsp70 chaperone system.ATPase-stimulating co-chaperone *(DjA4/5/6/7)	mercator4v7.0: ATPase-stimulating co-chaperone *(DjA4/5/6/7) & prot-scriber: dnaj protein dnaj dnaj & swissprot: Chaperone protein dnaJ A8, chloroplastic OS=Oryza sativa subsp. japonica & original description: none	-8.10702	2.47534872562772e-11	-8.04964	3.64552627321993e-05	2497	6304.5
TRGpnl4xsex27577	19.1.4.2	Protein homeostasis.protein quality control.plastidial Hsp70 chaperone system.ATPase-stimulating co-chaperone *(DjA4/5/6/7)	mercator4v7.0: ATPase-stimulating co-chaperone *(DjA4/5/6/7) & prot-scriber: dnaj protein dnaj dnaj & swissprot: Chaperone protein dnaJ A8, chloroplastic OS=Oryza sativa subsp. japonica & original description: none	7.46068	0.0284461	5.74996	4.71295711592823e-05	25770	6933
TRGpnl4xsex65707	19.1.4.2	Protein homeostasis.protein quality control.plastidial Hsp70 chaperone system.ATPase-stimulating co-chaperone *(DjA4/5/6/7)	mercator4v7.0: ATPase-stimulating co-chaperone *(DjA4/5/6/7) & prot-scriber: sp dnaj chaperone protein dnaj & swissprot: Chaperone protein dnaJ A8, chloroplastic OS=Oryza sativa subsp. japonica & original description: none	11.97	8.41570510864704e-37	10.2259	1.1765527220731e-06	71	113.5
TRGpnl4xsex65708	19.1.4.2	Protein homeostasis.protein quality control.plastidial Hsp70 chaperone system.ATPase-stimulating co-chaperone *(DjA4/5/6/7)	mercator4v7.0: ATPase-stimulating co-chaperone *(DjA4/5/6/7) & prot-scriber: sp dnaj chaperone protein dnaj & swissprot: Chaperone protein dnaJ A8, chloroplastic OS=Oryza sativa subsp. japonica & original description: none	8.44383	6.91345387207458e-16	6.6401	2.52903668621823e-05	1175	5408.5
TRGpnl4xapo70500	19.1.4.2	Protein homeostasis.protein quality control.plastidial Hsp70 chaperone system.ATPase-stimulating co-chaperone *(DjA4/5/6/7)	mercator4v7.0: ATPase-stimulating co-chaperone *(DjA4/5/6/7) & prot-scriber: sp dnaj chaperone protein dnaj & swissprot: Chaperone protein dnaJ A8, chloroplastic OS=Oryza sativa subsp. japonica & original description: none	9.9543	6.47564230143564e-18	7.73516	0.00147468	824.5	16314
TRGpnl4xsex43757	19.1.4.3	Protein homeostasis.protein quality control.plastidial Hsp70 chaperone system.ATPase-stimulating co-chaperone *(DjC88)	mercator4v7.0: ATPase-stimulating co-chaperone *(DjC88) of plastidial Hsp70 chaperone system & prot-scriber: dnaj domain containing protein & swissprot: no annotation & original description: none	6.27519	0.00604877	6.68551	0.000531954	20176	13354
TRGpnl2xsex59160	19.1.4.4	Protein homeostasis.protein quality control.plastidial Hsp70 chaperone system.nucleotide exchange function co-chaperone *(CGE1/2)	mercator4v7.0: nucleotide exchange function co-chaperone *(CGE1/2) & prot-scriber: sp grpe protein grpe & swissprot: no annotation & original description: none	-2.03419	6.20102599946925e-05	-2.32874	0.00121512	10371	15703
TRGpnl4xsex35527	19.1.4.4	Protein homeostasis.protein quality control.plastidial Hsp70 chaperone system.nucleotide exchange function co-chaperone *(CGE1/2)	mercator4v7.0: nucleotide exchange function co-chaperone *(CGE1/2) & prot-scriber: sp grpe protein grpe & swissprot: no annotation & original description: none	10.4134	2.5597973285327e-19	8.66165	1.33180597876731e-06	651	380
TRGpnl4xsex54914	19.1.4.4	Protein homeostasis.protein quality control.plastidial Hsp70 chaperone system.nucleotide exchange function co-chaperone *(CGE1/2)	mercator4v7.0: nucleotide exchange function co-chaperone *(CGE1/2) & prot-scriber: sp grpe protein grpe & swissprot: no annotation & original description: none	10.6864	1.18105828189079e-07	8.86424	2.82987779832224e-06	4906	1328
TRGpnl2xsex11674	19.1.5.1.1	Protein homeostasis.protein quality control.cytosolic Hsp70 chaperone system.Hsp70 chaperone activities.molecular chaperone *(Hsp70-1/2/3/4/5)	mercator4v7.0: molecular chaperone *(Hsp70-1/2/3/4/5) & prot-scriber: heat shock cognate kda protein & swissprot: Heat shock cognate 70 kDa protein OS=Petunia hybrida & original description: none	-8.86825	8.94538884779404e-05	-7.33473	0.00045477	10851.5	12960
TRGpnl2xsex46448	19.1.5.1.1	Protein homeostasis.protein quality control.cytosolic Hsp70 chaperone system.Hsp70 chaperone activities.molecular chaperone *(Hsp70-1/2/3/4/5)	mercator4v7.0: molecular chaperone *(Hsp70-1/2/3/4/5) & prot-scriber: heat shock cognate kda protein & swissprot: Heat shock cognate 70 kDa protein OS=Petunia hybrida & original description: none	-8.51035	1.06508630827395e-50	-8.80562	0.00477171	24	19964
TRGpnl4xsex50649	19.1.5.1.1	Protein homeostasis.protein quality control.cytosolic Hsp70 chaperone system.Hsp70 chaperone activities.molecular chaperone *(Hsp70-1/2/3/4/5)	mercator4v7.0: molecular chaperone *(Hsp70-1/2/3/4/5) & prot-scriber: heat shock cognate kda protein & swissprot: Heat shock cognate 70 kDa protein OS=Petunia hybrida & original description: none	5.11044	0.00308395	4.96053	0.000334429	18180	12086.5
TRGpnl4xapo64859	19.1.5.1.1	Protein homeostasis.protein quality control.cytosolic Hsp70 chaperone system.Hsp70 chaperone activities.molecular chaperone *(Hsp70-1/2/3/4/5)	mercator4v7.0: molecular chaperone *(Hsp70-1/2/3/4/5) & prot-scriber: heat shock cognate kda protein & swissprot: Heat shock cognate 70 kDa protein 2 OS=Solanum lycopersicum & original description: none	2.34641	0.0271942	3.34176	0.0116838	25583	22636
TRGpnl2xsex32735	19.1.5.2.1.1	Protein homeostasis.protein quality control.cytosolic Hsp70 chaperone system.Hsp40 ATPase-stimulating co-chaperone activities.DnaJ type-I molecular co-chaperone activities.molecular co-chaperone *(DjA1/2)	mercator4v7.0: DnaJ type-I molecular co-chaperone *(DjA1/2) & prot-scriber: dnaj homolog subfamily a member & swissprot: Chaperone protein dnaJ A6 OS=Oryza sativa subsp. japonica & original description: none	-2.66245	1.05150270235347e-06	-3.39623	0.00841555	6189	21695
TRGpnl2xsex60393	19.1.5.2.1.1	Protein homeostasis.protein quality control.cytosolic Hsp70 chaperone system.Hsp40 ATPase-stimulating co-chaperone activities.DnaJ type-I molecular co-chaperone activities.molecular co-chaperone *(DjA1/2)	mercator4v7.0: DnaJ type-I molecular co-chaperone *(DjA1/2) & prot-scriber: dnaj homolog subfamily a member & swissprot: Chaperone protein dnaJ A6 OS=Oryza sativa subsp. japonica & original description: none	-7.3542	1.270850327604e-19	-8.27404	0.000788139	621	14426
TRGpnl4xsex56554	19.1.5.2.1.1	Protein homeostasis.protein quality control.cytosolic Hsp70 chaperone system.Hsp40 ATPase-stimulating co-chaperone activities.DnaJ type-I molecular co-chaperone activities.molecular co-chaperone *(DjA1/2)	mercator4v7.0: DnaJ type-I molecular co-chaperone *(DjA1/2) & prot-scriber: dnaj homolog subfamily a member & swissprot: Chaperone protein dnaJ A6 OS=Oryza sativa subsp. japonica & original description: none	6.76626	1.92302190055832e-05	7.11126	0.000261639	8951.5	11364
TRGpnl4xapo24041	19.1.5.2.1.1	Protein homeostasis.protein quality control.cytosolic Hsp70 chaperone system.Hsp40 ATPase-stimulating co-chaperone activities.DnaJ type-I molecular co-chaperone activities.molecular co-chaperone *(DjA1/2)	mercator4v7.0: DnaJ type-I molecular co-chaperone *(DjA1/2) & prot-scriber: dnaj homolog subfamily a member & swissprot: DnaJ protein homolog OS=Cucumis sativus & original description: none	5.95693	3.48819925714573e-05	6.9341	0.00172428	9650.5	16807
TRGpnl2xsex4181	19.1.5.2.2.1	Protein homeostasis.protein quality control.cytosolic Hsp70 chaperone system.Hsp40 ATPase-stimulating co-chaperone activities.DnaJ type-II molecular co-chaperone activities.molecular co-chaperone *(DjB1/2/3)	mercator4v7.0: DnaJ type-II molecular co-chaperone *(DjB1/2/3) & prot-scriber: dnaj homolog subfamily b member & swissprot: DnaJ protein ERDJ3B OS=Oryza sativa subsp. japonica & original description: none	-9.70043	3.31548827926978e-10	-8.53151	1.13361478198047e-05	3016	3645
TRGpnl2xsex7317	19.1.5.2.2.1	Protein homeostasis.protein quality control.cytosolic Hsp70 chaperone system.Hsp40 ATPase-stimulating co-chaperone activities.DnaJ type-II molecular co-chaperone activities.molecular co-chaperone *(DjB1/2/3)	mercator4v7.0: DnaJ type-II molecular co-chaperone *(DjB1/2/3) & prot-scriber: dnaj homolog subfamily b member & swissprot: Chaperone protein dnaJ 3 OS=Arabidopsis thaliana & original description: none	-8.04625	0.000916129	-6.67451	0.000598606	15202	13679
TRGpnl4xsex67735	19.1.5.2.2.1	Protein homeostasis.protein quality control.cytosolic Hsp70 chaperone system.Hsp40 ATPase-stimulating co-chaperone activities.DnaJ type-II molecular co-chaperone activities.molecular co-chaperone *(DjB1/2/3)	mercator4v7.0: DnaJ type-II molecular co-chaperone *(DjB1/2/3) & prot-scriber: dnaj homolog subfamily b member & swissprot: DnaJ protein ERDJ3B OS=Oryza sativa subsp. japonica & original description: none	9.12682	1.40977532019963e-17	7.36294	4.36507490906961e-06	876	1947
TRGpnl4xapo68723	19.1.5.2.2.1	Protein homeostasis.protein quality control.cytosolic Hsp70 chaperone system.Hsp40 ATPase-stimulating co-chaperone activities.DnaJ type-II molecular co-chaperone activities.molecular co-chaperone *(DjB1/2/3)	mercator4v7.0: DnaJ type-II molecular co-chaperone *(DjB1/2/3) & prot-scriber: dnaj homolog subfamily b member & swissprot: DnaJ protein ERDJ3B OS=Oryza sativa subsp. japonica & original description: none	8.30717	5.65276800577297e-13	6.23395	0.000243717	1911	11167.5
TRGpnl4xsex13902	19.1.5.2.2.2	Protein homeostasis.protein quality control.cytosolic Hsp70 chaperone system.Hsp40 ATPase-stimulating co-chaperone activities.DnaJ type-II molecular co-chaperone activities.molecular co-chaperone *(DjB7/20)	mercator4v7.0: DnaJ type-II molecular co-chaperone *(DjB7/20) & prot-scriber: dnaj domain containing protein & swissprot: Chaperone protein dnaJ 10 OS=Arabidopsis thaliana & original description: none	9.08335	1.09154702138326e-15	9.18421	4.47742186734706e-05	1213	6838
TRGpnl2xsex2656	19.1.5.2.2.3	Protein homeostasis.protein quality control.cytosolic Hsp70 chaperone system.Hsp40 ATPase-stimulating co-chaperone activities.DnaJ type-II molecular co-chaperone activities.molecular co-chaperone *(DjB8/19)	mercator4v7.0: DnaJ type-II molecular co-chaperone *(DjB8/19) & prot-scriber: dnaj domain containing protein & swissprot: Chaperone protein dnaJ 10 OS=Arabidopsis thaliana & original description: none	-2.31486	0.000768672	-2.6532	0.00195428	14810	17164
TRGpnl4xsex41438	19.1.5.2.2.3	Protein homeostasis.protein quality control.cytosolic Hsp70 chaperone system.Hsp40 ATPase-stimulating co-chaperone activities.DnaJ type-II molecular co-chaperone activities.molecular co-chaperone *(DjB8/19)	mercator4v7.0: DnaJ type-II molecular co-chaperone *(DjB8/19) & prot-scriber: sp dnaj chaperone protein dnaj & swissprot: Chaperone protein dnaJ 10 OS=Arabidopsis thaliana & original description: none	2.25734	0.000861324	2.10793	0.00909258	15067	21903
TRGpnl4xsex66658	19.1.5.2.2.3	Protein homeostasis.protein quality control.cytosolic Hsp70 chaperone system.Hsp40 ATPase-stimulating co-chaperone activities.DnaJ type-II molecular co-chaperone activities.molecular co-chaperone *(DjB8/19)	mercator4v7.0: DnaJ type-II molecular co-chaperone *(DjB8/19) & prot-scriber: dnaj domain containing protein & swissprot: Chaperone protein dnaJ 10 OS=Arabidopsis thaliana & original description: none	9.82579	2.91678122000158e-07	9.03407	1.28253869679869e-05	5396	3908
TRGpnl2xsex9900	19.1.5.2.2.4	Protein homeostasis.protein quality control.cytosolic Hsp70 chaperone system.Hsp40 ATPase-stimulating co-chaperone activities.DnaJ type-II molecular co-chaperone activities.molecular co-chaperone *(DjB14)	mercator4v7.0: molecular co-chaperone *(DjB14) of cytosolic Hsp70 chaperone system & prot-scriber: dnaj domain containing protein & swissprot: Chaperone protein dnaJ 49 OS=Arabidopsis thaliana & original description: none	-11.1706	5.79349559224736e-06	-9.92591	6.090900540557e-05	7631	7585
TRGpnl4xsex46646	19.1.5.2.2.4	Protein homeostasis.protein quality control.cytosolic Hsp70 chaperone system.Hsp40 ATPase-stimulating co-chaperone activities.DnaJ type-II molecular co-chaperone activities.molecular co-chaperone *(DjB14)	mercator4v7.0: molecular co-chaperone *(DjB14) of cytosolic Hsp70 chaperone system & prot-scriber: dnaj domain containing protein & swissprot: Chaperone protein dnaJ 49 OS=Arabidopsis thaliana & original description: none	7.55581	0.0169363	5.58244	0.00042252	23690	12734
TRGpnl2xsex46154	19.1.5.2.3.2	Protein homeostasis.protein quality control.cytosolic Hsp70 chaperone system.Hsp40 ATPase-stimulating co-chaperone activities.DnaJ type-III molecular co-chaperone activities.molecular co-chaperone *(DjC31/32)	mercator4v7.0: molecular co-chaperone *(DjC31/32) of cytosolic Hsp70 chaperone system & prot-scriber: j domain containing protein & swissprot: no annotation & original description: none	-9.33681	1.57201884353991e-05	-8.16601	3.27207183050053e-05	8695	6074
TRGpnl4xsex28080	19.1.5.2.3.2	Protein homeostasis.protein quality control.cytosolic Hsp70 chaperone system.Hsp40 ATPase-stimulating co-chaperone activities.DnaJ type-III molecular co-chaperone activities.molecular co-chaperone *(DjC31/32)	mercator4v7.0: molecular co-chaperone *(DjC31/32) of cytosolic Hsp70 chaperone system & prot-scriber: j domain containing protein & swissprot: no annotation & original description: none	10.2565	0.0028379	8.45926	4.36507490906961e-06	17971	1947
TRGpnl4xapo18040	19.1.5.2.3.2	Protein homeostasis.protein quality control.cytosolic Hsp70 chaperone system.Hsp40 ATPase-stimulating co-chaperone activities.DnaJ type-III molecular co-chaperone activities.molecular co-chaperone *(DjC31/32)	mercator4v7.0: molecular co-chaperone *(DjC31/32) of cytosolic Hsp70 chaperone system & prot-scriber: j domain containing protein & swissprot: no annotation & original description: none	3.55796	0.0154968	5.53795	0.0057976	23351	20535
TRGpnl4xapo35551	19.1.5.2.3.2	Protein homeostasis.protein quality control.cytosolic Hsp70 chaperone system.Hsp40 ATPase-stimulating co-chaperone activities.DnaJ type-III molecular co-chaperone activities.molecular co-chaperone *(DjC31/32)	mercator4v7.0: molecular co-chaperone *(DjC31/32) of cytosolic Hsp70 chaperone system & prot-scriber: sp dnaj chaperone protein dnaj & swissprot: no annotation & original description: none	-10.6315	8.4481554200026e-14	-9.43423	1.05741918662924e-05	1657	3520.5
TRGpnl4xapo35552	19.1.5.2.3.2	Protein homeostasis.protein quality control.cytosolic Hsp70 chaperone system.Hsp40 ATPase-stimulating co-chaperone activities.DnaJ type-III molecular co-chaperone activities.molecular co-chaperone *(DjC31/32)	mercator4v7.0: molecular co-chaperone *(DjC31/32) of cytosolic Hsp70 chaperone system & prot-scriber: sp dnaj chaperone protein dnaj & swissprot: no annotation & original description: none	-11.8306	1.44504080212845e-18	-10.6466	2.69422066869285e-06	733	1238
TRGpnl2xsex62990	19.1.5.2.3.3	Protein homeostasis.protein quality control.cytosolic Hsp70 chaperone system.Hsp40 ATPase-stimulating co-chaperone activities.DnaJ type-III molecular co-chaperone activities.molecular co-chaperone *(DjC36/56)	mercator4v7.0: molecular co-chaperone *(DjC36/56) of cytosolic Hsp70 chaperone system & prot-scriber: j domain containing protein & swissprot: no annotation & original description: none	-8.20275	5.22647347598135e-17	-8.4696	7.60258901062852e-05	968	8102.5
TRGpnl4xapo12822	19.1.5.2.3.3	Protein homeostasis.protein quality control.cytosolic Hsp70 chaperone system.Hsp40 ATPase-stimulating co-chaperone activities.DnaJ type-III molecular co-chaperone activities.molecular co-chaperone *(DjC36/56)	mercator4v7.0: molecular co-chaperone *(DjC36/56) of cytosolic Hsp70 chaperone system & prot-scriber: dnaj homolog subfamily b member 6 & swissprot: DnaJ protein homolog OS=Cucumis sativus & original description: none	7.80006	0.00457883	6.04127	2.97464086685663e-05	19349	5807
TRGpnl4xsex63456	19.1.5.2.3.6	Protein homeostasis.protein quality control.cytosolic Hsp70 chaperone system.Hsp40 ATPase-stimulating co-chaperone activities.DnaJ type-III molecular co-chaperone activities.molecular co-chaperone *(DjC39/40)	mercator4v7.0: molecular co-chaperone *(DjC39/40) of cytosolic Hsp70 chaperone system & prot-scriber: chaperone dnaj domain protein & swissprot: no annotation & original description: none	10.5165	0.00332296	8.71566	4.66704526094529e-06	18381	2052
TRGpnl2xsex34162	19.1.5.2.3.7	Protein homeostasis.protein quality control.cytosolic Hsp70 chaperone system.Hsp40 ATPase-stimulating co-chaperone activities.DnaJ type-III molecular co-chaperone activities.molecular co-chaperone *(DjC43/44)	mercator4v7.0: molecular co-chaperone *(DjC43/44) of cytosolic Hsp70 chaperone system & prot-scriber: sp dnaj chaperone protein dnaj & swissprot: no annotation & original description: none	-3.31666	1.57170164456934e-07	-3.53688	0.00393821	5053	19388
TRGpnl4xsex61128	19.1.5.2.3.7	Protein homeostasis.protein quality control.cytosolic Hsp70 chaperone system.Hsp40 ATPase-stimulating co-chaperone activities.DnaJ type-III molecular co-chaperone activities.molecular co-chaperone *(DjC43/44)	mercator4v7.0: molecular co-chaperone *(DjC43/44) of cytosolic Hsp70 chaperone system & prot-scriber: sp dnaj chaperone protein dnaj & swissprot: no annotation & original description: none	4.05284	1.03028648578628e-09	3.68813	0.00053202	3311	13355
TRGpnl4xsex46321	19.1.5.2.3.8	Protein homeostasis.protein quality control.cytosolic Hsp70 chaperone system.Hsp40 ATPase-stimulating co-chaperone activities.DnaJ type-III molecular co-chaperone activities.molecular co-chaperone *(DjC45/46/47)	mercator4v7.0: molecular co-chaperone *(DjC45/46/47) of cytosolic Hsp70 chaperone system & prot-scriber: dnaj domain containing protein & swissprot: no annotation & original description: none	9.18487	0.000773306	7.45199	3.27582138063145e-06	14829	1533
TRGpnl2xsex12004	19.1.5.2.3.10	Protein homeostasis.protein quality control.cytosolic Hsp70 chaperone system.Hsp40 ATPase-stimulating co-chaperone activities.DnaJ type-III molecular co-chaperone activities.molecular co-chaperone *(DjC67)	mercator4v7.0: molecular co-chaperone *(DjC67) of cytosolic Hsp70 chaperone system & prot-scriber: j domain containing protein & swissprot: no annotation & original description: none	-7.36163	3.0365589055022e-17	-8.04117	6.01322274605534e-05	931.5	7552
TRGpnl4xsex54333	19.1.5.2.3.10	Protein homeostasis.protein quality control.cytosolic Hsp70 chaperone system.Hsp40 ATPase-stimulating co-chaperone activities.DnaJ type-III molecular co-chaperone activities.molecular co-chaperone *(DjC67)	mercator4v7.0: molecular co-chaperone *(DjC67) of cytosolic Hsp70 chaperone system & prot-scriber: j domain containing protein & swissprot: no annotation & original description: none	7.45605	1.21371070428812e-05	7.48575	8.88313087484908e-05	8433	8474.5
TRGpnl4xapo53092	19.1.5.2.3.10	Protein homeostasis.protein quality control.cytosolic Hsp70 chaperone system.Hsp40 ATPase-stimulating co-chaperone activities.DnaJ type-III molecular co-chaperone activities.molecular co-chaperone *(DjC67)	mercator4v7.0: molecular co-chaperone *(DjC67) of cytosolic Hsp70 chaperone system & prot-scriber: j domain containing protein & swissprot: no annotation & original description: none	8.70109	1.42610658709836e-16	6.86802	1.55122151708348e-05	1046	4279
TRGpnl4xsex23053	19.1.5.2.3.14	Protein homeostasis.protein quality control.cytosolic Hsp70 chaperone system.Hsp40 ATPase-stimulating co-chaperone activities.DnaJ type-III molecular co-chaperone activities.molecular co-chaperone *(DjC81)	mercator4v7.0: molecular co-chaperone *(DjC81) of cytosolic Hsp70 chaperone system & prot-scriber: chaperone dnaj domain protein & swissprot: no annotation & original description: none	4.98702	0.0248904	4.29386	0.00980112	25230	22114
TRGpnl4xsex42421	19.1.5.2.3.15	Protein homeostasis.protein quality control.cytosolic Hsp70 chaperone system.Hsp40 ATPase-stimulating co-chaperone activities.DnaJ type-III molecular co-chaperone activities.molecular co-chaperone *(DjC84)	mercator4v7.0: molecular co-chaperone *(DjC84) of cytosolic Hsp70 chaperone system & prot-scriber: sp dnaj chaperone protein dnaj & swissprot: no annotation & original description: none	8.67601	0.018401	6.75447	4.07198600934774e-05	24030	6574.5
TRGpnl4xsex45336	19.1.5.2.3.17	Protein homeostasis.protein quality control.cytosolic Hsp70 chaperone system.Hsp40 ATPase-stimulating co-chaperone activities.DnaJ type-III molecular co-chaperone activities.molecular co-chaperone *(DjC87)	mercator4v7.0: molecular co-chaperone *(DjC87) of cytosolic Hsp70 chaperone system & prot-scriber: dnaj homolog subfamily a member & swissprot: Chaperone protein dnaJ C76, chloroplastic OS=Arabidopsis thaliana & original description: none	5.04652	0.00748346	5.72447	0.0114518	20850	22578
TRGpnl2xsex71160	19.1.5.2.3.18	Protein homeostasis.protein quality control.cytosolic Hsp70 chaperone system.Hsp40 ATPase-stimulating co-chaperone activities.DnaJ type-III molecular co-chaperone activities.molecular co-chaperone *(BIL2)	mercator4v7.0: molecular co-chaperone *(BIL2) of cytosolic Hsp70 chaperone system & prot-scriber: chaperone protein dnaj & swissprot: Probable plastid-lipid-associated protein 12, chloroplastic OS=Arabidopsis thaliana & original description: none	-2.87516	0.00569057	-3.13098	0.00975409	19991	22099
TRGpnl2xsex71161	19.1.5.2.3.18	Protein homeostasis.protein quality control.cytosolic Hsp70 chaperone system.Hsp40 ATPase-stimulating co-chaperone activities.DnaJ type-III molecular co-chaperone activities.molecular co-chaperone *(BIL2)	mercator4v7.0: molecular co-chaperone *(BIL2) of cytosolic Hsp70 chaperone system & prot-scriber: chaperone protein dnaj & swissprot: Probable plastid-lipid-associated protein 12, chloroplastic OS=Arabidopsis thaliana & original description: none	-6.50729	0.0181555	-4.58538	0.0496125	23962	28013
TRGpnl4xsex16155	19.1.5.2.3.18	Protein homeostasis.protein quality control.cytosolic Hsp70 chaperone system.Hsp40 ATPase-stimulating co-chaperone activities.DnaJ type-III molecular co-chaperone activities.molecular co-chaperone *(BIL2)	mercator4v7.0: molecular co-chaperone *(BIL2) of cytosolic Hsp70 chaperone system & prot-scriber: j domain containing protein & swissprot: no annotation & original description: none	4.99333	1.75881716930811e-07	4.70807	0.00622239	5113	20767
TRGpnl4xsex57502	19.1.5.2.3.18	Protein homeostasis.protein quality control.cytosolic Hsp70 chaperone system.Hsp40 ATPase-stimulating co-chaperone activities.DnaJ type-III molecular co-chaperone activities.molecular co-chaperone *(BIL2)	mercator4v7.0: molecular co-chaperone *(BIL2) of cytosolic Hsp70 chaperone system & prot-scriber: j domain containing protein & swissprot: no annotation & original description: none	4.27215	0.000110362	4.99205	0.00312649	11168	18692.5
TRGpnl2xsex38667	19.1.5.2.3.20	Protein homeostasis.protein quality control.cytosolic Hsp70 chaperone system.Hsp40 ATPase-stimulating co-chaperone activities.DnaJ type-III molecular co-chaperone activities.molecular co-chaperone *(DjC93)	mercator4v7.0: molecular co-chaperone *(DjC93) of cytosolic Hsp70 chaperone system & prot-scriber: j domain containing protein & swissprot: no annotation & original description: none	-7.73447	0.00776691	-6.52785	0.000213849	20959	10798
TRGpnl4xsex13616	19.1.5.2.3.20	Protein homeostasis.protein quality control.cytosolic Hsp70 chaperone system.Hsp40 ATPase-stimulating co-chaperone activities.DnaJ type-III molecular co-chaperone activities.molecular co-chaperone *(DjC93)	mercator4v7.0: molecular co-chaperone *(DjC93) of cytosolic Hsp70 chaperone system & prot-scriber: j domain containing protein & swissprot: no annotation & original description: none	3.93243	0.00140421	5.13793	0.0047925	16151.5	19977
TRGpnl4xsex45672	19.1.5.3.1	Protein homeostasis.protein quality control.cytosolic Hsp70 chaperone system.nucleotide exchange function co-chaperone activities.molecular co-chaperone *(BAG1/2/3/4)	mercator4v7.0: molecular co-chaperone *(BAG1/2/3/4) & prot-scriber: bag family molecular chaperone regulator protein & swissprot: BAG family molecular chaperone regulator 4 OS=Arabidopsis thaliana & original description: none	6.46647	0.0151102	6.47506	0.000418083	23238	12704
TRGpnl4xapo41548	19.1.5.3.1	Protein homeostasis.protein quality control.cytosolic Hsp70 chaperone system.nucleotide exchange function co-chaperone activities.molecular co-chaperone *(BAG1/2/3/4)	mercator4v7.0: molecular co-chaperone *(BAG1/2/3/4) & prot-scriber: bag family molecular chaperone regulator & swissprot: BAG family molecular chaperone regulator 1 OS=Arabidopsis thaliana & original description: none	-9.13641	0.000264048	-7.73191	0.000145126	12622	9756.5
TRGpnl2xsex1438	19.1.6.1.1	Protein homeostasis.protein quality control.Hsp90 chaperone system.Hsp90-SGT1-RAR1 chaperone complex.molecular chaperone *(Hsp90)	mercator4v7.0: molecular chaperone *(Hsp90) & prot-scriber: heat shock protein hsp 90 & swissprot: Heat shock protein 81-1 OS=Oryza sativa subsp. indica & original description: none	-5.7992	2.07082189359819e-31	-6.16014	0.00807374	122	21578
TRGpnl2xsex28025	19.1.6.1.1	Protein homeostasis.protein quality control.Hsp90 chaperone system.Hsp90-SGT1-RAR1 chaperone complex.molecular chaperone *(Hsp90)	mercator4v7.0: molecular chaperone *(Hsp90) & prot-scriber: endoplasmin homolog & swissprot: Endoplasmin homolog OS=Hordeum vulgare & original description: none	-2.0554	0.0136164	-2.34595	0.00068824	22872	14057.5
TRGpnl4xsex6863	19.1.6.1.1	Protein homeostasis.protein quality control.Hsp90 chaperone system.Hsp90-SGT1-RAR1 chaperone complex.molecular chaperone *(Hsp90)	mercator4v7.0: molecular chaperone *(Hsp90) & prot-scriber: endoplasmin homolog & swissprot: Endoplasmin homolog OS=Hordeum vulgare & original description: none	9.0228	4.86371953622858e-05	8.84649	1.42662632017015e-05	10051	4128
TRGpnl4xsex34205	19.1.6.1.1	Protein homeostasis.protein quality control.Hsp90 chaperone system.Hsp90-SGT1-RAR1 chaperone complex.molecular chaperone *(Hsp90)	mercator4v7.0: molecular chaperone *(Hsp90) & prot-scriber: quality protein endoplasmin homolog & swissprot: Endoplasmin homolog OS=Hordeum vulgare & original description: none	9.86655	0.000353638	10.4673	1.08336829668857e-05	13175	3552
TRGpnl4xsex34206	19.1.6.1.1	Protein homeostasis.protein quality control.Hsp90 chaperone system.Hsp90-SGT1-RAR1 chaperone complex.molecular chaperone *(Hsp90)	mercator4v7.0: molecular chaperone *(Hsp90) & prot-scriber: quality protein endoplasmin homolog & swissprot: Endoplasmin homolog OS=Hordeum vulgare & original description: none	6.615	1.85753647584699e-14	6.32534	1.16601539225448e-05	1462	3715
TRGpnl4xsex34210	19.1.6.1.1	Protein homeostasis.protein quality control.Hsp90 chaperone system.Hsp90-SGT1-RAR1 chaperone complex.molecular chaperone *(Hsp90)	mercator4v7.0: molecular chaperone *(Hsp90) & prot-scriber: endoplasmin homolog & swissprot: Endoplasmin homolog OS=Hordeum vulgare & original description: none	7.16367	0.0226178	8.04517	0.000352771	24857	12248.5
TRGpnl4xsex45035	19.1.6.1.1	Protein homeostasis.protein quality control.Hsp90 chaperone system.Hsp90-SGT1-RAR1 chaperone complex.molecular chaperone *(Hsp90)	mercator4v7.0: molecular chaperone *(Hsp90) & prot-scriber: heat shock protein 90 & swissprot: Heat shock protein 81-1 OS=Oryza sativa subsp. indica & original description: none	7.11505	2.23843434445875e-11	8.23268	0.00143299	2476	16215
TRGpnl4xsex69337	19.1.6.1.1	Protein homeostasis.protein quality control.Hsp90 chaperone system.Hsp90-SGT1-RAR1 chaperone complex.molecular chaperone *(Hsp90)	mercator4v7.0: molecular chaperone *(Hsp90) & prot-scriber: heat shock c & swissprot: Heat shock protein 90-5, chloroplastic OS=Arabidopsis thaliana & original description: none	8.18561	0.000204148	8.79991	2.41621678370517e-05	12171.5	5309
TRGpnl4xapo32412	19.1.6.1.1	Protein homeostasis.protein quality control.Hsp90 chaperone system.Hsp90-SGT1-RAR1 chaperone complex.molecular chaperone *(Hsp90)	mercator4v7.0: molecular chaperone *(Hsp90) & prot-scriber: endoplasmin homolog & swissprot: Endoplasmin homolog OS=Hordeum vulgare & original description: none	7.7432	2.01900667422228e-37	7.58546	8.34567965378022e-05	65	8335
TRGpnl4xapo56448	19.1.6.1.1	Protein homeostasis.protein quality control.Hsp90 chaperone system.Hsp90-SGT1-RAR1 chaperone complex.molecular chaperone *(Hsp90)	mercator4v7.0: molecular chaperone *(Hsp90) & prot-scriber: heat shock protein 90 & swissprot: Heat shock protein 81-1 OS=Oryza sativa subsp. indica & original description: none	-11.0013	4.60016924295048e-14	-9.80482	1.72636828059034e-05	1575	4505.5
TRGpnl4xapo70266	19.1.6.1.1	Protein homeostasis.protein quality control.Hsp90 chaperone system.Hsp90-SGT1-RAR1 chaperone complex.molecular chaperone *(Hsp90)	mercator4v7.0: molecular chaperone *(Hsp90) & prot-scriber: heat shock c & swissprot: Heat shock protein 90-5, chloroplastic OS=Arabidopsis thaliana & original description: none	-3.70369	1.22755491548802e-07	-5.73674	0.0265738	4926	25254
TRGpnl4xsex48430	19.1.6.1.2	Protein homeostasis.protein quality control.Hsp90 chaperone system.Hsp90-SGT1-RAR1 chaperone complex.molecular co-chaperone *(SGT1)	mercator4v7.0: molecular co-chaperone *(SGT1) of Hsp90 chaperone system & prot-scriber: protein sgt homolog & swissprot: Protein SGT1 homolog OS=Zea mays & original description: none	6.70242	1.38650415274417e-12	6.90524	7.14019407864062e-05	2045	7960
TRGpnl2xsex62635	19.1.6.1.3	Protein homeostasis.protein quality control.Hsp90 chaperone system.Hsp90-SGT1-RAR1 chaperone complex.molecular co-chaperone *(RAR1)	mercator4v7.0: molecular co-chaperone *(RAR1) involved in effector-triggered immunity & prot-scriber: cysteine and histidine rich domain containing protein rar & swissprot: Cysteine and histidine-rich domain-containing protein RAR1 OS=Oryza sativa subsp. japonica & original description: none	-9.71723	0.000924746	-6.80371	0.0477838	15224	27821
TRGpnl4xsex10458	19.1.6.2	Protein homeostasis.protein quality control.Hsp90 chaperone system.molecular co-chaperone *(P23)	mercator4v7.0: molecular co-chaperone *(P23) & prot-scriber: cs domain containing protein & swissprot: Co-chaperone protein p23-2 OS=Arabidopsis thaliana & original description: none	4.49277	0.0225222	5.27606	0.00593237	24839.5	20621
TRGpnl4xsex24861	19.1.6.2	Protein homeostasis.protein quality control.Hsp90 chaperone system.molecular co-chaperone *(P23)	mercator4v7.0: molecular co-chaperone *(P23) & prot-scriber: cs domain containing protein & swissprot: Co-chaperone protein p23-1 OS=Brassica napus & original description: none	8.41803	1.68124444607804e-13	8.68398	0.000109828	1746	9051.5
TRGpnl4xsex69072	19.1.6.2	Protein homeostasis.protein quality control.Hsp90 chaperone system.molecular co-chaperone *(P23)	mercator4v7.0: molecular co-chaperone *(P23) & prot-scriber: cs domain containing protein & swissprot: Uncharacterized protein OsI_027940 OS=Oryza sativa subsp. indica & original description: none	8.79511	0.000966268	8.56162	1.42218071876225e-05	15318.5	4119.5
TRGpnl2xsex53096	19.1.6.3	Protein homeostasis.protein quality control.Hsp90 chaperone system.molecular co-chaperone *(TPR2)	mercator4v7.0: molecular co-chaperone *(TPR2) of Hsp90 chaperone system & prot-scriber: wheel domain containing protein & swissprot: no annotation & original description: none	-3.92427	0.00273907	-5.85922	0.00737907	17882	21289
TRGpnl4xapo25108	19.1.6.3	Protein homeostasis.protein quality control.Hsp90 chaperone system.molecular co-chaperone *(TPR2)	mercator4v7.0: molecular co-chaperone *(TPR2) of Hsp90 chaperone system & prot-scriber: wheel domain containing protein & swissprot: no annotation & original description: none	3.48228	0.0178111	5.29416	0.0161443	23890	23661
TRGpnl2xsex25728	19.1.6.5	Protein homeostasis.protein quality control.Hsp90 chaperone system.molecular co-chaperone *(NUDC1/2)	mercator4v7.0: molecular co-chaperone *(NUDC1/2) of Hsp90 chaperone system & prot-scriber: cs domain containing protein & swissprot: Protein BOBBER 1 OS=Arabidopsis thaliana & original description: none	-5.71559	0.0021955	-4.59946	0.00105868	17263	15297.5
TRGpnl2xsex30345	19.1.6.6	Protein homeostasis.protein quality control.Hsp90 chaperone system.molecular co-chaperone *(NMIG1)	mercator4v7.0: molecular co-chaperone *(NMIG1) of Hsp90 chaperone system & prot-scriber: cs domain containing protein & swissprot: no annotation & original description: none	-9.32192	8.51585085409799e-11	-8.0036	8.56308268943752e-05	2736	8378
TRGpnl4xsex58069	19.1.6.6	Protein homeostasis.protein quality control.Hsp90 chaperone system.molecular co-chaperone *(NMIG1)	mercator4v7.0: molecular co-chaperone *(NMIG1) of Hsp90 chaperone system & prot-scriber: cs domain containing protein & swissprot: no annotation & original description: none	9.68925	0.00916546	7.93626	2.53608564241272e-06	21487	1159.5
TRGpnl4xsex35649	19.1.6.7	Protein homeostasis.protein quality control.Hsp90 chaperone system.molecular co-chaperone *(HIP1/2)	mercator4v7.0: molecular co-chaperone *(HIP1/2) of Hsp90 chaperone system & prot-scriber: sti domain containing protein & swissprot: FAM10 family protein At4g22670 OS=Arabidopsis thaliana & original description: none	10.5696	1.26541274328676e-05	8.82818	1.2631671453507e-06	8471	300.5
TRGpnl2xsex55225	19.1.6.8	Protein homeostasis.protein quality control.Hsp90 chaperone system.molecular co-chaperone *(TPR3)	mercator4v7.0: molecular co-chaperone *(TPR3) of Hsp90 chaperone system & prot-scriber: stress induced phosphoprotein & swissprot: Hsp70-Hsp90 organizing protein 1 OS=Glycine max & original description: none	-3.78079	1.2085200664056e-11	-4.02469	0.00203468	2356	17295.5
TRGpnl4xsex62417	19.1.6.8	Protein homeostasis.protein quality control.Hsp90 chaperone system.molecular co-chaperone *(TPR3)	mercator4v7.0: molecular co-chaperone *(TPR3) of Hsp90 chaperone system & prot-scriber: stress induced phosphoprotein & swissprot: Hsp70-Hsp90 organizing protein 1 OS=Glycine max & original description: none	2.11767	0.000114569	1.82686	0.0281638	11222	25472
TRGpnl4xapo63111	19.1.6.8	Protein homeostasis.protein quality control.Hsp90 chaperone system.molecular co-chaperone *(TPR3)	mercator4v7.0: molecular co-chaperone *(TPR3) of Hsp90 chaperone system & prot-scriber: stress induced phosphoprotein & swissprot: Hsp70-Hsp90 organizing protein 1 OS=Glycine max & original description: none	7.81646	7.20188183542193e-12	6.66009	3.42527682482198e-05	2269	6161
TRGpnl2xsex29680	19.1.6.9	Protein homeostasis.protein quality control.Hsp90 chaperone system.co-chaperone of Hsp90/Hsp70 activity *(HOP1/2/3)	mercator4v7.0: co-chaperone of Hsp90/Hsp70 activity *(HOP1/2/3) & prot-scriber: hsp organizing protein & swissprot: Hsp70-Hsp90 organizing protein OS=Triticum aestivum & original description: none	-4.91807	0.00036253	-4.84393	0.00329467	13219	18892
TRGpnl4xsex34276	19.1.6.9	Protein homeostasis.protein quality control.Hsp90 chaperone system.co-chaperone of Hsp90/Hsp70 activity *(HOP1/2/3)	mercator4v7.0: co-chaperone of Hsp90/Hsp70 activity *(HOP1/2/3) & prot-scriber: hsp organizing protein & swissprot: Hsp70-Hsp90 organizing protein OS=Triticum aestivum & original description: none	6.77662	0.00673166	7.93386	0.000234871	20532	11061
TRGpnl4xsex56870	19.1.6.9	Protein homeostasis.protein quality control.Hsp90 chaperone system.co-chaperone of Hsp90/Hsp70 activity *(HOP1/2/3)	mercator4v7.0: co-chaperone of Hsp90/Hsp70 activity *(HOP1/2/3) & prot-scriber: hsp organizing protein & swissprot: Hsp70-Hsp90 organizing protein OS=Triticum aestivum & original description: none	8.92224	0.0052819	7.12142	8.06046483710521e-06	19771	3022
TRGpnl4xapo59902	19.1.6.9	Protein homeostasis.protein quality control.Hsp90 chaperone system.co-chaperone of Hsp90/Hsp70 activity *(HOP1/2/3)	mercator4v7.0: co-chaperone of Hsp90/Hsp70 activity *(HOP1/2/3) & prot-scriber: hsp organizing protein & swissprot: Hsp70-Hsp90 organizing protein OS=Triticum aestivum & original description: none	-5.83875	0.000429161	-4.71088	0.000910735	13544	14860
TRGpnl2xsex36031	19.1.6.10	Protein homeostasis.protein quality control.Hsp90 chaperone system.co-chaperone of Hsp90/Hsp70 activity *(TPR15/16)	mercator4v7.0: co-chaperone of Hsp90/Hsp70 activity *(TPR15/16) & prot-scriber: dnaj homolog subfamily b member & swissprot: TPR repeat-containing thioredoxin TTL4 OS=Arabidopsis thaliana & original description: none	-2.65698	2.82002109638222e-07	-2.90537	0.00830888	5381	21661
TRGpnl4xsex15308	19.1.6.10	Protein homeostasis.protein quality control.Hsp90 chaperone system.co-chaperone of Hsp90/Hsp70 activity *(TPR15/16)	mercator4v7.0: co-chaperone of Hsp90/Hsp70 activity *(TPR15/16) & prot-scriber: dnaj homolog subfamily b member & swissprot: TPR repeat-containing thioredoxin TTL4 OS=Arabidopsis thaliana & original description: none	8.61763	0.0115592	6.84834	8.88248003973449e-06	22269	3198.5
TRGpnl4xsex45237	19.1.6.10	Protein homeostasis.protein quality control.Hsp90 chaperone system.co-chaperone of Hsp90/Hsp70 activity *(TPR15/16)	mercator4v7.0: co-chaperone of Hsp90/Hsp70 activity *(TPR15/16) & prot-scriber: j domain containing protein & swissprot: no annotation & original description: none	6.77299	0.0191276	5.0727	0.00022051	24190	10888
TRGpnl4xsex45240	19.1.6.10	Protein homeostasis.protein quality control.Hsp90 chaperone system.co-chaperone of Hsp90/Hsp70 activity *(TPR15/16)	mercator4v7.0: co-chaperone of Hsp90/Hsp70 activity *(TPR15/16) & prot-scriber: dnaj domain containing protein & swissprot: no annotation & original description: none	6.80539	0.0141502	5.09952	0.000204182	23006	10692
TRGpnl4xapo16551	19.1.6.10	Protein homeostasis.protein quality control.Hsp90 chaperone system.co-chaperone of Hsp90/Hsp70 activity *(TPR15/16)	mercator4v7.0: co-chaperone of Hsp90/Hsp70 activity *(TPR15/16) & prot-scriber: j domain containing protein & swissprot: no annotation & original description: none	7.65746	5.09192113139758e-14	5.93939	3.50890266346474e-05	1591.5	6214
TRGpnl4xapo54670	19.1.6.10	Protein homeostasis.protein quality control.Hsp90 chaperone system.co-chaperone of Hsp90/Hsp70 activity *(TPR15/16)	mercator4v7.0: co-chaperone of Hsp90/Hsp70 activity *(TPR15/16) & prot-scriber: j domain containing protein & swissprot: no annotation & original description: none	5.38557	5.46510551725137e-14	5.08994	0.00167583	1599	16723.5
TRGpnl4xsex21128	19.1.7.1.1	Protein homeostasis.protein quality control.plastidial chaperonin system.Cpn60 chaperone complex.component-A *(CPN60A)	mercator4v7.0: component *(CPN60A) of plastidial Cpn60 chaperonin complex & prot-scriber: chaperonin groel & swissprot: RuBisCO large subunit-binding protein subunit alpha, chloroplastic OS=Pisum sativum & original description: none	8.15079	1.02988999697257e-07	8.55358	6.39114161384512e-05	4845.5	7711
TRGpnl4xapo25754	19.1.7.1.1	Protein homeostasis.protein quality control.plastidial chaperonin system.Cpn60 chaperone complex.component-A *(CPN60A)	mercator4v7.0: component *(CPN60A) of plastidial Cpn60 chaperonin complex & prot-scriber: chaperonin groel & swissprot: RuBisCO large subunit-binding protein subunit alpha, chloroplastic OS=Pisum sativum & original description: none	-2.23517	5.54184140561209e-14	-2.55556	5.6868334690839e-05	1601	7386
TRGpnl4xsex10460	19.1.7.1.2	Protein homeostasis.protein quality control.plastidial chaperonin system.Cpn60 chaperone complex.component-B *(CPN60B)	mercator4v7.0: component *(CPN60B) of plastidial Cpn60 chaperonin complex & prot-scriber: chaperonin subunit beta 1 chloroplastic & swissprot: Chaperonin 60 subunit beta 2, chloroplastic OS=Arabidopsis thaliana & original description: none	9.20148	2.12511827682695e-07	9.48498	1.89146531330535e-05	5216	4703.5
TRGpnl2xsex67920	19.1.7.3	Protein homeostasis.protein quality control.plastidial chaperonin system.molecular co-chaperone *(Cpn20)	mercator4v7.0: molecular co-chaperone *(Cpn20) & prot-scriber: co chaperonin groes & swissprot: 20 kDa chaperonin, chloroplastic OS=Arabidopsis thaliana & original description: none	-8.06843	2.8923248504879e-08	-8.90978	0.000156812	4339	9967
TRGpnl4xsex10135	19.1.7.3	Protein homeostasis.protein quality control.plastidial chaperonin system.molecular co-chaperone *(Cpn20)	mercator4v7.0: molecular co-chaperone *(Cpn20) & prot-scriber: co chaperonin groes & swissprot: 20 kDa chaperonin, chloroplastic OS=Arabidopsis thaliana & original description: none	7.56399	0.00446991	9.00249	0.000276397	19263	11540.5
TRGpnl4xsex18168	19.1.8.1	Protein homeostasis.protein quality control.mitochondrial chaperonin system.molecular chaperone *(mtHsp60)	mercator4v7.0: molecular chaperone *(mtHsp60) & prot-scriber: quality protein chaperonin cpn 2 mitochondrial & swissprot: Chaperonin CPN60-1, mitochondrial OS=Zea mays & original description: none	-2.96426	0.0097148	-3.28026	0.0112973	21686	22541
TRGpnl4xsex18169	19.1.8.1	Protein homeostasis.protein quality control.mitochondrial chaperonin system.molecular chaperone *(mtHsp60)	mercator4v7.0: molecular chaperone *(mtHsp60) & prot-scriber: quality protein chaperonin cpn 2 mitochondrial & swissprot: Chaperonin CPN60-1, mitochondrial OS=Zea mays & original description: none	8.68675	0.00976225	6.9552	5.5274243844849e-06	21697.5	2331
TRGpnl2xsex46717	19.1.9.1	Protein homeostasis.protein quality control.smallHsp holdase chaperone activities.class-C-I protein	mercator4v7.0: class-C-I small heat-shock-responsive protein & prot-scriber: kda class i heat shock protein & swissprot: 17.9 kDa class I heat shock protein OS=Oryza sativa subsp. japonica & original description: none	-5.62009	4.448492290126e-06	-5.76981	0.00399879	7373	19436
TRGpnl2xsex46719	19.1.9.1	Protein homeostasis.protein quality control.smallHsp holdase chaperone activities.class-C-I protein	mercator4v7.0: class-C-I small heat-shock-responsive protein & prot-scriber: kda class i heat shock protein & swissprot: 17.9 kDa class I heat shock protein OS=Oryza sativa subsp. japonica & original description: none	-7.66553	5.35650799270471e-06	-6.28916	0.000422784	7538.5	12739
TRGpnl4xsex18747	19.1.9.1	Protein homeostasis.protein quality control.smallHsp holdase chaperone activities.class-C-I protein	mercator4v7.0: class-C-I small heat-shock-responsive protein & prot-scriber: fructose bisphosphatase 1 & swissprot: Fructose-1,6-bisphosphatase, chloroplastic OS=Oryza sativa subsp. japonica & original description: none	5.53961	3.0511364486462e-05	5.50613	0.00103372	9501	15233
TRGpnl2xsex61060	19.1.9.8	Protein homeostasis.protein quality control.smallHsp holdase chaperone activities.class-M-I protein	mercator4v7.0: class-M-I small heat-shock-responsive protein & prot-scriber: shsp domain containing protein & swissprot: 24.1 kDa heat shock protein, mitochondrial OS=Oryza sativa subsp. japonica & original description: none	-10.6833	8.86801922041549e-12	-8.88778	0.00441805	2310	19727
TRGpnl4xsex26845	19.1.9.13	Protein homeostasis.protein quality control.smallHsp holdase chaperone activities.small-HSP-like chaperone *(HSP1/2)	mercator4v7.0: small-HSP-like chaperone *(HSP1/2) & prot-scriber: shsp domain containing protein & swissprot: no annotation & original description: none	9.19317	0.00357091	7.4425	5.46088929547166e-06	18587	2311
TRGpnl2xsex5481	19.2.1.1.1.1	Protein homeostasis.ubiquitin-proteasome system.N-degron pathways.Ac/N-degron pathway.Doa10 E3 ubiquitin ligase complex.E3 ubiquitin ligase component *(Doa10)	mercator4v7.0: E3 ubiquitin ligase component *(Doa10) of ER-associated protein degradation (ERAD) machinery & prot-scriber: ring ch type domain containing protein & swissprot: Probable E3 ubiquitin ligase SUD1 OS=Arabidopsis thaliana & original description: none	-8.36614	6.35368368830497e-07	-6.85514	0.00466264	5859	19897.5
TRGpnl2xsex23376	19.2.1.1.1.1	Protein homeostasis.ubiquitin-proteasome system.N-degron pathways.Ac/N-degron pathway.Doa10 E3 ubiquitin ligase complex.E3 ubiquitin ligase component *(Doa10)	mercator4v7.0: E3 ubiquitin ligase component *(Doa10) of ER-associated protein degradation (ERAD) machinery & prot-scriber: e3 ubiquitin protein ligase marchf & swissprot: Probable E3 ubiquitin ligase SUD1 OS=Arabidopsis thaliana & original description: none	-11.4807	2.64220384984179e-12	-10.3344	2.24745723013092e-06	2135	989.5
TRGpnl4xsex10844	19.2.1.1.1.1	Protein homeostasis.ubiquitin-proteasome system.N-degron pathways.Ac/N-degron pathway.Doa10 E3 ubiquitin ligase complex.E3 ubiquitin ligase component *(Doa10)	mercator4v7.0: E3 ubiquitin ligase component *(Doa10) of ER-associated protein degradation (ERAD) machinery & prot-scriber: e3 ubiquitin protein ligase marchf & swissprot: Probable E3 ubiquitin ligase SUD1 OS=Arabidopsis thaliana & original description: none	2.88801	0.00219892	3.47175	0.00809679	17269	21589
TRGpnl4xsex67880	19.2.1.1.1.1	Protein homeostasis.ubiquitin-proteasome system.N-degron pathways.Ac/N-degron pathway.Doa10 E3 ubiquitin ligase complex.E3 ubiquitin ligase component *(Doa10)	mercator4v7.0: E3 ubiquitin ligase component *(Doa10) of ER-associated protein degradation (ERAD) machinery & prot-scriber: ring ch type domain containing protein & swissprot: Probable E3 ubiquitin ligase SUD1 OS=Arabidopsis thaliana & original description: none	7.35819	0.0127442	5.51841	0.000129226	22623	9451.5
TRGpnl4xapo70445	19.2.1.1.1.1	Protein homeostasis.ubiquitin-proteasome system.N-degron pathways.Ac/N-degron pathway.Doa10 E3 ubiquitin ligase complex.E3 ubiquitin ligase component *(Doa10)	mercator4v7.0: E3 ubiquitin ligase component *(Doa10) of ER-associated protein degradation (ERAD) machinery & prot-scriber: ring ch type domain containing protein & swissprot: Probable E3 ubiquitin ligase SUD1 OS=Arabidopsis thaliana & original description: none	5.32124	8.89289174252313e-07	6.29817	0.00111694	6074	15466
TRGpnl4xapo70446	19.2.1.1.1.1	Protein homeostasis.ubiquitin-proteasome system.N-degron pathways.Ac/N-degron pathway.Doa10 E3 ubiquitin ligase complex.E3 ubiquitin ligase component *(Doa10)	mercator4v7.0: E3 ubiquitin ligase component *(Doa10) of ER-associated protein degradation (ERAD) machinery & prot-scriber: ring ch type domain containing protein & swissprot: Probable E3 ubiquitin ligase SUD1 OS=Arabidopsis thaliana & original description: none	8.72086	5.24347900991768e-15	6.95572	1.21445517465709e-05	1343.5	3804
TRGpnl2xsex42897	19.2.1.1.1.2	Protein homeostasis.ubiquitin-proteasome system.N-degron pathways.Ac/N-degron pathway.Doa10 E3 ubiquitin ligase complex.E2 ubiquitin-conjugating component *(Ubc32)	mercator4v7.0: ubiquitin-conjugating component *(Ubc6) of ER-associated protein degradation (ERAD) machinery & prot-scriber: ubiquitin conjugating enzyme e2 & swissprot: Ubiquitin-conjugating enzyme E2 32 OS=Arabidopsis thaliana & original description: none	-11.6282	9.80303056994645e-09	-10.3898	1.15167511130652e-05	3976	3691
TRGpnl4xsex20345	19.2.1.1.1.2	Protein homeostasis.ubiquitin-proteasome system.N-degron pathways.Ac/N-degron pathway.Doa10 E3 ubiquitin ligase complex.E2 ubiquitin-conjugating component *(Ubc32)	mercator4v7.0: ubiquitin-conjugating component *(Ubc6) of ER-associated protein degradation (ERAD) machinery & prot-scriber: ubiquitin conjugating enzyme e2 & swissprot: Ubiquitin-conjugating enzyme E2 32 OS=Arabidopsis thaliana & original description: none	10.3489	0.000413506	8.58928	2.57259068128689e-06	13465	1174
TRGpnl2xsex30878	19.2.1.2.1.1	Protein homeostasis.ubiquitin-proteasome system.N-degron pathways.Arg/N-degron pathway.N-terminal modification.methionyl aminopeptidase *(MAP1)	mercator4v7.0: methionyl aminopeptidase *(MAP1) & prot-scriber: methionine aminopeptidase & swissprot: Methionine aminopeptidase 1B, chloroplastic OS=Arabidopsis thaliana & original description: none	-6.58578	1.07029669826597e-06	-7.49756	0.00129357	6206	15882
TRGpnl2xsex30879	19.2.1.2.1.1	Protein homeostasis.ubiquitin-proteasome system.N-degron pathways.Arg/N-degron pathway.N-terminal modification.methionyl aminopeptidase *(MAP1)	mercator4v7.0: methionyl aminopeptidase *(MAP1) & prot-scriber: methionine aminopeptidase & swissprot: Methionine aminopeptidase 1B, chloroplastic OS=Arabidopsis thaliana & original description: none	-6.87856	9.24643519965185e-05	-6.03601	0.00089922	10896	14822
TRGpnl2xsex60842	19.2.1.2.1.1	Protein homeostasis.ubiquitin-proteasome system.N-degron pathways.Arg/N-degron pathway.N-terminal modification.methionyl aminopeptidase *(MAP1)	mercator4v7.0: methionyl aminopeptidase *(MAP1) & prot-scriber: methionine aminopeptidase & swissprot: Methionine aminopeptidase 1D, chloroplastic/mitochondrial OS=Arabidopsis thaliana & original description: none	-3.94061	1.78198016322502e-20	-4.46111	0.000582399	535	13616
TRGpnl2xsex71054	19.2.1.2.1.1	Protein homeostasis.ubiquitin-proteasome system.N-degron pathways.Arg/N-degron pathway.N-terminal modification.methionyl aminopeptidase *(MAP1)	mercator4v7.0: methionyl aminopeptidase *(MAP1) & prot-scriber: methionine aminopeptidase & swissprot: Methionine aminopeptidase 1B, chloroplastic OS=Arabidopsis thaliana & original description: none	-3.15056	5.24745916214012e-05	-3.45199	0.0037779	10158	19297
TRGpnl4xsex30047	19.2.1.2.1.1	Protein homeostasis.ubiquitin-proteasome system.N-degron pathways.Arg/N-degron pathway.N-terminal modification.methionyl aminopeptidase *(MAP1)	mercator4v7.0: methionyl aminopeptidase *(MAP1) & prot-scriber: methionine aminopeptidase & swissprot: Methionine aminopeptidase 1D, chloroplastic/mitochondrial OS=Arabidopsis thaliana & original description: none	9.10416	2.30939115576239e-05	8.81168	1.67094968662339e-05	9182	4443
TRGpnl4xsex56521	19.2.1.2.1.1	Protein homeostasis.ubiquitin-proteasome system.N-degron pathways.Arg/N-degron pathway.N-terminal modification.methionyl aminopeptidase *(MAP1)	mercator4v7.0: methionyl aminopeptidase *(MAP1) & prot-scriber: methionine aminopeptidase & swissprot: Methionine aminopeptidase 1B, chloroplastic OS=Arabidopsis thaliana & original description: none	10.2579	1.46042830996752e-24	8.46285	2.29248528722124e-06	296	1012
TRGpnl4xsex56524	19.2.1.2.1.1	Protein homeostasis.ubiquitin-proteasome system.N-degron pathways.Arg/N-degron pathway.N-terminal modification.methionyl aminopeptidase *(MAP1)	mercator4v7.0: methionyl aminopeptidase *(MAP1) & prot-scriber: methionine aminopeptidase & swissprot: Methionine aminopeptidase 1B, chloroplastic OS=Arabidopsis thaliana & original description: none	7.99533	1.93495177930521e-12	6.07141	7.93015686267513e-05	2092	8201
TRGpnl4xsex51224	19.2.1.2.1.2	Protein homeostasis.ubiquitin-proteasome system.N-degron pathways.Arg/N-degron pathway.N-terminal modification.cysteine oxidase *(PCO)	mercator4v7.0: cysteine oxidase *(PCO) & prot-scriber: cysteine dioxygenase & swissprot: Plant cysteine oxidase 1 OS=Arabidopsis thaliana & original description: none	7.08454	0.0208179	6.30186	0.000348612	24530	12211.5
TRGpnl4xsex51225	19.2.1.2.1.2	Protein homeostasis.ubiquitin-proteasome system.N-degron pathways.Arg/N-degron pathway.N-terminal modification.cysteine oxidase *(PCO)	mercator4v7.0: cysteine oxidase *(PCO) & prot-scriber: cysteine dioxygenase & swissprot: Plant cysteine oxidase 1 OS=Arabidopsis thaliana & original description: none	8.04158	4.59572545429502e-05	6.89648	1.96235910959996e-05	9979	4797
TRGpnl2xsex38897	19.2.1.2.1.4	Protein homeostasis.ubiquitin-proteasome system.N-degron pathways.Arg/N-degron pathway.N-terminal modification.Nt-glutamine amidase *(NTAQ)	mercator4v7.0: Nt-glutamine amidase *(NTAQ) & prot-scriber: protein n terminal glutamine amidohydrolase & swissprot: Protein N-terminal glutamine amidohydrolase OS=Oryza sativa subsp. indica & original description: none	-6.3173	0.03095	-4.71195	0.00361488	26129	19147
TRGpnl2xsex22803	19.2.1.2.1.5	Protein homeostasis.ubiquitin-proteasome system.N-degron pathways.Arg/N-degron pathway.N-terminal modification.Nt-asparagine amidase *(NTAN)	mercator4v7.0: Nt-asparagine amidase *(NTAN) & prot-scriber: protein n terminal asparagine amidohydrolase & swissprot: Protein N-terminal asparagine amidohydrolase OS=Arabidopsis thaliana & original description: none	-7.13751	4.04321949648843e-05	-5.82528	0.000631041	9812	13811
TRGpnl2xsex8659	19.2.1.2.2.1	Protein homeostasis.ubiquitin-proteasome system.N-degron pathways.Arg/N-degron pathway.Arg/N-recognin activities.type-I-residues E3 ubiquitin ligase *(PRT6)	mercator4v7.0: type-I-residues E3 ubiquitin ligase *(PRT6) & prot-scriber: drome e3 ubiquitin protein ligase & swissprot: E3 ubiquitin-protein ligase PRT6 OS=Arabidopsis thaliana & original description: none	-8.42267	1.05474765729219e-05	-8.08311	3.0279841589215e-05	8253	5857.5
TRGpnl2xsex59882	19.2.1.2.2.2	Protein homeostasis.ubiquitin-proteasome system.N-degron pathways.Arg/N-degron pathway.Arg/N-recognin activities.type-II-residues E3 ubiquitin ligase *(PRT1)	mercator4v7.0: type-II-residues E3 ubiquitin ligase *(PRT1) & prot-scriber: e3 ubiquitin protein ligase prt & swissprot: E3 ubiquitin-protein ligase PRT1 OS=Arabidopsis thaliana & original description: none	-10.3321	6.13607568413304e-14	-9.15888	7.16422556370359e-06	1615.5	2773
TRGpnl2xsex59883	19.2.1.2.2.2	Protein homeostasis.ubiquitin-proteasome system.N-degron pathways.Arg/N-degron pathway.Arg/N-recognin activities.type-II-residues E3 ubiquitin ligase *(PRT1)	mercator4v7.0: type-II-residues E3 ubiquitin ligase *(PRT1) & prot-scriber: e3 ubiquitin protein ligase prt & swissprot: E3 ubiquitin-protein ligase PRT1 OS=Arabidopsis thaliana & original description: none	-2.97704	7.27269392510918e-05	-3.03635	0.0371101	10590	26595
TRGpnl4xsex35882	19.2.1.2.2.2	Protein homeostasis.ubiquitin-proteasome system.N-degron pathways.Arg/N-degron pathway.Arg/N-recognin activities.type-II-residues E3 ubiquitin ligase *(PRT1)	mercator4v7.0: type-II-residues E3 ubiquitin ligase *(PRT1) & prot-scriber: e3 ubiquitin protein ligase prt & swissprot: E3 ubiquitin-protein ligase PRT1 OS=Arabidopsis thaliana & original description: none	9.74446	1.24410657452684e-05	7.98891	2.05363164641837e-06	8453	901.5
TRGpnl4xsex35883	19.2.1.2.2.2	Protein homeostasis.ubiquitin-proteasome system.N-degron pathways.Arg/N-degron pathway.Arg/N-recognin activities.type-II-residues E3 ubiquitin ligase *(PRT1)	mercator4v7.0: type-II-residues E3 ubiquitin ligase *(PRT1) & prot-scriber: e3 ubiquitin protein ligase prt & swissprot: E3 ubiquitin-protein ligase PRT1 OS=Arabidopsis thaliana & original description: none	9.58574	3.28916065538461e-07	7.80384	3.66633297168254e-06	5479	1675
TRGpnl4xsex35884	19.2.1.2.2.2	Protein homeostasis.ubiquitin-proteasome system.N-degron pathways.Arg/N-degron pathway.Arg/N-recognin activities.type-II-residues E3 ubiquitin ligase *(PRT1)	mercator4v7.0: type-II-residues E3 ubiquitin ligase *(PRT1) & prot-scriber: e3 ubiquitin protein ligase prt & swissprot: E3 ubiquitin-protein ligase PRT1 OS=Arabidopsis thaliana & original description: none	7.57	0.000337243	5.84448	5.1252741344968e-05	13058	7137.5
TRGpnl2xsex64698	19.2.1.3.1.1	Protein homeostasis.ubiquitin-proteasome system.N-degron pathways.Pro/N-degron pathway.GID ubiquitination complex.component *(RanBPM/GID1)	mercator4v7.0: component *(RanBPM/GID1) of GID ubiquitination complex & prot-scriber: glucose induced degradation protein 8 homolog & swissprot: Ran-binding protein M homolog OS=Arabidopsis thaliana & original description: none	-8.49462	3.29067247804428e-07	-8.3115	0.000147257	5480	9792
TRGpnl4xsex34916	19.2.1.3.1.1	Protein homeostasis.ubiquitin-proteasome system.N-degron pathways.Pro/N-degron pathway.GID ubiquitination complex.component *(RanBPM/GID1)	mercator4v7.0: component *(RanBPM/GID1) of GID ubiquitination complex & prot-scriber: b30 2 spry domain containing protein & swissprot: Ran-binding protein M homolog OS=Arabidopsis thaliana & original description: none	9.02671	1.34980201924142e-15	7.26759	7.9424839322829e-06	1231	2979
TRGpnl4xsex34919	19.2.1.3.1.1	Protein homeostasis.ubiquitin-proteasome system.N-degron pathways.Pro/N-degron pathway.GID ubiquitination complex.component *(RanBPM/GID1)	mercator4v7.0: component *(RanBPM/GID1) of GID ubiquitination complex & prot-scriber: glucose induced degradation protein 8 homolog & swissprot: Ran-binding protein M homolog OS=Arabidopsis thaliana & original description: none	10.3883	0.00264808	8.56345	3.75729231238741e-06	17782	1701.5
TRGpnl4xsex8235	19.2.1.3.1.2	Protein homeostasis.ubiquitin-proteasome system.N-degron pathways.Pro/N-degron pathway.GID ubiquitination complex.E3 ubiquitin ligase component *(GID2)	mercator4v7.0: E3 ubiquitin ligase component *(GID2) of GID ubiquitination complex & prot-scriber: e3 ubiquitin protein ligase rmd & swissprot: Protein RMD5 homolog OS=Arabidopsis thaliana & original description: none	8.09684	7.43059236999666e-10	7.84879	5.35258654735045e-05	3219	7238.5
TRGpnl4xsex26941	19.2.1.3.1.3	Protein homeostasis.ubiquitin-proteasome system.N-degron pathways.Pro/N-degron pathway.GID ubiquitination complex.ubiquitin-conjugating component *(GID3)	mercator4v7.0: ubiquitin-conjugating component *(GID3) of GID ubiquitination complex & prot-scriber: ubiquitin conjugating enzyme 5 e2 & swissprot: Ubiquitin-conjugating enzyme E2 5 OS=Arabidopsis thaliana & original description: none	9.6858	0.0104418	7.7827	2.52942052361045e-05	21934	5411
TRGpnl4xsex26942	19.2.1.3.1.3	Protein homeostasis.ubiquitin-proteasome system.N-degron pathways.Pro/N-degron pathway.GID ubiquitination complex.ubiquitin-conjugating component *(GID3)	mercator4v7.0: ubiquitin-conjugating component *(GID3) of GID ubiquitination complex & prot-scriber: ubiquitin conjugating enzyme 5 e2 & swissprot: Ubiquitin-conjugating enzyme E2 5 OS=Arabidopsis thaliana & original description: none	9.90758	8.93272531175369e-07	8.08473	1.01236045018628e-05	6081	3424
TRGpnl4xapo19097	19.2.1.3.1.3	Protein homeostasis.ubiquitin-proteasome system.N-degron pathways.Pro/N-degron pathway.GID ubiquitination complex.ubiquitin-conjugating component *(GID3)	mercator4v7.0: ubiquitin-conjugating component *(GID3) of GID ubiquitination complex & prot-scriber: ubiquitin conjugating enzyme 5 e2 & swissprot: Ubiquitin-conjugating enzyme E2 5 OS=Arabidopsis thaliana & original description: none	2.18047	0.00736744	2.27629	0.0280362	20803	25450
TRGpnl2xsex19138	19.2.1.3.1.5	Protein homeostasis.ubiquitin-proteasome system.N-degron pathways.Pro/N-degron pathway.GID ubiquitination complex.component *(GID5)	mercator4v7.0: component *(GID5) of GID ubiquitinination complex & prot-scriber: armadillo repeat containing protein isoform & swissprot: no annotation & original description: none	-6.75819	0.000601228	-7.50046	0.000649618	14236.5	13890
TRGpnl4xsex2878	19.2.1.3.1.5	Protein homeostasis.ubiquitin-proteasome system.N-degron pathways.Pro/N-degron pathway.GID ubiquitination complex.component *(GID5)	mercator4v7.0: component *(GID5) of GID ubiquitinination complex & prot-scriber: armadillo repeat containing protein isoform & swissprot: no annotation & original description: none	3.25369	0.0440597	5.42178	0.0105126	27555	22325
TRGpnl4xsex20699	19.2.1.3.1.7	Protein homeostasis.ubiquitin-proteasome system.N-degron pathways.Pro/N-degron pathway.GID ubiquitination complex.component *(GID7)	mercator4v7.0: component *(GID7) of GID ubiquitination complex & prot-scriber: wd repeat containing protein homolog & swissprot: WD repeat-containing protein WDS homolog OS=Arabidopsis thaliana & original description: none	9.02961	0.0260768	5.96842	0.0198577	25418	24323
TRGpnl4xsex20700	19.2.1.3.1.7	Protein homeostasis.ubiquitin-proteasome system.N-degron pathways.Pro/N-degron pathway.GID ubiquitination complex.component *(GID7)	mercator4v7.0: component *(GID7) of GID ubiquitination complex & prot-scriber: wd repeat containing protein homolog & swissprot: WD repeat-containing protein WDS homolog OS=Arabidopsis thaliana & original description: none	8.25688	0.000129231	6.45287	2.1924913723298e-05	11396	5086
TRGpnl4xapo19736	19.2.1.3.1.8	Protein homeostasis.ubiquitin-proteasome system.N-degron pathways.Pro/N-degron pathway.GID ubiquitination complex.component *(GID8)	mercator4v7.0: component *(GID8) of GID ubiquitination complex & prot-scriber: glucose induced degradation protein 8 homolog & swissprot: Protein GID8 homolog OS=Arabidopsis thaliana & original description: none	9.14991	1.1703955522548e-18	7.37175	5.29619687205498e-06	723	2264.5
TRGpnl2xsex39380	19.2.1.3.1.9	Protein homeostasis.ubiquitin-proteasome system.N-degron pathways.Pro/N-degron pathway.GID ubiquitination complex.component *(GID9)	mercator4v7.0: component *(GID9) of GID ubiquitination complex & prot-scriber: e3 ubiquitin protein transferase maea & swissprot: Protein MAEA homolog OS=Arabidopsis thaliana & original description: none	-8.74327	1.6304439695119e-06	-7.42143	0.000108362	6541.5	9025.5
TRGpnl2xsex21341	19.2.2.1.1	Protein homeostasis.ubiquitin-proteasome system.ubiquitin-fold protein conjugation.UBQ conjugation (ubiquitylation).UBQ ubiquitin-fold protein	mercator4v7.0: UBQ ubiquitin-fold protein & prot-scriber: orysj polyubiquitin & swissprot: Polyubiquitin OS=Pisum sativum & original description: none	-10.9049	4.29339722488193e-11	-8.5041	0.0201214	2592	24358
TRGpnl2xsex24483	19.2.2.1.1	Protein homeostasis.ubiquitin-proteasome system.ubiquitin-fold protein conjugation.UBQ conjugation (ubiquitylation).UBQ ubiquitin-fold protein	mercator4v7.0: UBQ ubiquitin-fold protein & prot-scriber: orysj polyubiquitin & swissprot: Polyubiquitin OS=Pisum sativum & original description: none	3.89157	0.0255495	6.15215	0.0356346	25343	26430
TRGpnl2xsex66468	19.2.2.1.1	Protein homeostasis.ubiquitin-proteasome system.ubiquitin-fold protein conjugation.UBQ conjugation (ubiquitylation).UBQ ubiquitin-fold protein	mercator4v7.0: UBQ ubiquitin-fold protein & prot-scriber: orysj polyubiquitin & swissprot: Polyubiquitin 3 OS=Arabidopsis thaliana & original description: none	-13.2448	8.55792097362942e-09	-11.7463	0.00218093	3933	17522.5
TRGpnl2xsex66470	19.2.2.1.1	Protein homeostasis.ubiquitin-proteasome system.ubiquitin-fold protein conjugation.UBQ conjugation (ubiquitylation).UBQ ubiquitin-fold protein	mercator4v7.0: UBQ ubiquitin-fold protein & prot-scriber: orysj polyubiquitin & swissprot: Polyubiquitin OS=Pisum sativum & original description: none	-2.60409	0.00274308	-3.28359	0.0438654	17886	27365
TRGpnl4xsex8218	19.2.2.1.1	Protein homeostasis.ubiquitin-proteasome system.ubiquitin-fold protein conjugation.UBQ conjugation (ubiquitylation).UBQ ubiquitin-fold protein	mercator4v7.0: UBQ ubiquitin-fold protein & prot-scriber: quality protein polyubiquitin & swissprot: Polyubiquitin OS=Pisum sativum & original description: none	5.34486	1.05715359136755e-06	5.24132	0.00201324	6193	17261
TRGpnl4xsex8219	19.2.2.1.1	Protein homeostasis.ubiquitin-proteasome system.ubiquitin-fold protein conjugation.UBQ conjugation (ubiquitylation).UBQ ubiquitin-fold protein	mercator4v7.0: UBQ ubiquitin-fold protein & prot-scriber: orysj polyubiquitin & swissprot: Polyubiquitin OS=Pisum sativum & original description: none	3.5927	9.63903314081156e-05	3.30889	0.000273176	10966	11511.5
TRGpnl4xsex29384	19.2.2.1.1	Protein homeostasis.ubiquitin-proteasome system.ubiquitin-fold protein conjugation.UBQ conjugation (ubiquitylation).UBQ ubiquitin-fold protein	mercator4v7.0: UBQ ubiquitin-fold protein & prot-scriber: orysj polyubiquitin & swissprot: Polyubiquitin OS=Pisum sativum & original description: none	9.58745	0.000251731	7.85211	2.35883041008509e-06	12547	1057
TRGpnl4xsex69255	19.2.2.1.1	Protein homeostasis.ubiquitin-proteasome system.ubiquitin-fold protein conjugation.UBQ conjugation (ubiquitylation).UBQ ubiquitin-fold protein	mercator4v7.0: UBQ ubiquitin-fold protein & prot-scriber: orysj polyubiquitin & swissprot: Polyubiquitin OS=Pisum sativum & original description: none	3.31547	0.00374241	4.57721	0.0181975	18731	24036.5
TRGpnl4xsex69264	19.2.2.1.1	Protein homeostasis.ubiquitin-proteasome system.ubiquitin-fold protein conjugation.UBQ conjugation (ubiquitylation).UBQ ubiquitin-fold protein	mercator4v7.0: UBQ ubiquitin-fold protein & prot-scriber: orysj polyubiquitin & swissprot: Polyubiquitin OS=Pisum sativum & original description: none	5.91012	0.0396801	7.66725	0.00299169	27114.5	18536
TRGpnl4xsex69456	19.2.2.1.1	Protein homeostasis.ubiquitin-proteasome system.ubiquitin-fold protein conjugation.UBQ conjugation (ubiquitylation).UBQ ubiquitin-fold protein	mercator4v7.0: UBQ ubiquitin-fold protein & prot-scriber: polyubiquitin b & swissprot: Polyubiquitin OS=Pisum sativum & original description: none	4.89578	3.19091287955184e-10	4.90245	0.000729972	3011	14214
TRGpnl4xapo1035	19.2.2.1.1	Protein homeostasis.ubiquitin-proteasome system.ubiquitin-fold protein conjugation.UBQ conjugation (ubiquitylation).UBQ ubiquitin-fold protein	mercator4v7.0: UBQ ubiquitin-fold protein & prot-scriber: orysj polyubiquitin & swissprot: Polyubiquitin OS=Pisum sativum & original description: none	4.83995	0.0425934	5.10232	0.0160858	27415	23646
TRGpnl4xapo7977	19.2.2.1.1	Protein homeostasis.ubiquitin-proteasome system.ubiquitin-fold protein conjugation.UBQ conjugation (ubiquitylation).UBQ ubiquitin-fold protein	mercator4v7.0: UBQ ubiquitin-fold protein & prot-scriber: orysj polyubiquitin & swissprot: Polyubiquitin OS=Pisum sativum & original description: none	-4.22225	4.989947061035e-19	-4.30677	0.0142158	684	23259
TRGpnl4xapo30510	19.2.2.1.1	Protein homeostasis.ubiquitin-proteasome system.ubiquitin-fold protein conjugation.UBQ conjugation (ubiquitylation).UBQ ubiquitin-fold protein	mercator4v7.0: UBQ ubiquitin-fold protein & prot-scriber: orysj polyubiquitin & swissprot: Polyubiquitin 3 OS=Arabidopsis thaliana & original description: none	23.0326	3.8064140190079e-11	6.96437	0.000155223	2574	9944
TRGpnl4xapo30512	19.2.2.1.1	Protein homeostasis.ubiquitin-proteasome system.ubiquitin-fold protein conjugation.UBQ conjugation (ubiquitylation).UBQ ubiquitin-fold protein	mercator4v7.0: UBQ ubiquitin-fold protein & prot-scriber: orysj polyubiquitin & swissprot: Polyubiquitin OS=Pisum sativum & original description: none	8.23995	0.00903675	6.41318	4.03713988679174e-05	21434	6563
TRGpnl4xapo34812	19.2.2.1.1	Protein homeostasis.ubiquitin-proteasome system.ubiquitin-fold protein conjugation.UBQ conjugation (ubiquitylation).UBQ ubiquitin-fold protein	mercator4v7.0: UBQ ubiquitin-fold protein & prot-scriber: orysj polyubiquitin & swissprot: Polyubiquitin OS=Pisum sativum & original description: none	2.31887	0.0227977	2.83379	0.0254183	24890	25129
TRGpnl4xapo34814	19.2.2.1.1	Protein homeostasis.ubiquitin-proteasome system.ubiquitin-fold protein conjugation.UBQ conjugation (ubiquitylation).UBQ ubiquitin-fold protein	mercator4v7.0: UBQ ubiquitin-fold protein & prot-scriber: orysj polyubiquitin & swissprot: Polyubiquitin OS=Pisum sativum & original description: none	4.86997	1.18583973502957e-05	6.1304	0.0227637	8410	24754
TRGpnl4xapo36267	19.2.2.1.1	Protein homeostasis.ubiquitin-proteasome system.ubiquitin-fold protein conjugation.UBQ conjugation (ubiquitylation).UBQ ubiquitin-fold protein	mercator4v7.0: UBQ ubiquitin-fold protein & prot-scriber: orysj polyubiquitin & swissprot: Polyubiquitin OS=Pisum sativum & original description: none	6.29779	2.05514457489715e-13	6.96813	0.000503251	1770.5	13209
TRGpnl4xapo39163	19.2.2.1.1	Protein homeostasis.ubiquitin-proteasome system.ubiquitin-fold protein conjugation.UBQ conjugation (ubiquitylation).UBQ ubiquitin-fold protein	mercator4v7.0: UBQ ubiquitin-fold protein & prot-scriber: orysj polyubiquitin & swissprot: Polyubiquitin OS=Pisum sativum & original description: none	-6.24344	0.00339965	-4.78588	0.00206902	18455	17353.5
TRGpnl4xapo67104	19.2.2.1.1	Protein homeostasis.ubiquitin-proteasome system.ubiquitin-fold protein conjugation.UBQ conjugation (ubiquitylation).UBQ ubiquitin-fold protein	mercator4v7.0: UBQ ubiquitin-fold protein & prot-scriber: orysj polyubiquitin & swissprot: Polyubiquitin OS=Pisum sativum & original description: none	3.24289	0.0395371	5.09154	0.0198654	27099	24329
TRGpnl4xapo67106	19.2.2.1.1	Protein homeostasis.ubiquitin-proteasome system.ubiquitin-fold protein conjugation.UBQ conjugation (ubiquitylation).UBQ ubiquitin-fold protein	mercator4v7.0: UBQ ubiquitin-fold protein & prot-scriber: orysj polyubiquitin & swissprot: Polyubiquitin OS=Avena fatua & original description: none	-14.224	2.01781582511542e-13	-12.3429	0.031047	1769	25896
TRGpnl2xsex22315	19.2.2.1.2	Protein homeostasis.ubiquitin-proteasome system.ubiquitin-fold protein conjugation.UBQ conjugation (ubiquitylation).E1 ubiquitin-activating enzyme *(UBA)	mercator4v7.0: E1 ubiquitin-activating enzyme & prot-scriber: e1 ubiquitin activating enzyme & swissprot: Ubiquitin-activating enzyme E1 2 OS=Triticum aestivum & original description: none	-8.78677	8.04624159093315e-17	-9.16578	2.977278651351e-05	1008.5	5808
TRGpnl4xsex5026	19.2.2.1.2	Protein homeostasis.ubiquitin-proteasome system.ubiquitin-fold protein conjugation.UBQ conjugation (ubiquitylation).E1 ubiquitin-activating enzyme *(UBA)	mercator4v7.0: E1 ubiquitin-activating enzyme & prot-scriber: e1 ubiquitin activating enzyme & swissprot: Ubiquitin-activating enzyme E1 2 OS=Triticum aestivum & original description: none	9.69717	0.000297638	9.34118	1.26301907296729e-05	12829.5	3867.5
TRGpnl4xsex69664	19.2.2.1.2	Protein homeostasis.ubiquitin-proteasome system.ubiquitin-fold protein conjugation.UBQ conjugation (ubiquitylation).E1 ubiquitin-activating enzyme *(UBA)	mercator4v7.0: E1 ubiquitin-activating enzyme & prot-scriber: e1 ubiquitin activating enzyme & swissprot: Ubiquitin-activating enzyme E1 1 OS=Triticum aestivum & original description: none	4.48456	8.01842218824036e-13	4.66449	0.00250184	1971.5	17962
TRGpnl4xsex21307	19.2.2.1.3.3	Protein homeostasis.ubiquitin-proteasome system.ubiquitin-fold protein conjugation.UBQ conjugation (ubiquitylation).E2 ubiquitin-conjugating enzyme activities.E2 ubiquitin-conjugating enzyme *(UBC15/16/17/18)	mercator4v7.0: E2 ubiquitin-conjugating enzyme *(UBC15/16/17/18) & prot-scriber: ubiquitin conjugating enzyme e2 24 & swissprot: Ubiquitin-conjugating enzyme 15 OS=Arabidopsis thaliana & original description: none	8.29648	0.00026767	8.26921	2.06324265053461e-05	12645	4932
TRGpnl4xapo24222	19.2.2.1.3.3	Protein homeostasis.ubiquitin-proteasome system.ubiquitin-fold protein conjugation.UBQ conjugation (ubiquitylation).E2 ubiquitin-conjugating enzyme activities.E2 ubiquitin-conjugating enzyme *(UBC15/16/17/18)	mercator4v7.0: E2 ubiquitin-conjugating enzyme *(UBC15/16/17/18) & prot-scriber: ubiquitin conjugating enzyme e2 24 & swissprot: Ubiquitin-conjugating enzyme 15 OS=Arabidopsis thaliana & original description: none	7.26028	0.00216695	5.54336	7.03270667690049e-05	17226	7932.5
TRGpnl4xapo9866	19.2.2.1.3.4	Protein homeostasis.ubiquitin-proteasome system.ubiquitin-fold protein conjugation.UBQ conjugation (ubiquitylation).E2 ubiquitin-conjugating enzyme activities.E2 ubiquitin-conjugating enzyme *(UBC22)	mercator4v7.0: E2 ubiquitin-conjugating enzyme *(UBC22) & prot-scriber: drosi ubiquitin conjugating enzyme e2 s & swissprot: Ubiquitin-conjugating enzyme E2 22 OS=Arabidopsis thaliana & original description: none	4.80727	2.66286219580358e-06	5.40095	0.00430596	6913	19664
TRGpnl2xsex7292	19.2.2.1.3.5	Protein homeostasis.ubiquitin-proteasome system.ubiquitin-fold protein conjugation.UBQ conjugation (ubiquitylation).E2 ubiquitin-conjugating enzyme activities.E2 ubiquitin-conjugating enzyme *(UBC25/26)	mercator4v7.0: E2 ubiquitin-conjugating enzyme *(UBC25/26) & prot-scriber: ubc core domain containing protein & swissprot: Probable ubiquitin-conjugating enzyme E2 26 OS=Arabidopsis thaliana & original description: none	-5.90334	0.00533076	-6.4593	0.00086114	19797.5	14703
TRGpnl4xapo17046	19.2.2.1.3.5	Protein homeostasis.ubiquitin-proteasome system.ubiquitin-fold protein conjugation.UBQ conjugation (ubiquitylation).E2 ubiquitin-conjugating enzyme activities.E2 ubiquitin-conjugating enzyme *(UBC25/26)	mercator4v7.0: E2 ubiquitin-conjugating enzyme *(UBC25/26) & prot-scriber: ubc core domain containing protein & swissprot: Probable ubiquitin-conjugating enzyme E2 25 OS=Arabidopsis thaliana & original description: none	7.23972	0.000974071	6.08105	0.000117449	15338	9204.5
TRGpnl2xsex13989	19.2.2.1.3.6	Protein homeostasis.ubiquitin-proteasome system.ubiquitin-fold protein conjugation.UBQ conjugation (ubiquitylation).E2 ubiquitin-conjugating enzyme activities.E2 ubiquitin-conjugating enzyme *(UBC27)	mercator4v7.0: E2 ubiquitin-conjugating enzyme *(UBC27) & prot-scriber: ubiquitin conjugating enzyme e2 16 & swissprot: Ubiquitin-conjugating enzyme E2 27 OS=Arabidopsis thaliana & original description: none	-5.33946	2.24872437394129e-09	-6.18357	0.0272317	3529	25345
TRGpnl4xsex53337	19.2.2.1.3.6	Protein homeostasis.ubiquitin-proteasome system.ubiquitin-fold protein conjugation.UBQ conjugation (ubiquitylation).E2 ubiquitin-conjugating enzyme activities.E2 ubiquitin-conjugating enzyme *(UBC27)	mercator4v7.0: E2 ubiquitin-conjugating enzyme *(UBC27) & prot-scriber: ubiquitin conjugating enzyme e2 16 & swissprot: Ubiquitin-conjugating enzyme E2 27 OS=Arabidopsis thaliana & original description: none	7.73486	5.13935489546332e-15	8.68094	4.05614717144219e-05	1341	6569
TRGpnl4xsex8109	19.2.2.1.3.7	Protein homeostasis.ubiquitin-proteasome system.ubiquitin-fold protein conjugation.UBQ conjugation (ubiquitylation).E2 ubiquitin-conjugating enzyme activities.E2 ubiquitin-conjugating enzyme *(UBC33/34)	mercator4v7.0: E2 ubiquitin-conjugating enzyme *(UBC33/34) & prot-scriber: ubiquitin conjugating enzyme e2 & swissprot: Ubiquitin-conjugating enzyme E2 34 OS=Arabidopsis thaliana & original description: none	11.996	1.17493471735473e-05	10.1452	2.54359055274678e-06	8400	1164.5
TRGpnl4xsex51757	19.2.2.1.4.1.1	Protein homeostasis.ubiquitin-proteasome system.ubiquitin-fold protein conjugation.UBQ conjugation (ubiquitylation).polyubiquitination system.Ubc13-Uev1 conjugating E2 complex.E2 ubiquitin-conjugating enzyme *(UBC35/36)	mercator4v7.0: E2 ubiquitin-conjugating enzyme *(UBC35/36) & prot-scriber: ubiquitin conjugating enzyme e2 16 & swissprot: Ubiquitin-conjugating enzyme E2 36 OS=Arabidopsis thaliana & original description: none	7.38336	2.11433487612183e-17	8.29506	0.000200123	908	10629.5
TRGpnl2xsex30550	19.2.2.1.4.1.2	Protein homeostasis.ubiquitin-proteasome system.ubiquitin-fold protein conjugation.UBQ conjugation (ubiquitylation).polyubiquitination system.Ubc13-Uev1 conjugating E2 complex.component *(Uev1)	mercator4v7.0: component *(Uev1) of Ubc13-Uev1 E2 ubiquitin-conjugating enzyme complex & prot-scriber: mouse ubiquitin conjugating enzyme e2 variant & swissprot: Ubiquitin-conjugating enzyme E2 variant 1D OS=Arabidopsis thaliana & original description: none	-3.00274	0.0452156	-4.28314	0.0427812	27658.5	27264
TRGpnl2xsex30551	19.2.2.1.4.1.2	Protein homeostasis.ubiquitin-proteasome system.ubiquitin-fold protein conjugation.UBQ conjugation (ubiquitylation).polyubiquitination system.Ubc13-Uev1 conjugating E2 complex.component *(Uev1)	mercator4v7.0: component *(Uev1) of Ubc13-Uev1 E2 ubiquitin-conjugating enzyme complex & prot-scriber: mouse ubiquitin conjugating enzyme e2 variant & swissprot: Ubiquitin-conjugating enzyme E2 variant 1D OS=Arabidopsis thaliana & original description: none	-7.81103	2.2399258697901e-05	-6.55501	0.000158867	9137	9988
TRGpnl4xsex27370	19.2.2.1.4.1.2	Protein homeostasis.ubiquitin-proteasome system.ubiquitin-fold protein conjugation.UBQ conjugation (ubiquitylation).polyubiquitination system.Ubc13-Uev1 conjugating E2 complex.component *(Uev1)	mercator4v7.0: component *(Uev1) of Ubc13-Uev1 E2 ubiquitin-conjugating enzyme complex & prot-scriber: mouse ubiquitin conjugating enzyme e2 variant & swissprot: Ubiquitin-conjugating enzyme E2 variant 1A OS=Arabidopsis thaliana & original description: none	10.8653	0.000713137	9.06216	1.76678023570783e-06	14623	700
TRGpnl4xsex57033	19.2.2.1.4.1.2	Protein homeostasis.ubiquitin-proteasome system.ubiquitin-fold protein conjugation.UBQ conjugation (ubiquitylation).polyubiquitination system.Ubc13-Uev1 conjugating E2 complex.component *(Uev1)	mercator4v7.0: component *(Uev1) of Ubc13-Uev1 E2 ubiquitin-conjugating enzyme complex & prot-scriber: mouse ubiquitin conjugating enzyme e2 variant & swissprot: Ubiquitin-conjugating enzyme E2 variant 1C OS=Arabidopsis thaliana & original description: none	3.65692	0.00418402	4.93856	0.024106	19034	24941
TRGpnl2xsex56881	19.2.2.1.4.2	Protein homeostasis.ubiquitin-proteasome system.ubiquitin-fold protein conjugation.UBQ conjugation (ubiquitylation).polyubiquitination system.E3 ubiquitin ligase *(RGLG)	mercator4v7.0: E3 ubiquitin ligase *(RGLG) & prot-scriber: ring type e3 ubiquitin transferase & swissprot: E3 ubiquitin-protein ligase RGLG2 OS=Arabidopsis thaliana & original description: none	-3.97074	0.0130331	-4.7061	0.0272503	22709	25350
TRGpnl4xsex5551	19.2.2.1.4.2	Protein homeostasis.ubiquitin-proteasome system.ubiquitin-fold protein conjugation.UBQ conjugation (ubiquitylation).polyubiquitination system.E3 ubiquitin ligase *(RGLG)	mercator4v7.0: E3 ubiquitin ligase *(RGLG) & prot-scriber: fructose bisphosphate aldolase 1 & swissprot: Fructose-bisphosphate aldolase 5, cytosolic OS=Arabidopsis thaliana & original description: none	7.31234	3.35489485862337e-06	5.94713	0.00165375	7134	16674
TRGpnl4xsex5552	19.2.2.1.4.2	Protein homeostasis.ubiquitin-proteasome system.ubiquitin-fold protein conjugation.UBQ conjugation (ubiquitylation).polyubiquitination system.E3 ubiquitin ligase *(RGLG)	mercator4v7.0: E3 ubiquitin ligase *(RGLG) & prot-scriber: fructose bisphosphate aldolase 1 & swissprot: Fructose-bisphosphate aldolase 5, cytosolic OS=Arabidopsis thaliana & original description: none	10.442	2.09539861072394e-12	9.81068	1.95164064232174e-05	2106	4776
TRGpnl4xsex5553	19.2.2.1.4.2	Protein homeostasis.ubiquitin-proteasome system.ubiquitin-fold protein conjugation.UBQ conjugation (ubiquitylation).polyubiquitination system.E3 ubiquitin ligase *(RGLG)	mercator4v7.0: E3 ubiquitin ligase *(RGLG) & prot-scriber: fructose bisphosphate aldolase 1 & swissprot: Fructose-bisphosphate aldolase 5, cytosolic OS=Arabidopsis thaliana & original description: none	9.95287	1.03914900680318e-05	8.42952	3.28163951493964e-06	8230	1535
TRGpnl4xsex49038	19.2.2.1.4.2	Protein homeostasis.ubiquitin-proteasome system.ubiquitin-fold protein conjugation.UBQ conjugation (ubiquitylation).polyubiquitination system.E3 ubiquitin ligase *(RGLG)	mercator4v7.0: E3 ubiquitin ligase *(RGLG) & prot-scriber: ring type e3 ubiquitin transferase & swissprot: E3 ubiquitin-protein ligase RGLG2 OS=Arabidopsis thaliana & original description: none	11.0578	6.55872467081745e-05	9.03373	1.96127274676681e-05	10439.5	4793
TRGpnl4xsex66434	19.2.2.1.4.2	Protein homeostasis.ubiquitin-proteasome system.ubiquitin-fold protein conjugation.UBQ conjugation (ubiquitylation).polyubiquitination system.E3 ubiquitin ligase *(RGLG)	mercator4v7.0: E3 ubiquitin ligase *(RGLG) & prot-scriber: ring type e3 ubiquitin transferase & swissprot: E3 ubiquitin-protein ligase RGLG4 OS=Arabidopsis thaliana & original description: none	4.20086	4.55804660840848e-05	4.43546	0.00688954	9967.5	21067
TRGpnl4xapo9943	19.2.2.1.4.2	Protein homeostasis.ubiquitin-proteasome system.ubiquitin-fold protein conjugation.UBQ conjugation (ubiquitylation).polyubiquitination system.E3 ubiquitin ligase *(RGLG)	mercator4v7.0: E3 ubiquitin ligase *(RGLG) & prot-scriber: fructose bisphosphate aldolase 1 & swissprot: Fructose-bisphosphate aldolase 5, cytosolic OS=Arabidopsis thaliana & original description: none	22.2899	4.08020201848686e-11	6.1628	8.84908423282515e-05	2584	8461
TRGpnl4xapo39297	19.2.2.1.4.2	Protein homeostasis.ubiquitin-proteasome system.ubiquitin-fold protein conjugation.UBQ conjugation (ubiquitylation).polyubiquitination system.E3 ubiquitin ligase *(RGLG)	mercator4v7.0: E3 ubiquitin ligase *(RGLG) & prot-scriber: ring type e3 ubiquitin transferase & swissprot: E3 ubiquitin-protein ligase RGLG1 OS=Arabidopsis thaliana & original description: none	-11.7599	1.93758458420223e-07	-9.55756	0.0154986	5167.5	23532
TRGpnl4xapo12862	19.2.2.2.1	Protein homeostasis.ubiquitin-proteasome system.ubiquitin-fold protein conjugation.SUMO conjugation (sumoylation).SUMO ubiquitin-fold protein	mercator4v7.0: SUMO ubiquitin-fold protein & prot-scriber: small ubiquitin modifier 2 & swissprot: Small ubiquitin-related modifier 1 OS=Oryza sativa subsp. japonica & original description: none	-8.73835	3.464159134758e-09	-7.57052	1.88131280813697e-05	3638	4680
TRGpnl4xsex57740	19.2.2.2.3	Protein homeostasis.ubiquitin-proteasome system.ubiquitin-fold protein conjugation.SUMO conjugation (sumoylation).E2 SUMO ubiquitin-conjugating enzyme *(SCE1)	mercator4v7.0: E2 SUMO ubiquitin-conjugating enzyme *(SCE1) & prot-scriber: sumo conjugating enzyme ubc & swissprot: SUMO-conjugating enzyme SCE1 OS=Arabidopsis thaliana & original description: none	9.44254	0.00196354	7.6789	2.99892245988532e-06	16963	1394.5
TRGpnl2xsex19868	19.2.2.2.4.1	Protein homeostasis.ubiquitin-proteasome system.ubiquitin-fold protein conjugation.SUMO conjugation (sumoylation).E3 SUMO ubiquitin ligase activities.E3 SUMO ubiquitin ligase *(SIZ1)	mercator4v7.0: E3 SUMO ubiquitin ligase *(SIZ1) & prot-scriber: e3 sumo protein ligase siz & swissprot: E3 SUMO-protein ligase SIZ2 OS=Oryza sativa subsp. japonica & original description: none	-7.58042	3.82815596121819e-07	-6.42821	3.02811605996665e-05	5554	5859
TRGpnl4xsex3304	19.2.2.2.4.1	Protein homeostasis.ubiquitin-proteasome system.ubiquitin-fold protein conjugation.SUMO conjugation (sumoylation).E3 SUMO ubiquitin ligase activities.E3 SUMO ubiquitin ligase *(SIZ1)	mercator4v7.0: E3 SUMO ubiquitin ligase *(SIZ1) & prot-scriber: e3 sumo protein ligase siz & swissprot: E3 SUMO-protein ligase SIZ2 OS=Oryza sativa subsp. japonica & original description: none	4.12293	1.62877475389027e-05	4.74653	0.0148119	8734.5	23383
TRGpnl4xsex3326	19.2.2.2.4.1	Protein homeostasis.ubiquitin-proteasome system.ubiquitin-fold protein conjugation.SUMO conjugation (sumoylation).E3 SUMO ubiquitin ligase activities.E3 SUMO ubiquitin ligase *(SIZ1)	mercator4v7.0: E3 SUMO ubiquitin ligase *(SIZ1) & prot-scriber: e3 sumo protein ligase siz & swissprot: E3 SUMO-protein ligase SIZ2 OS=Oryza sativa subsp. japonica & original description: none	6.87898	0.0001705	6.09778	0.00016578	11858	10093
TRGpnl4xsex16224	19.2.2.2.4.1	Protein homeostasis.ubiquitin-proteasome system.ubiquitin-fold protein conjugation.SUMO conjugation (sumoylation).E3 SUMO ubiquitin ligase activities.E3 SUMO ubiquitin ligase *(SIZ1)	mercator4v7.0: E3 SUMO ubiquitin ligase *(SIZ1) & prot-scriber: e3 sumo protein ligase siz & swissprot: E3 SUMO-protein ligase SIZ1 OS=Oryza sativa subsp. japonica & original description: none	3.3213	0.0228576	5.24181	0.00572932	24896	20499.5
TRGpnl4xsex16225	19.2.2.2.4.1	Protein homeostasis.ubiquitin-proteasome system.ubiquitin-fold protein conjugation.SUMO conjugation (sumoylation).E3 SUMO ubiquitin ligase activities.E3 SUMO ubiquitin ligase *(SIZ1)	mercator4v7.0: E3 SUMO ubiquitin ligase *(SIZ1) & prot-scriber: e3 sumo protein ligase siz & swissprot: E3 SUMO-protein ligase SIZ1 OS=Oryza sativa subsp. japonica & original description: none	8.67672	0.000307568	7.73809	6.11305737854214e-05	12893	7595
TRGpnl2xsex14737	19.2.2.3.2.1	Protein homeostasis.ubiquitin-proteasome system.ubiquitin-fold protein conjugation.RUB conjugation (neddylation).E1 RUB ubiquitin-activating enzyme heterodimer.large subunit *(ECR1)	mercator4v7.0: large subunit *(ECR1) of E1 RUB ubiquitin-activating enzyme complex & prot-scriber: nedd activating enzyme e1 catalytic subunit & swissprot: NEDD8-activating enzyme E1 catalytic subunit OS=Arabidopsis thaliana & original description: none	-10.7778	1.00079041014252e-15	-9.63199	2.25012070415235e-06	1207	996
TRGpnl4xsex55174	19.2.2.3.3	Protein homeostasis.ubiquitin-proteasome system.ubiquitin-fold protein conjugation.RUB conjugation (neddylation).E2 RUB ubiquitin-conjugating enzyme *(RCE1)	mercator4v7.0: E2 RUB ubiquitin-conjugating enzyme *(RCE1) & prot-scriber: nedd conjugating enzyme ubc & swissprot: NEDD8-conjugating enzyme Ubc12 OS=Arabidopsis thaliana & original description: none	4.072	1.42832871971816e-07	3.79608	2.42094287816333e-05	5003	5310.5
TRGpnl4xsex66173	19.2.2.3.3	Protein homeostasis.ubiquitin-proteasome system.ubiquitin-fold protein conjugation.RUB conjugation (neddylation).E2 RUB ubiquitin-conjugating enzyme *(RCE1)	mercator4v7.0: E2 RUB ubiquitin-conjugating enzyme *(RCE1) & prot-scriber: nedd conjugating enzyme ubc & swissprot: Probable NEDD8-conjugating enzyme Ubc12-like OS=Arabidopsis thaliana & original description: none	8.64002	0.000159827	6.91358	6.99449371363825e-06	11754	2724.5
TRGpnl4xapo67959	19.2.2.3.3	Protein homeostasis.ubiquitin-proteasome system.ubiquitin-fold protein conjugation.RUB conjugation (neddylation).E2 RUB ubiquitin-conjugating enzyme *(RCE1)	mercator4v7.0: E2 RUB ubiquitin-conjugating enzyme *(RCE1) & prot-scriber: nedd conjugating enzyme ubc & swissprot: Probable NEDD8-conjugating enzyme Ubc12-like OS=Arabidopsis thaliana & original description: none	4.0514	0.00245041	5.49799	0.00637919	17567	20836
TRGpnl2xsex17060	19.2.2.4.1	Protein homeostasis.ubiquitin-proteasome system.ubiquitin-fold protein conjugation.HUB conjugation.HUB ubiquitin-fold protein	mercator4v7.0: HUB ubiquitin-fold protein & prot-scriber: ubiquitin domain containing protein & swissprot: Ubiquitin-like protein 5 OS=Arabidopsis thaliana & original description: none	-9.03398	2.87562218328212e-07	-10.3513	0.000200041	5389.5	10626
TRGpnl4xsex5313	19.2.2.4.1	Protein homeostasis.ubiquitin-proteasome system.ubiquitin-fold protein conjugation.HUB conjugation.HUB ubiquitin-fold protein	mercator4v7.0: HUB ubiquitin-fold protein & prot-scriber: ubiquitin domain containing protein & swissprot: Ubiquitin-like protein 5 OS=Arabidopsis thaliana & original description: none	9.57276	0.00139772	10.5693	0.000109928	16142	9060
TRGpnl4xapo2877	19.2.2.4.1	Protein homeostasis.ubiquitin-proteasome system.ubiquitin-fold protein conjugation.HUB conjugation.HUB ubiquitin-fold protein	mercator4v7.0: HUB ubiquitin-fold protein & prot-scriber: ubiquitin domain containing protein & swissprot: Ubiquitin-like protein 5 OS=Arabidopsis thaliana & original description: none	-13.1407	1.16813889120856e-18	-11.333	0.0281028	722	25461
TRGpnl4xapo58577	19.2.2.5.1	Protein homeostasis.ubiquitin-proteasome system.ubiquitin-fold protein conjugation.MUB conjugation.MUB ubiquitin-fold protein	mercator4v7.0: MUB ubiquitin-fold protein & prot-scriber: membrane anchored ubiquitin fold protein & swissprot: Membrane-anchored ubiquitin-fold protein 4 OS=Oryza sativa subsp. japonica & original description: none	5.98593	1.12080805599927e-05	6.5463	0.000599942	8334.5	13688
TRGpnl2xsex25339	19.2.2.5.2	Protein homeostasis.ubiquitin-proteasome system.ubiquitin-fold protein conjugation.MUB conjugation.E2 MUB ubiquitin-conjugating enzyme	mercator4v7.0: E2 MUB ubiquitin-conjugating enzyme & prot-scriber: ubiquitin conjugating enzyme e2 16 & swissprot: Ubiquitin-conjugating enzyme E2 28 OS=Arabidopsis thaliana & original description: none	-9.17718	2.86518428234104e-10	-9.28536	0.00144917	2992	16253
TRGpnl2xsex64014	19.2.2.5.2	Protein homeostasis.ubiquitin-proteasome system.ubiquitin-fold protein conjugation.MUB conjugation.E2 MUB ubiquitin-conjugating enzyme	mercator4v7.0: E2 MUB ubiquitin-conjugating enzyme & prot-scriber: ubiquitin conjugating enzyme e2 16 & swissprot: Ubiquitin-conjugating enzyme E2-17 kDa OS=Solanum lycopersicum & original description: none	-6.82703	0.00369935	-6.19125	0.0321105	18693	26024.5
TRGpnl2xsex64016	19.2.2.5.2	Protein homeostasis.ubiquitin-proteasome system.ubiquitin-fold protein conjugation.MUB conjugation.E2 MUB ubiquitin-conjugating enzyme	mercator4v7.0: E2 MUB ubiquitin-conjugating enzyme & prot-scriber: ubiquitin conjugating enzyme e2 16 & swissprot: Ubiquitin-conjugating enzyme E2-17 kDa OS=Solanum lycopersicum & original description: none	-10.3591	4.59912773711231e-12	-8.92054	0.000222405	2209.5	10903.5
TRGpnl4xsex7560	19.2.2.5.2	Protein homeostasis.ubiquitin-proteasome system.ubiquitin-fold protein conjugation.MUB conjugation.E2 MUB ubiquitin-conjugating enzyme	mercator4v7.0: E2 MUB ubiquitin-conjugating enzyme & prot-scriber: ubiquitin conjugating enzyme e2 16 & swissprot: Ubiquitin-conjugating enzyme E2 28 OS=Arabidopsis thaliana & original description: none	8.6416	6.94648929410646e-38	8.69082	0.003518	62	19082
TRGpnl4xsex35984	19.2.2.5.2	Protein homeostasis.ubiquitin-proteasome system.ubiquitin-fold protein conjugation.MUB conjugation.E2 MUB ubiquitin-conjugating enzyme	mercator4v7.0: E2 MUB ubiquitin-conjugating enzyme & prot-scriber: ubiquitin conjugating enzyme e2 16 & swissprot: Ubiquitin-conjugating enzyme E2-17 kDa OS=Solanum lycopersicum & original description: none	5.70218	0.00220263	6.88597	0.00099576	17274	15125
TRGpnl4xapo17472	19.2.2.5.2	Protein homeostasis.ubiquitin-proteasome system.ubiquitin-fold protein conjugation.MUB conjugation.E2 MUB ubiquitin-conjugating enzyme	mercator4v7.0: E2 MUB ubiquitin-conjugating enzyme & prot-scriber: ubiquitin conjugating enzyme e2 16 & swissprot: Ubiquitin-conjugating enzyme E2-17 kDa OS=Solanum lycopersicum & original description: none	11.3306	7.211667080696e-08	9.56177	1.9146492206224e-06	4711	797.5
TRGpnl4xapo30554	19.2.2.5.2	Protein homeostasis.ubiquitin-proteasome system.ubiquitin-fold protein conjugation.MUB conjugation.E2 MUB ubiquitin-conjugating enzyme	mercator4v7.0: E2 MUB ubiquitin-conjugating enzyme & prot-scriber: ubiquitin conjugating enzyme e2 16 & swissprot: Ubiquitin-conjugating enzyme E2-17 kDa OS=Solanum lycopersicum & original description: none	7.13812	1.00342703309121e-06	6.02123	0.000530668	6152	13345
TRGpnl4xsex49796	19.2.2.6.1	Protein homeostasis.ubiquitin-proteasome system.ubiquitin-fold protein conjugation.UFM conjugation.UFM ubiquitin-fold protein *(UFM1)	mercator4v7.0: UFM ubiquitin-fold protein *(UFM1) & prot-scriber: bruma ubiquitin fold modifier & swissprot: Ubiquitin-fold modifier 1 OS=Oryza sativa subsp. japonica & original description: none	2.56229	0.00235426	2.33776	0.00247238	17457	17929
TRGpnl4xsex68860	19.2.2.6.1	Protein homeostasis.ubiquitin-proteasome system.ubiquitin-fold protein conjugation.UFM conjugation.UFM ubiquitin-fold protein *(UFM1)	mercator4v7.0: UFM ubiquitin-fold protein *(UFM1) & prot-scriber: bruma ubiquitin fold modifier & swissprot: no annotation & original description: none	5.05737	1.17824367184624e-05	5.09649	0.00494594	8401.5	20082
TRGpnl4xsex7839	19.2.2.6.4.2	Protein homeostasis.ubiquitin-proteasome system.ubiquitin-fold protein conjugation.UFM conjugation.E3 UFM ubiquitin ligase activity.regulatory protein *(C53)	mercator4v7.0: regulatory protein *(C53) of UFL1 ubiquitin ligase activity & prot-scriber: cdk5rap3 protein & swissprot: CDK5RAP3 protein homolog OS=Arabidopsis thaliana & original description: none	10.2508	1.04168996425767e-08	8.51197	1.33481505914294e-06	3991	402.5
TRGpnl4xsex36704	19.2.2.6.5	Protein homeostasis.ubiquitin-proteasome system.ubiquitin-fold protein conjugation.UFM conjugation.substrate adaptor protein *(DDRGK1)	mercator4v7.0: substrate adaptor protein *(DDRGK1) & prot-scriber: sp ddrgk ddrgk domain containing protein & swissprot: DDRGK domain-containing protein 1 OS=Oryza sativa subsp. japonica & original description: none	6.46678	1.24124223749911e-13	6.59485	0.000518053	1708	13284
TRGpnl4xapo36888	19.2.2.6.5	Protein homeostasis.ubiquitin-proteasome system.ubiquitin-fold protein conjugation.UFM conjugation.substrate adaptor protein *(DDRGK1)	mercator4v7.0: substrate adaptor protein *(DDRGK1) & prot-scriber: sp ddrgk ddrgk domain containing protein & swissprot: DDRGK domain-containing protein 1 OS=Oryza sativa subsp. japonica & original description: none	7.93696	2.99611576430664e-20	7.25268	3.44156210561467e-05	553	6172.5
TRGpnl2xsex71149	19.2.2.7.1	Protein homeostasis.ubiquitin-proteasome system.ubiquitin-fold protein conjugation.URM conjugation.URM ubiquitin-fold protein	mercator4v7.0: URM ubiquitin-fold protein & prot-scriber: arath ubiquitin modifier homolog & swissprot: Ubiquitin-related modifier 1 homolog OS=Zea mays & original description: none	-2.41091	0.00389884	-2.8268	0.0149929	18838	23415
TRGpnl2xsex33262	19.2.2.8.1.1	Protein homeostasis.ubiquitin-proteasome system.ubiquitin-fold protein conjugation.RING E3 ubiquitin ligase activities.RING-H2-class.ATL-subclass E3 ubiquitin ligase	mercator4v7.0: RING-H2-class ATL-subclass E3 ubiquitin ligase & prot-scriber: ring type domain containing protein & swissprot: RING-H2 finger protein ATL58 OS=Arabidopsis thaliana & original description: none	-7.12907	7.32395237589097e-14	-7.51195	0.000103327	1640.5	8904
TRGpnl2xsex62907	19.2.2.8.1.1	Protein homeostasis.ubiquitin-proteasome system.ubiquitin-fold protein conjugation.RING E3 ubiquitin ligase activities.RING-H2-class.ATL-subclass E3 ubiquitin ligase	mercator4v7.0: RING-H2-class ATL-subclass E3 ubiquitin ligase & prot-scriber: arath ring h2 finger protein atl & swissprot: RING-H2 finger protein ATL2 OS=Arabidopsis thaliana & original description: none	-5.72396	2.64436681281351e-11	-7.23318	0.000653454	2507	13910
TRGpnl2xsex64694	19.2.2.8.1.1	Protein homeostasis.ubiquitin-proteasome system.ubiquitin-fold protein conjugation.RING E3 ubiquitin ligase activities.RING-H2-class.ATL-subclass E3 ubiquitin ligase	mercator4v7.0: RING-H2-class ATL-subclass E3 ubiquitin ligase & prot-scriber: ring h2 finger protein atl & swissprot: RING-H2 finger protein ATL58 OS=Arabidopsis thaliana & original description: none	-2.90785	0.00636357	-4.20641	0.0377088	20357	26657
TRGpnl2xsex73509	19.2.2.8.1.1	Protein homeostasis.ubiquitin-proteasome system.ubiquitin-fold protein conjugation.RING E3 ubiquitin ligase activities.RING-H2-class.ATL-subclass E3 ubiquitin ligase	mercator4v7.0: RING-H2-class ATL-subclass E3 ubiquitin ligase & prot-scriber: ring type e3 ubiquitin transferase & swissprot: E3 ubiquitin-protein ligase Os04g0590900 OS=Oryza sativa subsp. japonica & original description: none	-7.42732	0.0132651	-6.00312	0.00253638	22782	18001
TRGpnl2xsex73510	19.2.2.8.1.1	Protein homeostasis.ubiquitin-proteasome system.ubiquitin-fold protein conjugation.RING E3 ubiquitin ligase activities.RING-H2-class.ATL-subclass E3 ubiquitin ligase	mercator4v7.0: RING-H2-class ATL-subclass E3 ubiquitin ligase & prot-scriber: ring type e3 ubiquitin transferase & swissprot: E3 ubiquitin-protein ligase Os04g0590900 OS=Oryza sativa subsp. japonica & original description: none	-8.60234	0.000255955	-7.44182	1.64658458381983e-05	12570	4413.5
TRGpnl4xsex6878	19.2.2.8.1.1	Protein homeostasis.ubiquitin-proteasome system.ubiquitin-fold protein conjugation.RING E3 ubiquitin ligase activities.RING-H2-class.ATL-subclass E3 ubiquitin ligase	mercator4v7.0: RING-H2-class ATL-subclass E3 ubiquitin ligase & prot-scriber: ring type domain containing protein & swissprot: NEP1-interacting protein-like 1 OS=Arabidopsis thaliana & original description: none	5.20028	0.0204722	5.18059	0.00259859	24459	18079
TRGpnl4xsex34896	19.2.2.8.1.1	Protein homeostasis.ubiquitin-proteasome system.ubiquitin-fold protein conjugation.RING E3 ubiquitin ligase activities.RING-H2-class.ATL-subclass E3 ubiquitin ligase	mercator4v7.0: RING-H2-class ATL-subclass E3 ubiquitin ligase & prot-scriber: ring h2 finger protein atl & swissprot: RING-H2 finger protein ATL58 OS=Arabidopsis thaliana & original description: none	7.80107	0.00226665	7.0561	0.000107184	17349	9007
TRGpnl4xsex55347	19.2.2.8.1.1	Protein homeostasis.ubiquitin-proteasome system.ubiquitin-fold protein conjugation.RING E3 ubiquitin ligase activities.RING-H2-class.ATL-subclass E3 ubiquitin ligase	mercator4v7.0: RING-H2-class ATL-subclass E3 ubiquitin ligase & prot-scriber: ring type e3 ubiquitin transferase & swissprot: E3 ubiquitin-protein ligase Os04g0590900 OS=Oryza sativa subsp. japonica & original description: none	4.92255	0.0398754	4.50583	0.0161344	27127	23655
TRGpnl4xsex59813	19.2.2.8.1.1	Protein homeostasis.ubiquitin-proteasome system.ubiquitin-fold protein conjugation.RING E3 ubiquitin ligase activities.RING-H2-class.ATL-subclass E3 ubiquitin ligase	mercator4v7.0: RING-H2-class ATL-subclass E3 ubiquitin ligase & prot-scriber: ring type domain containing protein & swissprot: RING-H2 finger protein ATL58 OS=Arabidopsis thaliana & original description: none	6.84952	0.00382507	6.47443	0.000220075	18780	10879
TRGpnl4xsex60763	19.2.2.8.1.1	Protein homeostasis.ubiquitin-proteasome system.ubiquitin-fold protein conjugation.RING E3 ubiquitin ligase activities.RING-H2-class.ATL-subclass E3 ubiquitin ligase	mercator4v7.0: RING-H2-class ATL-subclass E3 ubiquitin ligase & prot-scriber: ring h2 finger protein atl & swissprot: RING-H2 finger protein ATL78 OS=Arabidopsis thaliana & original description: none	6.52646	0.0124175	5.28197	0.000635625	22535	13831
TRGpnl4xapo41109	19.2.2.8.1.1	Protein homeostasis.ubiquitin-proteasome system.ubiquitin-fold protein conjugation.RING E3 ubiquitin ligase activities.RING-H2-class.ATL-subclass E3 ubiquitin ligase	mercator4v7.0: RING-H2-class ATL-subclass E3 ubiquitin ligase & prot-scriber: ring type domain containing protein & swissprot: NEP1-interacting protein 2 OS=Arabidopsis thaliana & original description: none	4.64062	8.29123568315326e-05	5.44948	0.00501692	10755.5	20118
TRGpnl4xapo59983	19.2.2.8.1.1	Protein homeostasis.ubiquitin-proteasome system.ubiquitin-fold protein conjugation.RING E3 ubiquitin ligase activities.RING-H2-class.ATL-subclass E3 ubiquitin ligase	mercator4v7.0: RING-H2-class ATL-subclass E3 ubiquitin ligase & prot-scriber: ring h2 finger protein atl & swissprot: RING-H2 finger protein ATL78 OS=Arabidopsis thaliana & original description: none	-3.64849	0.00379307	-4.59121	0.0234055	18763	24848
TRGpnl2xsex19332	19.2.2.8.1.2	Protein homeostasis.ubiquitin-proteasome system.ubiquitin-fold protein conjugation.RING E3 ubiquitin ligase activities.RING-H2-class.BTL-subclass E3 ubiquitin ligase	mercator4v7.0: RING-H2-class BTL-subclass E3 ubiquitin ligase & prot-scriber: e3 ubiquitin protein ligase ring & swissprot: E3 ubiquitin-protein ligase RING1 OS=Gossypium hirsutum & original description: none	-6.86144	3.61622746239342e-07	-6.65157	0.000655862	5528	13923.5
TRGpnl4xsex52625	19.2.2.8.1.2	Protein homeostasis.ubiquitin-proteasome system.ubiquitin-fold protein conjugation.RING E3 ubiquitin ligase activities.RING-H2-class.BTL-subclass E3 ubiquitin ligase	mercator4v7.0: RING-H2-class BTL-subclass E3 ubiquitin ligase & prot-scriber: ring type e3 ubiquitin transferase & swissprot: Probable E3 ubiquitin-protein ligase RHC1A OS=Arabidopsis thaliana & original description: none	8.92432	9.40995547698789e-06	8.73009	2.65416628615981e-05	8131	5529
TRGpnl4xapo22375	19.2.2.8.1.2	Protein homeostasis.ubiquitin-proteasome system.ubiquitin-fold protein conjugation.RING E3 ubiquitin ligase activities.RING-H2-class.BTL-subclass E3 ubiquitin ligase	mercator4v7.0: RING-H2-class BTL-subclass E3 ubiquitin ligase & prot-scriber: ring type e3 ubiquitin transferase & swissprot: E3 ubiquitin-protein ligase SIRP1 OS=Oryza sativa subsp. japonica & original description: none	2.48437	1.51430071210227e-16	2.23256	0.00358816	1053	19132
TRGpnl4xapo23593	19.2.2.8.1.2	Protein homeostasis.ubiquitin-proteasome system.ubiquitin-fold protein conjugation.RING E3 ubiquitin ligase activities.RING-H2-class.BTL-subclass E3 ubiquitin ligase	mercator4v7.0: RING-H2-class BTL-subclass E3 ubiquitin ligase & prot-scriber: e3 ubiquitin protein ligase ring & swissprot: E3 ubiquitin-protein ligase RING1 OS=Gossypium hirsutum & original description: none	8.22587	3.81481653988758e-05	6.48526	1.85219840508955e-05	9751	4653
TRGpnl4xapo27938	19.2.2.8.1.2	Protein homeostasis.ubiquitin-proteasome system.ubiquitin-fold protein conjugation.RING E3 ubiquitin ligase activities.RING-H2-class.BTL-subclass E3 ubiquitin ligase	mercator4v7.0: RING-H2-class BTL-subclass E3 ubiquitin ligase & prot-scriber: ring type e3 ubiquitin transferase & swissprot: Probable E3 ubiquitin-protein ligase RHC1A OS=Arabidopsis thaliana & original description: none	-9.74424	1.08921831649329e-10	-8.0165	0.0024144	2778	17860
TRGpnl2xsex171	19.2.2.8.1.3	Protein homeostasis.ubiquitin-proteasome system.ubiquitin-fold protein conjugation.RING E3 ubiquitin ligase activities.RING-H2-class.CTL-subclass E3 ubiquitin ligase	mercator4v7.0: RING-H2-class CTL-subclass E3 ubiquitin ligase & prot-scriber: ring type domain containing protein & swissprot: E3 ubiquitin ligase BIG BROTHER-related OS=Arabidopsis thaliana & original description: none	-9.16616	1.08346337542198e-07	-7.24896	0.00373788	4868	19265
TRGpnl2xsex8942	19.2.2.8.1.3	Protein homeostasis.ubiquitin-proteasome system.ubiquitin-fold protein conjugation.RING E3 ubiquitin ligase activities.RING-H2-class.CTL-subclass E3 ubiquitin ligase	mercator4v7.0: RING-H2-class CTL-subclass E3 ubiquitin ligase & prot-scriber: ring type domain containing protein & swissprot: E3 ubiquitin-protein ligase MBR1 OS=Arabidopsis thaliana & original description: none	-5.2856	3.32299174109571e-14	-6.08278	0.00662331	1533	20948.5
TRGpnl2xsex31170	19.2.2.8.1.3	Protein homeostasis.ubiquitin-proteasome system.ubiquitin-fold protein conjugation.RING E3 ubiquitin ligase activities.RING-H2-class.CTL-subclass E3 ubiquitin ligase	mercator4v7.0: RING-H2-class CTL-subclass E3 ubiquitin ligase & prot-scriber: ring type domain containing protein & swissprot: no annotation & original description: none	-7.66372	0.000244323	-6.37773	0.000429739	12479	12793
TRGpnl2xsex31171	19.2.2.8.1.3	Protein homeostasis.ubiquitin-proteasome system.ubiquitin-fold protein conjugation.RING E3 ubiquitin ligase activities.RING-H2-class.CTL-subclass E3 ubiquitin ligase	mercator4v7.0: RING-H2-class CTL-subclass E3 ubiquitin ligase & prot-scriber: ring type domain containing protein & swissprot: E3 ubiquitin-protein ligase MBR2 OS=Arabidopsis thaliana & original description: none	-10.4365	8.12233358865124e-07	-9.25567	4.56240394677914e-06	6010	2015
TRGpnl2xsex76416	19.2.2.8.1.3	Protein homeostasis.ubiquitin-proteasome system.ubiquitin-fold protein conjugation.RING E3 ubiquitin ligase activities.RING-H2-class.CTL-subclass E3 ubiquitin ligase	mercator4v7.0: RING-H2-class CTL-subclass E3 ubiquitin ligase & prot-scriber: ring type domain containing protein & swissprot: E3 ubiquitin-protein ligase BIG BROTHER OS=Arabidopsis thaliana & original description: none	-6.06294	0.00609289	-7.40848	0.000697466	20196	14091
TRGpnl4xsex15548	19.2.2.8.1.3	Protein homeostasis.ubiquitin-proteasome system.ubiquitin-fold protein conjugation.RING E3 ubiquitin ligase activities.RING-H2-class.CTL-subclass E3 ubiquitin ligase	mercator4v7.0: RING-H2-class CTL-subclass E3 ubiquitin ligase & prot-scriber: ring type domain containing protein & swissprot: Probable E3 ubiquitin-protein ligase ZFP1 OS=Oryza sativa subsp. japonica & original description: none	4.73859	0.00707	5.00767	0.0059275	20686	20619
TRGpnl4xsex15551	19.2.2.8.1.3	Protein homeostasis.ubiquitin-proteasome system.ubiquitin-fold protein conjugation.RING E3 ubiquitin ligase activities.RING-H2-class.CTL-subclass E3 ubiquitin ligase	mercator4v7.0: RING-H2-class CTL-subclass E3 ubiquitin ligase & prot-scriber: ring type domain containing protein & swissprot: Probable E3 ubiquitin-protein ligase ZFP1 OS=Oryza sativa subsp. japonica & original description: none	9.17645	0.000803886	7.0585	0.000127967	14917.5	9416
TRGpnl4xsex15552	19.2.2.8.1.3	Protein homeostasis.ubiquitin-proteasome system.ubiquitin-fold protein conjugation.RING E3 ubiquitin ligase activities.RING-H2-class.CTL-subclass E3 ubiquitin ligase	mercator4v7.0: RING-H2-class CTL-subclass E3 ubiquitin ligase & prot-scriber: ring type domain containing protein & swissprot: Probable E3 ubiquitin-protein ligase ZFP1 OS=Oryza sativa subsp. japonica & original description: none	3.22322	0.00380324	4.13799	0.0252267	18767	25095
TRGpnl4xsex29890	19.2.2.8.1.3	Protein homeostasis.ubiquitin-proteasome system.ubiquitin-fold protein conjugation.RING E3 ubiquitin ligase activities.RING-H2-class.CTL-subclass E3 ubiquitin ligase	mercator4v7.0: RING-H2-class CTL-subclass E3 ubiquitin ligase & prot-scriber: ring type domain containing protein & swissprot: Probable E3 ubiquitin-protein ligase HIP1 OS=Oryza sativa subsp. japonica & original description: none	4.82921	0.00229789	4.81856	0.0111449	17385	22492.5
TRGpnl4xsex37640	19.2.2.8.1.3	Protein homeostasis.ubiquitin-proteasome system.ubiquitin-fold protein conjugation.RING E3 ubiquitin ligase activities.RING-H2-class.CTL-subclass E3 ubiquitin ligase	mercator4v7.0: RING-H2-class CTL-subclass E3 ubiquitin ligase & prot-scriber: ring type domain containing protein & swissprot: E3 ubiquitin-protein ligase BIG BROTHER OS=Arabidopsis thaliana & original description: none	2.25804	0.00267941	2.34459	0.0302618	17804	25765
TRGpnl4xsex67089	19.2.2.8.1.3	Protein homeostasis.ubiquitin-proteasome system.ubiquitin-fold protein conjugation.RING E3 ubiquitin ligase activities.RING-H2-class.CTL-subclass E3 ubiquitin ligase	mercator4v7.0: RING-H2-class CTL-subclass E3 ubiquitin ligase & prot-scriber: ring type domain containing protein & swissprot: E3 ubiquitin-protein ligase MBR2 OS=Arabidopsis thaliana & original description: none	8.39573	1.46025540937213e-06	6.54859	6.39574064118632e-05	6443	7712.5
TRGpnl4xsex67090	19.2.2.8.1.3	Protein homeostasis.ubiquitin-proteasome system.ubiquitin-fold protein conjugation.RING E3 ubiquitin ligase activities.RING-H2-class.CTL-subclass E3 ubiquitin ligase	mercator4v7.0: RING-H2-class CTL-subclass E3 ubiquitin ligase & prot-scriber: ring type domain containing protein & swissprot: E3 ubiquitin-protein ligase MBR2 OS=Arabidopsis thaliana & original description: none	7.38091	8.47967130799237e-05	5.51785	0.000148519	10789	9815
TRGpnl4xapo8463	19.2.2.8.1.3	Protein homeostasis.ubiquitin-proteasome system.ubiquitin-fold protein conjugation.RING E3 ubiquitin ligase activities.RING-H2-class.CTL-subclass E3 ubiquitin ligase	mercator4v7.0: RING-H2-class CTL-subclass E3 ubiquitin ligase & prot-scriber: ring type domain containing protein & swissprot: Probable E3 ubiquitin-protein ligase HIP1 OS=Oryza sativa subsp. japonica & original description: none	3.81163	0.00129379	4.08367	0.018148	15958	24030
TRGpnl4xapo16214	19.2.2.8.1.3	Protein homeostasis.ubiquitin-proteasome system.ubiquitin-fold protein conjugation.RING E3 ubiquitin ligase activities.RING-H2-class.CTL-subclass E3 ubiquitin ligase	mercator4v7.0: RING-H2-class CTL-subclass E3 ubiquitin ligase & prot-scriber: ring type domain containing protein & swissprot: Probable E3 ubiquitin-protein ligase ZFP1 OS=Oryza sativa subsp. japonica & original description: none	8.56092	2.30401816709018e-17	6.7907	1.02346581177935e-05	910	3448
TRGpnl2xsex70698	19.2.2.8.1.5	Protein homeostasis.ubiquitin-proteasome system.ubiquitin-fold protein conjugation.RING E3 ubiquitin ligase activities.RING-H2-class.E3 ubiquitin ligase *(RIN)	mercator4v7.0: E3 ubiquitin ligase *(RIN) & prot-scriber: e3 ubiquitin protein ligase rin & swissprot: E3 ubiquitin protein ligase RIN2 OS=Arabidopsis thaliana & original description: none	-5.79132	0.0209309	-7.06325	0.000643343	24552	13866
TRGpnl2xsex4498	19.2.2.8.1.6	Protein homeostasis.ubiquitin-proteasome system.ubiquitin-fold protein conjugation.RING E3 ubiquitin ligase activities.RING-H2-class.E3 ubiquitin ligase *(RFI2/GASP1)	mercator4v7.0: E3 ubiquitin ligase *(RFI2/GASP1) & prot-scriber: ring type domain containing protein & swissprot: E3 ubiquitin-protein ligase IPI1 OS=Oryza sativa subsp. japonica & original description: none	-4.06177	0.000222602	-4.37976	0.00124142	12318	15767
TRGpnl2xsex8089	19.2.2.8.1.6	Protein homeostasis.ubiquitin-proteasome system.ubiquitin-fold protein conjugation.RING E3 ubiquitin ligase activities.RING-H2-class.E3 ubiquitin ligase *(RFI2/GASP1)	mercator4v7.0: E3 ubiquitin ligase *(RFI2/GASP1) & prot-scriber: ring type domain containing protein & swissprot: E3 ubiquitin-protein ligase IPI1 OS=Oryza sativa subsp. japonica & original description: none	-9.56709	1.35794123771892e-10	-8.40523	4.1877187880941e-06	2832	1866.5
TRGpnl4xsex53626	19.2.2.8.1.6	Protein homeostasis.ubiquitin-proteasome system.ubiquitin-fold protein conjugation.RING E3 ubiquitin ligase activities.RING-H2-class.E3 ubiquitin ligase *(RFI2/GASP1)	mercator4v7.0: E3 ubiquitin ligase *(RFI2/GASP1) & prot-scriber: ring type domain containing protein & swissprot: E3 ubiquitin-protein ligase IPI1 OS=Oryza sativa subsp. japonica & original description: none	9.40708	3.83022908076323e-06	7.85095	1.09247243614633e-05	7243.5	3567
TRGpnl4xsex53627	19.2.2.8.1.6	Protein homeostasis.ubiquitin-proteasome system.ubiquitin-fold protein conjugation.RING E3 ubiquitin ligase activities.RING-H2-class.E3 ubiquitin ligase *(RFI2/GASP1)	mercator4v7.0: E3 ubiquitin ligase *(RFI2/GASP1) & prot-scriber: ring type domain containing protein & swissprot: E3 ubiquitin-protein ligase IPI1 OS=Oryza sativa subsp. japonica & original description: none	8.74952	0.000187726	7.18446	1.28561518508913e-05	12025	3911.5
TRGpnl2xsex33361	19.2.2.8.1.7	Protein homeostasis.ubiquitin-proteasome system.ubiquitin-fold protein conjugation.RING E3 ubiquitin ligase activities.RING-H2-class.E3 ubiquitin ligase *(RIE1)	mercator4v7.0: E3 ubiquitin ligase *(RIE1) & prot-scriber: e3 ubiquitin protein ligase ring & swissprot: E3 ubiquitin-protein ligase At1g12760 OS=Arabidopsis thaliana & original description: none	-10.3862	1.3818821118643e-13	-9.1532	1.22096756098314e-05	1723	3816
TRGpnl4xsex60376	19.2.2.8.1.7	Protein homeostasis.ubiquitin-proteasome system.ubiquitin-fold protein conjugation.RING E3 ubiquitin ligase activities.RING-H2-class.E3 ubiquitin ligase *(RIE1)	mercator4v7.0: E3 ubiquitin ligase *(RIE1) & prot-scriber: e3 ubiquitin protein ligase ring & swissprot: E3 ubiquitin-protein ligase At1g12760 OS=Arabidopsis thaliana & original description: none	12.1403	9.68371778258553e-06	10.4013	1.1765527220731e-06	8157	113.5
TRGpnl4xapo36195	19.2.2.8.1.9	Protein homeostasis.ubiquitin-proteasome system.ubiquitin-fold protein conjugation.RING E3 ubiquitin ligase activities.RING-H2-class.E3 ubiquitin ligase *(DRR1)	mercator4v7.0: E3 ubiquitin ligase *(DRR1) & prot-scriber: e3 ubiquitin protein ligase ring & swissprot: E3 ubiquitin-protein ligase At1g63170 OS=Arabidopsis thaliana & original description: none	2.7803	0.0206212	3.26159	0.0478201	24488.5	27825.5
TRGpnl4xapo36196	19.2.2.8.1.9	Protein homeostasis.ubiquitin-proteasome system.ubiquitin-fold protein conjugation.RING E3 ubiquitin ligase activities.RING-H2-class.E3 ubiquitin ligase *(DRR1)	mercator4v7.0: E3 ubiquitin ligase *(DRR1) & prot-scriber: e3 ubiquitin protein ligase ring & swissprot: E3 ubiquitin-protein ligase At1g63170 OS=Arabidopsis thaliana & original description: none	6.06839	0.00577957	4.25205	0.00235698	20031	17799
TRGpnl4xsex18476	19.2.2.8.1.10	Protein homeostasis.ubiquitin-proteasome system.ubiquitin-fold protein conjugation.RING E3 ubiquitin ligase activities.RING-H2-class.E3 ubiquitin ligase *(AIRP1)	mercator4v7.0: E3 ubiquitin ligase *(AIRP1) & prot-scriber: ring type domain containing protein & swissprot: E3 ubiquitin-protein ligase At3g02290 OS=Arabidopsis thaliana & original description: none	7.27711	0.000144269	7.1664	0.000110302	11586	9067
TRGpnl4xsex34840	19.2.2.8.1.10	Protein homeostasis.ubiquitin-proteasome system.ubiquitin-fold protein conjugation.RING E3 ubiquitin ligase activities.RING-H2-class.E3 ubiquitin ligase *(AIRP1)	mercator4v7.0: E3 ubiquitin ligase *(AIRP1) & prot-scriber: ring type domain containing protein & swissprot: Probable E3 ubiquitin-protein ligase RHB1A OS=Arabidopsis thaliana & original description: none	4.12593	9.09398030496269e-06	4.94887	0.00320159	8091	18779
TRGpnl4xsex53403	19.2.2.8.1.10	Protein homeostasis.ubiquitin-proteasome system.ubiquitin-fold protein conjugation.RING E3 ubiquitin ligase activities.RING-H2-class.E3 ubiquitin ligase *(AIRP1)	mercator4v7.0: E3 ubiquitin ligase *(AIRP1) & prot-scriber: ring type domain containing protein & swissprot: E3 ubiquitin-protein ligase At3g02290 OS=Arabidopsis thaliana & original description: none	3.52416	4.1274341007789e-05	3.66079	0.0228913	9838	24774.5
TRGpnl4xsex50549	19.2.2.8.1.13	Protein homeostasis.ubiquitin-proteasome system.ubiquitin-fold protein conjugation.RING E3 ubiquitin ligase activities.RING-H2-class.E3 ubiquitin ligase *(BTS/BTSL)	mercator4v7.0: E3 ubiquitin ligase *(BTS/BTSL) & prot-scriber: zinc finger protein brutus & swissprot: Zinc finger protein BRUTUS OS=Arabidopsis thaliana & original description: none	8.29013	0.00207327	8.29848	1.72784239609345e-05	17102	4507.5
TRGpnl2xsex6813	19.2.2.8.1.14	Protein homeostasis.ubiquitin-proteasome system.ubiquitin-fold protein conjugation.RING E3 ubiquitin ligase activities.RING-H2-class.E3 ubiquitin ligase *(CHYR)	mercator4v7.0: E3 ubiquitin ligase *(CHYR) & prot-scriber: e3 ubiquitin protein ligase miel & swissprot: Probable E3 ubiquitin-protein ligase RZFP34 OS=Oryza sativa subsp. japonica & original description: none	-5.24242	0.000264142	-6.08828	0.0112094	12623	22516
TRGpnl2xsex6814	19.2.2.8.1.14	Protein homeostasis.ubiquitin-proteasome system.ubiquitin-fold protein conjugation.RING E3 ubiquitin ligase activities.RING-H2-class.E3 ubiquitin ligase *(CHYR)	mercator4v7.0: E3 ubiquitin ligase *(CHYR) & prot-scriber: e3 ubiquitin protein ligase miel & swissprot: Probable E3 ubiquitin-protein ligase RZFP34 OS=Oryza sativa subsp. japonica & original description: none	-2.78309	0.000726319	-3.17509	0.000522919	14672.5	13317.5
TRGpnl2xsex50107	19.2.2.8.1.14	Protein homeostasis.ubiquitin-proteasome system.ubiquitin-fold protein conjugation.RING E3 ubiquitin ligase activities.RING-H2-class.E3 ubiquitin ligase *(CHYR)	mercator4v7.0: E3 ubiquitin ligase *(CHYR) & prot-scriber: chy and ctchy ring type zinc finger protein & swissprot: E3 ubiquitin-protein ligase RZFP34 OS=Arabidopsis thaliana & original description: none	-5.00492	0.0103659	-5.22757	0.0189178	21900	24158
TRGpnl4xsex47303	19.2.2.8.1.14	Protein homeostasis.ubiquitin-proteasome system.ubiquitin-fold protein conjugation.RING E3 ubiquitin ligase activities.RING-H2-class.E3 ubiquitin ligase *(CHYR)	mercator4v7.0: E3 ubiquitin ligase *(CHYR) & prot-scriber: e3 ubiquitin protein ligase miel & swissprot: Probable E3 ubiquitin-protein ligase RZFP34 OS=Oryza sativa subsp. japonica & original description: none	3.6542	0.021424	3.43244	5.538177535812e-05	24640.5	7328
TRGpnl4xsex47304	19.2.2.8.1.14	Protein homeostasis.ubiquitin-proteasome system.ubiquitin-fold protein conjugation.RING E3 ubiquitin ligase activities.RING-H2-class.E3 ubiquitin ligase *(CHYR)	mercator4v7.0: E3 ubiquitin ligase *(CHYR) & prot-scriber: e3 ubiquitin protein ligase miel & swissprot: Probable E3 ubiquitin-protein ligase RZFP34 OS=Oryza sativa subsp. japonica & original description: none	8.5405	6.34882326879184e-36	8.95143	8.65731479610093e-05	74	8406
TRGpnl4xapo52782	19.2.2.8.1.14	Protein homeostasis.ubiquitin-proteasome system.ubiquitin-fold protein conjugation.RING E3 ubiquitin ligase activities.RING-H2-class.E3 ubiquitin ligase *(CHYR)	mercator4v7.0: E3 ubiquitin ligase *(CHYR) & prot-scriber: e3 ubiquitin protein ligase miel & swissprot: Probable E3 ubiquitin-protein ligase RZFP34 OS=Oryza sativa subsp. japonica & original description: none	-5.73857	3.50491243700171e-08	-6.70229	0.004012	4415	19446
TRGpnl4xapo52783	19.2.2.8.1.14	Protein homeostasis.ubiquitin-proteasome system.ubiquitin-fold protein conjugation.RING E3 ubiquitin ligase activities.RING-H2-class.E3 ubiquitin ligase *(CHYR)	mercator4v7.0: E3 ubiquitin ligase *(CHYR) & prot-scriber: e3 ubiquitin protein ligase miel & swissprot: Probable E3 ubiquitin-protein ligase RZFP34 OS=Oryza sativa subsp. japonica & original description: none	8.37356	3.53474043527399e-19	8.57141	3.91817588423049e-05	666	6492
TRGpnl2xsex9006	19.2.2.8.1.15	Protein homeostasis.ubiquitin-proteasome system.ubiquitin-fold protein conjugation.RING E3 ubiquitin ligase activities.RING-H2-class.E3 ubiquitin ligase *(SIS3)	mercator4v7.0: E3 ubiquitin ligase *(SIS3) & prot-scriber: ring type domain containing protein & swissprot: E3 ubiquitin-protein ligase SIS3 OS=Arabidopsis thaliana & original description: none	-7.826	2.69872227859419e-06	-6.67954	3.74141411289809e-05	6924	6382
TRGpnl4xsex46013	19.2.2.8.1.15	Protein homeostasis.ubiquitin-proteasome system.ubiquitin-fold protein conjugation.RING E3 ubiquitin ligase activities.RING-H2-class.E3 ubiquitin ligase *(SIS3)	mercator4v7.0: E3 ubiquitin ligase *(SIS3) & prot-scriber: e3 ubiquitin protein ligase rnf & swissprot: E3 ubiquitin-protein ligase SIS3 OS=Arabidopsis thaliana & original description: none	8.68354	2.84402857211309e-09	6.91451	1.37518133668393e-05	3582	4056
TRGpnl4xsex46014	19.2.2.8.1.15	Protein homeostasis.ubiquitin-proteasome system.ubiquitin-fold protein conjugation.RING E3 ubiquitin ligase activities.RING-H2-class.E3 ubiquitin ligase *(SIS3)	mercator4v7.0: E3 ubiquitin ligase *(SIS3) & prot-scriber: ring type domain containing protein & swissprot: E3 ubiquitin-protein ligase SIS3 OS=Arabidopsis thaliana & original description: none	6.40928	0.00347831	5.25177	0.00823055	18503	21637
TRGpnl4xsex46015	19.2.2.8.1.15	Protein homeostasis.ubiquitin-proteasome system.ubiquitin-fold protein conjugation.RING E3 ubiquitin ligase activities.RING-H2-class.E3 ubiquitin ligase *(SIS3)	mercator4v7.0: E3 ubiquitin ligase *(SIS3) & prot-scriber: ring type domain containing protein & swissprot: E3 ubiquitin-protein ligase SIS3 OS=Arabidopsis thaliana & original description: none	4.4876	1.83227508598527e-05	4.69385	0.0131812	8896	23030
TRGpnl4xsex46016	19.2.2.8.1.15	Protein homeostasis.ubiquitin-proteasome system.ubiquitin-fold protein conjugation.RING E3 ubiquitin ligase activities.RING-H2-class.E3 ubiquitin ligase *(SIS3)	mercator4v7.0: E3 ubiquitin ligase *(SIS3) & prot-scriber: ring type domain containing protein & swissprot: E3 ubiquitin-protein ligase SIS3 OS=Arabidopsis thaliana & original description: none	9.79319	1.31086319605726e-11	8.05833	1.79148883593346e-06	2370	710.5
TRGpnl4xsex46019	19.2.2.8.1.15	Protein homeostasis.ubiquitin-proteasome system.ubiquitin-fold protein conjugation.RING E3 ubiquitin ligase activities.RING-H2-class.E3 ubiquitin ligase *(SIS3)	mercator4v7.0: E3 ubiquitin ligase *(SIS3) & prot-scriber: e3 ubiquitin protein ligase rnf & swissprot: E3 ubiquitin-protein ligase SIS3 OS=Arabidopsis thaliana & original description: none	5.02388	0.000305042	4.96731	0.00959532	12873.5	22040.5
TRGpnl4xapo59951	19.2.2.8.1.15	Protein homeostasis.ubiquitin-proteasome system.ubiquitin-fold protein conjugation.RING E3 ubiquitin ligase activities.RING-H2-class.E3 ubiquitin ligase *(SIS3)	mercator4v7.0: E3 ubiquitin ligase *(SIS3) & prot-scriber: e3 ubiquitin protein ligase rnf & swissprot: E3 ubiquitin-protein ligase SIS3 OS=Arabidopsis thaliana & original description: none	4.95388	0.0344	5.64802	0.00270189	26572	18191.5
TRGpnl4xsex12526	19.2.2.8.2.2	Protein homeostasis.ubiquitin-proteasome system.ubiquitin-fold protein conjugation.RING E3 ubiquitin ligase activities.RING-HC-class.E3 ubiquitin ligase *(XBAT31)	mercator4v7.0: E3 ubiquitin ligase *(XBAT31) & prot-scriber: ring type domain containing protein & swissprot: E3 ubiquitin-protein ligase XB3 OS=Oryza sativa subsp. japonica & original description: none	4.75387	0.0319724	6.37904	0.00198357	26275	17215
TRGpnl2xsex43358	19.2.2.8.2.3	Protein homeostasis.ubiquitin-proteasome system.ubiquitin-fold protein conjugation.RING E3 ubiquitin ligase activities.RING-HC-class.E3 ubiquitin ligase *(XBAT32/33)	mercator4v7.0: E3 ubiquitin ligase *(XBAT32/33) & prot-scriber: ring type domain containing protein & swissprot: Probable E3 ubiquitin-protein ligase XBOS32 OS=Oryza sativa subsp. japonica & original description: none	-4.62421	3.89152685045115e-06	-5.20577	0.00382639	7261	19317
TRGpnl4xsex9400	19.2.2.8.2.3	Protein homeostasis.ubiquitin-proteasome system.ubiquitin-fold protein conjugation.RING E3 ubiquitin ligase activities.RING-HC-class.E3 ubiquitin ligase *(XBAT32/33)	mercator4v7.0: E3 ubiquitin ligase *(XBAT32/33) & prot-scriber: ring type domain containing protein & swissprot: Probable E3 ubiquitin-protein ligase XBOS36 OS=Oryza sativa subsp. japonica & original description: none	3.49893	0.0242549	4.19491	0.0315599	25141	25965
TRGpnl4xsex20121	19.2.2.8.2.3	Protein homeostasis.ubiquitin-proteasome system.ubiquitin-fold protein conjugation.RING E3 ubiquitin ligase activities.RING-HC-class.E3 ubiquitin ligase *(XBAT32/33)	mercator4v7.0: E3 ubiquitin ligase *(XBAT32/33) & prot-scriber: ring type domain containing protein & swissprot: Probable E3 ubiquitin-protein ligase XBOS32 OS=Oryza sativa subsp. japonica & original description: none	8.96905	0.00348506	7.2157	5.65556214534488e-06	18508	2370.5
TRGpnl4xsex20124	19.2.2.8.2.3	Protein homeostasis.ubiquitin-proteasome system.ubiquitin-fold protein conjugation.RING E3 ubiquitin ligase activities.RING-HC-class.E3 ubiquitin ligase *(XBAT32/33)	mercator4v7.0: E3 ubiquitin ligase *(XBAT32/33) & prot-scriber: ring type domain containing protein & swissprot: Probable E3 ubiquitin-protein ligase XBOS32 OS=Oryza sativa subsp. japonica & original description: none	6.96938	0.0093466	5.26564	0.000141721	21558	9678.5
TRGpnl4xsex24533	19.2.2.8.2.3	Protein homeostasis.ubiquitin-proteasome system.ubiquitin-fold protein conjugation.RING E3 ubiquitin ligase activities.RING-HC-class.E3 ubiquitin ligase *(XBAT32/33)	mercator4v7.0: E3 ubiquitin ligase *(XBAT32/33) & prot-scriber: ring type domain containing protein & swissprot: Probable E3 ubiquitin-protein ligase XBOS33 OS=Oryza sativa subsp. japonica & original description: none	4.46154	6.11098527420582e-05	5.64695	0.00273694	10353	18238.5
TRGpnl4xsex65927	19.2.2.8.2.3	Protein homeostasis.ubiquitin-proteasome system.ubiquitin-fold protein conjugation.RING E3 ubiquitin ligase activities.RING-HC-class.E3 ubiquitin ligase *(XBAT32/33)	mercator4v7.0: E3 ubiquitin ligase *(XBAT32/33) & prot-scriber: ring type domain containing protein & swissprot: Probable E3 ubiquitin-protein ligase XBOS35 OS=Oryza sativa subsp. japonica & original description: none	6.10631	0.00525497	5.81808	0.00138563	19757	16090
TRGpnl4xapo69675	19.2.2.8.2.3	Protein homeostasis.ubiquitin-proteasome system.ubiquitin-fold protein conjugation.RING E3 ubiquitin ligase activities.RING-HC-class.E3 ubiquitin ligase *(XBAT32/33)	mercator4v7.0: E3 ubiquitin ligase *(XBAT32/33) & prot-scriber: ring type domain containing protein & swissprot: Probable E3 ubiquitin-protein ligase XBOS35 OS=Oryza sativa subsp. japonica & original description: none	4.21515	0.000524981	5.58723	0.014089	13956	23234
TRGpnl4xapo69678	19.2.2.8.2.3	Protein homeostasis.ubiquitin-proteasome system.ubiquitin-fold protein conjugation.RING E3 ubiquitin ligase activities.RING-HC-class.E3 ubiquitin ligase *(XBAT32/33)	mercator4v7.0: E3 ubiquitin ligase *(XBAT32/33) & prot-scriber: ring type domain containing protein & swissprot: Probable E3 ubiquitin-protein ligase XBOS35 OS=Oryza sativa subsp. japonica & original description: none	6.75675	0.000182503	5.04903	0.000274192	11971.5	11523
TRGpnl4xsex10384	19.2.2.8.2.5	Protein homeostasis.ubiquitin-proteasome system.ubiquitin-fold protein conjugation.RING E3 ubiquitin ligase activities.RING-HC-class.E3 ubiquitin ligase *(HUB)	mercator4v7.0: E3 ubiquitin ligase *(HUB) & prot-scriber: e3 ubiquitin protein ligase & swissprot: E3 ubiquitin-protein ligase BRE1-like 1 OS=Oryza sativa subsp. japonica & original description: none	4.47978	0.000224237	4.08823	0.000534723	12324	13374.5
TRGpnl4xsex10385	19.2.2.8.2.5	Protein homeostasis.ubiquitin-proteasome system.ubiquitin-fold protein conjugation.RING E3 ubiquitin ligase activities.RING-HC-class.E3 ubiquitin ligase *(HUB)	mercator4v7.0: E3 ubiquitin ligase *(HUB) & prot-scriber: e3 ubiquitin protein ligase & swissprot: E3 ubiquitin-protein ligase BRE1-like 1 OS=Oryza sativa subsp. japonica & original description: none	3.73394	0.00472411	5.37144	0.00702223	19440	21131.5
TRGpnl4xsex19863	19.2.2.8.2.5	Protein homeostasis.ubiquitin-proteasome system.ubiquitin-fold protein conjugation.RING E3 ubiquitin ligase activities.RING-HC-class.E3 ubiquitin ligase *(HUB)	mercator4v7.0: E3 ubiquitin ligase *(HUB) & prot-scriber: e3 ubiquitin protein ligase & swissprot: E3 ubiquitin-protein ligase BRE1-like 2 OS=Oryza sativa subsp. indica & original description: none	8.46599	1.50951073101464e-07	8.49799	2.73263681022821e-05	5033	5602.5
TRGpnl2xsex29528	19.2.2.8.2.6	Protein homeostasis.ubiquitin-proteasome system.ubiquitin-fold protein conjugation.RING E3 ubiquitin ligase activities.RING-HC-class.E3 ubiquitin ligase *(RMA/MUSE)	mercator4v7.0: E3 ubiquitin ligase *(RMA/MUSE) & prot-scriber: ring type e3 ubiquitin transferase & swissprot: E3 ubiquitin-protein ligase RMA1H1 OS=Capsicum annuum & original description: none	-7.42231	1.66349434724917e-05	-6.06985	0.000696227	8763	14088
TRGpnl2xsex49231	19.2.2.8.2.6	Protein homeostasis.ubiquitin-proteasome system.ubiquitin-fold protein conjugation.RING E3 ubiquitin ligase activities.RING-HC-class.E3 ubiquitin ligase *(RMA/MUSE)	mercator4v7.0: E3 ubiquitin ligase *(RMA/MUSE) & prot-scriber: ring type e3 ubiquitin transferase & swissprot: E3 ubiquitin-protein ligase RMA1 OS=Arabidopsis thaliana & original description: none	-4.00512	1.16213145343747e-05	-5.27459	0.0110769	8384	22473
TRGpnl2xsex51489	19.2.2.8.2.6	Protein homeostasis.ubiquitin-proteasome system.ubiquitin-fold protein conjugation.RING E3 ubiquitin ligase activities.RING-HC-class.E3 ubiquitin ligase *(RMA/MUSE)	mercator4v7.0: E3 ubiquitin ligase *(RMA/MUSE) & prot-scriber: ring type e3 ubiquitin transferase & swissprot: E3 ubiquitin-protein ligase RMA1 OS=Arabidopsis thaliana & original description: none	-4.6426	2.61872551665683e-08	-5.0745	0.00205249	4304	17322
TRGpnl4xsex22551	19.2.2.8.2.6	Protein homeostasis.ubiquitin-proteasome system.ubiquitin-fold protein conjugation.RING E3 ubiquitin ligase activities.RING-HC-class.E3 ubiquitin ligase *(RMA/MUSE)	mercator4v7.0: E3 ubiquitin ligase *(RMA/MUSE) & prot-scriber: ring type e3 ubiquitin transferase & swissprot: E3 ubiquitin-protein ligase RMA3 OS=Arabidopsis thaliana & original description: none	4.70691	1.17519151239915e-06	5.00366	0.00272954	6289	18230
TRGpnl4xsex45696	19.2.2.8.2.6	Protein homeostasis.ubiquitin-proteasome system.ubiquitin-fold protein conjugation.RING E3 ubiquitin ligase activities.RING-HC-class.E3 ubiquitin ligase *(RMA/MUSE)	mercator4v7.0: E3 ubiquitin ligase *(RMA/MUSE) & prot-scriber: ring type e3 ubiquitin transferase & swissprot: E3 ubiquitin-protein ligase RMA1 OS=Arabidopsis thaliana & original description: none	5.29188	1.71450762567857e-05	5.03035	0.000889658	8801	14795
TRGpnl4xsex52722	19.2.2.8.2.6	Protein homeostasis.ubiquitin-proteasome system.ubiquitin-fold protein conjugation.RING E3 ubiquitin ligase activities.RING-HC-class.E3 ubiquitin ligase *(RMA/MUSE)	mercator4v7.0: E3 ubiquitin ligase *(RMA/MUSE) & prot-scriber: ring type e3 ubiquitin transferase & swissprot: E3 ubiquitin-protein ligase RMA1H1 OS=Capsicum annuum & original description: none	8.15303	1.59765349720563e-06	7.47091	2.85516677790002e-05	6520	5712
TRGpnl4xsex60201	19.2.2.8.2.6	Protein homeostasis.ubiquitin-proteasome system.ubiquitin-fold protein conjugation.RING E3 ubiquitin ligase activities.RING-HC-class.E3 ubiquitin ligase *(RMA/MUSE)	mercator4v7.0: E3 ubiquitin ligase *(RMA/MUSE) & prot-scriber: ring type e3 ubiquitin transferase & swissprot: E3 ubiquitin-protein ligase RMA1H1 OS=Capsicum annuum & original description: none	7.23444	0.00812993	7.1191	0.000121523	21109	9300
TRGpnl4xsex67731	19.2.2.8.2.6	Protein homeostasis.ubiquitin-proteasome system.ubiquitin-fold protein conjugation.RING E3 ubiquitin ligase activities.RING-HC-class.E3 ubiquitin ligase *(RMA/MUSE)	mercator4v7.0: E3 ubiquitin ligase *(RMA/MUSE) & prot-scriber: ring type e3 ubiquitin transferase & swissprot: E3 ubiquitin-protein ligase RMA1H1 OS=Capsicum annuum & original description: none	7.05083	4.13542253788289e-05	6.65912	0.00016638	9839	10101
TRGpnl4xapo51614	19.2.2.8.2.6	Protein homeostasis.ubiquitin-proteasome system.ubiquitin-fold protein conjugation.RING E3 ubiquitin ligase activities.RING-HC-class.E3 ubiquitin ligase *(RMA/MUSE)	mercator4v7.0: E3 ubiquitin ligase *(RMA/MUSE) & prot-scriber: ring type e3 ubiquitin transferase & swissprot: E3 ubiquitin-protein ligase RMA1 OS=Arabidopsis thaliana & original description: none	6.45377	0.00149587	6.33071	0.000809008	16312	14518
TRGpnl2xsex71577	19.2.2.8.2.7	Protein homeostasis.ubiquitin-proteasome system.ubiquitin-fold protein conjugation.RING E3 ubiquitin ligase activities.RING-HC-class.E3 ubiquitin ligase *(SPL)	mercator4v7.0: E3 ubiquitin ligase *(SPL) & prot-scriber: ring type e3 ubiquitin transferase & swissprot: E3 ubiquitin-protein ligase SP1 OS=Arabidopsis thaliana & original description: none	-6.90758	0.000246989	-5.13839	0.0308548	12499	25867.5
TRGpnl4xsex18991	19.2.2.8.2.7	Protein homeostasis.ubiquitin-proteasome system.ubiquitin-fold protein conjugation.RING E3 ubiquitin ligase activities.RING-HC-class.E3 ubiquitin ligase *(SPL)	mercator4v7.0: E3 ubiquitin ligase *(SPL) & prot-scriber: ring type e3 ubiquitin transferase & swissprot: E3 ubiquitin-protein ligase SPL2 OS=Arabidopsis thaliana & original description: none	8.39536	6.10484151175099e-05	7.6716	2.65565207248115e-05	10351	5530
TRGpnl4xsex43319	19.2.2.8.2.7	Protein homeostasis.ubiquitin-proteasome system.ubiquitin-fold protein conjugation.RING E3 ubiquitin ligase activities.RING-HC-class.E3 ubiquitin ligase *(SPL)	mercator4v7.0: E3 ubiquitin ligase *(SPL) & prot-scriber: ring type e3 ubiquitin transferase & swissprot: E3 ubiquitin-protein ligase SP1 OS=Arabidopsis thaliana & original description: none	10.0774	0.00541753	8.32954	2.11349937134217e-06	19844	944
TRGpnl4xsex43324	19.2.2.8.2.7	Protein homeostasis.ubiquitin-proteasome system.ubiquitin-fold protein conjugation.RING E3 ubiquitin ligase activities.RING-HC-class.E3 ubiquitin ligase *(SPL)	mercator4v7.0: E3 ubiquitin ligase *(SPL) & prot-scriber: ring type e3 ubiquitin transferase & swissprot: E3 ubiquitin-protein ligase SP1 OS=Arabidopsis thaliana & original description: none	7.60927	0.0159941	5.7341	0.000195471	23486	10550
TRGpnl2xsex50241	19.2.2.8.2.8	Protein homeostasis.ubiquitin-proteasome system.ubiquitin-fold protein conjugation.RING E3 ubiquitin ligase activities.RING-HC-class.E3 ubiquitin ligase *(SINA)	mercator4v7.0: E3 ubiquitin ligase *(SINA) & prot-scriber: ring type e3 ubiquitin transferase & swissprot: E3 ubiquitin-protein ligase SINA-like 10 OS=Arabidopsis thaliana & original description: none	-7.62958	8.47639439724605e-06	-6.49877	3.17523471846156e-05	8028	5971
TRGpnl4xsex14477	19.2.2.8.2.8	Protein homeostasis.ubiquitin-proteasome system.ubiquitin-fold protein conjugation.RING E3 ubiquitin ligase activities.RING-HC-class.E3 ubiquitin ligase *(SINA)	mercator4v7.0: E3 ubiquitin ligase *(SINA) & prot-scriber: ring type e3 ubiquitin transferase & swissprot: E3 ubiquitin-protein ligase SINAT3 OS=Arabidopsis thaliana & original description: none	4.82157	0.0274733	5.58975	0.00656285	25628	20926.5
TRGpnl4xsex31419	19.2.2.8.2.8	Protein homeostasis.ubiquitin-proteasome system.ubiquitin-fold protein conjugation.RING E3 ubiquitin ligase activities.RING-HC-class.E3 ubiquitin ligase *(SINA)	mercator4v7.0: E3 ubiquitin ligase *(SINA) & prot-scriber: ring type e3 ubiquitin transferase & swissprot: E3 ubiquitin-protein ligase SINAT3 OS=Arabidopsis thaliana & original description: none	9.7974	7.35553885510116e-05	8.05212	2.83249665282305e-06	10605.5	1330
TRGpnl4xapo17482	19.2.2.8.2.8	Protein homeostasis.ubiquitin-proteasome system.ubiquitin-fold protein conjugation.RING E3 ubiquitin ligase activities.RING-HC-class.E3 ubiquitin ligase *(SINA)	mercator4v7.0: E3 ubiquitin ligase *(SINA) & prot-scriber: ring type e3 ubiquitin transferase & swissprot: E3 ubiquitin-protein ligase SINAT3 OS=Arabidopsis thaliana & original description: none	9.71353	8.14579128214173e-07	7.97853	2.02576003207089e-06	6013	872.5
TRGpnl4xsex13599	19.2.2.8.2.9	Protein homeostasis.ubiquitin-proteasome system.ubiquitin-fold protein conjugation.RING E3 ubiquitin ligase activities.RING-HC-class.E3 ubiquitin ligase *(LOG2/LUL)	mercator4v7.0: E3 ubiquitin ligase *(LOG2/LUL) & prot-scriber: ring type e3 ubiquitin transferase & swissprot: Probable E3 ubiquitin-protein ligase LUL3 OS=Arabidopsis thaliana & original description: none	5.86229	2.81255472929534e-05	6.77043	0.00642394	9400	20867.5
TRGpnl4xsex25142	19.2.2.8.2.11	Protein homeostasis.ubiquitin-proteasome system.ubiquitin-fold protein conjugation.RING E3 ubiquitin ligase activities.RING-HC-class.E3 ubiquitin ligase *(PPRT)	mercator4v7.0: E3 ubiquitin ligase *(PPRT) & prot-scriber: ring type domain containing protein & swissprot: no annotation & original description: none	10.057	0.000225094	8.28441	2.46209125026975e-06	12334	1110
TRGpnl2xsex48764	19.2.2.8.2.13	Protein homeostasis.ubiquitin-proteasome system.ubiquitin-fold protein conjugation.RING E3 ubiquitin ligase activities.RING-HC-class.E3 ubiquitin ligase *(RNF170)	mercator4v7.0: E3 ubiquitin ligase *(RNF170) & prot-scriber: e3 ubiquitin protein ligase rnf & swissprot: no annotation & original description: none	-2.00667	2.55301796499222e-06	-2.3187	0.00140266	6881	16133
TRGpnl4xsex21675	19.2.2.8.2.13	Protein homeostasis.ubiquitin-proteasome system.ubiquitin-fold protein conjugation.RING E3 ubiquitin ligase activities.RING-HC-class.E3 ubiquitin ligase *(RNF170)	mercator4v7.0: E3 ubiquitin ligase *(RNF170) & prot-scriber: e3 ubiquitin protein ligase rnf & swissprot: no annotation & original description: none	2.85625	2.77100250491197e-06	2.57374	0.028933	6958	25577
TRGpnl4xsex21676	19.2.2.8.2.13	Protein homeostasis.ubiquitin-proteasome system.ubiquitin-fold protein conjugation.RING E3 ubiquitin ligase activities.RING-HC-class.E3 ubiquitin ligase *(RNF170)	mercator4v7.0: E3 ubiquitin ligase *(RNF170) & prot-scriber: e3 ubiquitin protein ligase rnf & swissprot: no annotation & original description: none	10.4603	1.34060014657155e-05	8.68334	2.07403638703482e-06	8528	923
TRGpnl4xsex21678	19.2.2.8.2.13	Protein homeostasis.ubiquitin-proteasome system.ubiquitin-fold protein conjugation.RING E3 ubiquitin ligase activities.RING-HC-class.E3 ubiquitin ligase *(RNF170)	mercator4v7.0: E3 ubiquitin ligase *(RNF170) & prot-scriber: e3 ubiquitin protein ligase rnf & swissprot: no annotation & original description: none	7.72409	0.00327519	5.88524	6.41760155089253e-05	18345	7719
TRGpnl4xsex36971	19.2.2.8.2.14	Protein homeostasis.ubiquitin-proteasome system.ubiquitin-fold protein conjugation.RING E3 ubiquitin ligase activities.RING-HC-class.E3 ubiquitin ligase *(RKP)	mercator4v7.0: E3 ubiquitin ligase *(RKP) & prot-scriber: e3 ubiquitin protein ligase rkp & swissprot: E3 ubiquitin-protein ligase RKP OS=Arabidopsis thaliana & original description: none	2.29819	0.000148241	2.03663	0.014054	11627.5	23225
TRGpnl4xsex36972	19.2.2.8.2.14	Protein homeostasis.ubiquitin-proteasome system.ubiquitin-fold protein conjugation.RING E3 ubiquitin ligase activities.RING-HC-class.E3 ubiquitin ligase *(RKP)	mercator4v7.0: E3 ubiquitin ligase *(RKP) & prot-scriber: e3 ubiquitin protein ligase rkp & swissprot: E3 ubiquitin-protein ligase RKP OS=Arabidopsis thaliana & original description: none	3.20049	0.0108389	4.38241	0.04953	22057	27999
TRGpnl4xapo42300	19.2.2.8.2.14	Protein homeostasis.ubiquitin-proteasome system.ubiquitin-fold protein conjugation.RING E3 ubiquitin ligase activities.RING-HC-class.E3 ubiquitin ligase *(RKP)	mercator4v7.0: E3 ubiquitin ligase *(RKP) & prot-scriber: e3 ubiquitin protein ligase rkp & swissprot: E3 ubiquitin-protein ligase RKP OS=Arabidopsis thaliana & original description: none	4.92014	5.50892753791635e-06	6.07757	0.00278246	7563	18283
TRGpnl2xsex13895	19.2.2.8.2.15	Protein homeostasis.ubiquitin-proteasome system.ubiquitin-fold protein conjugation.RING E3 ubiquitin ligase activities.RING-HC-class.E3 ubiquitin ligase *(STUBL1/3)	mercator4v7.0: E3 ubiquitin ligase *(STUBL1/3) & prot-scriber: ring type domain containing protein & swissprot: no annotation & original description: none	-4.87008	4.52525926017561e-06	-5.16008	0.0012967	7384	15891.5
TRGpnl2xsex13896	19.2.2.8.2.15	Protein homeostasis.ubiquitin-proteasome system.ubiquitin-fold protein conjugation.RING E3 ubiquitin ligase activities.RING-HC-class.E3 ubiquitin ligase *(STUBL1/3)	mercator4v7.0: E3 ubiquitin ligase *(STUBL1/3) & prot-scriber: ring type domain containing protein & swissprot: no annotation & original description: none	-3.75033	0.000432983	-3.92907	0.0375472	13567	26637
TRGpnl4xsex49260	19.2.2.8.2.15	Protein homeostasis.ubiquitin-proteasome system.ubiquitin-fold protein conjugation.RING E3 ubiquitin ligase activities.RING-HC-class.E3 ubiquitin ligase *(STUBL1/3)	mercator4v7.0: E3 ubiquitin ligase *(STUBL1/3) & prot-scriber: ring type domain containing protein & swissprot: no annotation & original description: none	3.69507	3.8160449151457e-05	3.32309	0.0108126	9752.5	22398.5
TRGpnl4xsex49261	19.2.2.8.2.15	Protein homeostasis.ubiquitin-proteasome system.ubiquitin-fold protein conjugation.RING E3 ubiquitin ligase activities.RING-HC-class.E3 ubiquitin ligase *(STUBL1/3)	mercator4v7.0: E3 ubiquitin ligase *(STUBL1/3) & prot-scriber: ring type domain containing protein & swissprot: no annotation & original description: none	9.72875	6.17086404455465e-13	7.98289	3.30875931712545e-05	1934	6097
TRGpnl4xsex49262	19.2.2.8.2.15	Protein homeostasis.ubiquitin-proteasome system.ubiquitin-fold protein conjugation.RING E3 ubiquitin ligase activities.RING-HC-class.E3 ubiquitin ligase *(STUBL1/3)	mercator4v7.0: E3 ubiquitin ligase *(STUBL1/3) & prot-scriber: ring type domain containing protein & swissprot: no annotation & original description: none	6.60989	3.74091563577462e-05	4.83716	0.000557939	9728	13493
TRGpnl4xsex49264	19.2.2.8.2.15	Protein homeostasis.ubiquitin-proteasome system.ubiquitin-fold protein conjugation.RING E3 ubiquitin ligase activities.RING-HC-class.E3 ubiquitin ligase *(STUBL1/3)	mercator4v7.0: E3 ubiquitin ligase *(STUBL1/3) & prot-scriber: ring type domain containing protein & swissprot: no annotation & original description: none	7.91302	2.6393636621941e-07	5.94523	0.000112918	5339	9116
TRGpnl4xsex29174	19.2.2.8.2.17	Protein homeostasis.ubiquitin-proteasome system.ubiquitin-fold protein conjugation.RING E3 ubiquitin ligase activities.RING-HC-class.E3 ubiquitin ligase *(STUBL5)	mercator4v7.0: E3 ubiquitin ligase *(STUBL5) & prot-scriber: ring type domain containing protein & swissprot: no annotation & original description: none	3.81516	0.000808451	3.75151	0.00323664	14928	18816
TRGpnl4xapo35329	19.2.2.8.2.17	Protein homeostasis.ubiquitin-proteasome system.ubiquitin-fold protein conjugation.RING E3 ubiquitin ligase activities.RING-HC-class.E3 ubiquitin ligase *(STUBL5)	mercator4v7.0: E3 ubiquitin ligase *(STUBL5) & prot-scriber: ring type domain containing protein & swissprot: no annotation & original description: none	6.28985	2.94041650993474e-06	6.19261	0.000480977	7014	13105
TRGpnl2xsex14208	19.2.2.8.2.18	Protein homeostasis.ubiquitin-proteasome system.ubiquitin-fold protein conjugation.RING E3 ubiquitin ligase activities.RING-HC-class.E3 ubiquitin ligase *(AIRP2/4)	mercator4v7.0: E3 ubiquitin ligase *(AIRP2/4) & prot-scriber: ring type domain containing protein & swissprot: E3 ubiquitin-protein ligase AIRP2 OS=Arabidopsis thaliana & original description: none	-6.26274	0.000638847	-5.02427	0.000972631	14381	15053.5
TRGpnl2xsex14209	19.2.2.8.2.18	Protein homeostasis.ubiquitin-proteasome system.ubiquitin-fold protein conjugation.RING E3 ubiquitin ligase activities.RING-HC-class.E3 ubiquitin ligase *(AIRP2/4)	mercator4v7.0: E3 ubiquitin ligase *(AIRP2/4) & prot-scriber: ring type domain containing protein & swissprot: E3 ubiquitin-protein ligase AIRP2 OS=Arabidopsis thaliana & original description: none	-7.69536	8.96386636246951e-05	-6.36206	0.000195285	10856	10542
TRGpnl2xsex32453	19.2.2.8.2.18	Protein homeostasis.ubiquitin-proteasome system.ubiquitin-fold protein conjugation.RING E3 ubiquitin ligase activities.RING-HC-class.E3 ubiquitin ligase *(AIRP2/4)	mercator4v7.0: E3 ubiquitin ligase *(AIRP2/4) & prot-scriber: ring type domain containing protein & swissprot: E3 ubiquitin-protein ligase AIRP2 OS=Arabidopsis thaliana & original description: none	-8.49472	2.23368483031808e-07	-7.12081	0.000187839	5238	10427
TRGpnl2xsex32454	19.2.2.8.2.18	Protein homeostasis.ubiquitin-proteasome system.ubiquitin-fold protein conjugation.RING E3 ubiquitin ligase activities.RING-HC-class.E3 ubiquitin ligase *(AIRP2/4)	mercator4v7.0: E3 ubiquitin ligase *(AIRP2/4) & prot-scriber: ring type domain containing protein & swissprot: E3 ubiquitin-protein ligase AIRP2 OS=Arabidopsis thaliana & original description: none	-8.11782	8.71136887466003e-08	-6.6958	0.000487193	4786	13128
TRGpnl4xsex41143	19.2.2.8.2.18	Protein homeostasis.ubiquitin-proteasome system.ubiquitin-fold protein conjugation.RING E3 ubiquitin ligase activities.RING-HC-class.E3 ubiquitin ligase *(AIRP2/4)	mercator4v7.0: E3 ubiquitin ligase *(AIRP2/4) & prot-scriber: ring type domain containing protein & swissprot: E3 ubiquitin-protein ligase AIRP2 OS=Arabidopsis thaliana & original description: none	7.02801	0.00445617	7.68447	7.00261076166081e-05	19251	7924
TRGpnl4xsex48036	19.2.2.8.2.18	Protein homeostasis.ubiquitin-proteasome system.ubiquitin-fold protein conjugation.RING E3 ubiquitin ligase activities.RING-HC-class.E3 ubiquitin ligase *(AIRP2/4)	mercator4v7.0: E3 ubiquitin ligase *(AIRP2/4) & prot-scriber: ring type domain containing protein & swissprot: E3 ubiquitin-protein ligase AIRP2 OS=Arabidopsis thaliana & original description: none	6.63985	0.0446271	6.69627	0.000296831	27604	11727
TRGpnl4xsex48037	19.2.2.8.2.18	Protein homeostasis.ubiquitin-proteasome system.ubiquitin-fold protein conjugation.RING E3 ubiquitin ligase activities.RING-HC-class.E3 ubiquitin ligase *(AIRP2/4)	mercator4v7.0: E3 ubiquitin ligase *(AIRP2/4) & prot-scriber: ring type domain containing protein & swissprot: E3 ubiquitin-protein ligase AIRP2 OS=Arabidopsis thaliana & original description: none	4.80979	0.000762282	4.47277	0.011849	14784	22682
TRGpnl4xsex61065	19.2.2.8.2.18	Protein homeostasis.ubiquitin-proteasome system.ubiquitin-fold protein conjugation.RING E3 ubiquitin ligase activities.RING-HC-class.E3 ubiquitin ligase *(AIRP2/4)	mercator4v7.0: E3 ubiquitin ligase *(AIRP2/4) & prot-scriber: ring type domain containing protein & swissprot: E3 ubiquitin-protein ligase AIRP2 OS=Arabidopsis thaliana & original description: none	8.61584	0.000557328	6.66385	0.000164647	14076	10076
TRGpnl4xsex61066	19.2.2.8.2.18	Protein homeostasis.ubiquitin-proteasome system.ubiquitin-fold protein conjugation.RING E3 ubiquitin ligase activities.RING-HC-class.E3 ubiquitin ligase *(AIRP2/4)	mercator4v7.0: E3 ubiquitin ligase *(AIRP2/4) & prot-scriber: ring type domain containing protein & swissprot: E3 ubiquitin-protein ligase AIRP2 OS=Arabidopsis thaliana & original description: none	9.28687	6.56779889654388e-05	7.32201	0.000103695	10444	8915
TRGpnl4xapo28403	19.2.2.8.2.18	Protein homeostasis.ubiquitin-proteasome system.ubiquitin-fold protein conjugation.RING E3 ubiquitin ligase activities.RING-HC-class.E3 ubiquitin ligase *(AIRP2/4)	mercator4v7.0: E3 ubiquitin ligase *(AIRP2/4) & prot-scriber: ring type domain containing protein & swissprot: E3 ubiquitin-protein ligase AIRP2 OS=Arabidopsis thaliana & original description: none	6.62286	0.000166906	5.90051	0.00047375	11833	13054
TRGpnl2xsex42187	19.2.2.8.2.19	Protein homeostasis.ubiquitin-proteasome system.ubiquitin-fold protein conjugation.RING E3 ubiquitin ligase activities.RING-HC-class.E3 ubiquitin ligase	mercator4v7.0: E3 ubiquitin ligase & prot-scriber: ring type domain containing protein & swissprot: no annotation & original description: none	-7.81401	0.00115288	-8.43381	0.000797555	15699	14461
TRGpnl2xsex49776	19.2.2.8.2.19	Protein homeostasis.ubiquitin-proteasome system.ubiquitin-fold protein conjugation.RING E3 ubiquitin ligase activities.RING-HC-class.E3 ubiquitin ligase	mercator4v7.0: E3 ubiquitin ligase & prot-scriber: ring type domain containing protein & swissprot: no annotation & original description: none	-6.5511	1.05799103945632e-06	-6.91464	0.000222398	6194	10902
TRGpnl4xsex27176	19.2.2.8.2.19	Protein homeostasis.ubiquitin-proteasome system.ubiquitin-fold protein conjugation.RING E3 ubiquitin ligase activities.RING-HC-class.E3 ubiquitin ligase	mercator4v7.0: E3 ubiquitin ligase & prot-scriber: ring type domain containing protein & swissprot: no annotation & original description: none	8.41222	8.90898535721088e-05	7.24903	1.67835942303657e-05	10846	4455.5
TRGpnl2xsex54271	19.2.2.8.3.1	Protein homeostasis.ubiquitin-proteasome system.ubiquitin-fold protein conjugation.RING E3 ubiquitin ligase activities.RING-G-class.E3 ubiquitin ligase	mercator4v7.0: E3 ubiquitin ligase & prot-scriber: ring type domain containing protein & swissprot: no annotation & original description: none	-5.36044	0.000422943	-6.33766	0.000983489	13510	15088
TRGpnl4xsex63444	19.2.2.8.3.1	Protein homeostasis.ubiquitin-proteasome system.ubiquitin-fold protein conjugation.RING E3 ubiquitin ligase activities.RING-G-class.E3 ubiquitin ligase	mercator4v7.0: E3 ubiquitin ligase & prot-scriber: ring type domain containing protein & swissprot: no annotation & original description: none	5.8074	0.00742669	5.54467	0.00104828	20820	15265
TRGpnl2xsex1779	19.2.2.8.4.1	Protein homeostasis.ubiquitin-proteasome system.ubiquitin-fold protein conjugation.RING E3 ubiquitin ligase activities.RING-v-class.E3 ubiquitin protein ligase	mercator4v7.0: E3 ubiquitin protein ligase & prot-scriber: ring ch type domain containing protein & swissprot: no annotation & original description: none	-9.94996	1.40345955396174e-10	-8.71467	2.03631810456879e-05	2841	4897
TRGpnl2xsex9965	19.2.2.8.4.1	Protein homeostasis.ubiquitin-proteasome system.ubiquitin-fold protein conjugation.RING E3 ubiquitin ligase activities.RING-v-class.E3 ubiquitin protein ligase	mercator4v7.0: E3 ubiquitin protein ligase & prot-scriber: ring ch type domain containing protein & swissprot: no annotation & original description: none	-5.27951	0.00844861	-4.3432	0.00997164	21227	22165
TRGpnl2xsex9966	19.2.2.8.4.1	Protein homeostasis.ubiquitin-proteasome system.ubiquitin-fold protein conjugation.RING E3 ubiquitin ligase activities.RING-v-class.E3 ubiquitin protein ligase	mercator4v7.0: E3 ubiquitin protein ligase & prot-scriber: ring ch type domain containing protein & swissprot: no annotation & original description: none	-6.32565	2.02892672082047e-08	-6.92288	0.000461265	4222.5	12997
TRGpnl4xsex29791	19.2.2.8.4.1	Protein homeostasis.ubiquitin-proteasome system.ubiquitin-fold protein conjugation.RING E3 ubiquitin ligase activities.RING-v-class.E3 ubiquitin protein ligase	mercator4v7.0: E3 ubiquitin protein ligase & prot-scriber: ring ch type domain containing protein & swissprot: no annotation & original description: none	3.72702	0.0115416	4.29912	0.0308164	22263	25861
TRGpnl4xsex47148	19.2.2.8.4.1	Protein homeostasis.ubiquitin-proteasome system.ubiquitin-fold protein conjugation.RING E3 ubiquitin ligase activities.RING-v-class.E3 ubiquitin protein ligase	mercator4v7.0: E3 ubiquitin protein ligase & prot-scriber: ring ch type domain containing protein & swissprot: no annotation & original description: none	5.36819	0.00573665	4.65985	0.00305409	20016	18608
TRGpnl4xsex49526	19.2.2.8.4.1	Protein homeostasis.ubiquitin-proteasome system.ubiquitin-fold protein conjugation.RING E3 ubiquitin ligase activities.RING-v-class.E3 ubiquitin protein ligase	mercator4v7.0: E3 ubiquitin protein ligase & prot-scriber: ring ch type domain containing protein & swissprot: no annotation & original description: none	8.14899	0.0241263	6.39665	2.27046240729928e-05	25117	5166
TRGpnl4xsex66342	19.2.2.8.4.1	Protein homeostasis.ubiquitin-proteasome system.ubiquitin-fold protein conjugation.RING E3 ubiquitin ligase activities.RING-v-class.E3 ubiquitin protein ligase	mercator4v7.0: E3 ubiquitin protein ligase & prot-scriber: ring ch type domain containing protein & swissprot: no annotation & original description: none	10.2371	4.00109781660956e-06	8.48519	1.46281692122678e-06	7289	489.5
TRGpnl2xsex30637	19.2.2.8.4.2	Protein homeostasis.ubiquitin-proteasome system.ubiquitin-fold protein conjugation.RING E3 ubiquitin ligase activities.RING-v-class.E3 ubiquitin protein ligase *(ULS1/2)	mercator4v7.0: E3 ubiquitin protein ligase *(ULS1/2) & prot-scriber: ring ch type domain containing protein & swissprot: no annotation & original description: none	-4.80901	0.00233405	-4.84721	0.00198008	17425	17210
TRGpnl4xsex42344	19.2.2.8.4.2	Protein homeostasis.ubiquitin-proteasome system.ubiquitin-fold protein conjugation.RING E3 ubiquitin ligase activities.RING-v-class.E3 ubiquitin protein ligase *(ULS1/2)	mercator4v7.0: E3 ubiquitin protein ligase *(ULS1/2) & prot-scriber: ring ch type domain containing protein & swissprot: no annotation & original description: none	7.09747	0.00262427	5.33506	0.000235012	17752	11064
TRGpnl4xsex55188	19.2.2.8.4.2	Protein homeostasis.ubiquitin-proteasome system.ubiquitin-fold protein conjugation.RING E3 ubiquitin ligase activities.RING-v-class.E3 ubiquitin protein ligase *(ULS1/2)	mercator4v7.0: E3 ubiquitin protein ligase *(ULS1/2) & prot-scriber: ring ch type domain containing protein & swissprot: no annotation & original description: none	4.59481	5.59267524755726e-11	4.44667	0.00715733	2646	21183
TRGpnl4xapo55496	19.2.2.8.4.2	Protein homeostasis.ubiquitin-proteasome system.ubiquitin-fold protein conjugation.RING E3 ubiquitin ligase activities.RING-v-class.E3 ubiquitin protein ligase *(ULS1/2)	mercator4v7.0: E3 ubiquitin protein ligase *(ULS1/2) & prot-scriber: ring ch type domain containing protein & swissprot: no annotation & original description: none	7.25479	0.00302452	5.34549	0.000477553	18125	13072
TRGpnl2xsex11997	19.2.2.8.4.3	Protein homeostasis.ubiquitin-proteasome system.ubiquitin-fold protein conjugation.RING E3 ubiquitin ligase activities.RING-v-class.E3 ubiquitin protein ligase *(PIT1)	mercator4v7.0: E3 ubiquitin protein ligase *(PIT1) & prot-scriber: ring ch type domain containing protein & swissprot: no annotation & original description: none	-6.88619	0.00346691	-5.24205	0.0322463	18495	26039.5
TRGpnl4xsex3479	19.2.2.8.4.3	Protein homeostasis.ubiquitin-proteasome system.ubiquitin-fold protein conjugation.RING E3 ubiquitin ligase activities.RING-v-class.E3 ubiquitin protein ligase *(PIT1)	mercator4v7.0: E3 ubiquitin protein ligase *(PIT1) & prot-scriber: ring ch type domain containing protein & swissprot: no annotation & original description: none	8.77002	0.0149905	5.94399	0.00236839	23198	17810
TRGpnl4xsex29984	19.2.2.8.4.3	Protein homeostasis.ubiquitin-proteasome system.ubiquitin-fold protein conjugation.RING E3 ubiquitin ligase activities.RING-v-class.E3 ubiquitin protein ligase *(PIT1)	mercator4v7.0: E3 ubiquitin protein ligase *(PIT1) & prot-scriber: ring ch type domain containing protein & swissprot: no annotation & original description: none	10.2278	0.00057573	8.37926	5.05189630471834e-06	14145.5	2169
TRGpnl4xsex29985	19.2.2.8.4.3	Protein homeostasis.ubiquitin-proteasome system.ubiquitin-fold protein conjugation.RING E3 ubiquitin ligase activities.RING-v-class.E3 ubiquitin protein ligase *(PIT1)	mercator4v7.0: E3 ubiquitin protein ligase *(PIT1) & prot-scriber: ring ch type domain containing protein & swissprot: no annotation & original description: none	5.73016	0.0012522	6.00443	0.00144331	15891	16238
TRGpnl4xsex48112	19.2.2.8.4.3	Protein homeostasis.ubiquitin-proteasome system.ubiquitin-fold protein conjugation.RING E3 ubiquitin ligase activities.RING-v-class.E3 ubiquitin protein ligase *(PIT1)	mercator4v7.0: E3 ubiquitin protein ligase *(PIT1) & prot-scriber: ring ch type domain containing protein & swissprot: no annotation & original description: none	3.90981	0.0196638	4.38288	0.00743764	24289	21311
TRGpnl4xsex60674	19.2.2.8.4.4	Protein homeostasis.ubiquitin-proteasome system.ubiquitin-fold protein conjugation.RING E3 ubiquitin ligase activities.RING-v-class.E3 ubiquitin protein ligase *(SHA1)	mercator4v7.0: E3 ubiquitin protein ligase *(SHA1) & prot-scriber: ring ch type domain containing protein & swissprot: no annotation & original description: none	8.7567	0.000979381	7.00907	9.71354342715607e-06	15346	3346
TRGpnl2xsex14367	19.2.2.8.4.5	Protein homeostasis.ubiquitin-proteasome system.ubiquitin-fold protein conjugation.RING E3 ubiquitin ligase activities.RING-v-class.E3 ubiquitin protein ligase	mercator4v7.0: E3 ubiquitin protein ligase & prot-scriber: ring ch type domain containing protein & swissprot: no annotation & original description: none	-7.79415	0.000226901	-6.28506	0.000687354	12343	14052
TRGpnl4xapo54143	19.2.2.8.4.5	Protein homeostasis.ubiquitin-proteasome system.ubiquitin-fold protein conjugation.RING E3 ubiquitin ligase activities.RING-v-class.E3 ubiquitin protein ligase	mercator4v7.0: E3 ubiquitin protein ligase & prot-scriber: ring ch type domain containing protein & swissprot: no annotation & original description: none	5.54457	0.0048592	5.43193	0.0018896	19507	17067
TRGpnl2xsex34124	19.2.2.8.6.1	Protein homeostasis.ubiquitin-proteasome system.ubiquitin-fold protein conjugation.RING E3 ubiquitin ligase activities.RING-C2-class.E3 ubiquitin ligase *(PIRE)	mercator4v7.0: E3 ubiquitin ligase *(PIRE) & prot-scriber: ring type domain containing protein & swissprot: no annotation & original description: none	-4.05989	4.65536169416808e-11	-4.74335	0.00442065	2609	19729
TRGpnl4xsex57990	19.2.2.8.6.1	Protein homeostasis.ubiquitin-proteasome system.ubiquitin-fold protein conjugation.RING E3 ubiquitin ligase activities.RING-C2-class.E3 ubiquitin ligase *(PIRE)	mercator4v7.0: E3 ubiquitin ligase *(PIRE) & prot-scriber: ring type domain containing protein & swissprot: no annotation & original description: none	11.3491	2.44527380953644e-05	9.56669	1.2631671453507e-06	9261	300.5
TRGpnl4xsex57991	19.2.2.8.6.1	Protein homeostasis.ubiquitin-proteasome system.ubiquitin-fold protein conjugation.RING E3 ubiquitin ligase activities.RING-C2-class.E3 ubiquitin ligase *(PIRE)	mercator4v7.0: E3 ubiquitin ligase *(PIRE) & prot-scriber: ring type domain containing protein & swissprot: no annotation & original description: none	10.6153	9.52686987457865e-10	8.87292	1.2631671453507e-06	3290	300.5
TRGpnl4xapo60207	19.2.2.8.6.1	Protein homeostasis.ubiquitin-proteasome system.ubiquitin-fold protein conjugation.RING E3 ubiquitin ligase activities.RING-C2-class.E3 ubiquitin ligase *(PIRE)	mercator4v7.0: E3 ubiquitin ligase *(PIRE) & prot-scriber: ring type domain containing protein & swissprot: no annotation & original description: none	-10.5605	5.58264425669365e-16	-9.37357	9.80567230911177e-06	1154.5	3373.5
TRGpnl2xsex55617	19.2.2.9.1	Protein homeostasis.ubiquitin-proteasome system.ubiquitin-fold protein conjugation.HECT E3 ubiquitin ligase activities.E3 ubiquitin ligase *(UPL1)	mercator4v7.0: E3 ubiquitin ligase *(UPL1) & prot-scriber: hect type e3 ubiquitin transferase & swissprot: E3 ubiquitin-protein ligase UPL1 OS=Arabidopsis thaliana & original description: none	-2.05873	0.00884286	-2.3941	0.00218311	21375.5	17524
TRGpnl4xsex61621	19.2.2.9.1	Protein homeostasis.ubiquitin-proteasome system.ubiquitin-fold protein conjugation.HECT E3 ubiquitin ligase activities.E3 ubiquitin ligase *(UPL1)	mercator4v7.0: E3 ubiquitin ligase *(UPL1) & prot-scriber: hect type e3 ubiquitin transferase & swissprot: E3 ubiquitin-protein ligase UPL1 OS=Arabidopsis thaliana & original description: none	6.61677	0.00522178	6.94936	0.00045045	19736	12919.5
TRGpnl2xsex29428	19.2.2.9.2	Protein homeostasis.ubiquitin-proteasome system.ubiquitin-fold protein conjugation.HECT E3 ubiquitin ligase activities.E3 ubiquitin ligase *(UPL3)	mercator4v7.0: E3 ubiquitin ligase *(UPL3) & prot-scriber: hect type e3 ubiquitin transferase & swissprot: E3 ubiquitin-protein ligase UPL3 OS=Arabidopsis thaliana & original description: none	-5.08093	1.89510577803324e-13	-5.17927	0.000962795	1762	15013
TRGpnl2xsex29429	19.2.2.9.2	Protein homeostasis.ubiquitin-proteasome system.ubiquitin-fold protein conjugation.HECT E3 ubiquitin ligase activities.E3 ubiquitin ligase *(UPL3)	mercator4v7.0: E3 ubiquitin ligase *(UPL3) & prot-scriber: hect type e3 ubiquitin transferase & swissprot: E3 ubiquitin-protein ligase UPL3 OS=Arabidopsis thaliana & original description: none	-5.46139	0.00102789	-4.66585	0.00182157	15463	16972
TRGpnl4xsex60035	19.2.2.9.2	Protein homeostasis.ubiquitin-proteasome system.ubiquitin-fold protein conjugation.HECT E3 ubiquitin ligase activities.E3 ubiquitin ligase *(UPL3)	mercator4v7.0: E3 ubiquitin ligase *(UPL3) & prot-scriber: hect type e3 ubiquitin transferase & swissprot: E3 ubiquitin-protein ligase UPL3 OS=Arabidopsis thaliana & original description: none	8.63053	7.36936984350245e-07	6.89252	9.09801521305735e-06	5948	3256.5
TRGpnl4xsex60036	19.2.2.9.2	Protein homeostasis.ubiquitin-proteasome system.ubiquitin-fold protein conjugation.HECT E3 ubiquitin ligase activities.E3 ubiquitin ligase *(UPL3)	mercator4v7.0: E3 ubiquitin ligase *(UPL3) & prot-scriber: hect type e3 ubiquitin transferase & swissprot: E3 ubiquitin-protein ligase UPL3 OS=Arabidopsis thaliana & original description: none	8.83187	2.46447869375254e-17	7.73649	5.37096882733521e-06	914	2291
TRGpnl4xapo13774	19.2.2.9.2	Protein homeostasis.ubiquitin-proteasome system.ubiquitin-fold protein conjugation.HECT E3 ubiquitin ligase activities.E3 ubiquitin ligase *(UPL3)	mercator4v7.0: E3 ubiquitin ligase *(UPL3) & prot-scriber: hect type e3 ubiquitin transferase & swissprot: E3 ubiquitin-protein ligase UPL4 OS=Arabidopsis thaliana & original description: none	6.79156	1.70229839230768e-07	4.56242	0.00789335	5094.5	21501
TRGpnl4xapo13775	19.2.2.9.2	Protein homeostasis.ubiquitin-proteasome system.ubiquitin-fold protein conjugation.HECT E3 ubiquitin ligase activities.E3 ubiquitin ligase *(UPL3)	mercator4v7.0: E3 ubiquitin ligase *(UPL3) & prot-scriber: hect type e3 ubiquitin transferase & swissprot: E3 ubiquitin-protein ligase UPL4 OS=Arabidopsis thaliana & original description: none	8.21109	1.77994834966464e-16	7.77962	3.4561304144716e-05	1067	6190
TRGpnl4xapo13776	19.2.2.9.2	Protein homeostasis.ubiquitin-proteasome system.ubiquitin-fold protein conjugation.HECT E3 ubiquitin ligase activities.E3 ubiquitin ligase *(UPL3)	mercator4v7.0: E3 ubiquitin ligase *(UPL3) & prot-scriber: hect type e3 ubiquitin transferase & swissprot: E3 ubiquitin-protein ligase UPL4 OS=Arabidopsis thaliana & original description: none	5.85625	9.27888652485806e-05	5.63611	0.000714995	10898	14160
TRGpnl4xsex12379	19.2.2.9.4	Protein homeostasis.ubiquitin-proteasome system.ubiquitin-fold protein conjugation.HECT E3 ubiquitin ligase activities.E3 ubiquitin ligase *(UPL6)	mercator4v7.0: E3 ubiquitin ligase *(UPL6) & prot-scriber: hect type e3 ubiquitin transferase & swissprot: E3 ubiquitin-protein ligase UPL6 OS=Arabidopsis thaliana & original description: none	10.2895	5.38716398283685e-06	8.55228	1.33481505914294e-06	7547	402.5
TRGpnl4xsex21252	19.2.2.9.4	Protein homeostasis.ubiquitin-proteasome system.ubiquitin-fold protein conjugation.HECT E3 ubiquitin ligase activities.E3 ubiquitin ligase *(UPL6)	mercator4v7.0: E3 ubiquitin ligase *(UPL6) & prot-scriber: hect type e3 ubiquitin transferase & swissprot: E3 ubiquitin-protein ligase UPL7 OS=Arabidopsis thaliana & original description: none	5.29121	0.0168956	4.87406	0.00310395	23683	18669
TRGpnl4xapo18488	19.2.2.9.4	Protein homeostasis.ubiquitin-proteasome system.ubiquitin-fold protein conjugation.HECT E3 ubiquitin ligase activities.E3 ubiquitin ligase *(UPL6)	mercator4v7.0: E3 ubiquitin ligase *(UPL6) & prot-scriber: hect type e3 ubiquitin transferase & swissprot: E3 ubiquitin-protein ligase UPL7 OS=Arabidopsis thaliana & original description: none	6.71331	0.0299135	4.2601	0.0354957	25989	26421
TRGpnl4xsex19330	19.2.2.10.1.1	Protein homeostasis.ubiquitin-proteasome system.ubiquitin-fold protein conjugation.U-Box E3 ubiquitin ligase activities.group-I.E4 polyubiquitination factor *(UFD2)	mercator4v7.0: E4 polyubiquitination factor *(UFD2) & prot-scriber: u box domain containing protein & swissprot: Probable ubiquitin conjugation factor E4 OS=Arabidopsis thaliana & original description: none	6.05431	0.000337248	4.45275	0.0034919	13059	19055
TRGpnl4xsex19331	19.2.2.10.1.1	Protein homeostasis.ubiquitin-proteasome system.ubiquitin-fold protein conjugation.U-Box E3 ubiquitin ligase activities.group-I.E4 polyubiquitination factor *(UFD2)	mercator4v7.0: E4 polyubiquitination factor *(UFD2) & prot-scriber: u box domain containing protein & swissprot: Probable ubiquitin conjugation factor E4 OS=Arabidopsis thaliana & original description: none	5.87518	6.72635881443616e-05	6.56944	0.000638832	10471	13845
TRGpnl4xsex11176	19.2.2.10.2.1	Protein homeostasis.ubiquitin-proteasome system.ubiquitin-fold protein conjugation.U-Box E3 ubiquitin ligase activities.group-II.E3 ubiquitin ligase *(PUB12)	mercator4v7.0: E3 ubiquitin ligase & prot-scriber: arath u box domain containing protein & swissprot: U-box domain-containing protein 12 OS=Oryza sativa subsp. japonica & original description: none	5.26636	0.00553733	3.5063	0.0285955	19925	25524
TRGpnl4xapo29069	19.2.2.10.2.1	Protein homeostasis.ubiquitin-proteasome system.ubiquitin-fold protein conjugation.U-Box E3 ubiquitin ligase activities.group-II.E3 ubiquitin ligase *(PUB12)	mercator4v7.0: E3 ubiquitin ligase & prot-scriber: arath u box domain containing protein & swissprot: Protein spotted leaf 11 OS=Oryza sativa subsp. indica & original description: none	6.18909	0.000130791	6.0379	0.000608363	11414.5	13715
TRGpnl2xsex26549	19.2.2.10.2.2	Protein homeostasis.ubiquitin-proteasome system.ubiquitin-fold protein conjugation.U-Box E3 ubiquitin ligase activities.group-II.E3 ubiquitin ligase *(SAUL)	mercator4v7.0: E3 ubiquitin ligase *(SAUL) & prot-scriber: ring type e3 ubiquitin transferase & swissprot: Putative U-box domain-containing protein 42 OS=Arabidopsis thaliana & original description: none	-5.63498	3.84764137001742e-07	-6.20042	0.00561986	5558	20439
TRGpnl2xsex66486	19.2.2.10.2.2	Protein homeostasis.ubiquitin-proteasome system.ubiquitin-fold protein conjugation.U-Box E3 ubiquitin ligase activities.group-II.E3 ubiquitin ligase *(SAUL)	mercator4v7.0: E3 ubiquitin ligase *(SAUL) & prot-scriber: ring type e3 ubiquitin transferase & swissprot: Putative U-box domain-containing protein 42 OS=Arabidopsis thaliana & original description: none	-6.66784	0.000156916	-5.05299	0.00349678	11728	19065
TRGpnl4xapo7770	19.2.2.10.2.2	Protein homeostasis.ubiquitin-proteasome system.ubiquitin-fold protein conjugation.U-Box E3 ubiquitin ligase activities.group-II.E3 ubiquitin ligase *(SAUL)	mercator4v7.0: E3 ubiquitin ligase *(SAUL) & prot-scriber: ring type e3 ubiquitin transferase & swissprot: Putative U-box domain-containing protein 42 OS=Arabidopsis thaliana & original description: none	-8.47552	7.866131276556e-10	-7.23514	7.25930985671482e-05	3234	7994.5
TRGpnl4xapo31494	19.2.2.10.2.2	Protein homeostasis.ubiquitin-proteasome system.ubiquitin-fold protein conjugation.U-Box E3 ubiquitin ligase activities.group-II.E3 ubiquitin ligase *(SAUL)	mercator4v7.0: E3 ubiquitin ligase *(SAUL) & prot-scriber: u box domain containing protein & swissprot: U-box domain-containing protein 24 OS=Oryza sativa subsp. japonica & original description: none	5.87857	0.0107372	3.74776	0.0147158	22013	23362
TRGpnl4xapo35931	19.2.2.10.2.2	Protein homeostasis.ubiquitin-proteasome system.ubiquitin-fold protein conjugation.U-Box E3 ubiquitin ligase activities.group-II.E3 ubiquitin ligase *(SAUL)	mercator4v7.0: E3 ubiquitin ligase *(SAUL) & prot-scriber: ring type e3 ubiquitin transferase & swissprot: Putative U-box domain-containing protein 42 OS=Arabidopsis thaliana & original description: none	-7.58105	6.5902016805304e-07	-6.23371	0.000253612	5886	11271
TRGpnl4xapo35933	19.2.2.10.2.2	Protein homeostasis.ubiquitin-proteasome system.ubiquitin-fold protein conjugation.U-Box E3 ubiquitin ligase activities.group-II.E3 ubiquitin ligase *(SAUL)	mercator4v7.0: E3 ubiquitin ligase *(SAUL) & prot-scriber: ring type e3 ubiquitin transferase & swissprot: Putative U-box domain-containing protein 42 OS=Arabidopsis thaliana & original description: none	-3.48753	2.15311642214086e-07	-3.74164	0.0198195	5222	24313
TRGpnl2xsex63842	19.2.2.10.2.3	Protein homeostasis.ubiquitin-proteasome system.ubiquitin-fold protein conjugation.U-Box E3 ubiquitin ligase activities.group-II.E3 ubiquitin ligase *(PUB5)	mercator4v7.0: E3 ubiquitin ligase & prot-scriber: ring type e3 ubiquitin transferase & swissprot: U-box domain-containing protein 6 OS=Arabidopsis thaliana & original description: none	-5.61484	0.00183266	-4.35828	0.005199	16799	20220
TRGpnl4xsex46780	19.2.2.10.2.3	Protein homeostasis.ubiquitin-proteasome system.ubiquitin-fold protein conjugation.U-Box E3 ubiquitin ligase activities.group-II.E3 ubiquitin ligase *(PUB5)	mercator4v7.0: E3 ubiquitin ligase & prot-scriber: arath u box domain containing protein & swissprot: U-box domain-containing protein 45 OS=Arabidopsis thaliana & original description: none	3.63655	0.0287378	4.86743	0.0111374	25816.5	22488.5
TRGpnl4xapo33508	19.2.2.10.2.6	Protein homeostasis.ubiquitin-proteasome system.ubiquitin-fold protein conjugation.U-Box E3 ubiquitin ligase activities.group-II.E3 ubiquitin ligase *(PUB10)	mercator4v7.0: E3 ubiquitin ligase & prot-scriber: arath u box domain containing protein & swissprot: U-box domain-containing protein 11 OS=Arabidopsis thaliana & original description: none	-4.69617	0.0241166	-6.1376	0.00791089	25115	21509.5
TRGpnl4xsex65534	19.2.2.10.2.9	Protein homeostasis.ubiquitin-proteasome system.ubiquitin-fold protein conjugation.U-Box E3 ubiquitin ligase activities.group-II.E3 ubiquitin ligase *(PUB2)	mercator4v7.0: E3 ubiquitin ligase & prot-scriber: arath u box domain containing protein & swissprot: U-box domain-containing protein 4 OS=Arabidopsis thaliana & original description: none	4.88633	0.00472727	5.30997	0.00473604	19442	19944
TRGpnl4xsex17534	19.2.2.10.3.2	Protein homeostasis.ubiquitin-proteasome system.ubiquitin-fold protein conjugation.U-Box E3 ubiquitin ligase activities.group-III.E3 ubiquitin ligase *(PUB30)	mercator4v7.0: E3 ubiquitin ligase & prot-scriber: ring type e3 ubiquitin transferase & swissprot: U-box domain-containing protein 75 OS=Oryza sativa subsp. japonica & original description: none	9.45767	0.000289478	7.71383	3.24555205949122e-06	12780.5	1520
TRGpnl2xsex27585	19.2.2.10.4.1	Protein homeostasis.ubiquitin-proteasome system.ubiquitin-fold protein conjugation.U-Box E3 ubiquitin ligase activities.group-IV.E3 ubiquitin protein ligase *(PUB34)	mercator4v7.0: E3 ubiquitin protein ligase *(PUB34) & prot-scriber: u box domain containing protein & swissprot: U-box domain-containing protein 34 OS=Arabidopsis thaliana & original description: none	-6.93416	0.00446225	-8.35841	0.000879126	19257	14760
TRGpnl2xsex66952	19.2.2.10.4.1	Protein homeostasis.ubiquitin-proteasome system.ubiquitin-fold protein conjugation.U-Box E3 ubiquitin ligase activities.group-IV.E3 ubiquitin protein ligase *(PUB34)	mercator4v7.0: E3 ubiquitin protein ligase *(PUB34) & prot-scriber: u box domain containing protein & swissprot: U-box domain-containing protein 34 OS=Arabidopsis thaliana & original description: none	-5.76484	0.0189226	-4.05721	0.0118531	24137	22684
TRGpnl4xsex31040	19.2.2.10.4.1	Protein homeostasis.ubiquitin-proteasome system.ubiquitin-fold protein conjugation.U-Box E3 ubiquitin ligase activities.group-IV.E3 ubiquitin protein ligase *(PUB34)	mercator4v7.0: E3 ubiquitin protein ligase *(PUB34) & prot-scriber: quality protein u box domain containing & swissprot: U-box domain-containing protein 34 OS=Arabidopsis thaliana & original description: none	3.07597	0.00590596	3.02353	0.0302436	20100	25760
TRGpnl4xapo10073	19.2.2.10.4.1	Protein homeostasis.ubiquitin-proteasome system.ubiquitin-fold protein conjugation.U-Box E3 ubiquitin ligase activities.group-IV.E3 ubiquitin protein ligase *(PUB34)	mercator4v7.0: E3 ubiquitin protein ligase *(PUB34) & prot-scriber: u box domain containing protein & swissprot: U-box domain-containing protein 51 OS=Arabidopsis thaliana & original description: none	-10.4191	9.3212985413999e-06	-8.92004	0.000385632	8123	12495
TRGpnl2xsex60261	19.2.2.10.5.1	Protein homeostasis.ubiquitin-proteasome system.ubiquitin-fold protein conjugation.U-Box E3 ubiquitin ligase activities.group-V.E3 ubiquitin protein ligase *(PUB32)	mercator4v7.0: E3 ubiquitin protein ligase *(PUB32) & prot-scriber: u box domain containing protein & swissprot: U-box domain-containing protein 33 OS=Arabidopsis thaliana & original description: none	-7.94638	2.66088095514449e-07	-6.28432	0.00144798	5345	16249
TRGpnl4xsex34482	19.2.2.10.5.1	Protein homeostasis.ubiquitin-proteasome system.ubiquitin-fold protein conjugation.U-Box E3 ubiquitin ligase activities.group-V.E3 ubiquitin protein ligase *(PUB32)	mercator4v7.0: E3 ubiquitin protein ligase *(PUB32) & prot-scriber: u box domain containing protein & swissprot: U-box domain-containing protein 33 OS=Arabidopsis thaliana & original description: none	5.64566	6.78791257175753e-05	4.68542	0.0040514	10489	19477.5
TRGpnl4xsex34484	19.2.2.10.5.1	Protein homeostasis.ubiquitin-proteasome system.ubiquitin-fold protein conjugation.U-Box E3 ubiquitin ligase activities.group-V.E3 ubiquitin protein ligase *(PUB32)	mercator4v7.0: E3 ubiquitin protein ligase *(PUB32) & prot-scriber: u box domain containing protein kinase & swissprot: U-box domain-containing protein 33 OS=Arabidopsis thaliana & original description: none	6.79152	0.00788083	6.56011	0.000154401	21010	9926
TRGpnl4xsex38271	19.2.2.10.5.1	Protein homeostasis.ubiquitin-proteasome system.ubiquitin-fold protein conjugation.U-Box E3 ubiquitin ligase activities.group-V.E3 ubiquitin protein ligase *(PUB32)	mercator4v7.0: E3 ubiquitin protein ligase *(PUB32) & prot-scriber: box domain containing protein & swissprot: U-box domain-containing protein 33 OS=Arabidopsis thaliana & original description: none	4.584	0.0134946	4.52308	0.0159138	22851	23624
TRGpnl4xsex38300	19.2.2.10.5.1	Protein homeostasis.ubiquitin-proteasome system.ubiquitin-fold protein conjugation.U-Box E3 ubiquitin ligase activities.group-V.E3 ubiquitin protein ligase *(PUB32)	mercator4v7.0: E3 ubiquitin protein ligase *(PUB32) & prot-scriber: u box domain containing protein & swissprot: U-box domain-containing protein 33 OS=Arabidopsis thaliana & original description: none	7.33656	0.0173067	5.47157	0.000348542	23788.5	12210
TRGpnl4xsex38301	19.2.2.10.5.1	Protein homeostasis.ubiquitin-proteasome system.ubiquitin-fold protein conjugation.U-Box E3 ubiquitin ligase activities.group-V.E3 ubiquitin protein ligase *(PUB32)	mercator4v7.0: E3 ubiquitin protein ligase *(PUB32) & prot-scriber: u box domain containing protein & swissprot: U-box domain-containing protein 33 OS=Arabidopsis thaliana & original description: none	7.92596	0.0232342	6.08051	5.65344325014034e-05	24968	7372.5
TRGpnl4xsex38308	19.2.2.10.5.1	Protein homeostasis.ubiquitin-proteasome system.ubiquitin-fold protein conjugation.U-Box E3 ubiquitin ligase activities.group-V.E3 ubiquitin protein ligase *(PUB32)	mercator4v7.0: E3 ubiquitin protein ligase *(PUB32) & prot-scriber: u box domain containing protein & swissprot: U-box domain-containing protein 33 OS=Arabidopsis thaliana & original description: none	7.67689	0.000887253	5.961	3.11499945676325e-05	15128	5914
TRGpnl4xapo33217	19.2.2.10.5.1	Protein homeostasis.ubiquitin-proteasome system.ubiquitin-fold protein conjugation.U-Box E3 ubiquitin ligase activities.group-V.E3 ubiquitin protein ligase *(PUB32)	mercator4v7.0: E3 ubiquitin protein ligase *(PUB32) & prot-scriber: lectin domain containing receptor kinase 5 & swissprot: U-box domain-containing protein 70 OS=Oryza sativa subsp. japonica & original description: none	-4.8284	0.00815372	-5.43482	0.00215726	21117.5	17491
TRGpnl4xapo33227	19.2.2.10.5.1	Protein homeostasis.ubiquitin-proteasome system.ubiquitin-fold protein conjugation.U-Box E3 ubiquitin ligase activities.group-V.E3 ubiquitin protein ligase *(PUB32)	mercator4v7.0: E3 ubiquitin protein ligase *(PUB32) & prot-scriber: u box domain containing protein kinase & swissprot: U-box domain-containing protein 33 OS=Arabidopsis thaliana & original description: none	-4.89609	0.0266958	-3.50403	0.0473729	25506.5	27764
TRGpnl4xapo40392	19.2.2.10.5.1	Protein homeostasis.ubiquitin-proteasome system.ubiquitin-fold protein conjugation.U-Box E3 ubiquitin ligase activities.group-V.E3 ubiquitin protein ligase *(PUB32)	mercator4v7.0: E3 ubiquitin protein ligase *(PUB32) & prot-scriber: u box domain containing protein & swissprot: U-box domain-containing protein 33 OS=Arabidopsis thaliana & original description: none	5.87939	2.78727213974613e-09	5.13993	0.000876549	3575	14750
TRGpnl4xsex28562	19.2.2.10.6.2	Protein homeostasis.ubiquitin-proteasome system.ubiquitin-fold protein conjugation.U-Box E3 ubiquitin ligase activities.group-VI.E3 ubiquitin protein ligase *(PUB49)	mercator4v7.0: E3 ubiquitin protein ligase *(PUB49) & prot-scriber: peptidyl prolyl cis trans isomerase & swissprot: Peptidyl-prolyl cis-trans isomerase CYP65 OS=Arabidopsis thaliana & original description: none	6.42325	1.08137258280833e-09	5.93977	0.00010086	3326	8826.5
TRGpnl4xsex13269	19.2.2.10.7.1	Protein homeostasis.ubiquitin-proteasome system.ubiquitin-fold protein conjugation.U-Box E3 ubiquitin ligase activities.group-VII.bifunctional co-chaperone and E3 ubiquitin ligase *(CHIP)	mercator4v7.0: bifunctional co-chaperone and E3 ubiquitin ligase *(CHIP) & prot-scriber: ring type e3 ubiquitin transferase & swissprot: E3 ubiquitin-protein ligase CHIP OS=Arabidopsis thaliana & original description: none	3.62751	0.0372074	3.57543	0.0421364	26855	27180
TRGpnl4xsex68875	19.2.2.10.7.1	Protein homeostasis.ubiquitin-proteasome system.ubiquitin-fold protein conjugation.U-Box E3 ubiquitin ligase activities.group-VII.bifunctional co-chaperone and E3 ubiquitin ligase *(CHIP)	mercator4v7.0: bifunctional co-chaperone and E3 ubiquitin ligase *(CHIP) & prot-scriber: ring type e3 ubiquitin transferase & swissprot: E3 ubiquitin-protein ligase CHIP OS=Arabidopsis thaliana & original description: none	9.90681	0.000618153	8.16782	1.62359677205383e-06	14289	617.5
TRGpnl2xsex4489	19.2.2.11.1	Protein homeostasis.ubiquitin-proteasome system.ubiquitin-fold protein conjugation.RBR E3 ubiquitin ligase activities.E3 ubiquitin ligase *(RBR-Ariadne)	mercator4v7.0: RBR-Ariadne-class E3 ubiquitin ligase & prot-scriber: rbr type e3 ubiquitin transferase & swissprot: Probable E3 ubiquitin-protein ligase ARI8 OS=Arabidopsis thaliana & original description: none	-5.61654	2.96882174651937e-35	-5.98566	0.00300304	83	18546.5
TRGpnl2xsex34467	19.2.2.11.1	Protein homeostasis.ubiquitin-proteasome system.ubiquitin-fold protein conjugation.RBR E3 ubiquitin ligase activities.E3 ubiquitin ligase *(RBR-Ariadne)	mercator4v7.0: RBR-Ariadne-class E3 ubiquitin ligase & prot-scriber: rbr type e3 ubiquitin transferase & swissprot: Probable E3 ubiquitin-protein ligase ARI8 OS=Arabidopsis thaliana & original description: none	-10.7913	6.76744639165262e-07	-9.59568	5.80252578150426e-06	5903	2407
TRGpnl4xsex59687	19.2.2.11.1	Protein homeostasis.ubiquitin-proteasome system.ubiquitin-fold protein conjugation.RBR E3 ubiquitin ligase activities.E3 ubiquitin ligase *(RBR-Ariadne)	mercator4v7.0: RBR-Ariadne-class E3 ubiquitin ligase & prot-scriber: rbr type e3 ubiquitin transferase & swissprot: Probable E3 ubiquitin-protein ligase ARI8 OS=Arabidopsis thaliana & original description: none	7.19623	0.0324998	5.10836	0.000958441	26342	14996
TRGpnl4xsex59688	19.2.2.11.1	Protein homeostasis.ubiquitin-proteasome system.ubiquitin-fold protein conjugation.RBR E3 ubiquitin ligase activities.E3 ubiquitin ligase *(RBR-Ariadne)	mercator4v7.0: RBR-Ariadne-class E3 ubiquitin ligase & prot-scriber: rbr type e3 ubiquitin transferase & swissprot: Probable E3 ubiquitin-protein ligase ARI8 OS=Arabidopsis thaliana & original description: none	10.7723	1.13975273677929e-06	9.60024	1.62009374884956e-06	6259	614
TRGpnl4xsex67425	19.2.2.11.1	Protein homeostasis.ubiquitin-proteasome system.ubiquitin-fold protein conjugation.RBR E3 ubiquitin ligase activities.E3 ubiquitin ligase *(RBR-Ariadne)	mercator4v7.0: RBR-Ariadne-class E3 ubiquitin ligase & prot-scriber: rbr type e3 ubiquitin transferase & swissprot: Probable E3 ubiquitin-protein ligase ARI8 OS=Arabidopsis thaliana & original description: none	4.56316	0.00772974	4.76396	0.0159126	20943.5	23623
TRGpnl4xsex68321	19.2.2.11.1	Protein homeostasis.ubiquitin-proteasome system.ubiquitin-fold protein conjugation.RBR E3 ubiquitin ligase activities.E3 ubiquitin ligase *(RBR-Ariadne)	mercator4v7.0: RBR-Ariadne-class E3 ubiquitin ligase & prot-scriber: rbr type e3 ubiquitin transferase & swissprot: Probable E3 ubiquitin-protein ligase ARI8 OS=Arabidopsis thaliana & original description: none	4.98734	6.62500913111033e-06	5.16705	0.00158826	7753	16535
TRGpnl4xsex2768	19.2.2.11.4	Protein homeostasis.ubiquitin-proteasome system.ubiquitin-fold protein conjugation.RBR E3 ubiquitin ligase activities.plant-specific E3 ubiquitin ligase *(RSL/RFA)	mercator4v7.0: plant-specific E3 ubiquitin ligase *(RSL/RFA) & prot-scriber: rbr type e3 ubiquitin & swissprot: no annotation & original description: none	3.69266	0.0127469	3.70902	0.0465391	22625	27656
TRGpnl2xsex12217	19.2.2.12.1	Protein homeostasis.ubiquitin-proteasome system.ubiquitin-fold protein conjugation.CULLIN-based E3 ubiquitin ligase activities.core component *(RBX1)	mercator4v7.0: core component *(RBX1) of CULLIN-based E3 ubiquitin ligase complexes & prot-scriber: ring type domain containing protein & swissprot: RING-box protein 1a OS=Arabidopsis thaliana & original description: none	-10.8973	1.17344642488198e-12	-9.74929	2.63036267963522e-06	2022	1200.5
TRGpnl2xsex66165	19.2.2.12.1	Protein homeostasis.ubiquitin-proteasome system.ubiquitin-fold protein conjugation.CULLIN-based E3 ubiquitin ligase activities.core component *(RBX1)	mercator4v7.0: core component *(RBX1) of CULLIN-based E3 ubiquitin ligase complexes & prot-scriber: ring type domain containing protein & swissprot: RING-box protein 1a OS=Arabidopsis thaliana & original description: none	-6.63613	1.71373760126533e-13	-7.58177	0.000777309	1751	14392
TRGpnl4xapo33874	19.2.2.12.1	Protein homeostasis.ubiquitin-proteasome system.ubiquitin-fold protein conjugation.CULLIN-based E3 ubiquitin ligase activities.core component *(RBX1)	mercator4v7.0: core component *(RBX1) of CULLIN-based E3 ubiquitin ligase complexes & prot-scriber: ring type domain containing protein & swissprot: RING-box protein 1a OS=Arabidopsis thaliana & original description: none	9.27809	0.000811601	6.78189	0.00132388	14936	15953.5
TRGpnl4xapo53470	19.2.2.12.1	Protein homeostasis.ubiquitin-proteasome system.ubiquitin-fold protein conjugation.CULLIN-based E3 ubiquitin ligase activities.core component *(RBX1)	mercator4v7.0: core component *(RBX1) of CULLIN-based E3 ubiquitin ligase complexes & prot-scriber: ring type domain containing protein & swissprot: RING-box protein 1a OS=Arabidopsis thaliana & original description: none	8.42784	5.07062145379484e-15	6.60744	2.83727706936911e-05	1340	5697
TRGpnl2xsex5637	19.2.2.12.3.1	Protein homeostasis.ubiquitin-proteasome system.ubiquitin-fold protein conjugation.CULLIN-based E3 ubiquitin ligase activities.CUL1-based/SCF E3 ubiquitin ligase complexes.scaffold component *(CUL1)	mercator4v7.0: scaffold component *(CUL1) of SCF E3 ubiquitin ligase complexes & prot-scriber: cullin 2 domain containing protein & swissprot: Cullin-1 OS=Oryza sativa subsp. japonica & original description: none	-3.14853	0.0213785	-5.56244	0.040457	24629	26964.5
TRGpnl4xsex52976	19.2.2.12.3.1	Protein homeostasis.ubiquitin-proteasome system.ubiquitin-fold protein conjugation.CULLIN-based E3 ubiquitin ligase activities.CUL1-based/SCF E3 ubiquitin ligase complexes.scaffold component *(CUL1)	mercator4v7.0: scaffold component *(CUL1) of SCF E3 ubiquitin ligase complexes & prot-scriber: cullin 2 domain containing protein & swissprot: Cullin-1 OS=Oryza sativa subsp. japonica & original description: none	10.0516	0.00231285	9.38129	3.41783943918806e-06	17404	1591.5
TRGpnl4xsex52977	19.2.2.12.3.1	Protein homeostasis.ubiquitin-proteasome system.ubiquitin-fold protein conjugation.CULLIN-based E3 ubiquitin ligase activities.CUL1-based/SCF E3 ubiquitin ligase complexes.scaffold component *(CUL1)	mercator4v7.0: scaffold component *(CUL1) of SCF E3 ubiquitin ligase complexes & prot-scriber: cullin 2 domain containing protein & swissprot: Cullin-1 OS=Oryza sativa subsp. japonica & original description: none	5.98244	6.06815783366497e-07	6.42503	0.00164896	5833	16659
TRGpnl2xsex47424	19.2.2.12.3.2	Protein homeostasis.ubiquitin-proteasome system.ubiquitin-fold protein conjugation.CULLIN-based E3 ubiquitin ligase activities.CUL1-based/SCF E3 ubiquitin ligase complexes.linker component *(ASK1/2/3)	mercator4v7.0: linker component *(ASK1/2/3) of SCF E3 ubiquitin ligase complexes & prot-scriber: skp protein & swissprot: SKP1-like protein 13 OS=Arabidopsis thaliana & original description: none	-7.41121	5.98701480949698e-05	-6.27548	3.81406473060421e-05	10331	6427
TRGpnl4xsex409	19.2.2.12.3.2	Protein homeostasis.ubiquitin-proteasome system.ubiquitin-fold protein conjugation.CULLIN-based E3 ubiquitin ligase activities.CUL1-based/SCF E3 ubiquitin ligase complexes.linker component *(ASK1/2/3)	mercator4v7.0: linker component *(ASK1/2/3) of SCF E3 ubiquitin ligase complexes & prot-scriber: skp protein & swissprot: SKP1-like protein 1 OS=Oryza sativa subsp. japonica & original description: none	11.1864	2.84399128871235e-06	9.43564	1.58725939837487e-06	6978	570.5
TRGpnl4xsex36045	19.2.2.12.3.2	Protein homeostasis.ubiquitin-proteasome system.ubiquitin-fold protein conjugation.CULLIN-based E3 ubiquitin ligase activities.CUL1-based/SCF E3 ubiquitin ligase complexes.linker component *(ASK1/2/3)	mercator4v7.0: linker component *(ASK1/2/3) of SCF E3 ubiquitin ligase complexes & prot-scriber: skp protein & swissprot: SKP1-like protein 1 OS=Oryza sativa subsp. japonica & original description: none	3.70697	0.0243643	4.82088	0.00860334	25150	21759
TRGpnl4xsex69654	19.2.2.12.3.2	Protein homeostasis.ubiquitin-proteasome system.ubiquitin-fold protein conjugation.CULLIN-based E3 ubiquitin ligase activities.CUL1-based/SCF E3 ubiquitin ligase complexes.linker component *(ASK1/2/3)	mercator4v7.0: linker component *(ASK1/2/3) of SCF E3 ubiquitin ligase complexes & prot-scriber: skp domain containing protein & swissprot: SKP1-like protein 20 OS=Arabidopsis thaliana & original description: none	3.4992	1.10161621488211e-17	3.32675	0.000185785	855	10400
TRGpnl4xapo5335	19.2.2.12.3.2	Protein homeostasis.ubiquitin-proteasome system.ubiquitin-fold protein conjugation.CULLIN-based E3 ubiquitin ligase activities.CUL1-based/SCF E3 ubiquitin ligase complexes.linker component *(ASK1/2/3)	mercator4v7.0: linker component *(ASK1/2/3) of SCF E3 ubiquitin ligase complexes & prot-scriber: skp protein & swissprot: SKP1-like protein 1 OS=Oryza sativa subsp. japonica & original description: none	10.5839	1.209902085329e-27	8.83038	1.8890700401432e-06	198	742.5
TRGpnl4xapo21443	19.2.2.12.3.2	Protein homeostasis.ubiquitin-proteasome system.ubiquitin-fold protein conjugation.CULLIN-based E3 ubiquitin ligase activities.CUL1-based/SCF E3 ubiquitin ligase complexes.linker component *(ASK1/2/3)	mercator4v7.0: linker component *(ASK1/2/3) of SCF E3 ubiquitin ligase complexes & prot-scriber: skp domain containing protein & swissprot: SKP1-like protein 21 OS=Arabidopsis thaliana & original description: none	5.77986	5.59458440310172e-08	5.91273	0.000635517	4602	13830
TRGpnl2xsex42231	19.2.2.12.3.3.2	Protein homeostasis.ubiquitin-proteasome system.ubiquitin-fold protein conjugation.CULLIN-based E3 ubiquitin ligase activities.CUL1-based/SCF E3 ubiquitin ligase complexes.F-BOX regulatory substrate adaptor activities.substrate adaptor *(EDL)	mercator4v7.0: substrate adaptor *(EDL) of SCF E3 ubiquitin ligase complex & prot-scriber: eid f box protein & swissprot: EID1-like F-box protein 1 OS=Arabidopsis thaliana & original description: none	-3.95941	0.0315299	-5.30742	0.018272	26225	24046.5
TRGpnl2xsex42232	19.2.2.12.3.3.2	Protein homeostasis.ubiquitin-proteasome system.ubiquitin-fold protein conjugation.CULLIN-based E3 ubiquitin ligase activities.CUL1-based/SCF E3 ubiquitin ligase complexes.F-BOX regulatory substrate adaptor activities.substrate adaptor *(EDL)	mercator4v7.0: substrate adaptor *(EDL) of SCF E3 ubiquitin ligase complex & prot-scriber: eid f box protein & swissprot: EID1-like F-box protein 1 OS=Arabidopsis thaliana & original description: none	-5.80575	0.00163035	-7.16701	0.00311616	16512	18682
TRGpnl4xsex19337	19.2.2.12.3.3.2	Protein homeostasis.ubiquitin-proteasome system.ubiquitin-fold protein conjugation.CULLIN-based E3 ubiquitin ligase activities.CUL1-based/SCF E3 ubiquitin ligase complexes.F-BOX regulatory substrate adaptor activities.substrate adaptor *(EDL)	mercator4v7.0: substrate adaptor *(EDL) of SCF E3 ubiquitin ligase complex & prot-scriber: eid f box protein & swissprot: EID1-like F-box protein 1 OS=Arabidopsis thaliana & original description: none	3.66165	0.00583015	4.73639	0.0183287	20052	24056
TRGpnl4xsex19338	19.2.2.12.3.3.2	Protein homeostasis.ubiquitin-proteasome system.ubiquitin-fold protein conjugation.CULLIN-based E3 ubiquitin ligase activities.CUL1-based/SCF E3 ubiquitin ligase complexes.F-BOX regulatory substrate adaptor activities.substrate adaptor *(EDL)	mercator4v7.0: substrate adaptor *(EDL) of SCF E3 ubiquitin ligase complex & prot-scriber: eid f box protein & swissprot: EID1-like F-box protein 1 OS=Arabidopsis thaliana & original description: none	4.32609	9.93831617447673e-12	4.53926	0.0116395	2334	22624
TRGpnl4xapo22665	19.2.2.12.3.3.2	Protein homeostasis.ubiquitin-proteasome system.ubiquitin-fold protein conjugation.CULLIN-based E3 ubiquitin ligase activities.CUL1-based/SCF E3 ubiquitin ligase complexes.F-BOX regulatory substrate adaptor activities.substrate adaptor *(EDL)	mercator4v7.0: substrate adaptor *(EDL) of SCF E3 ubiquitin ligase complex & prot-scriber: eid f box protein & swissprot: EID1-like F-box protein 1 OS=Arabidopsis thaliana & original description: none	2.6569	0.049854	3.87263	0.0358386	28038	26455
TRGpnl4xsex13668	19.2.2.12.3.3.4	Protein homeostasis.ubiquitin-proteasome system.ubiquitin-fold protein conjugation.CULLIN-based E3 ubiquitin ligase activities.CUL1-based/SCF E3 ubiquitin ligase complexes.F-BOX regulatory substrate adaptor activities.substrate adaptor *(SKP2)	mercator4v7.0: substrate adaptor *(SKP2) of SCF E3 ubiquitin ligase complex & prot-scriber: f box domain containing protein & swissprot: F-box protein SKP2A OS=Arabidopsis thaliana & original description: none	9.84392	3.80154608999771e-06	9.49332	3.36509947332595e-06	7235	1565
TRGpnl4xapo12984	19.2.2.12.3.3.4	Protein homeostasis.ubiquitin-proteasome system.ubiquitin-fold protein conjugation.CULLIN-based E3 ubiquitin ligase activities.CUL1-based/SCF E3 ubiquitin ligase complexes.F-BOX regulatory substrate adaptor activities.substrate adaptor *(SKP2)	mercator4v7.0: substrate adaptor *(SKP2) of SCF E3 ubiquitin ligase complex & prot-scriber: f box domain containing protein & swissprot: F-box protein SKP2A OS=Arabidopsis thaliana & original description: none	6.06513	4.23070960002979e-06	6.38146	0.000443235	7331	12882
TRGpnl4xsex54929	19.2.2.12.3.3.5	Protein homeostasis.ubiquitin-proteasome system.ubiquitin-fold protein conjugation.CULLIN-based E3 ubiquitin ligase activities.CUL1-based/SCF E3 ubiquitin ligase complexes.F-BOX regulatory substrate adaptor activities.substrate adaptor *(FBP7)	mercator4v7.0: substrate adaptor *(FBP7) of SCF E3 ubiquitin ligase complex & prot-scriber: f box domain containing protein & swissprot: F-box protein 7 OS=Arabidopsis thaliana & original description: none	5.85641	0.00192364	7.63599	0.000553654	16916.5	13476
TRGpnl4xsex1906	19.2.2.12.3.3.6	Protein homeostasis.ubiquitin-proteasome system.ubiquitin-fold protein conjugation.CULLIN-based E3 ubiquitin ligase activities.CUL1-based/SCF E3 ubiquitin ligase complexes.F-BOX regulatory substrate adaptor activities.substrate adaptor *(RAE1)	mercator4v7.0: substrate adaptor *(RAE1) of SCF E3 ubiquitin ligase complex & prot-scriber: f box lrr repeat protein & swissprot: F-box/LRR-repeat protein 3 OS=Arabidopsis thaliana & original description: none	3.57498	0.00127207	3.94477	0.0378389	15932	26680
TRGpnl4xapo2329	19.2.2.12.3.3.6	Protein homeostasis.ubiquitin-proteasome system.ubiquitin-fold protein conjugation.CULLIN-based E3 ubiquitin ligase activities.CUL1-based/SCF E3 ubiquitin ligase complexes.F-BOX regulatory substrate adaptor activities.substrate adaptor *(RAE1)	mercator4v7.0: substrate adaptor *(RAE1) of SCF E3 ubiquitin ligase complex & prot-scriber: f box lrr repeat protein & swissprot: F-box/LRR-repeat protein 3 OS=Arabidopsis thaliana & original description: none	-6.70721	0.000235956	-5.21563	0.00117318	12413	15589
TRGpnl4xapo5477	19.2.2.12.3.3.6	Protein homeostasis.ubiquitin-proteasome system.ubiquitin-fold protein conjugation.CULLIN-based E3 ubiquitin ligase activities.CUL1-based/SCF E3 ubiquitin ligase complexes.F-BOX regulatory substrate adaptor activities.substrate adaptor *(RAE1)	mercator4v7.0: substrate adaptor *(RAE1) of SCF E3 ubiquitin ligase complex & prot-scriber: f box lrr repeat protein & swissprot: F-box/LRR-repeat protein 3 OS=Arabidopsis thaliana & original description: none	-8.43885	2.28610045800776e-05	-6.26558	0.0170594	9170	23820
TRGpnl4xsex27747	19.2.2.12.3.3.7	Protein homeostasis.ubiquitin-proteasome system.ubiquitin-fold protein conjugation.CULLIN-based E3 ubiquitin ligase activities.CUL1-based/SCF E3 ubiquitin ligase complexes.F-BOX regulatory substrate adaptor activities.substrate adaptor *(InLYP1)	mercator4v7.0: substrate adaptor *(InLYP1) of SCF E3 ubiquitin ligase complex & prot-scriber: binding lysm domain containing protein & swissprot: F-box protein At1g55000 OS=Arabidopsis thaliana & original description: none	6.76174	0.0123512	7.2195	0.000209093	22517	10742
TRGpnl2xsex31817	19.2.2.12.3.3.9	Protein homeostasis.ubiquitin-proteasome system.ubiquitin-fold protein conjugation.CULLIN-based E3 ubiquitin ligase activities.CUL1-based/SCF E3 ubiquitin ligase complexes.F-BOX regulatory substrate adaptor activities.substrate adaptor *(SUSA2/ARP8)	mercator4v7.0: substrate adaptor *(SUSA2/ARP8) of SCF E3 ubiquitin ligase complex & prot-scriber: actin cytoplasmic & swissprot: Actin-related protein 8 OS=Oryza sativa subsp. japonica & original description: none	-7.7616	6.38611656967438e-10	-7.67652	5.18119247564206e-05	3177	7172.5
TRGpnl2xsex31818	19.2.2.12.3.3.9	Protein homeostasis.ubiquitin-proteasome system.ubiquitin-fold protein conjugation.CULLIN-based E3 ubiquitin ligase activities.CUL1-based/SCF E3 ubiquitin ligase complexes.F-BOX regulatory substrate adaptor activities.substrate adaptor *(SUSA2/ARP8)	mercator4v7.0: substrate adaptor *(SUSA2/ARP8) of SCF E3 ubiquitin ligase complex & prot-scriber: actin cytoplasmic & swissprot: Actin-related protein 8 OS=Oryza sativa subsp. japonica & original description: none	-7.93715	2.01151025737208e-06	-6.49728	0.0021503	6707	17475
TRGpnl4xsex55648	19.2.2.12.3.3.9	Protein homeostasis.ubiquitin-proteasome system.ubiquitin-fold protein conjugation.CULLIN-based E3 ubiquitin ligase activities.CUL1-based/SCF E3 ubiquitin ligase complexes.F-BOX regulatory substrate adaptor activities.substrate adaptor *(SUSA2/ARP8)	mercator4v7.0: substrate adaptor *(SUSA2/ARP8) of SCF E3 ubiquitin ligase complex & prot-scriber: actin cytoplasmic & swissprot: Actin-related protein 8 OS=Oryza sativa subsp. japonica & original description: none	9.63485	0.00139819	7.85593	6.03519816248882e-06	16143	2458.5
TRGpnl4xapo57758	19.2.2.12.3.3.9	Protein homeostasis.ubiquitin-proteasome system.ubiquitin-fold protein conjugation.CULLIN-based E3 ubiquitin ligase activities.CUL1-based/SCF E3 ubiquitin ligase complexes.F-BOX regulatory substrate adaptor activities.substrate adaptor *(SUSA2/ARP8)	mercator4v7.0: substrate adaptor *(SUSA2/ARP8) of SCF E3 ubiquitin ligase complex & prot-scriber: actin cytoplasmic & swissprot: Actin-related protein 8 OS=Oryza sativa subsp. japonica & original description: none	3.88488	0.0121612	5.40598	0.0275531	22464.5	25391
TRGpnl4xsex60737	19.2.2.12.3.3.10	Protein homeostasis.ubiquitin-proteasome system.ubiquitin-fold protein conjugation.CULLIN-based E3 ubiquitin ligase activities.CUL1-based/SCF E3 ubiquitin ligase complexes.F-BOX regulatory substrate adaptor activities.substrate adaptor *(VFB)	mercator4v7.0: substrate adaptor *(VFB) of SCF E3 ubiquitin ligase complex & prot-scriber: f box 5 domain containing protein & swissprot: F-box protein At1g47056 OS=Arabidopsis thaliana & original description: none	10.5501	0.00146443	8.58126	1.24020021118072e-05	16265	3846
TRGpnl4xapo60052	19.2.2.12.3.3.10	Protein homeostasis.ubiquitin-proteasome system.ubiquitin-fold protein conjugation.CULLIN-based E3 ubiquitin ligase activities.CUL1-based/SCF E3 ubiquitin ligase complexes.F-BOX regulatory substrate adaptor activities.substrate adaptor *(VFB)	mercator4v7.0: substrate adaptor *(VFB) of SCF E3 ubiquitin ligase complex & prot-scriber: f box 5 domain containing protein & swissprot: F-box protein At1g47056 OS=Arabidopsis thaliana & original description: none	-8.12061	1.80233723529878e-09	-8.45041	5.56132697034242e-05	3474	7341.5
TRGpnl2xsex11298	19.2.2.12.3.3.12	Protein homeostasis.ubiquitin-proteasome system.ubiquitin-fold protein conjugation.CULLIN-based E3 ubiquitin ligase activities.CUL1-based/SCF E3 ubiquitin ligase complexes.F-BOX regulatory substrate adaptor activities.substrate adaptor *(AUF)	mercator4v7.0: substrate adaptor *(AUF) of SCF E3 ubiquitin ligase complex & prot-scriber: f box domain containing protein & swissprot: F-box protein At5g46170 OS=Arabidopsis thaliana & original description: none	-8.91858	0.000121486	-7.41202	0.000417722	11305	12700.5
TRGpnl4xsex14845	19.2.2.12.3.3.12	Protein homeostasis.ubiquitin-proteasome system.ubiquitin-fold protein conjugation.CULLIN-based E3 ubiquitin ligase activities.CUL1-based/SCF E3 ubiquitin ligase complexes.F-BOX regulatory substrate adaptor activities.substrate adaptor *(AUF)	mercator4v7.0: substrate adaptor *(AUF) of SCF E3 ubiquitin ligase complex & prot-scriber: f box domain containing protein & swissprot: F-box protein At5g46170 OS=Arabidopsis thaliana & original description: none	3.81189	2.36625347275991e-06	3.3879	0.00570926	6824.5	20487.5
TRGpnl4xsex51356	19.2.2.12.3.3.12	Protein homeostasis.ubiquitin-proteasome system.ubiquitin-fold protein conjugation.CULLIN-based E3 ubiquitin ligase activities.CUL1-based/SCF E3 ubiquitin ligase complexes.F-BOX regulatory substrate adaptor activities.substrate adaptor *(AUF)	mercator4v7.0: substrate adaptor *(AUF) of SCF E3 ubiquitin ligase complex & prot-scriber: f box domain containing protein & swissprot: F-box protein At5g46170 OS=Arabidopsis thaliana & original description: none	8.21582	0.0196743	6.46341	1.4202851466583e-05	24293	4115
TRGpnl2xsex42745	19.2.2.12.3.3.13	Protein homeostasis.ubiquitin-proteasome system.ubiquitin-fold protein conjugation.CULLIN-based E3 ubiquitin ligase activities.CUL1-based/SCF E3 ubiquitin ligase complexes.F-BOX regulatory substrate adaptor activities.substrate adaptor *(FBL17)	mercator4v7.0: substrate adaptor *(FBL17) of SCF E3 ubiquitin ligase complex & prot-scriber: f box domain containing protein & swissprot: F-box/LRR-repeat protein 17 OS=Arabidopsis thaliana & original description: none	-3.04478	0.00556526	-3.18335	0.0230402	19949	24799
TRGpnl2xsex4892	19.2.2.12.3.3.14	Protein homeostasis.ubiquitin-proteasome system.ubiquitin-fold protein conjugation.CULLIN-based E3 ubiquitin ligase activities.CUL1-based/SCF E3 ubiquitin ligase complexes.F-BOX regulatory substrate adaptor activities.substrate adaptor	mercator4v7.0: substrate adaptor of SCF E3 ubiquitin ligase complex & prot-scriber: f box protein skip & swissprot: F-box protein SKIP1 OS=Arabidopsis thaliana & original description: none	-9.52525	1.92547283214923e-12	-8.31755	2.23464249520992e-05	2090	5119
TRGpnl4xapo68266	19.2.2.12.3.3.14	Protein homeostasis.ubiquitin-proteasome system.ubiquitin-fold protein conjugation.CULLIN-based E3 ubiquitin ligase activities.CUL1-based/SCF E3 ubiquitin ligase complexes.F-BOX regulatory substrate adaptor activities.substrate adaptor	mercator4v7.0: substrate adaptor of SCF E3 ubiquitin ligase complex & prot-scriber: f box protein skip & swissprot: F-box protein SKIP1 OS=Arabidopsis thaliana & original description: none	9.33844	6.46221203914216e-11	7.57166	6.81295433988555e-06	2671	2671
TRGpnl4xsex1782	19.2.2.12.3.3.16	Protein homeostasis.ubiquitin-proteasome system.ubiquitin-fold protein conjugation.CULLIN-based E3 ubiquitin ligase activities.CUL1-based/SCF E3 ubiquitin ligase complexes.F-BOX regulatory substrate adaptor activities.substrate adaptor *(SKIP16)	mercator4v7.0: substrate adaptor *(SKIP16) of SCF E3 ubiquitin ligase complex & prot-scriber: apag domain containing protein & swissprot: F-box protein SKIP16 OS=Arabidopsis thaliana & original description: none	7.29298	6.5379409728174e-09	6.58445	0.000100537	3849.5	8822
TRGpnl4xsex9236	19.2.2.12.3.3.18	Protein homeostasis.ubiquitin-proteasome system.ubiquitin-fold protein conjugation.CULLIN-based E3 ubiquitin ligase activities.CUL1-based/SCF E3 ubiquitin ligase complexes.F-BOX regulatory substrate adaptor activities.substrate adaptor *(SKIP4)	mercator4v7.0: substrate adaptor *(SKIP4) of SCF E3 ubiquitin ligase complex & prot-scriber: f box domain containing protein & swissprot: F-box/kelch-repeat protein SKIP4 OS=Arabidopsis thaliana & original description: none	2.91848	0.0394546	4.27307	0.0229606	27088	24787
TRGpnl2xsex31835	19.2.2.12.3.3.19	Protein homeostasis.ubiquitin-proteasome system.ubiquitin-fold protein conjugation.CULLIN-based E3 ubiquitin ligase activities.CUL1-based/SCF E3 ubiquitin ligase complexes.F-BOX regulatory substrate adaptor activities.substrate adaptor	mercator4v7.0: substrate adaptor of SCF E3 ubiquitin ligase complex & prot-scriber: f box domain containing protein & swissprot: F-box/kelch-repeat protein At5g15710 OS=Arabidopsis thaliana & original description: none	-2.9914	0.000738581	-3.11324	0.0284425	14707	25505
TRGpnl4xsex11592	19.2.2.12.3.3.22	Protein homeostasis.ubiquitin-proteasome system.ubiquitin-fold protein conjugation.CULLIN-based E3 ubiquitin ligase activities.CUL1-based/SCF E3 ubiquitin ligase complexes.F-BOX regulatory substrate adaptor activities.substrate adaptor	mercator4v7.0: substrate adaptor of SCF E3 ubiquitin ligase complex & prot-scriber: f box protein & swissprot: F-box protein At5g52880 OS=Arabidopsis thaliana & original description: none	8.62051	0.00387551	6.86384	1.31512125265271e-05	18817	3957
TRGpnl2xsex42235	19.2.2.12.3.3.24	Protein homeostasis.ubiquitin-proteasome system.ubiquitin-fold protein conjugation.CULLIN-based E3 ubiquitin ligase activities.CUL1-based/SCF E3 ubiquitin ligase complexes.F-BOX regulatory substrate adaptor activities.substrate adaptor	mercator4v7.0: substrate adaptor of SCF E3 ubiquitin ligase complex & prot-scriber: f box protein & swissprot: F-box protein At5g39250 OS=Arabidopsis thaliana & original description: none	-7.0822	3.7909929771139e-05	-5.8873	0.000359598	9744	12305
TRGpnl2xsex42236	19.2.2.12.3.3.24	Protein homeostasis.ubiquitin-proteasome system.ubiquitin-fold protein conjugation.CULLIN-based E3 ubiquitin ligase activities.CUL1-based/SCF E3 ubiquitin ligase complexes.F-BOX regulatory substrate adaptor activities.substrate adaptor	mercator4v7.0: substrate adaptor of SCF E3 ubiquitin ligase complex & prot-scriber: f box protein & swissprot: F-box protein At5g39250 OS=Arabidopsis thaliana & original description: none	-6.75907	0.0346892	-5.46097	0.000468683	26607	13030
TRGpnl4xsex31225	19.2.2.12.3.3.26	Protein homeostasis.ubiquitin-proteasome system.ubiquitin-fold protein conjugation.CULLIN-based E3 ubiquitin ligase activities.CUL1-based/SCF E3 ubiquitin ligase complexes.F-BOX regulatory substrate adaptor activities.substrate adaptor *(SKIP18)	mercator4v7.0: substrate adaptor *(SKIP18) of SCF E3 ubiquitin ligase complex & prot-scriber: f box domain protein & swissprot: F-box protein FBW2 OS=Arabidopsis thaliana & original description: none	7.66975	0.000415217	5.64162	0.000552287	13475	13469
TRGpnl4xsex31226	19.2.2.12.3.3.26	Protein homeostasis.ubiquitin-proteasome system.ubiquitin-fold protein conjugation.CULLIN-based E3 ubiquitin ligase activities.CUL1-based/SCF E3 ubiquitin ligase complexes.F-BOX regulatory substrate adaptor activities.substrate adaptor *(SKIP18)	mercator4v7.0: substrate adaptor *(SKIP18) of SCF E3 ubiquitin ligase complex & prot-scriber: f box domain protein & swissprot: F-box protein FBW2 OS=Arabidopsis thaliana & original description: none	6.31243	5.22697741507872e-05	5.17779	0.00167583	10149	16723.5
TRGpnl4xsex6943	19.2.2.12.3.3.27	Protein homeostasis.ubiquitin-proteasome system.ubiquitin-fold protein conjugation.CULLIN-based E3 ubiquitin ligase activities.CUL1-based/SCF E3 ubiquitin ligase complexes.F-BOX regulatory substrate adaptor activities.substrate adaptor	mercator4v7.0: substrate adaptor of SCF E3 ubiquitin ligase complex & prot-scriber: f box domain containing protein & swissprot: F-box protein At5g67140 OS=Arabidopsis thaliana & original description: none	7.42923	0.0382962	5.63821	0.00013361	26974	9525.5
TRGpnl2xsex13337	19.2.2.12.3.3.28	Protein homeostasis.ubiquitin-proteasome system.ubiquitin-fold protein conjugation.CULLIN-based E3 ubiquitin ligase activities.CUL1-based/SCF E3 ubiquitin ligase complexes.F-BOX regulatory substrate adaptor activities.substrate adaptor	mercator4v7.0: substrate adaptor of SCF E3 ubiquitin ligase complex & prot-scriber: f box lrr repeat protein & swissprot: F-box/LRR-repeat protein At1g67190 OS=Arabidopsis thaliana & original description: none	-4.11885	0.0126588	-5.06182	0.00891161	22594	21848
TRGpnl4xsex53591	19.2.2.12.3.3.28	Protein homeostasis.ubiquitin-proteasome system.ubiquitin-fold protein conjugation.CULLIN-based E3 ubiquitin ligase activities.CUL1-based/SCF E3 ubiquitin ligase complexes.F-BOX regulatory substrate adaptor activities.substrate adaptor	mercator4v7.0: substrate adaptor of SCF E3 ubiquitin ligase complex & prot-scriber: f box lrr repeat protein & swissprot: F-box/LRR-repeat protein At1g67190 OS=Arabidopsis thaliana & original description: none	6.94408	9.21040817498918e-06	5.77535	0.000276397	8107	11540.5
TRGpnl4xsex68292	19.2.2.12.3.3.29	Protein homeostasis.ubiquitin-proteasome system.ubiquitin-fold protein conjugation.CULLIN-based E3 ubiquitin ligase activities.CUL1-based/SCF E3 ubiquitin ligase complexes.F-BOX regulatory substrate adaptor activities.substrate adaptor	mercator4v7.0: substrate adaptor of SCF E3 ubiquitin ligase complex & prot-scriber: f box domain containing protein & swissprot: F-box/kelch-repeat protein At1g51550 OS=Arabidopsis thaliana & original description: none	11.0707	0.000289075	9.27738	3.45333144704624e-06	12776.5	1602
TRGpnl2xsex1376	19.2.2.12.3.3.30	Protein homeostasis.ubiquitin-proteasome system.ubiquitin-fold protein conjugation.CULLIN-based E3 ubiquitin ligase activities.CUL1-based/SCF E3 ubiquitin ligase complexes.F-BOX regulatory substrate adaptor activities.substrate adaptor	mercator4v7.0: substrate adaptor of SCF E3 ubiquitin ligase complex & prot-scriber: f box domain containing protein & swissprot: F-box protein At-B OS=Arabidopsis thaliana & original description: none	-8.04784	9.55620943946583e-08	-6.55955	0.00756477	4817	21365
TRGpnl4xsex24917	19.2.2.12.3.3.30	Protein homeostasis.ubiquitin-proteasome system.ubiquitin-fold protein conjugation.CULLIN-based E3 ubiquitin ligase activities.CUL1-based/SCF E3 ubiquitin ligase complexes.F-BOX regulatory substrate adaptor activities.substrate adaptor	mercator4v7.0: substrate adaptor of SCF E3 ubiquitin ligase complex & prot-scriber: f box domain containing protein & swissprot: F-box/LRR-repeat protein 10 OS=Arabidopsis thaliana & original description: none	5.40143	6.04403846896643e-06	6.33111	0.00534092	7671.5	20286
TRGpnl4xsex68058	19.2.2.12.3.3.30	Protein homeostasis.ubiquitin-proteasome system.ubiquitin-fold protein conjugation.CULLIN-based E3 ubiquitin ligase activities.CUL1-based/SCF E3 ubiquitin ligase complexes.F-BOX regulatory substrate adaptor activities.substrate adaptor	mercator4v7.0: substrate adaptor of SCF E3 ubiquitin ligase complex & prot-scriber: f box domain containing protein & swissprot: F-box protein At-B OS=Arabidopsis thaliana & original description: none	7.49992	5.51238175209549e-06	7.05055	0.00011729	7565	9201.5
TRGpnl2xsex46551	19.2.2.12.3.3.31	Protein homeostasis.ubiquitin-proteasome system.ubiquitin-fold protein conjugation.CULLIN-based E3 ubiquitin ligase activities.CUL1-based/SCF E3 ubiquitin ligase complexes.F-BOX regulatory substrate adaptor activities.substrate adaptor	mercator4v7.0: substrate adaptor of SCF E3 ubiquitin ligase complex & prot-scriber: f box protein & swissprot: no annotation & original description: none	-2.15851	2.75611706708397e-06	-2.43205	0.00611424	6952	20715
TRGpnl4xsex17585	19.2.2.12.3.3.31	Protein homeostasis.ubiquitin-proteasome system.ubiquitin-fold protein conjugation.CULLIN-based E3 ubiquitin ligase activities.CUL1-based/SCF E3 ubiquitin ligase complexes.F-BOX regulatory substrate adaptor activities.substrate adaptor	mercator4v7.0: substrate adaptor of SCF E3 ubiquitin ligase complex & prot-scriber: f box protein & swissprot: no annotation & original description: none	6.57459	2.05169754820189e-05	8.19423	0.000327707	9033	12030
TRGpnl4xapo17996	19.2.2.12.3.3.31	Protein homeostasis.ubiquitin-proteasome system.ubiquitin-fold protein conjugation.CULLIN-based E3 ubiquitin ligase activities.CUL1-based/SCF E3 ubiquitin ligase complexes.F-BOX regulatory substrate adaptor activities.substrate adaptor	mercator4v7.0: substrate adaptor of SCF E3 ubiquitin ligase complex & prot-scriber: f box protein & swissprot: F-box protein SKIP22 OS=Arabidopsis thaliana & original description: none	4.8438	3.85286541193964e-09	4.34063	0.00279415	3681	18299.5
TRGpnl4xsex50871	19.2.2.12.3.3.32	Protein homeostasis.ubiquitin-proteasome system.ubiquitin-fold protein conjugation.CULLIN-based E3 ubiquitin ligase activities.CUL1-based/SCF E3 ubiquitin ligase complexes.F-BOX regulatory substrate adaptor activities.substrate adaptor	mercator4v7.0: substrate adaptor of SCF E3 ubiquitin ligase complex & prot-scriber: f box domain containing protein & swissprot: F-box protein At2g32560 OS=Arabidopsis thaliana & original description: none	3.68212	0.0156802	4.97883	0.0206992	23399	24445
TRGpnl4xapo48648	19.2.2.12.3.3.32	Protein homeostasis.ubiquitin-proteasome system.ubiquitin-fold protein conjugation.CULLIN-based E3 ubiquitin ligase activities.CUL1-based/SCF E3 ubiquitin ligase complexes.F-BOX regulatory substrate adaptor activities.substrate adaptor	mercator4v7.0: substrate adaptor of SCF E3 ubiquitin ligase complex & prot-scriber: f box domain containing protein & swissprot: F-box protein At2g32560 OS=Arabidopsis thaliana & original description: none	-2.322	1.31442100185881e-07	-2.63145	0.00103781	4954	15244
TRGpnl2xsex11313	19.2.2.12.3.3.33	Protein homeostasis.ubiquitin-proteasome system.ubiquitin-fold protein conjugation.CULLIN-based E3 ubiquitin ligase activities.CUL1-based/SCF E3 ubiquitin ligase complexes.F-BOX regulatory substrate adaptor activities.substrate adaptor *(SKIP24)	mercator4v7.0: substrate adaptor *(SKIP24) of SCF E3 ubiquitin ligase complex & prot-scriber: f box domain containing protein & swissprot: F-box protein SKIP24 OS=Arabidopsis thaliana & original description: none	-6.60019	0.000456692	-5.45014	0.000182551	13675	10350
TRGpnl4xapo59601	19.2.2.12.3.3.34	Protein homeostasis.ubiquitin-proteasome system.ubiquitin-fold protein conjugation.CULLIN-based E3 ubiquitin ligase activities.CUL1-based/SCF E3 ubiquitin ligase complexes.F-BOX regulatory substrate adaptor activities.substrate adaptor *(BAF1)	mercator4v7.0: substrate adaptor *(BAF1) of SCF E3 ubiquitin ligase complex & prot-scriber: f box domain containing protein & swissprot: SKP1-interacting partner 15 OS=Arabidopsis thaliana & original description: none	5.74626	0.000312557	4.59049	0.00306701	12920	18626.5
TRGpnl4xsex60263	19.2.2.12.3.3.35	Protein homeostasis.ubiquitin-proteasome system.ubiquitin-fold protein conjugation.CULLIN-based E3 ubiquitin ligase activities.CUL1-based/SCF E3 ubiquitin ligase complexes.F-BOX regulatory substrate adaptor activities.substrate adaptor *(RIFP1)	mercator4v7.0: substrate adaptor *(RIFP1) of SCF E3 ubiquitin ligase complex & prot-scriber: f box protein & swissprot: F-box protein SKIP14 OS=Arabidopsis thaliana & original description: none	12.1109	1.94380624693106e-08	10.3444	1.1765527220731e-06	4207	113.5
TRGpnl4xsex67658	19.2.2.12.3.3.35	Protein homeostasis.ubiquitin-proteasome system.ubiquitin-fold protein conjugation.CULLIN-based E3 ubiquitin ligase activities.CUL1-based/SCF E3 ubiquitin ligase complexes.F-BOX regulatory substrate adaptor activities.substrate adaptor *(RIFP1)	mercator4v7.0: substrate adaptor *(RIFP1) of SCF E3 ubiquitin ligase complex & prot-scriber: f box domain containing protein & swissprot: F-box protein SKIP28 OS=Arabidopsis thaliana & original description: none	9.36064	3.49609298006929e-20	7.58148	7.73288071106927e-06	563	2937
TRGpnl2xsex54432	19.2.2.12.3.3.36	Protein homeostasis.ubiquitin-proteasome system.ubiquitin-fold protein conjugation.CULLIN-based E3 ubiquitin ligase activities.CUL1-based/SCF E3 ubiquitin ligase complexes.F-BOX regulatory substrate adaptor activities.substrate adaptor *(ARKP1)	mercator4v7.0: substrate adaptor *(ARKP1) of SCF E3 ubiquitin ligase complex & prot-scriber: f box kelch repeat protein skip & swissprot: F-box/kelch-repeat protein SKIP11 OS=Arabidopsis thaliana & original description: none	-8.28159	3.95743412440016e-08	-7.09903	2.98184929400045e-05	4462	5816
TRGpnl4xapo29590	19.2.2.12.3.3.36	Protein homeostasis.ubiquitin-proteasome system.ubiquitin-fold protein conjugation.CULLIN-based E3 ubiquitin ligase activities.CUL1-based/SCF E3 ubiquitin ligase complexes.F-BOX regulatory substrate adaptor activities.substrate adaptor *(ARKP1)	mercator4v7.0: substrate adaptor *(ARKP1) of SCF E3 ubiquitin ligase complex & prot-scriber: f box kelch repeat protein skip & swissprot: F-box/kelch-repeat protein At1g74510 OS=Arabidopsis thaliana & original description: none	-6.73223	1.52691135783494e-07	-7.96386	0.000601186	5040	13692
TRGpnl4xapo59846	19.2.2.12.3.3.36	Protein homeostasis.ubiquitin-proteasome system.ubiquitin-fold protein conjugation.CULLIN-based E3 ubiquitin ligase activities.CUL1-based/SCF E3 ubiquitin ligase complexes.F-BOX regulatory substrate adaptor activities.substrate adaptor *(ARKP1)	mercator4v7.0: substrate adaptor *(ARKP1) of SCF E3 ubiquitin ligase complex & prot-scriber: arath f box kelch repeat protein & swissprot: F-box/kelch-repeat protein At5g60570 OS=Arabidopsis thaliana & original description: none	4.49474	2.49291441807588e-05	4.4767	0.0173588	9283	23879
TRGpnl2xsex13956	19.2.2.12.3.3.39	Protein homeostasis.ubiquitin-proteasome system.ubiquitin-fold protein conjugation.CULLIN-based E3 ubiquitin ligase activities.CUL1-based/SCF E3 ubiquitin ligase complexes.F-BOX regulatory substrate adaptor activities.substrate adaptor *(LCR)	mercator4v7.0: substrate adaptor *(LCR) of SCF E3 ubiquitin ligase complex & prot-scriber: f box only protein & swissprot: F-box only protein 6 OS=Arabidopsis thaliana & original description: none	-7.83398	6.77138080968271e-10	-7.62977	0.000180722	3192	10328.5
TRGpnl4xsex48678	19.2.2.12.3.3.39	Protein homeostasis.ubiquitin-proteasome system.ubiquitin-fold protein conjugation.CULLIN-based E3 ubiquitin ligase activities.CUL1-based/SCF E3 ubiquitin ligase complexes.F-BOX regulatory substrate adaptor activities.substrate adaptor *(LCR)	mercator4v7.0: substrate adaptor *(LCR) of SCF E3 ubiquitin ligase complex & prot-scriber: f box only protein & swissprot: F-box only protein 6 OS=Arabidopsis thaliana & original description: none	5.04292	0.00036256	4.5763	0.00546769	13220	20360
TRGpnl4xsex48679	19.2.2.12.3.3.39	Protein homeostasis.ubiquitin-proteasome system.ubiquitin-fold protein conjugation.CULLIN-based E3 ubiquitin ligase activities.CUL1-based/SCF E3 ubiquitin ligase complexes.F-BOX regulatory substrate adaptor activities.substrate adaptor *(LCR)	mercator4v7.0: substrate adaptor *(LCR) of SCF E3 ubiquitin ligase complex & prot-scriber: f box only protein & swissprot: F-box only protein 6 OS=Arabidopsis thaliana & original description: none	9.37988	1.78414504653802e-05	9.38092	6.22349303097783e-06	8857	2512
TRGpnl2xsex59064	19.2.2.12.3.3.42	Protein homeostasis.ubiquitin-proteasome system.ubiquitin-fold protein conjugation.CULLIN-based E3 ubiquitin ligase activities.CUL1-based/SCF E3 ubiquitin ligase complexes.F-BOX regulatory substrate adaptor activities.substrate adaptor	mercator4v7.0: substrate adaptor of SCF E3 ubiquitin ligase complex & prot-scriber: f box kelch repeat protein & swissprot: F-box/kelch-repeat protein At1g22040 OS=Arabidopsis thaliana & original description: none	-7.69281	3.99130671550591e-08	-7.6705	0.00126795	4465	15836
TRGpnl4xsex34335	19.2.2.12.3.3.42	Protein homeostasis.ubiquitin-proteasome system.ubiquitin-fold protein conjugation.CULLIN-based E3 ubiquitin ligase activities.CUL1-based/SCF E3 ubiquitin ligase complexes.F-BOX regulatory substrate adaptor activities.substrate adaptor	mercator4v7.0: substrate adaptor of SCF E3 ubiquitin ligase complex & prot-scriber: f box kelch repeat protein & swissprot: F-box/kelch-repeat protein At1g22040 OS=Arabidopsis thaliana & original description: none	3.12913	0.042192	4.90949	0.0159072	27367	23619.5
TRGpnl4xapo27510	19.2.2.12.3.3.42	Protein homeostasis.ubiquitin-proteasome system.ubiquitin-fold protein conjugation.CULLIN-based E3 ubiquitin ligase activities.CUL1-based/SCF E3 ubiquitin ligase complexes.F-BOX regulatory substrate adaptor activities.substrate adaptor	mercator4v7.0: substrate adaptor of SCF E3 ubiquitin ligase complex & prot-scriber: f box kelch repeat protein & swissprot: F-box/kelch-repeat protein At1g22040 OS=Arabidopsis thaliana & original description: none	6.39721	0.0104851	4.5163	0.00222648	21950	17590.5
TRGpnl4xsex5019	19.2.2.12.3.3.44	Protein homeostasis.ubiquitin-proteasome system.ubiquitin-fold protein conjugation.CULLIN-based E3 ubiquitin ligase activities.CUL1-based/SCF E3 ubiquitin ligase complexes.F-BOX regulatory substrate adaptor activities.substrate adaptor *(SKIP30)	mercator4v7.0: substrate adaptor *(SKIP30) of SCF E3 ubiquitin ligase complex & prot-scriber: f box kelch repeat protein skip & swissprot: F-box/kelch-repeat protein SKIP30 OS=Arabidopsis thaliana & original description: none	8.20885	0.000414735	6.98298	2.8066700873607e-05	13471	5681
TRGpnl2xsex18111	19.2.2.12.3.3.45	Protein homeostasis.ubiquitin-proteasome system.ubiquitin-fold protein conjugation.CULLIN-based E3 ubiquitin ligase activities.CUL1-based/SCF E3 ubiquitin ligase complexes.F-BOX regulatory substrate adaptor activities.substrate adaptor *(SKIP35)	mercator4v7.0: substrate adaptor *(SKIP35) of SCF E3 ubiquitin ligase complex & prot-scriber: ankyrin repeat protein skip & swissprot: Ankyrin repeat protein SKIP35 OS=Arabidopsis thaliana & original description: none	-3.43475	0.000580922	-3.75991	0.00204927	14165	17319
TRGpnl4xsex31584	19.2.2.12.3.3.45	Protein homeostasis.ubiquitin-proteasome system.ubiquitin-fold protein conjugation.CULLIN-based E3 ubiquitin ligase activities.CUL1-based/SCF E3 ubiquitin ligase complexes.F-BOX regulatory substrate adaptor activities.substrate adaptor *(SKIP35)	mercator4v7.0: substrate adaptor *(SKIP35) of SCF E3 ubiquitin ligase complex & prot-scriber: ankyrin repeat protein skip & swissprot: Ankyrin repeat protein SKIP35 OS=Arabidopsis thaliana & original description: none	10.2669	0.000249127	8.52294	1.3436742312446e-06	12521	418
TRGpnl4xsex47291	19.2.2.12.3.3.47	Protein homeostasis.ubiquitin-proteasome system.ubiquitin-fold protein conjugation.CULLIN-based E3 ubiquitin ligase activities.CUL1-based/SCF E3 ubiquitin ligase complexes.F-BOX regulatory substrate adaptor activities.substrate adaptor *(SKIP8)	mercator4v7.0: substrate adaptor *(SKIP8) of SCF E3 ubiquitin ligase complex & prot-scriber: phd type domain containing protein & swissprot: Uncharacterized protein At4g10930 OS=Arabidopsis thaliana & original description: none	5.37168	1.26550398073285e-11	5.3276	0.000384041	2363	12481
TRGpnl2xsex51761	19.2.2.12.3.3.48	Protein homeostasis.ubiquitin-proteasome system.ubiquitin-fold protein conjugation.CULLIN-based E3 ubiquitin ligase activities.CUL1-based/SCF E3 ubiquitin ligase complexes.F-BOX regulatory substrate adaptor activities.substrate adaptor *(SKIP13/SKIP10/SKIP9)	mercator4v7.0: substrate adaptor *(SKIP13/SKIP10/SKIP9) of SCF E3 ubiquitin ligase complex & prot-scriber: f box domain containing protein & swissprot: F-box protein PP2-A13 OS=Arabidopsis thaliana & original description: none	-22.2073	5.36696354955038e-18	-8.59804	8.97591383812592e-06	813	3228
TRGpnl2xsex62934	19.2.2.12.3.3.48	Protein homeostasis.ubiquitin-proteasome system.ubiquitin-fold protein conjugation.CULLIN-based E3 ubiquitin ligase activities.CUL1-based/SCF E3 ubiquitin ligase complexes.F-BOX regulatory substrate adaptor activities.substrate adaptor *(SKIP13/SKIP10/SKIP9)	mercator4v7.0: substrate adaptor *(SKIP13/SKIP10/SKIP9) of SCF E3 ubiquitin ligase complex & prot-scriber: f box domain containing protein & swissprot: F-box protein PP2-A13 OS=Arabidopsis thaliana & original description: none	-8.70314	1.44455626206469e-10	-7.52461	1.54929564168437e-05	2850	4269
TRGpnl2xsex76317	19.2.2.12.3.3.48	Protein homeostasis.ubiquitin-proteasome system.ubiquitin-fold protein conjugation.CULLIN-based E3 ubiquitin ligase activities.CUL1-based/SCF E3 ubiquitin ligase complexes.F-BOX regulatory substrate adaptor activities.substrate adaptor *(SKIP13/SKIP10/SKIP9)	mercator4v7.0: substrate adaptor *(SKIP13/SKIP10/SKIP9) of SCF E3 ubiquitin ligase complex & prot-scriber: f box domain containing protein & swissprot: F-box protein PP2-A13 OS=Arabidopsis thaliana & original description: none	-7.83455	1.80458925438442e-10	-7.76967	3.63993651630014e-05	2901	6300
TRGpnl4xsex21038	19.2.2.12.3.3.48	Protein homeostasis.ubiquitin-proteasome system.ubiquitin-fold protein conjugation.CULLIN-based E3 ubiquitin ligase activities.CUL1-based/SCF E3 ubiquitin ligase complexes.F-BOX regulatory substrate adaptor activities.substrate adaptor *(SKIP13/SKIP10/SKIP9)	mercator4v7.0: substrate adaptor *(SKIP13/SKIP10/SKIP9) of SCF E3 ubiquitin ligase complex & prot-scriber: f box domain containing protein & swissprot: F-box protein PP2-A13 OS=Arabidopsis thaliana & original description: none	9.71441	5.9093213699342e-10	7.86639	5.69851778001488e-06	3154	2378
TRGpnl4xsex26674	19.2.2.12.3.3.48	Protein homeostasis.ubiquitin-proteasome system.ubiquitin-fold protein conjugation.CULLIN-based E3 ubiquitin ligase activities.CUL1-based/SCF E3 ubiquitin ligase complexes.F-BOX regulatory substrate adaptor activities.substrate adaptor *(SKIP13/SKIP10/SKIP9)	mercator4v7.0: substrate adaptor *(SKIP13/SKIP10/SKIP9) of SCF E3 ubiquitin ligase complex & prot-scriber: f box domain containing protein & swissprot: F-box protein PP2-A13 OS=Arabidopsis thaliana & original description: none	10.3244	1.05664190080569e-27	8.59027	1.33481505914294e-06	195	402.5
TRGpnl4xsex37663	19.2.2.12.3.3.48	Protein homeostasis.ubiquitin-proteasome system.ubiquitin-fold protein conjugation.CULLIN-based E3 ubiquitin ligase activities.CUL1-based/SCF E3 ubiquitin ligase complexes.F-BOX regulatory substrate adaptor activities.substrate adaptor *(SKIP13/SKIP10/SKIP9)	mercator4v7.0: substrate adaptor *(SKIP13/SKIP10/SKIP9) of SCF E3 ubiquitin ligase complex & prot-scriber: f box domain containing protein & swissprot: F-box protein PP2-A13 OS=Arabidopsis thaliana & original description: none	9.61805	1.14063508990632e-10	8.44347	5.17133093439665e-06	2794	2210.5
TRGpnl4xsex3441	19.2.2.12.3.3.50	Protein homeostasis.ubiquitin-proteasome system.ubiquitin-fold protein conjugation.CULLIN-based E3 ubiquitin ligase activities.CUL1-based/SCF E3 ubiquitin ligase complexes.F-BOX regulatory substrate adaptor activities.substrate adaptor *(FBL12)	mercator4v7.0: substrate adaptor *(FBL12) of SCF E3 ubiquitin ligase complex & prot-scriber: f box lrr repeat protein & swissprot: F-box/LRR-repeat protein 12 OS=Arabidopsis thaliana & original description: none	4.54266	0.00915114	5.2133	0.00773924	21482.5	21429
TRGpnl4xsex24983	19.2.2.12.3.3.52	Protein homeostasis.ubiquitin-proteasome system.ubiquitin-fold protein conjugation.CULLIN-based E3 ubiquitin ligase activities.CUL1-based/SCF E3 ubiquitin ligase complexes.F-BOX regulatory substrate adaptor activities.substrate adaptor *(FBL15)	mercator4v7.0: substrate adaptor *(FBL15) of SCF E3 ubiquitin ligase complex & prot-scriber: f box domain containing protein & swissprot: F-box/LRR-repeat protein 15 OS=Arabidopsis thaliana & original description: none	4.78768	7.53454088922363e-05	5.87475	0.00174244	10640	16848
TRGpnl4xsex36146	19.2.2.12.3.3.53	Protein homeostasis.ubiquitin-proteasome system.ubiquitin-fold protein conjugation.CULLIN-based E3 ubiquitin ligase activities.CUL1-based/SCF E3 ubiquitin ligase complexes.F-BOX regulatory substrate adaptor activities.substrate adaptor *(SNIPER4)	mercator4v7.0: substrate adaptor *(SNIPER4) of SCF E3 ubiquitin ligase complex & prot-scriber: f box domain containing protein & swissprot: F-box/LRR-repeat protein At3g48880 OS=Arabidopsis thaliana & original description: none	10.1194	0.00322595	8.376	1.49997990215113e-06	18312	511
TRGpnl2xsex14948	19.2.2.12.3.3.56	Protein homeostasis.ubiquitin-proteasome system.ubiquitin-fold protein conjugation.CULLIN-based E3 ubiquitin ligase activities.CUL1-based/SCF E3 ubiquitin ligase complexes.F-BOX regulatory substrate adaptor activities.substrate adaptor	mercator4v7.0: substrate adaptor of SCF E3 ubiquitin ligase complex & prot-scriber: f box domain containing protein & swissprot: F-box protein SKIP8 OS=Arabidopsis thaliana & original description: none	-7.28484	0.00247893	-6.03839	0.000285048	17605	11630.5
TRGpnl2xsex48403	19.2.2.12.3.3.58	Protein homeostasis.ubiquitin-proteasome system.ubiquitin-fold protein conjugation.CULLIN-based E3 ubiquitin ligase activities.CUL1-based/SCF E3 ubiquitin ligase complexes.F-BOX regulatory substrate adaptor activities.substrate adaptor	mercator4v7.0: substrate adaptor of SCF E3 ubiquitin ligase complex & prot-scriber: f box protein & swissprot: F-box protein At4g00755 OS=Arabidopsis thaliana & original description: none	-5.64079	0.0297758	-3.89375	0.0319602	25958	26012
TRGpnl2xsex48406	19.2.2.12.3.3.58	Protein homeostasis.ubiquitin-proteasome system.ubiquitin-fold protein conjugation.CULLIN-based E3 ubiquitin ligase activities.CUL1-based/SCF E3 ubiquitin ligase complexes.F-BOX regulatory substrate adaptor activities.substrate adaptor	mercator4v7.0: substrate adaptor of SCF E3 ubiquitin ligase complex & prot-scriber: f box protein & swissprot: F-box protein At4g00755 OS=Arabidopsis thaliana & original description: none	-6.2426	0.00769925	-5.0049	0.00161499	20935	16595
TRGpnl2xsex52460	19.2.2.12.3.3.58	Protein homeostasis.ubiquitin-proteasome system.ubiquitin-fold protein conjugation.CULLIN-based E3 ubiquitin ligase activities.CUL1-based/SCF E3 ubiquitin ligase complexes.F-BOX regulatory substrate adaptor activities.substrate adaptor	mercator4v7.0: substrate adaptor of SCF E3 ubiquitin ligase complex & prot-scriber: 4 hydroxy tetrahydrodipicolinate reductase & swissprot: Dihydrodipicolinate reductase-like protein CRR1, chloroplastic OS=Arabidopsis thaliana & original description: none	-9.3777	1.10795595034965e-05	-7.61874	0.00268146	8316	18168
TRGpnl4xsex19924	19.2.2.12.3.3.58	Protein homeostasis.ubiquitin-proteasome system.ubiquitin-fold protein conjugation.CULLIN-based E3 ubiquitin ligase activities.CUL1-based/SCF E3 ubiquitin ligase complexes.F-BOX regulatory substrate adaptor activities.substrate adaptor	mercator4v7.0: substrate adaptor of SCF E3 ubiquitin ligase complex & prot-scriber: f box protein & swissprot: F-box protein At4g00755 OS=Arabidopsis thaliana & original description: none	9.42614	3.01695448995405e-05	7.60578	8.05627658817419e-06	9488	3016
TRGpnl4xsex22670	19.2.2.12.3.3.58	Protein homeostasis.ubiquitin-proteasome system.ubiquitin-fold protein conjugation.CULLIN-based E3 ubiquitin ligase activities.CUL1-based/SCF E3 ubiquitin ligase complexes.F-BOX regulatory substrate adaptor activities.substrate adaptor	mercator4v7.0: substrate adaptor of SCF E3 ubiquitin ligase complex & prot-scriber: 4 hydroxy tetrahydrodipicolinate reductase & swissprot: Dihydrodipicolinate reductase-like protein CRR1, chloroplastic OS=Arabidopsis thaliana & original description: none	5.28446	0.0206252	6.35116	0.00207601	24490	17362.5
TRGpnl4xapo25740	19.2.2.12.3.3.58	Protein homeostasis.ubiquitin-proteasome system.ubiquitin-fold protein conjugation.CULLIN-based E3 ubiquitin ligase activities.CUL1-based/SCF E3 ubiquitin ligase complexes.F-BOX regulatory substrate adaptor activities.substrate adaptor	mercator4v7.0: substrate adaptor of SCF E3 ubiquitin ligase complex & prot-scriber: f box protein & swissprot: F-box protein At4g00755 OS=Arabidopsis thaliana & original description: none	-3.6234	5.75679521856959e-06	-4.80698	0.0365233	7616	26532
TRGpnl2xsex34370	19.2.2.12.3.3.59	Protein homeostasis.ubiquitin-proteasome system.ubiquitin-fold protein conjugation.CULLIN-based E3 ubiquitin ligase activities.CUL1-based/SCF E3 ubiquitin ligase complexes.F-BOX regulatory substrate adaptor activities.substrate adaptor	mercator4v7.0: substrate adaptor of SCF E3 ubiquitin ligase complex & prot-scriber: f box domain containing protein & swissprot: F-box protein At1g70590 OS=Arabidopsis thaliana & original description: none	-5.99942	1.36353645836293e-09	-6.20206	0.00179885	3392	16938
TRGpnl2xsex21272	19.2.2.12.3.3.60	Protein homeostasis.ubiquitin-proteasome system.ubiquitin-fold protein conjugation.CULLIN-based E3 ubiquitin ligase activities.CUL1-based/SCF E3 ubiquitin ligase complexes.F-BOX regulatory substrate adaptor activities.substrate adaptor	mercator4v7.0: substrate adaptor of SCF E3 ubiquitin ligase complex & prot-scriber: f box domain containing protein & swissprot: F-box/WD-40 repeat-containing protein At3g52030 OS=Arabidopsis thaliana & original description: none	-6.93195	2.18666330673201e-13	-7.58508	0.00015397	1777	9914
TRGpnl4xsex2945	19.2.2.12.3.3.60	Protein homeostasis.ubiquitin-proteasome system.ubiquitin-fold protein conjugation.CULLIN-based E3 ubiquitin ligase activities.CUL1-based/SCF E3 ubiquitin ligase complexes.F-BOX regulatory substrate adaptor activities.substrate adaptor	mercator4v7.0: substrate adaptor of SCF E3 ubiquitin ligase complex & prot-scriber: f box domain containing protein & swissprot: F-box/WD-40 repeat-containing protein At3g52030 OS=Arabidopsis thaliana & original description: none	2.90693	0.00955658	2.70209	0.00178384	21633	16918
TRGpnl4xsex2946	19.2.2.12.3.3.60	Protein homeostasis.ubiquitin-proteasome system.ubiquitin-fold protein conjugation.CULLIN-based E3 ubiquitin ligase activities.CUL1-based/SCF E3 ubiquitin ligase complexes.F-BOX regulatory substrate adaptor activities.substrate adaptor	mercator4v7.0: substrate adaptor of SCF E3 ubiquitin ligase complex & prot-scriber: f box domain containing protein & swissprot: F-box/WD-40 repeat-containing protein At3g52030 OS=Arabidopsis thaliana & original description: none	4.75893	0.00101648	5.079	0.00561087	15441	20436
TRGpnl2xsex41536	19.2.2.12.3.4.1	Protein homeostasis.ubiquitin-proteasome system.ubiquitin-fold protein conjugation.CULLIN-based E3 ubiquitin ligase activities.CUL1-based/SCF E3 ubiquitin ligase complexes.TUBBY-like regulatory substrate adaptor activities.substrate adaptor *(TLP1/5/10)	mercator4v7.0: regulatory substrate adaptor *(TLP1/5/10) of CUL1-based/SCF E3 ubiquitin ligase activity & prot-scriber: orysj tubby f box protein & swissprot: Tubby-like F-box protein 8 OS=Oryza sativa subsp. japonica & original description: none	-3.94011	0.000490081	-4.16137	0.00206756	13800	17348.5
TRGpnl2xsex54619	19.2.2.12.3.4.1	Protein homeostasis.ubiquitin-proteasome system.ubiquitin-fold protein conjugation.CULLIN-based E3 ubiquitin ligase activities.CUL1-based/SCF E3 ubiquitin ligase complexes.TUBBY-like regulatory substrate adaptor activities.substrate adaptor *(TLP1/5/10)	mercator4v7.0: regulatory substrate adaptor *(TLP1/5/10) of CUL1-based/SCF E3 ubiquitin ligase activity & prot-scriber: orysj tubby f box protein & swissprot: Tubby-like F-box protein 14 OS=Oryza sativa subsp. japonica & original description: none	-8.58128	1.39349400104513e-07	-8.45707	2.24473284868088e-05	4989.5	5131
TRGpnl4xsex51471	19.2.2.12.3.4.1	Protein homeostasis.ubiquitin-proteasome system.ubiquitin-fold protein conjugation.CULLIN-based E3 ubiquitin ligase activities.CUL1-based/SCF E3 ubiquitin ligase complexes.TUBBY-like regulatory substrate adaptor activities.substrate adaptor *(TLP1/5/10)	mercator4v7.0: regulatory substrate adaptor *(TLP1/5/10) of CUL1-based/SCF E3 ubiquitin ligase activity & prot-scriber: orysj tubby f box protein & swissprot: Tubby-like F-box protein 3 OS=Oryza sativa subsp. japonica & original description: none	10.1642	4.67505452650833e-07	8.40933	1.5990637063263e-06	5661	595
TRGpnl4xsex57529	19.2.2.12.3.4.1	Protein homeostasis.ubiquitin-proteasome system.ubiquitin-fold protein conjugation.CULLIN-based E3 ubiquitin ligase activities.CUL1-based/SCF E3 ubiquitin ligase complexes.TUBBY-like regulatory substrate adaptor activities.substrate adaptor *(TLP1/5/10)	mercator4v7.0: regulatory substrate adaptor *(TLP1/5/10) of CUL1-based/SCF E3 ubiquitin ligase activity & prot-scriber: orysj tubby f box protein & swissprot: Tubby-like F-box protein 7 OS=Oryza sativa subsp. japonica & original description: none	4.52498	2.21298128085664e-09	4.26392	0.00557072	3521	20413
TRGpnl4xsex63314	19.2.2.12.3.4.1	Protein homeostasis.ubiquitin-proteasome system.ubiquitin-fold protein conjugation.CULLIN-based E3 ubiquitin ligase activities.CUL1-based/SCF E3 ubiquitin ligase complexes.TUBBY-like regulatory substrate adaptor activities.substrate adaptor *(TLP1/5/10)	mercator4v7.0: regulatory substrate adaptor *(TLP1/5/10) of CUL1-based/SCF E3 ubiquitin ligase activity & prot-scriber: orysj tubby f box protein & swissprot: Tubby-like F-box protein 14 OS=Oryza sativa subsp. japonica & original description: none	9.78836	3.35675496775569e-39	9.32764	4.74475933524683e-06	53	2077
TRGpnl4xsex69752	19.2.2.12.3.4.1	Protein homeostasis.ubiquitin-proteasome system.ubiquitin-fold protein conjugation.CULLIN-based E3 ubiquitin ligase activities.CUL1-based/SCF E3 ubiquitin ligase complexes.TUBBY-like regulatory substrate adaptor activities.substrate adaptor *(TLP1/5/10)	mercator4v7.0: regulatory substrate adaptor *(TLP1/5/10) of CUL1-based/SCF E3 ubiquitin ligase activity & prot-scriber: orysj tubby f box protein & swissprot: Tubby-like F-box protein 12 OS=Oryza sativa subsp. japonica & original description: none	9.75758	1.79327544049836e-05	8.00269	2.03866479701007e-06	8867	890
TRGpnl4xapo64275	19.2.2.12.3.4.1	Protein homeostasis.ubiquitin-proteasome system.ubiquitin-fold protein conjugation.CULLIN-based E3 ubiquitin ligase activities.CUL1-based/SCF E3 ubiquitin ligase complexes.TUBBY-like regulatory substrate adaptor activities.substrate adaptor *(TLP1/5/10)	mercator4v7.0: regulatory substrate adaptor *(TLP1/5/10) of CUL1-based/SCF E3 ubiquitin ligase activity & prot-scriber: orysj tubby f box protein & swissprot: Tubby-like F-box protein 14 OS=Oryza sativa subsp. japonica & original description: none	-8.51362	2.65138546743565e-09	-7.21095	0.000109828	3564	9051.5
TRGpnl2xsex5695	19.2.2.12.3.4.4	Protein homeostasis.ubiquitin-proteasome system.ubiquitin-fold protein conjugation.CULLIN-based E3 ubiquitin ligase activities.CUL1-based/SCF E3 ubiquitin ligase complexes.TUBBY-like regulatory substrate adaptor activities.substrate adaptor *(TLP7)	mercator4v7.0: substrate adaptor *(TLP7) of CUL1-based/SCF E3 ubiquitin ligase activity & prot-scriber: orysj tubby f box protein & swissprot: Tubby-like F-box protein 1 OS=Oryza sativa subsp. japonica & original description: none	-11.6339	1.67517117749982e-16	-10.2785	0.000147202	1061.5	9791
TRGpnl4xsex30191	19.2.2.12.3.5	Protein homeostasis.ubiquitin-proteasome system.ubiquitin-fold protein conjugation.CULLIN-based E3 ubiquitin ligase activities.CUL1-based/SCF E3 ubiquitin ligase complexes.regulatory protein *(CAND1)	mercator4v7.0: regulatory protein *(CAND1) of CUL1-based/SCF E3 ubiquitin ligase activity & prot-scriber: cullin associated nedd dissociated protein 1 & swissprot: Cullin-associated NEDD8-dissociated protein 1 OS=Arabidopsis thaliana & original description: none	7.3803	0.0013418	8.22143	0.000134325	16048	9537
TRGpnl4xsex68635	19.2.2.12.4.1	Protein homeostasis.ubiquitin-proteasome system.ubiquitin-fold protein conjugation.CULLIN-based E3 ubiquitin ligase activities.CUL3-based E3 ubiquitin ligase complexes.scaffold component *(CUL3)	mercator4v7.0: scaffold component *(CUL3) of CUL3-BTB E3 ligase complexes & prot-scriber: cullin 2 domain containing protein & swissprot: Cullin-3A OS=Arabidopsis thaliana & original description: none	3.09638	0.0488208	5.24678	0.0146443	27952	23344
TRGpnl4xsex7555	19.2.2.12.4.2.2	Protein homeostasis.ubiquitin-proteasome system.ubiquitin-fold protein conjugation.CULLIN-based E3 ubiquitin ligase activities.CUL3-based E3 ubiquitin ligase complexes.BTB/POZ substrate adaptor component activities.substrate adaptor *(LRB)	mercator4v7.0: substrate adaptor *(LRB) of CUL3-BTB E3 ubiquitin ligase complex & prot-scriber: btb domain containing protein & swissprot: BTB/POZ domain-containing protein POB1 OS=Arabidopsis thaliana & original description: none	8.99759	0.00051219	7.1839	2.00766731638147e-05	13906	4852
TRGpnl2xsex12662	19.2.2.12.4.2.3	Protein homeostasis.ubiquitin-proteasome system.ubiquitin-fold protein conjugation.CULLIN-based E3 ubiquitin ligase activities.CUL3-based E3 ubiquitin ligase complexes.BTB/POZ substrate adaptor component activities.substrate adaptor *(FBL)	mercator4v7.0: substrate adaptor *(FBL) of CUL3-BTB E3 ubiquitin ligase complex & prot-scriber: btb domain containing protein & swissprot: BTB/POZ domain-containing protein FBL11 OS=Arabidopsis thaliana & original description: none	-6.51928	0.00167744	-5.19082	0.00179572	16588	16932
TRGpnl2xsex13671	19.2.2.12.4.2.4	Protein homeostasis.ubiquitin-proteasome system.ubiquitin-fold protein conjugation.CULLIN-based E3 ubiquitin ligase activities.CUL3-based E3 ubiquitin ligase complexes.BTB/POZ substrate adaptor component activities.substrate adaptor *(BT)	mercator4v7.0: substrate adaptor *(BT) of CUL3-BTB E3 ubiquitin ligase complex & prot-scriber: btb poz and taz domain containing protein & swissprot: BTB/POZ and TAZ domain-containing protein 3 OS=Arabidopsis thaliana & original description: none	-7.43272	0.000570351	-6.17935	0.000164932	14128	10080.5
TRGpnl2xsex13672	19.2.2.12.4.2.4	Protein homeostasis.ubiquitin-proteasome system.ubiquitin-fold protein conjugation.CULLIN-based E3 ubiquitin ligase activities.CUL3-based E3 ubiquitin ligase complexes.BTB/POZ substrate adaptor component activities.substrate adaptor *(BT)	mercator4v7.0: substrate adaptor *(BT) of CUL3-BTB E3 ubiquitin ligase complex & prot-scriber: btb poz and taz domain containing protein & swissprot: BTB/POZ and TAZ domain-containing protein 3 OS=Arabidopsis thaliana & original description: none	-3.56538	0.0382294	-5.35268	0.0244439	26967	24998
TRGpnl2xsex13673	19.2.2.12.4.2.4	Protein homeostasis.ubiquitin-proteasome system.ubiquitin-fold protein conjugation.CULLIN-based E3 ubiquitin ligase activities.CUL3-based E3 ubiquitin ligase complexes.BTB/POZ substrate adaptor component activities.substrate adaptor *(BT)	mercator4v7.0: substrate adaptor *(BT) of CUL3-BTB E3 ubiquitin ligase complex & prot-scriber: btb poz and taz domain containing protein & swissprot: BTB/POZ and TAZ domain-containing protein 3 OS=Arabidopsis thaliana & original description: none	-4.15769	6.46936728762158e-14	-4.40784	0.00134118	1623	16003.5
TRGpnl2xsex71653	19.2.2.12.4.2.6	Protein homeostasis.ubiquitin-proteasome system.ubiquitin-fold protein conjugation.CULLIN-based E3 ubiquitin ligase activities.CUL3-based E3 ubiquitin ligase complexes.BTB/POZ substrate adaptor component activities.substrate adaptor *(BPM)	mercator4v7.0: substrate adaptor *(BPM) of CUL3-BTB E3 ubiquitin ligase complex & prot-scriber: btb poz and math domain containing protein & swissprot: BTB/POZ and MATH domain-containing protein 1 OS=Arabidopsis thaliana & original description: none	-2.08274	3.96214377415338e-05	-2.26603	0.0070826	9794	21162
TRGpnl4xsex39311	19.2.2.12.4.2.6	Protein homeostasis.ubiquitin-proteasome system.ubiquitin-fold protein conjugation.CULLIN-based E3 ubiquitin ligase activities.CUL3-based E3 ubiquitin ligase complexes.BTB/POZ substrate adaptor component activities.substrate adaptor *(BPM)	mercator4v7.0: substrate adaptor *(BPM) of CUL3-BTB E3 ubiquitin ligase complex & prot-scriber: btb poz and math domain containing protein & swissprot: BTB/POZ and MATH domain-containing protein 3 OS=Arabidopsis thaliana & original description: none	8.38252	0.0224231	6.30873	0.000346109	24824	12183
TRGpnl4xsex43285	19.2.2.12.4.2.6	Protein homeostasis.ubiquitin-proteasome system.ubiquitin-fold protein conjugation.CULLIN-based E3 ubiquitin ligase activities.CUL3-based E3 ubiquitin ligase complexes.BTB/POZ substrate adaptor component activities.substrate adaptor *(BPM)	mercator4v7.0: substrate adaptor *(BPM) of CUL3-BTB E3 ubiquitin ligase complex & prot-scriber: btb poz and math domain containing protein & swissprot: BTB/POZ and MATH domain-containing protein 1 OS=Arabidopsis thaliana & original description: none	10.6116	0.0001023	8.85667	1.26880389835838e-06	11039	325
TRGpnl4xsex43286	19.2.2.12.4.2.6	Protein homeostasis.ubiquitin-proteasome system.ubiquitin-fold protein conjugation.CULLIN-based E3 ubiquitin ligase activities.CUL3-based E3 ubiquitin ligase complexes.BTB/POZ substrate adaptor component activities.substrate adaptor *(BPM)	mercator4v7.0: substrate adaptor *(BPM) of CUL3-BTB E3 ubiquitin ligase complex & prot-scriber: btb poz and math domain containing protein & swissprot: BTB/POZ and MATH domain-containing protein 1 OS=Arabidopsis thaliana & original description: none	8.48285	0.0104541	8.81212	2.7523783692818e-05	21941	5626
TRGpnl4xsex68211	19.2.2.12.4.2.7	Protein homeostasis.ubiquitin-proteasome system.ubiquitin-fold protein conjugation.CULLIN-based E3 ubiquitin ligase activities.CUL3-based E3 ubiquitin ligase complexes.BTB/POZ substrate adaptor component activities.substrate adaptor *(AHT)	mercator4v7.0: substrate adaptor *(AHT) of CUL3-BTB E3 ubiquitin ligase complex & prot-scriber: btb poz and domain containing protein & swissprot: BTB/POZ domain-containing protein At1g55760 OS=Arabidopsis thaliana & original description: none	6.60429	0.00240528	6.5622	0.00102561	17520	15209
TRGpnl4xapo67669	19.2.2.12.4.2.7	Protein homeostasis.ubiquitin-proteasome system.ubiquitin-fold protein conjugation.CULLIN-based E3 ubiquitin ligase activities.CUL3-based E3 ubiquitin ligase complexes.BTB/POZ substrate adaptor component activities.substrate adaptor *(AHT)	mercator4v7.0: substrate adaptor *(AHT) of CUL3-BTB E3 ubiquitin ligase complex & prot-scriber: btb poz and domain containing protein & swissprot: BTB/POZ domain-containing protein At1g21780 OS=Arabidopsis thaliana & original description: none	-3.20151	9.34170974190238e-05	-3.44527	0.0450903	10904.5	27502
TRGpnl4xapo68658	19.2.2.12.4.2.7	Protein homeostasis.ubiquitin-proteasome system.ubiquitin-fold protein conjugation.CULLIN-based E3 ubiquitin ligase activities.CUL3-based E3 ubiquitin ligase complexes.BTB/POZ substrate adaptor component activities.substrate adaptor *(AHT)	mercator4v7.0: substrate adaptor *(AHT) of CUL3-BTB E3 ubiquitin ligase complex & prot-scriber: btb poz domain containing protein & swissprot: BTB/POZ domain-containing protein At1g55760 OS=Arabidopsis thaliana & original description: none	3.91858	0.000262881	3.7141	0.00665666	12611	20969
TRGpnl4xsex43047	19.2.2.12.4.2.12	Protein homeostasis.ubiquitin-proteasome system.ubiquitin-fold protein conjugation.CULLIN-based E3 ubiquitin ligase activities.CUL3-based E3 ubiquitin ligase complexes.BTB/POZ substrate adaptor component activities.substrate adaptor	mercator4v7.0: substrate adaptor of CUL3-based E3 ubiquitin ligase complex & prot-scriber: quality protein btb poz domain containing & swissprot: BTB/POZ domain-containing protein At4g08455 OS=Arabidopsis thaliana & original description: none	7.98242	0.00999965	6.20519	5.15752648184606e-05	21773	7162
TRGpnl4xsex65236	19.2.2.12.4.2.13	Protein homeostasis.ubiquitin-proteasome system.ubiquitin-fold protein conjugation.CULLIN-based E3 ubiquitin ligase activities.CUL3-based E3 ubiquitin ligase complexes.BTB/POZ substrate adaptor component activities.substrate adaptor *(NRL)	mercator4v7.0: substrate adaptor *(NRL) of CUL3-based E3 ubiquitin ligase complex & prot-scriber: btb poz domain containing protein & swissprot: BTB/POZ domain-containing protein At1g30440 OS=Arabidopsis thaliana & original description: none	3.4	0.0187515	4.87874	0.0172913	24107.5	23872
TRGpnl2xsex22607	19.2.2.12.4.2.14	Protein homeostasis.ubiquitin-proteasome system.ubiquitin-fold protein conjugation.CULLIN-based E3 ubiquitin ligase activities.CUL3-based E3 ubiquitin ligase complexes.BTB/POZ substrate adaptor component activities.substrate adaptor	mercator4v7.0: substrate adaptor of CUL3-based E3 ubiquitin ligase complex & prot-scriber: btb poz domain containing protein & swissprot: BTB/POZ domain-containing protein At1g04390 OS=Arabidopsis thaliana & original description: none	-6.7973	0.000886254	-5.94774	0.000506064	15123	13232.5
TRGpnl2xsex22610	19.2.2.12.4.2.14	Protein homeostasis.ubiquitin-proteasome system.ubiquitin-fold protein conjugation.CULLIN-based E3 ubiquitin ligase activities.CUL3-based E3 ubiquitin ligase complexes.BTB/POZ substrate adaptor component activities.substrate adaptor	mercator4v7.0: substrate adaptor of CUL3-based E3 ubiquitin ligase complex & prot-scriber: btb poz domain containing protein isoform & swissprot: BTB/POZ domain-containing protein At1g04390 OS=Arabidopsis thaliana & original description: none	-7.31204	0.000576746	-6.62491	4.98071830516398e-05	14151	7070
TRGpnl4xsex6562	19.2.2.12.4.2.14	Protein homeostasis.ubiquitin-proteasome system.ubiquitin-fold protein conjugation.CULLIN-based E3 ubiquitin ligase activities.CUL3-based E3 ubiquitin ligase complexes.BTB/POZ substrate adaptor component activities.substrate adaptor	mercator4v7.0: substrate adaptor of CUL3-based E3 ubiquitin ligase complex & prot-scriber: btb poz domain containing protein & swissprot: BTB/POZ domain-containing protein At1g04390 OS=Arabidopsis thaliana & original description: none	8.76897	0.00421592	7.04022	5.21261853890174e-06	19060	2229.5
TRGpnl4xsex6564	19.2.2.12.4.2.14	Protein homeostasis.ubiquitin-proteasome system.ubiquitin-fold protein conjugation.CULLIN-based E3 ubiquitin ligase activities.CUL3-based E3 ubiquitin ligase complexes.BTB/POZ substrate adaptor component activities.substrate adaptor	mercator4v7.0: substrate adaptor of CUL3-based E3 ubiquitin ligase complex & prot-scriber: btb poz domain containing protein & swissprot: BTB/POZ domain-containing protein At1g04390 OS=Arabidopsis thaliana & original description: none	5.57411	0.0424528	5.65631	0.00393257	27396	19383
TRGpnl4xapo9590	19.2.2.12.4.2.15	Protein homeostasis.ubiquitin-proteasome system.ubiquitin-fold protein conjugation.CULLIN-based E3 ubiquitin ligase activities.CUL3-based E3 ubiquitin ligase complexes.BTB/POZ substrate adaptor component activities.substrate adaptor	mercator4v7.0: substrate adaptor of CUL3-based E3 ubiquitin ligase complex & prot-scriber: btb poz domain containing protein & swissprot: BTB/POZ domain-containing protein At2g30600 OS=Arabidopsis thaliana & original description: none	-5.27293	0.00537786	-5.35375	0.0325522	19822.5	26076
TRGpnl4xapo9610	19.2.2.12.4.2.15	Protein homeostasis.ubiquitin-proteasome system.ubiquitin-fold protein conjugation.CULLIN-based E3 ubiquitin ligase activities.CUL3-based E3 ubiquitin ligase complexes.BTB/POZ substrate adaptor component activities.substrate adaptor	mercator4v7.0: substrate adaptor of CUL3-based E3 ubiquitin ligase complex & prot-scriber: btb poz domain containing protein & swissprot: BTB/POZ domain-containing protein At2g30600 OS=Arabidopsis thaliana & original description: none	5.84696	0.016956	5.51055	0.00112538	23698.5	15491
TRGpnl4xsex48602	19.2.2.12.4.2.18	Protein homeostasis.ubiquitin-proteasome system.ubiquitin-fold protein conjugation.CULLIN-based E3 ubiquitin ligase activities.CUL3-based E3 ubiquitin ligase complexes.BTB/POZ substrate adaptor component activities.substrate adaptor	mercator4v7.0: substrate adaptor of CUL3-based E3 ubiquitin ligase complex & prot-scriber: repeat and btb domain containing protein & swissprot: no annotation & original description: none	10.1244	0.00115512	8.37722	1.91339695134573e-06	15701	790
TRGpnl2xsex52913	19.2.2.12.4.2.19	Protein homeostasis.ubiquitin-proteasome system.ubiquitin-fold protein conjugation.CULLIN-based E3 ubiquitin ligase activities.CUL3-based E3 ubiquitin ligase complexes.BTB/POZ substrate adaptor component activities.substrate adaptor	mercator4v7.0: substrate adaptor of CUL3-based E3 ubiquitin ligase complex & prot-scriber: btb domain containing protein & swissprot: BTB/POZ domain-containing protein At3g50780 OS=Arabidopsis thaliana & original description: none	-9.3747	4.41136491520806e-08	-8.11662	4.54726251089812e-05	4507	6875
TRGpnl4xsex28038	19.2.2.12.4.2.19	Protein homeostasis.ubiquitin-proteasome system.ubiquitin-fold protein conjugation.CULLIN-based E3 ubiquitin ligase activities.CUL3-based E3 ubiquitin ligase complexes.BTB/POZ substrate adaptor component activities.substrate adaptor	mercator4v7.0: substrate adaptor of CUL3-based E3 ubiquitin ligase complex & prot-scriber: btb domain containing protein & swissprot: BTB/POZ domain-containing protein At3g50780 OS=Arabidopsis thaliana & original description: none	10.944	0.0133479	9.15313	3.85972306263022e-06	22798	1745
TRGpnl4xsex28445	19.2.2.12.4.2.19	Protein homeostasis.ubiquitin-proteasome system.ubiquitin-fold protein conjugation.CULLIN-based E3 ubiquitin ligase activities.CUL3-based E3 ubiquitin ligase complexes.BTB/POZ substrate adaptor component activities.substrate adaptor	mercator4v7.0: substrate adaptor of CUL3-based E3 ubiquitin ligase complex & prot-scriber: btb poz domain containing protein & swissprot: BTB/POZ domain-containing protein At2g13690 OS=Arabidopsis thaliana & original description: none	2.27418	0.0335361	2.14138	0.0228933	26471	24776
TRGpnl4xsex57730	19.2.2.12.4.2.19	Protein homeostasis.ubiquitin-proteasome system.ubiquitin-fold protein conjugation.CULLIN-based E3 ubiquitin ligase activities.CUL3-based E3 ubiquitin ligase complexes.BTB/POZ substrate adaptor component activities.substrate adaptor	mercator4v7.0: substrate adaptor of CUL3-based E3 ubiquitin ligase complex & prot-scriber: btb domain containing protein & swissprot: BTB/POZ domain-containing protein At1g63850 OS=Arabidopsis thaliana & original description: none	6.99619	0.00357542	5.19452	0.000219906	18592	10878
TRGpnl4xsex13621	19.2.2.12.4.2.21	Protein homeostasis.ubiquitin-proteasome system.ubiquitin-fold protein conjugation.CULLIN-based E3 ubiquitin ligase activities.CUL3-based E3 ubiquitin ligase complexes.BTB/POZ substrate adaptor component activities.substrate adaptor *(ARIA)	mercator4v7.0: substrate adaptor *(ARIA) of CUL3-based E3 ubiquitin ligase complex & prot-scriber: ankyrin repeat and btb domain containing protein & swissprot: ARM REPEAT PROTEIN INTERACTING WITH ABF2 OS=Arabidopsis thaliana & original description: none	3.50776	0.00168471	3.81892	0.030855	16597	25870
TRGpnl2xsex47763	19.2.2.12.4.2.24	Protein homeostasis.ubiquitin-proteasome system.ubiquitin-fold protein conjugation.CULLIN-based E3 ubiquitin ligase activities.CUL3-based E3 ubiquitin ligase complexes.BTB/POZ substrate adaptor component activities.substrate adaptor	mercator4v7.0: substrate adaptor of CUL3-based E3 ubiquitin ligase complex & prot-scriber: btb poz domain containing adapter for cul mediated rhoa degradation protein & swissprot: FH protein interacting protein FIP2 OS=Arabidopsis thaliana & original description: none	-4.73407	0.0136983	-3.37478	0.0209183	22887	24484
TRGpnl4xsex26867	19.2.2.12.4.2.24	Protein homeostasis.ubiquitin-proteasome system.ubiquitin-fold protein conjugation.CULLIN-based E3 ubiquitin ligase activities.CUL3-based E3 ubiquitin ligase complexes.BTB/POZ substrate adaptor component activities.substrate adaptor	mercator4v7.0: substrate adaptor of CUL3-based E3 ubiquitin ligase complex & prot-scriber: btb poz domain containing adapter for cul mediated rhoa degradation protein & swissprot: FH protein interacting protein FIP2 OS=Arabidopsis thaliana & original description: none	8.76866	1.63328777001407e-17	7.02688	6.35072199206928e-06	882	2552
TRGpnl2xsex36901	19.2.2.12.5.2	Protein homeostasis.ubiquitin-proteasome system.ubiquitin-fold protein conjugation.CULLIN-based E3 ubiquitin ligase activities.CUL4-based E3 ubiquitin ligase complexes.core adaptor component *(DDB1)	mercator4v7.0: core adaptor component *(DDB1) of CUL4-based E3 ubiquitin ligase complexes & prot-scriber: dna damage binding protein & swissprot: DNA damage-binding protein 1 OS=Oryza sativa subsp. japonica & original description: none	-11.1594	2.04423956332363e-09	-9.96525	1.30719368352651e-05	3508	3941
TRGpnl4xsex12231	19.2.2.12.5.2	Protein homeostasis.ubiquitin-proteasome system.ubiquitin-fold protein conjugation.CULLIN-based E3 ubiquitin ligase activities.CUL4-based E3 ubiquitin ligase complexes.core adaptor component *(DDB1)	mercator4v7.0: core adaptor component *(DDB1) of CUL4-based E3 ubiquitin ligase complexes & prot-scriber: dna damage binding protein & swissprot: DNA damage-binding protein 1 OS=Oryza sativa subsp. japonica & original description: none	9.45482	0.000898291	9.78747	6.37951045803453e-06	15163	2558
TRGpnl4xsex20687	19.2.2.12.5.3.1	Protein homeostasis.ubiquitin-proteasome system.ubiquitin-fold protein conjugation.CULLIN-based E3 ubiquitin ligase activities.CUL4-based E3 ubiquitin ligase complexes.DCAF substrate adaptor component activities.substrate adaptor *(OZS3)	mercator4v7.0: substrate adaptor *(OZS3) of CUL4-DDB1 E3 ubiquitin ligase complex & prot-scriber: rich wd repeat containing protein & swissprot: no annotation & original description: none	3.06622	0.00161335	3.21641	0.0107896	16485.5	22393
TRGpnl4xsex8419	19.2.2.12.5.3.2	Protein homeostasis.ubiquitin-proteasome system.ubiquitin-fold protein conjugation.CULLIN-based E3 ubiquitin ligase activities.CUL4-based E3 ubiquitin ligase complexes.DCAF substrate adaptor component activities.substrate adaptor *(ABD1)	mercator4v7.0: substrate adaptor *(ABD1) & prot-scriber: ddb and cul associated factor isoform x1 & swissprot: Protein ALTERED SEED GERMINATION 2 OS=Arabidopsis thaliana & original description: none	6.64262	0.0384685	6.9537	0.000174502	26991	10246.5
TRGpnl4xsex23263	19.2.2.12.5.3.2	Protein homeostasis.ubiquitin-proteasome system.ubiquitin-fold protein conjugation.CULLIN-based E3 ubiquitin ligase activities.CUL4-based E3 ubiquitin ligase complexes.DCAF substrate adaptor component activities.substrate adaptor *(ABD1)	mercator4v7.0: substrate adaptor *(ABD1) & prot-scriber: ddb and cul associated factor protein & swissprot: Protein ALTERED SEED GERMINATION 2 OS=Arabidopsis thaliana & original description: none	7.71114	0.00123004	5.95495	5.24247622863495e-05	15845	7204
TRGpnl4xsex19451	19.2.2.12.5.3.4	Protein homeostasis.ubiquitin-proteasome system.ubiquitin-fold protein conjugation.CULLIN-based E3 ubiquitin ligase activities.CUL4-based E3 ubiquitin ligase complexes.DCAF substrate adaptor component activities.substrate adaptor *(ASG2)	mercator4v7.0: substrate adaptor *(ASG2) & prot-scriber: mouse wd repeat containing protein & swissprot: Protein ALTERED SEED GERMINATION 2 OS=Arabidopsis thaliana & original description: none	8.19392	4.94116867260228e-06	7.93474	4.1755067793978e-05	7469	6644
TRGpnl2xsex25239	19.2.2.12.5.3.7	Protein homeostasis.ubiquitin-proteasome system.ubiquitin-fold protein conjugation.CULLIN-based E3 ubiquitin ligase activities.CUL4-based E3 ubiquitin ligase complexes.DCAF substrate adaptor component activities.substrate adaptor	mercator4v7.0: substrate adaptor of CUL4-based E3 ubiquitin ligase complex & prot-scriber: duf 2415 domain containing protein & swissprot: no annotation & original description: none	-5.92259	4.41182317286484e-06	-6.11257	0.00254767	7363	18019
TRGpnl4xsex24818	19.2.2.12.5.3.7	Protein homeostasis.ubiquitin-proteasome system.ubiquitin-fold protein conjugation.CULLIN-based E3 ubiquitin ligase activities.CUL4-based E3 ubiquitin ligase complexes.DCAF substrate adaptor component activities.substrate adaptor	mercator4v7.0: substrate adaptor of CUL4-based E3 ubiquitin ligase complex & prot-scriber: duf 2415 domain containing protein & swissprot: no annotation & original description: none	2.36651	0.00072336	2.00944	0.0291302	14659	25602
TRGpnl4xsex44595	19.2.2.12.5.3.7	Protein homeostasis.ubiquitin-proteasome system.ubiquitin-fold protein conjugation.CULLIN-based E3 ubiquitin ligase activities.CUL4-based E3 ubiquitin ligase complexes.DCAF substrate adaptor component activities.substrate adaptor	mercator4v7.0: substrate adaptor of CUL4-based E3 ubiquitin ligase complex & prot-scriber: duf 2415 domain containing protein & swissprot: no annotation & original description: none	9.75908	0.00411159	7.9681	7.72560779407038e-06	18991	2929
TRGpnl4xsex44600	19.2.2.12.5.3.7	Protein homeostasis.ubiquitin-proteasome system.ubiquitin-fold protein conjugation.CULLIN-based E3 ubiquitin ligase activities.CUL4-based E3 ubiquitin ligase complexes.DCAF substrate adaptor component activities.substrate adaptor	mercator4v7.0: substrate adaptor of CUL4-based E3 ubiquitin ligase complex & prot-scriber: duf 2415 domain containing protein & swissprot: no annotation & original description: none	8.91327	0.0183587	7.15154	8.52594223928679e-06	24014	3120
TRGpnl4xsex44602	19.2.2.12.5.3.7	Protein homeostasis.ubiquitin-proteasome system.ubiquitin-fold protein conjugation.CULLIN-based E3 ubiquitin ligase activities.CUL4-based E3 ubiquitin ligase complexes.DCAF substrate adaptor component activities.substrate adaptor	mercator4v7.0: substrate adaptor of CUL4-based E3 ubiquitin ligase complex & prot-scriber: duf 2415 domain containing protein & swissprot: no annotation & original description: none	7.32642	0.0251944	5.56355	0.000147737	25282.5	9804
TRGpnl4xsex67728	19.2.2.12.5.3.7	Protein homeostasis.ubiquitin-proteasome system.ubiquitin-fold protein conjugation.CULLIN-based E3 ubiquitin ligase activities.CUL4-based E3 ubiquitin ligase complexes.DCAF substrate adaptor component activities.substrate adaptor	mercator4v7.0: substrate adaptor of CUL4-based E3 ubiquitin ligase complex & prot-scriber: duf 2415 domain containing protein & swissprot: no annotation & original description: none	5.12569	0.00038318	7.25833	0.00129045	13316	15876
TRGpnl4xapo42307	19.2.2.12.5.3.7	Protein homeostasis.ubiquitin-proteasome system.ubiquitin-fold protein conjugation.CULLIN-based E3 ubiquitin ligase activities.CUL4-based E3 ubiquitin ligase complexes.DCAF substrate adaptor component activities.substrate adaptor	mercator4v7.0: substrate adaptor of CUL4-based E3 ubiquitin ligase complex & prot-scriber: duf 2415 domain containing protein & swissprot: no annotation & original description: none	6.48089	0.00741026	4.2447	0.0130302	20816	22991
TRGpnl2xsex7014	19.2.2.12.5.3.10	Protein homeostasis.ubiquitin-proteasome system.ubiquitin-fold protein conjugation.CULLIN-based E3 ubiquitin ligase activities.CUL4-based E3 ubiquitin ligase complexes.DCAF substrate adaptor component activities.substrate adaptor *(BchD/GFS12)	mercator4v7.0: substrate adaptor *(BchD/GFS12) of CUL4-based E3 ubiquitin ligase complex & prot-scriber: mouse wd repeat and fyve domain containing protein & swissprot: Protein GFS12 OS=Arabidopsis thaliana & original description: none	-7.34067	9.62378662766779e-06	-6.1693	0.000129827	8149.5	9461
TRGpnl4xsex46896	19.2.2.12.5.3.10	Protein homeostasis.ubiquitin-proteasome system.ubiquitin-fold protein conjugation.CULLIN-based E3 ubiquitin ligase activities.CUL4-based E3 ubiquitin ligase complexes.DCAF substrate adaptor component activities.substrate adaptor *(BchD/GFS12)	mercator4v7.0: substrate adaptor *(BchD/GFS12) of CUL4-based E3 ubiquitin ligase complex & prot-scriber: mouse wd repeat and fyve domain containing protein & swissprot: Protein GFS12 OS=Arabidopsis thaliana & original description: none	8.11177	2.89574637494028e-05	6.38379	1.82908895849675e-05	9435	4633.5
TRGpnl4xsex46897	19.2.2.12.5.3.10	Protein homeostasis.ubiquitin-proteasome system.ubiquitin-fold protein conjugation.CULLIN-based E3 ubiquitin ligase activities.CUL4-based E3 ubiquitin ligase complexes.DCAF substrate adaptor component activities.substrate adaptor *(BchD/GFS12)	mercator4v7.0: substrate adaptor *(BchD/GFS12) of CUL4-based E3 ubiquitin ligase complex & prot-scriber: mouse wd repeat and fyve domain containing protein & swissprot: Protein GFS12 OS=Arabidopsis thaliana & original description: none	4.43122	0.0344786	3.93658	0.0236066	26579	24876
TRGpnl4xapo23757	19.2.2.12.5.3.12	Protein homeostasis.ubiquitin-proteasome system.ubiquitin-fold protein conjugation.CULLIN-based E3 ubiquitin ligase activities.CUL4-based E3 ubiquitin ligase complexes.DCAF substrate adaptor component activities.substrate adaptor	mercator4v7.0: substrate adaptor of CUL4-based E3 ubiquitin ligase complex & prot-scriber: bromo domain containing protein & swissprot: Dynein assembly factor with WD repeat domains 1 OS=Chlamydomonas reinhardtii & original description: none	4.76912	0.000102558	5.74704	0.00467915	11047	19903
TRGpnl2xsex14997	19.2.2.12.5.3.13	Protein homeostasis.ubiquitin-proteasome system.ubiquitin-fold protein conjugation.CULLIN-based E3 ubiquitin ligase activities.CUL4-based E3 ubiquitin ligase complexes.DCAF substrate adaptor component activities.substrate adaptor	mercator4v7.0: substrate adaptor of CUL4-based E3 ubiquitin ligase complex & prot-scriber: rav1p c domain containing protein & swissprot: no annotation & original description: none	-7.15888	1.3678407941195e-05	-6.77071	8.02166359011749e-05	8546.5	8241
TRGpnl4xsex46505	19.2.2.12.5.3.13	Protein homeostasis.ubiquitin-proteasome system.ubiquitin-fold protein conjugation.CULLIN-based E3 ubiquitin ligase activities.CUL4-based E3 ubiquitin ligase complexes.DCAF substrate adaptor component activities.substrate adaptor	mercator4v7.0: substrate adaptor of CUL4-based E3 ubiquitin ligase complex & prot-scriber: rav1p c domain containing protein & swissprot: no annotation & original description: none	4.78585	0.000835091	5.2759	0.00141027	14997.5	16150.5
TRGpnl2xsex54385	19.2.2.12.5.3.15	Protein homeostasis.ubiquitin-proteasome system.ubiquitin-fold protein conjugation.CULLIN-based E3 ubiquitin ligase activities.CUL4-based E3 ubiquitin ligase complexes.DCAF substrate adaptor component activities.substrate adaptor *(HTD1/DWD1)	mercator4v7.0: substrate adaptor *(HTD1/DWD1) of CUL4-based E3 ubiquitin ligase complex & prot-scriber: caf1c h4 bd domain containing protein & swissprot: Protein HEAT STRESS TOLERANT DWD 1 OS=Arabidopsis thaliana & original description: none	-7.84901	1.04941203817534e-10	-7.80202	3.00057899232362e-05	2771	5830
TRGpnl4xsex24347	19.2.2.12.5.3.15	Protein homeostasis.ubiquitin-proteasome system.ubiquitin-fold protein conjugation.CULLIN-based E3 ubiquitin ligase activities.CUL4-based E3 ubiquitin ligase complexes.DCAF substrate adaptor component activities.substrate adaptor *(HTD1/DWD1)	mercator4v7.0: substrate adaptor *(HTD1/DWD1) of CUL4-based E3 ubiquitin ligase complex & prot-scriber: caf1c h4 bd domain containing protein & swissprot: Protein HEAT STRESS TOLERANT DWD 1 OS=Arabidopsis thaliana & original description: none	10.404	0.000174085	8.66939	1.28318013006355e-06	11890.5	339.5
TRGpnl4xsex24353	19.2.2.12.5.3.15	Protein homeostasis.ubiquitin-proteasome system.ubiquitin-fold protein conjugation.CULLIN-based E3 ubiquitin ligase activities.CUL4-based E3 ubiquitin ligase complexes.DCAF substrate adaptor component activities.substrate adaptor *(HTD1/DWD1)	mercator4v7.0: substrate adaptor *(HTD1/DWD1) of CUL4-based E3 ubiquitin ligase complex & prot-scriber: caf1c h4 bd domain containing protein & swissprot: Protein HEAT STRESS TOLERANT DWD 1 OS=Arabidopsis thaliana & original description: none	8.28814	0.0063177	6.54226	1.9184508596561e-05	20320	4743
TRGpnl4xapo26285	19.2.2.12.5.3.15	Protein homeostasis.ubiquitin-proteasome system.ubiquitin-fold protein conjugation.CULLIN-based E3 ubiquitin ligase activities.CUL4-based E3 ubiquitin ligase complexes.DCAF substrate adaptor component activities.substrate adaptor *(HTD1/DWD1)	mercator4v7.0: substrate adaptor *(HTD1/DWD1) of CUL4-based E3 ubiquitin ligase complex & prot-scriber: caf1c h4 bd domain containing protein & swissprot: Protein HEAT STRESS TOLERANT DWD 1 OS=Arabidopsis thaliana & original description: none	3.75464	0.000839381	5.05106	0.00612533	15007	20721
TRGpnl2xsex13040	19.2.2.12.5.3.17	Protein homeostasis.ubiquitin-proteasome system.ubiquitin-fold protein conjugation.CULLIN-based E3 ubiquitin ligase activities.CUL4-based E3 ubiquitin ligase complexes.DCAF substrate adaptor component activities.substrate adaptor	mercator4v7.0: substrate adaptor of CUL4-based E3 ubiquitin ligase complex & prot-scriber: actin interacting protein & swissprot: Actin-interacting protein 1-2 OS=Arabidopsis thaliana & original description: none	-8.67935	6.9552951492917e-08	-7.5094	1.45144820026191e-05	4689	4152.5
TRGpnl2xsex13042	19.2.2.12.5.3.17	Protein homeostasis.ubiquitin-proteasome system.ubiquitin-fold protein conjugation.CULLIN-based E3 ubiquitin ligase activities.CUL4-based E3 ubiquitin ligase complexes.DCAF substrate adaptor component activities.substrate adaptor	mercator4v7.0: substrate adaptor of CUL4-based E3 ubiquitin ligase complex & prot-scriber: actin interacting protein & swissprot: Actin-interacting protein 1-1 OS=Arabidopsis thaliana & original description: none	5.38826	1.76300848285229e-05	4.88429	0.00306457	8835	18624
TRGpnl4xsex48240	19.2.2.12.5.3.17	Protein homeostasis.ubiquitin-proteasome system.ubiquitin-fold protein conjugation.CULLIN-based E3 ubiquitin ligase activities.CUL4-based E3 ubiquitin ligase complexes.DCAF substrate adaptor component activities.substrate adaptor	mercator4v7.0: substrate adaptor of CUL4-based E3 ubiquitin ligase complex & prot-scriber: actin interacting protein & swissprot: Actin-interacting protein 1-2 OS=Arabidopsis thaliana & original description: none	8.49931	0.00128717	7.68152	4.66310737612194e-05	15947	6920
TRGpnl4xsex48243	19.2.2.12.5.3.17	Protein homeostasis.ubiquitin-proteasome system.ubiquitin-fold protein conjugation.CULLIN-based E3 ubiquitin ligase activities.CUL4-based E3 ubiquitin ligase complexes.DCAF substrate adaptor component activities.substrate adaptor	mercator4v7.0: substrate adaptor of CUL4-based E3 ubiquitin ligase complex & prot-scriber: actin interacting protein & swissprot: Actin-interacting protein 1-2 OS=Arabidopsis thaliana & original description: none	3.7856	1.78657713496497e-05	3.31122	0.0214382	8862	24564
TRGpnl2xsex16313	19.2.2.12.5.3.19	Protein homeostasis.ubiquitin-proteasome system.ubiquitin-fold protein conjugation.CULLIN-based E3 ubiquitin ligase activities.CUL4-based E3 ubiquitin ligase complexes.DCAF substrate adaptor component activities.substrate adaptor	mercator4v7.0: substrate adaptor of CUL4-based E3 ubiquitin ligase complex & prot-scriber: ddb and cul associated factor homolog & swissprot: LEC14B protein OS=Lithospermum erythrorhizon & original description: none	-7.06701	9.93342360300664e-05	-5.60467	0.00104208	11007.5	15252
TRGpnl2xsex16314	19.2.2.12.5.3.19	Protein homeostasis.ubiquitin-proteasome system.ubiquitin-fold protein conjugation.CULLIN-based E3 ubiquitin ligase activities.CUL4-based E3 ubiquitin ligase complexes.DCAF substrate adaptor component activities.substrate adaptor	mercator4v7.0: substrate adaptor of CUL4-based E3 ubiquitin ligase complex & prot-scriber: ddb and cul associated factor homolog & swissprot: LEC14B protein OS=Lithospermum erythrorhizon & original description: none	-8.69876	9.42614846943752e-08	-7.38423	0.000116917	4812	9190
TRGpnl2xsex16316	19.2.2.12.5.3.19	Protein homeostasis.ubiquitin-proteasome system.ubiquitin-fold protein conjugation.CULLIN-based E3 ubiquitin ligase activities.CUL4-based E3 ubiquitin ligase complexes.DCAF substrate adaptor component activities.substrate adaptor	mercator4v7.0: substrate adaptor of CUL4-based E3 ubiquitin ligase complex & prot-scriber: lec14b homolog & swissprot: LEC14B homolog OS=Prunus armeniaca & original description: none	-10.9365	2.02892672082047e-08	-9.69022	4.18052918071176e-05	4222.5	6651.5
TRGpnl2xsex38428	19.2.2.12.5.3.19	Protein homeostasis.ubiquitin-proteasome system.ubiquitin-fold protein conjugation.CULLIN-based E3 ubiquitin ligase activities.CUL4-based E3 ubiquitin ligase complexes.DCAF substrate adaptor component activities.substrate adaptor	mercator4v7.0: substrate adaptor of CUL4-based E3 ubiquitin ligase complex & prot-scriber: lec14b homolog & swissprot: LEC14B homolog OS=Prunus armeniaca & original description: none	-8.90698	1.06372492983862e-10	-7.68407	7.1650091762281e-05	2773	7965
TRGpnl2xsex38429	19.2.2.12.5.3.19	Protein homeostasis.ubiquitin-proteasome system.ubiquitin-fold protein conjugation.CULLIN-based E3 ubiquitin ligase activities.CUL4-based E3 ubiquitin ligase complexes.DCAF substrate adaptor component activities.substrate adaptor	mercator4v7.0: substrate adaptor of CUL4-based E3 ubiquitin ligase complex & prot-scriber: lec14b homolog & swissprot: LEC14B homolog OS=Prunus armeniaca & original description: none	-5.7561	2.7963748443383e-18	-5.71985	0.0326493	774	26086
TRGpnl2xsex38756	19.2.2.12.5.3.19	Protein homeostasis.ubiquitin-proteasome system.ubiquitin-fold protein conjugation.CULLIN-based E3 ubiquitin ligase activities.CUL4-based E3 ubiquitin ligase complexes.DCAF substrate adaptor component activities.substrate adaptor	mercator4v7.0: substrate adaptor of CUL4-based E3 ubiquitin ligase complex & prot-scriber: lec14b homolog & swissprot: LEC14B homolog OS=Prunus armeniaca & original description: none	-2.23287	0.000142673	-2.45573	0.0245703	11571	25016
TRGpnl4xsex12451	19.2.2.12.5.3.19	Protein homeostasis.ubiquitin-proteasome system.ubiquitin-fold protein conjugation.CULLIN-based E3 ubiquitin ligase activities.CUL4-based E3 ubiquitin ligase complexes.DCAF substrate adaptor component activities.substrate adaptor	mercator4v7.0: substrate adaptor of CUL4-based E3 ubiquitin ligase complex & prot-scriber: lec14b homolog & swissprot: LEC14B homolog OS=Prunus armeniaca & original description: none	4.70321	7.5057331433846e-12	4.61744	0.000172215	2282.5	10209
TRGpnl4xsex51939	19.2.2.12.5.3.19	Protein homeostasis.ubiquitin-proteasome system.ubiquitin-fold protein conjugation.CULLIN-based E3 ubiquitin ligase activities.CUL4-based E3 ubiquitin ligase complexes.DCAF substrate adaptor component activities.substrate adaptor	mercator4v7.0: substrate adaptor of CUL4-based E3 ubiquitin ligase complex & prot-scriber: ddb and cul associated factor homolog & swissprot: LEC14B homolog OS=Prunus armeniaca & original description: none	7.5603	0.00643777	6.03751	8.16646848579732e-05	20384	8276.5
TRGpnl4xsex51940	19.2.2.12.5.3.19	Protein homeostasis.ubiquitin-proteasome system.ubiquitin-fold protein conjugation.CULLIN-based E3 ubiquitin ligase activities.CUL4-based E3 ubiquitin ligase complexes.DCAF substrate adaptor component activities.substrate adaptor	mercator4v7.0: substrate adaptor of CUL4-based E3 ubiquitin ligase complex & prot-scriber: lec14b homolog & swissprot: LEC14B homolog OS=Prunus armeniaca & original description: none	5.56545	9.62605168407433e-14	5.46573	0.000727331	1673.5	14198
TRGpnl4xsex51941	19.2.2.12.5.3.19	Protein homeostasis.ubiquitin-proteasome system.ubiquitin-fold protein conjugation.CULLIN-based E3 ubiquitin ligase activities.CUL4-based E3 ubiquitin ligase complexes.DCAF substrate adaptor component activities.substrate adaptor	mercator4v7.0: substrate adaptor of CUL4-based E3 ubiquitin ligase complex & prot-scriber: lec14b homolog & swissprot: LEC14B homolog OS=Prunus armeniaca & original description: none	10.7529	1.24279171859604e-26	8.99775	1.26880389835838e-06	227	325
TRGpnl4xsex51943	19.2.2.12.5.3.19	Protein homeostasis.ubiquitin-proteasome system.ubiquitin-fold protein conjugation.CULLIN-based E3 ubiquitin ligase activities.CUL4-based E3 ubiquitin ligase complexes.DCAF substrate adaptor component activities.substrate adaptor	mercator4v7.0: substrate adaptor of CUL4-based E3 ubiquitin ligase complex & prot-scriber: ddb and cul associated factor homolog & swissprot: LEC14B homolog OS=Prunus armeniaca & original description: none	8.90377	0.00627057	7.16375	4.34543571620437e-06	20292	1936
TRGpnl4xsex51954	19.2.2.12.5.3.19	Protein homeostasis.ubiquitin-proteasome system.ubiquitin-fold protein conjugation.CULLIN-based E3 ubiquitin ligase activities.CUL4-based E3 ubiquitin ligase complexes.DCAF substrate adaptor component activities.substrate adaptor	mercator4v7.0: substrate adaptor of CUL4-based E3 ubiquitin ligase complex & prot-scriber: lec14b homolog & swissprot: LEC14B protein OS=Lithospermum erythrorhizon & original description: none	11.1977	2.60185897546038e-20	9.4546	1.1765527220731e-06	549	113.5
TRGpnl4xapo15415	19.2.2.12.5.3.19	Protein homeostasis.ubiquitin-proteasome system.ubiquitin-fold protein conjugation.CULLIN-based E3 ubiquitin ligase activities.CUL4-based E3 ubiquitin ligase complexes.DCAF substrate adaptor component activities.substrate adaptor	mercator4v7.0: substrate adaptor of CUL4-based E3 ubiquitin ligase complex & prot-scriber: lec14b homolog & swissprot: LEC14B homolog OS=Prunus armeniaca & original description: none	-10.0341	5.37581721078647e-10	-8.71305	4.42249398085877e-05	3114	6813
TRGpnl4xapo47880	19.2.2.12.5.3.19	Protein homeostasis.ubiquitin-proteasome system.ubiquitin-fold protein conjugation.CULLIN-based E3 ubiquitin ligase activities.CUL4-based E3 ubiquitin ligase complexes.DCAF substrate adaptor component activities.substrate adaptor	mercator4v7.0: substrate adaptor of CUL4-based E3 ubiquitin ligase complex & prot-scriber: ddb and cul associated factor homolog & swissprot: LEC14B protein OS=Lithospermum erythrorhizon & original description: none	8.59485	2.4402757094409e-19	6.82528	1.66538376837314e-05	647	4433
TRGpnl2xsex61169	19.2.2.12.5.3.20.1	Protein homeostasis.ubiquitin-proteasome system.ubiquitin-fold protein conjugation.CULLIN-based E3 ubiquitin ligase activities.CUL4-based E3 ubiquitin ligase complexes.DCAF substrate adaptor component activities.COP1-SPA substrate adaptor module.component *(COP1)	mercator4v7.0: component *(COP1) of substrate adaptor module of CUL4-based ubiquitin ligase complex & prot-scriber: ring type domain containing protein & swissprot: E3 ubiquitin-protein ligase COP1 OS=Arabidopsis thaliana & original description: none	-2.94266	0.00634458	-3.69807	0.0116676	20341.5	22630.5
TRGpnl4xapo32364	19.2.2.12.5.3.20.1	Protein homeostasis.ubiquitin-proteasome system.ubiquitin-fold protein conjugation.CULLIN-based E3 ubiquitin ligase activities.CUL4-based E3 ubiquitin ligase complexes.DCAF substrate adaptor component activities.COP1-SPA substrate adaptor module.component *(COP1)	mercator4v7.0: component *(COP1) of substrate adaptor module of CUL4-based ubiquitin ligase complex & prot-scriber: ring type domain containing protein & swissprot: E3 ubiquitin-protein ligase COP1 OS=Arabidopsis thaliana & original description: none	-7.82615	1.80435793066582e-18	-8.66759	0.000276198	744	11537.5
TRGpnl2xsex8134	19.2.2.12.5.3.20.2	Protein homeostasis.ubiquitin-proteasome system.ubiquitin-fold protein conjugation.CULLIN-based E3 ubiquitin ligase activities.CUL4-based E3 ubiquitin ligase complexes.DCAF substrate adaptor component activities.COP1-SPA substrate adaptor module.regulator component *(SPA)	mercator4v7.0: component *(SPA) of substrate adaptor module of CUL4-based ubiquitin ligase complex & prot-scriber: protein kinase domain containing & swissprot: Protein SPA1-RELATED 3 OS=Arabidopsis thaliana & original description: none	-4.86746	0.00658978	-6.84864	0.0234328	20449	24855
TRGpnl4xsex45329	19.2.2.12.5.3.20.2	Protein homeostasis.ubiquitin-proteasome system.ubiquitin-fold protein conjugation.CULLIN-based E3 ubiquitin ligase activities.CUL4-based E3 ubiquitin ligase complexes.DCAF substrate adaptor component activities.COP1-SPA substrate adaptor module.regulator component *(SPA)	mercator4v7.0: component *(SPA) of substrate adaptor module of CUL4-based ubiquitin ligase complex & prot-scriber: protein kinase domain containing & swissprot: Protein SPA1-RELATED 3 OS=Arabidopsis thaliana & original description: none	11.821	1.64254889936762e-06	10.0574	1.98688081742756e-06	6547	838
TRGpnl4xapo12768	19.2.2.12.5.3.20.2	Protein homeostasis.ubiquitin-proteasome system.ubiquitin-fold protein conjugation.CULLIN-based E3 ubiquitin ligase activities.CUL4-based E3 ubiquitin ligase complexes.DCAF substrate adaptor component activities.COP1-SPA substrate adaptor module.regulator component *(SPA)	mercator4v7.0: component *(SPA) of substrate adaptor module of CUL4-based ubiquitin ligase complex & prot-scriber: protein kinase domain containing & swissprot: Protein SPA1-RELATED 2 OS=Arabidopsis thaliana & original description: none	-10.0615	6.02626359090375e-09	-7.31521	0.0339524	3823	26247
TRGpnl4xapo51863	19.2.2.12.5.3.20.2	Protein homeostasis.ubiquitin-proteasome system.ubiquitin-fold protein conjugation.CULLIN-based E3 ubiquitin ligase activities.CUL4-based E3 ubiquitin ligase complexes.DCAF substrate adaptor component activities.COP1-SPA substrate adaptor module.regulator component *(SPA)	mercator4v7.0: component *(SPA) of substrate adaptor module of CUL4-based ubiquitin ligase complex & prot-scriber: protein kinase domain containing & swissprot: Protein SPA1-RELATED 3 OS=Arabidopsis thaliana & original description: none	3.82591	0.0157489	6.32497	0.0057926	23420	20523
TRGpnl4xsex41561	19.2.2.12.5.3.21.1	Protein homeostasis.ubiquitin-proteasome system.ubiquitin-fold protein conjugation.CULLIN-based E3 ubiquitin ligase activities.CUL4-based E3 ubiquitin ligase complexes.DCAF substrate adaptor component activities.COP10-DET1 substrate adaptor module.component *(COP10)	mercator4v7.0: component *(COP10) of CDDD substrate adaptor module of CUL4-based ubiquitin ligase complex & prot-scriber: ubiquitin conjugating enzyme e2 16 & swissprot: Constitutive photomorphogenesis protein 10 OS=Arabidopsis thaliana & original description: none	7.42751	0.00157819	5.66759	0.000113063	16435	9122
TRGpnl4xsex52738	19.2.2.12.5.3.21.2	Protein homeostasis.ubiquitin-proteasome system.ubiquitin-fold protein conjugation.CULLIN-based E3 ubiquitin ligase activities.CUL4-based E3 ubiquitin ligase complexes.DCAF substrate adaptor component activities.COP10-DET1 substrate adaptor module.component *(DET1)	mercator4v7.0: component *(DET1) of CDDD substrate adaptor module of CUL4-based ubiquitin ligase complex & prot-scriber: light mediated development protein det & swissprot: Light-mediated development protein DET1 OS=Solanum lycopersicum & original description: none	9.6137	0.0115544	7.82071	6.18020947341292e-06	22267	2504
TRGpnl2xsex16020	19.2.2.13.1	Protein homeostasis.ubiquitin-proteasome system.ubiquitin-fold protein conjugation.E4 polyubiquitination factor activities.E4 polyubiquitination factor *(UAP1/2)	mercator4v7.0: E4 polyubiquitination factor *(UAP1/2) & prot-scriber: duf 1421 domain containing protein & swissprot: no annotation & original description: none	-8.18713	1.36309871894369e-10	-8.0419	9.01781295280015e-05	2833	8512
TRGpnl4xsex49676	19.2.2.13.1	Protein homeostasis.ubiquitin-proteasome system.ubiquitin-fold protein conjugation.E4 polyubiquitination factor activities.E4 polyubiquitination factor *(UAP1/2)	mercator4v7.0: E4 polyubiquitination factor *(UAP1/2) & prot-scriber: duf 1421 domain containing protein & swissprot: no annotation & original description: none	3.43676	2.86772197322312e-09	3.12363	0.000448654	3586	12906
TRGpnl4xapo8384	19.2.2.13.2	Protein homeostasis.ubiquitin-proteasome system.ubiquitin-fold protein conjugation.E4 polyubiquitination factor activities.E4 SUMO chain-forming-ligase enzyme *(PIAL1/2)	mercator4v7.0: E4 SUMO chain-forming-ligase enzyme *(PIAL1/2) & prot-scriber: sp ring type domain containing protein & swissprot: E4 SUMO-protein ligase PIAL2 OS=Arabidopsis thaliana & original description: none	4.83703	7.14593195174536e-09	4.97139	0.0168125	3874.5	23776
TRGpnl2xsex76567	19.2.3.1.1.1	Protein homeostasis.ubiquitin-proteasome system.ubiquitin-fold protein deconjugation.UBQ deconjugation.UBP deubiquitinase activities.deubiquitinase *(UBP1-2)	mercator4v7.0: deubiquitinase *(UBP1-2) & prot-scriber: ubiquitin carboxyl terminal hydrolase & swissprot: Ubiquitin carboxyl-terminal hydrolase 2 OS=Arabidopsis thaliana & original description: none	-8.32302	1.40619971986703e-09	-7.12667	2.60979905987104e-05	3398	5497
TRGpnl2xsex53611	19.2.3.1.1.2	Protein homeostasis.ubiquitin-proteasome system.ubiquitin-fold protein deconjugation.UBQ deconjugation.UBP deubiquitinase activities.deubiquitinase *(UBP3-4)	mercator4v7.0: deubiquitinase *(UBP3-4) & prot-scriber: ubiquitin carboxyl terminal hydrolase 12 & swissprot: Ubiquitin carboxyl-terminal hydrolase 3 OS=Arabidopsis thaliana & original description: none	-3.5364	0.0244044	-6.31043	0.0104453	25161	22305
TRGpnl4xsex17647	19.2.3.1.1.2	Protein homeostasis.ubiquitin-proteasome system.ubiquitin-fold protein deconjugation.UBQ deconjugation.UBP deubiquitinase activities.deubiquitinase *(UBP3-4)	mercator4v7.0: deubiquitinase *(UBP3-4) & prot-scriber: ubiquitin carboxyl terminal hydrolase 12 & swissprot: Ubiquitin carboxyl-terminal hydrolase 3 OS=Arabidopsis thaliana & original description: none	7.51874	0.0044077	5.65649	0.000278327	19209.5	11562
TRGpnl4xsex17649	19.2.3.1.1.2	Protein homeostasis.ubiquitin-proteasome system.ubiquitin-fold protein deconjugation.UBQ deconjugation.UBP deubiquitinase activities.deubiquitinase *(UBP3-4)	mercator4v7.0: deubiquitinase *(UBP3-4) & prot-scriber: ubiquitin carboxyl terminal hydrolase 12 & swissprot: Ubiquitin carboxyl-terminal hydrolase 3 OS=Arabidopsis thaliana & original description: none	9.42824	0.000124595	7.69616	2.41696396557582e-06	11339	1092
TRGpnl4xapo28826	19.2.3.1.1.2	Protein homeostasis.ubiquitin-proteasome system.ubiquitin-fold protein deconjugation.UBQ deconjugation.UBP deubiquitinase activities.deubiquitinase *(UBP3-4)	mercator4v7.0: deubiquitinase *(UBP3-4) & prot-scriber: ubiquitin carboxyl terminal hydrolase 12 & swissprot: Ubiquitin carboxyl-terminal hydrolase 3 OS=Arabidopsis thaliana & original description: none	2.0677	0.000737201	2.05902	0.049693	14700.5	28024
TRGpnl4xapo30942	19.2.3.1.1.2	Protein homeostasis.ubiquitin-proteasome system.ubiquitin-fold protein deconjugation.UBQ deconjugation.UBP deubiquitinase activities.deubiquitinase *(UBP3-4)	mercator4v7.0: deubiquitinase *(UBP3-4) & prot-scriber: ubiquitin carboxyl terminal hydrolase 12 & swissprot: Ubiquitin carboxyl-terminal hydrolase 3 OS=Arabidopsis thaliana & original description: none	7.48185	1.06416075814106e-09	6.35034	4.41729359233309e-05	3318	6810.5
TRGpnl4xapo30943	19.2.3.1.1.2	Protein homeostasis.ubiquitin-proteasome system.ubiquitin-fold protein deconjugation.UBQ deconjugation.UBP deubiquitinase activities.deubiquitinase *(UBP3-4)	mercator4v7.0: deubiquitinase *(UBP3-4) & prot-scriber: ubiquitin carboxyl terminal hydrolase 12 & swissprot: Ubiquitin carboxyl-terminal hydrolase 3 OS=Arabidopsis thaliana & original description: none	6.20345	7.7862537885375e-07	4.6219	0.00191791	5977	17110
TRGpnl4xsex685	19.2.3.1.1.3	Protein homeostasis.ubiquitin-proteasome system.ubiquitin-fold protein deconjugation.UBQ deconjugation.UBP deubiquitinase activities.deubiquitinase *(UBP5/8-11)	mercator4v7.0: deubiquitinase *(UBP5/8-11) & prot-scriber: ubiquitin carboxyl terminal hydrolase & swissprot: Ubiquitin carboxyl-terminal hydrolase 5 OS=Arabidopsis thaliana & original description: none	3.76819	0.00261532	4.53471	0.00799002	17744.5	21540
TRGpnl4xapo2271	19.2.3.1.1.3	Protein homeostasis.ubiquitin-proteasome system.ubiquitin-fold protein deconjugation.UBQ deconjugation.UBP deubiquitinase activities.deubiquitinase *(UBP5/8-11)	mercator4v7.0: deubiquitinase *(UBP5/8-11) & prot-scriber: ubiquitin carboxyl terminal hydrolase & swissprot: Ubiquitin carboxyl-terminal hydrolase 5 OS=Arabidopsis thaliana & original description: none	7.30409	0.0199172	5.45134	0.000364329	24349	12334
TRGpnl4xapo28328	19.2.3.1.1.3	Protein homeostasis.ubiquitin-proteasome system.ubiquitin-fold protein deconjugation.UBQ deconjugation.UBP deubiquitinase activities.deubiquitinase *(UBP5/8-11)	mercator4v7.0: deubiquitinase *(UBP5/8-11) & prot-scriber: ubiquitin carboxyl terminal hydrolase & swissprot: Ubiquitin carboxyl-terminal hydrolase 10 OS=Arabidopsis thaliana & original description: none	-3.24673	1.92073379354659e-11	-3.59044	0.00765967	2446.5	21404
TRGpnl4xsex46491	19.2.3.1.1.4	Protein homeostasis.ubiquitin-proteasome system.ubiquitin-fold protein deconjugation.UBQ deconjugation.UBP deubiquitinase activities.deubiquitinase *(UBP6-7)	mercator4v7.0: deubiquitinase *(UBP6-7) & prot-scriber: mouse ubiquitin carboxyl terminal hydrolase & swissprot: Ubiquitin carboxyl-terminal hydrolase 6 OS=Arabidopsis thaliana & original description: none	5.71902	6.91629834290036e-08	5.92626	0.000556114	4687	13487
TRGpnl2xsex10541	19.2.3.1.1.5	Protein homeostasis.ubiquitin-proteasome system.ubiquitin-fold protein deconjugation.UBQ deconjugation.UBP deubiquitinase activities.deubiquitinase *(UBP12-13)	mercator4v7.0: deubiquitinase *(UBP12-13) & prot-scriber: ubiquitin carboxyl terminal hydrolase & swissprot: Ubiquitin C-terminal hydrolase 12 OS=Arabidopsis thaliana & original description: none	-3.18527	0.00293497	-6.36379	0.014954	18052	23408
TRGpnl2xsex57830	19.2.3.1.1.5	Protein homeostasis.ubiquitin-proteasome system.ubiquitin-fold protein deconjugation.UBQ deconjugation.UBP deubiquitinase activities.deubiquitinase *(UBP12-13)	mercator4v7.0: deubiquitinase *(UBP12-13) & prot-scriber: ubiquitin carboxyl terminal hydrolase & swissprot: Ubiquitin C-terminal hydrolase 12 OS=Arabidopsis thaliana & original description: none	-9.32671	2.65124813322755e-14	-9.11137	0.000519305	1509	13293.5
TRGpnl4xsex52297	19.2.3.1.1.5	Protein homeostasis.ubiquitin-proteasome system.ubiquitin-fold protein deconjugation.UBQ deconjugation.UBP deubiquitinase activities.deubiquitinase *(UBP12-13)	mercator4v7.0: deubiquitinase *(UBP12-13) & prot-scriber: ubiquitin carboxyl terminal hydrolase & swissprot: Ubiquitin C-terminal hydrolase 12 OS=Arabidopsis thaliana & original description: none	6.99795	0.0127427	7.83325	0.000144313	22622	9735
TRGpnl4xsex62953	19.2.3.1.1.5	Protein homeostasis.ubiquitin-proteasome system.ubiquitin-fold protein deconjugation.UBQ deconjugation.UBP deubiquitinase activities.deubiquitinase *(UBP12-13)	mercator4v7.0: deubiquitinase *(UBP12-13) & prot-scriber: ubiquitin carboxyl terminal hydrolase & swissprot: Ubiquitin C-terminal hydrolase 13 OS=Arabidopsis thaliana & original description: none	10.0782	5.2645265040951e-08	9.20858	2.51919694008921e-06	4573	1151
TRGpnl4xapo38112	19.2.3.1.1.5	Protein homeostasis.ubiquitin-proteasome system.ubiquitin-fold protein deconjugation.UBQ deconjugation.UBP deubiquitinase activities.deubiquitinase *(UBP12-13)	mercator4v7.0: deubiquitinase *(UBP12-13) & prot-scriber: ubiquitin carboxyl terminal hydrolase & swissprot: Ubiquitin C-terminal hydrolase 12 OS=Arabidopsis thaliana & original description: none	3.23012	0.00418468	4.52356	0.015466	19037	23523.5
TRGpnl4xsex11141	19.2.3.1.1.6	Protein homeostasis.ubiquitin-proteasome system.ubiquitin-fold protein deconjugation.UBQ deconjugation.UBP deubiquitinase activities.deubiquitinase *(UBP15-21)	mercator4v7.0: deubiquitinase *(UBP15-21) & prot-scriber: ubiquitin carboxyl terminal hydrolase 22 & swissprot: Ubiquitin carboxyl-terminal hydrolase 19 OS=Arabidopsis thaliana & original description: none	9.27185	0.00410912	7.52837	2.91895791225113e-06	18985	1364
TRGpnl4xsex35377	19.2.3.1.1.6	Protein homeostasis.ubiquitin-proteasome system.ubiquitin-fold protein deconjugation.UBQ deconjugation.UBP deubiquitinase activities.deubiquitinase *(UBP15-21)	mercator4v7.0: deubiquitinase *(UBP15-21) & prot-scriber: ubiquitin carboxyl terminal hydrolase protein & swissprot: Ubiquitin C-terminal hydrolase 15 OS=Oryza sativa subsp. japonica & original description: none	3.42609	0.00369558	4.52511	0.0258091	18683	25164
TRGpnl4xsex69554	19.2.3.1.1.6	Protein homeostasis.ubiquitin-proteasome system.ubiquitin-fold protein deconjugation.UBQ deconjugation.UBP deubiquitinase activities.deubiquitinase *(UBP15-21)	mercator4v7.0: deubiquitinase *(UBP15-21) & prot-scriber: ubiquitin carboxyl terminal hydrolase protein & swissprot: Ubiquitin carboxyl-terminal hydrolase 17 OS=Arabidopsis thaliana & original description: none	8.961	0.000742283	8.37139	4.98071830516398e-05	14718.5	7070
TRGpnl4xsex56052	19.2.3.1.1.7	Protein homeostasis.ubiquitin-proteasome system.ubiquitin-fold protein deconjugation.UBQ deconjugation.UBP deubiquitinase activities.deubiquitinase *(UBP22)	mercator4v7.0: ubiquitin-specific protease & prot-scriber: ubiquitin carboxyl terminal hydrolase 22 & swissprot: Ubiquitin C-terminal hydrolase 22 OS=Arabidopsis thaliana & original description: none	3.93741	0.0493966	4.33509	0.0290139	28001	25583.5
TRGpnl4xsex7056	19.2.3.1.1.8	Protein homeostasis.ubiquitin-proteasome system.ubiquitin-fold protein deconjugation.UBQ deconjugation.UBP deubiquitinase activities.deubiquitinase *(UBP23)	mercator4v7.0: deubiquitinase *(UBP23) & prot-scriber: inactive ubiquitin carboxyl terminal hydrolase protein & swissprot: Ubiquitin carboxyl-terminal hydrolase 23 OS=Arabidopsis thaliana & original description: none	4.64786	0.000973755	6.23438	0.00200131	15336	17240
TRGpnl4xapo11861	19.2.3.1.1.8	Protein homeostasis.ubiquitin-proteasome system.ubiquitin-fold protein deconjugation.UBQ deconjugation.UBP deubiquitinase activities.deubiquitinase *(UBP23)	mercator4v7.0: deubiquitinase *(UBP23) & prot-scriber: inactive ubiquitin carboxyl terminal hydrolase protein & swissprot: Ubiquitin carboxyl-terminal hydrolase 23 OS=Arabidopsis thaliana & original description: none	9.31223	0.000142224	6.73434	0.00246385	11565	17910.5
TRGpnl4xsex64068	19.2.3.1.1.11	Protein homeostasis.ubiquitin-proteasome system.ubiquitin-fold protein deconjugation.UBQ deconjugation.UBP deubiquitinase activities.deubiquitinase *(UBP26)	mercator4v7.0: deubiquitinase *(UBP26) & prot-scriber: mouse ubiquitin carboxyl terminal hydrolase & swissprot: Ubiquitin carboxyl-terminal hydrolase 26 OS=Oryza sativa subsp. indica & original description: none	8.17862	0.0001375	6.43079	1.38066605541048e-05	11506	4069.5
TRGpnl4xsex64069	19.2.3.1.1.11	Protein homeostasis.ubiquitin-proteasome system.ubiquitin-fold protein deconjugation.UBQ deconjugation.UBP deubiquitinase activities.deubiquitinase *(UBP26)	mercator4v7.0: deubiquitinase *(UBP26) & prot-scriber: ubiquitinyl hydrolase & swissprot: Ubiquitin carboxyl-terminal hydrolase 26 OS=Oryza sativa subsp. japonica & original description: none	8.79865	1.84465711795574e-13	7.05137	7.74761010296961e-06	1755	2941.5
TRGpnl4xapo62291	19.2.3.1.1.11	Protein homeostasis.ubiquitin-proteasome system.ubiquitin-fold protein deconjugation.UBQ deconjugation.UBP deubiquitinase activities.deubiquitinase *(UBP26)	mercator4v7.0: deubiquitinase *(UBP26) & prot-scriber: mouse ubiquitin carboxyl terminal hydrolase & swissprot: Ubiquitin carboxyl-terminal hydrolase 26 OS=Oryza sativa subsp. indica & original description: none	7.32887	1.09479679704011e-09	5.56756	0.000127514	3332.5	9407
TRGpnl4xsex69144	19.2.3.1.2.1	Protein homeostasis.ubiquitin-proteasome system.ubiquitin-fold protein deconjugation.UBQ deconjugation.OTU deubiquitinase activities.deubiquitinase *(OTU1)	mercator4v7.0: deubiquitinase *(OTU1) & prot-scriber: ubiquitin thioesterase & swissprot: OVARIAN TUMOR DOMAIN-containing deubiquitinating enzyme 1 OS=Arabidopsis thaliana & original description: none	9.17593	0.00118767	9.28838	1.80654589016303e-05	15754.5	4609
TRGpnl2xsex13373	19.2.3.1.2.3	Protein homeostasis.ubiquitin-proteasome system.ubiquitin-fold protein deconjugation.UBQ deconjugation.OTU deubiquitinase activities.deubiquitinase *(OTU3-4)	mercator4v7.0: deubiquitinase *(OTU3-4) & prot-scriber: otu domain containing protein & swissprot: OVARIAN TUMOR DOMAIN-containing deubiquitinating enzyme 4 OS=Arabidopsis thaliana & original description: none	-9.09937	1.12354529432466e-05	-6.7224	0.0135535	8338.5	23122
TRGpnl4xsex46796	19.2.3.1.2.3	Protein homeostasis.ubiquitin-proteasome system.ubiquitin-fold protein deconjugation.UBQ deconjugation.OTU deubiquitinase activities.deubiquitinase *(OTU3-4)	mercator4v7.0: deubiquitinase *(OTU3-4) & prot-scriber: otu domain containing protein & swissprot: OVARIAN TUMOR DOMAIN-containing deubiquitinating enzyme 4 OS=Arabidopsis thaliana & original description: none	7.4008	0.00132556	4.84057	0.00575533	16022	20506
TRGpnl4xsex46798	19.2.3.1.2.3	Protein homeostasis.ubiquitin-proteasome system.ubiquitin-fold protein deconjugation.UBQ deconjugation.OTU deubiquitinase activities.deubiquitinase *(OTU3-4)	mercator4v7.0: deubiquitinase *(OTU3-4) & prot-scriber: otu domain containing protein & swissprot: OVARIAN TUMOR DOMAIN-containing deubiquitinating enzyme 4 OS=Arabidopsis thaliana & original description: none	7.32615	3.02181782336186e-05	5.59904	8.32028997907574e-05	9490	8325.5
TRGpnl4xsex46810	19.2.3.1.2.3	Protein homeostasis.ubiquitin-proteasome system.ubiquitin-fold protein deconjugation.UBQ deconjugation.OTU deubiquitinase activities.deubiquitinase *(OTU3-4)	mercator4v7.0: deubiquitinase *(OTU3-4) & prot-scriber: otu domain containing protein & swissprot: OVARIAN TUMOR DOMAIN-containing deubiquitinating enzyme 4 OS=Arabidopsis thaliana & original description: none	24.5716	2.96410984411862e-12	8.07177	0.000279519	2155	11579.5
TRGpnl4xapo48493	19.2.3.1.2.3	Protein homeostasis.ubiquitin-proteasome system.ubiquitin-fold protein deconjugation.UBQ deconjugation.OTU deubiquitinase activities.deubiquitinase *(OTU3-4)	mercator4v7.0: deubiquitinase *(OTU3-4) & prot-scriber: otu domain containing protein & swissprot: OVARIAN TUMOR DOMAIN-containing deubiquitinating enzyme 4 OS=Arabidopsis thaliana & original description: none	-6.38573	0.000549685	-4.61637	0.0466389	14040	27670
TRGpnl4xapo48585	19.2.3.1.2.3	Protein homeostasis.ubiquitin-proteasome system.ubiquitin-fold protein deconjugation.UBQ deconjugation.OTU deubiquitinase activities.deubiquitinase *(OTU3-4)	mercator4v7.0: deubiquitinase *(OTU3-4) & prot-scriber: otu domain containing protein & swissprot: OVARIAN TUMOR DOMAIN-containing deubiquitinating enzyme 4 OS=Arabidopsis thaliana & original description: none	11.4778	3.4438106528522e-06	9.69425	2.81559778263633e-06	7156.5	1310
TRGpnl2xsex32958	19.2.3.1.2.5	Protein homeostasis.ubiquitin-proteasome system.ubiquitin-fold protein deconjugation.UBQ deconjugation.OTU deubiquitinase activities.deubiquitinase *(OTU6-12)	mercator4v7.0: deubiquitinase *(OTU6-12) & prot-scriber: otu domain containing protein 5 & swissprot: OVARIAN TUMOR DOMAIN-containing deubiquitinating enzyme 12 OS=Arabidopsis thaliana & original description: none	-3.09275	3.13370403648127e-05	-3.46561	0.00399626	9537	19434
TRGpnl2xsex32959	19.2.3.1.2.5	Protein homeostasis.ubiquitin-proteasome system.ubiquitin-fold protein deconjugation.UBQ deconjugation.OTU deubiquitinase activities.deubiquitinase *(OTU6-12)	mercator4v7.0: deubiquitinase *(OTU6-12) & prot-scriber: otu domain containing protein 5 & swissprot: OVARIAN TUMOR DOMAIN-containing deubiquitinating enzyme 12 OS=Arabidopsis thaliana & original description: none	-5.14045	0.00629814	-4.68032	0.0412689	20309	27053.5
TRGpnl4xsex21105	19.2.3.1.2.5	Protein homeostasis.ubiquitin-proteasome system.ubiquitin-fold protein deconjugation.UBQ deconjugation.OTU deubiquitinase activities.deubiquitinase *(OTU6-12)	mercator4v7.0: deubiquitinase *(OTU6-12) & prot-scriber: otu domain containing protein & swissprot: OVARIAN TUMOR DOMAIN-containing deubiquitinating enzyme 9 OS=Arabidopsis thaliana & original description: none	6.99842	0.00446991	5.04623	0.000734732	19263	14231
TRGpnl4xsex30167	19.2.3.1.2.5	Protein homeostasis.ubiquitin-proteasome system.ubiquitin-fold protein deconjugation.UBQ deconjugation.OTU deubiquitinase activities.deubiquitinase *(OTU6-12)	mercator4v7.0: deubiquitinase *(OTU6-12) & prot-scriber: otu domain containing protein & swissprot: OVARIAN TUMOR DOMAIN-containing deubiquitinating enzyme 11 OS=Arabidopsis thaliana & original description: none	10.8207	1.61990914959546e-05	9.07467	1.1765527220731e-06	8724	113.5
TRGpnl4xsex34809	19.2.3.1.2.5	Protein homeostasis.ubiquitin-proteasome system.ubiquitin-fold protein deconjugation.UBQ deconjugation.OTU deubiquitinase activities.deubiquitinase *(OTU6-12)	mercator4v7.0: deubiquitinase *(OTU6-12) & prot-scriber: otu domain containing protein & swissprot: OVARIAN TUMOR DOMAIN-containing deubiquitinating enzyme 9 OS=Arabidopsis thaliana & original description: none	25.987	2.70821997154592e-13	10.031	9.53412502880213e-05	1815	8679
TRGpnl4xsex34813	19.2.3.1.2.5	Protein homeostasis.ubiquitin-proteasome system.ubiquitin-fold protein deconjugation.UBQ deconjugation.OTU deubiquitinase activities.deubiquitinase *(OTU6-12)	mercator4v7.0: deubiquitinase *(OTU6-12) & prot-scriber: otu domain containing protein & swissprot: OVARIAN TUMOR DOMAIN-containing deubiquitinating enzyme 9 OS=Arabidopsis thaliana & original description: none	9.24243	0.0157644	6.4736	0.00996108	23426	22159.5
TRGpnl4xsex34817	19.2.3.1.2.5	Protein homeostasis.ubiquitin-proteasome system.ubiquitin-fold protein deconjugation.UBQ deconjugation.OTU deubiquitinase activities.deubiquitinase *(OTU6-12)	mercator4v7.0: deubiquitinase *(OTU6-12) & prot-scriber: otu domain containing protein & swissprot: OVARIAN TUMOR DOMAIN-containing deubiquitinating enzyme 9 OS=Arabidopsis thaliana & original description: none	8.00118	0.0440621	5.48543	0.00289825	27556	18424
TRGpnl4xsex34818	19.2.3.1.2.5	Protein homeostasis.ubiquitin-proteasome system.ubiquitin-fold protein deconjugation.UBQ deconjugation.OTU deubiquitinase activities.deubiquitinase *(OTU6-12)	mercator4v7.0: deubiquitinase *(OTU6-12) & prot-scriber: otu domain containing protein & swissprot: OVARIAN TUMOR DOMAIN-containing deubiquitinating enzyme 9 OS=Arabidopsis thaliana & original description: none	25.6938	3.7223325425195e-13	9.38072	0.000150582	1861	9850
TRGpnl4xsex34819	19.2.3.1.2.5	Protein homeostasis.ubiquitin-proteasome system.ubiquitin-fold protein deconjugation.UBQ deconjugation.OTU deubiquitinase activities.deubiquitinase *(OTU6-12)	mercator4v7.0: deubiquitinase *(OTU6-12) & prot-scriber: otu domain containing protein & swissprot: OVARIAN TUMOR DOMAIN-containing deubiquitinating enzyme 9 OS=Arabidopsis thaliana & original description: none	8.48914	0.0095609	6.11443	0.00148873	21636	16343
TRGpnl4xsex34821	19.2.3.1.2.5	Protein homeostasis.ubiquitin-proteasome system.ubiquitin-fold protein deconjugation.UBQ deconjugation.OTU deubiquitinase activities.deubiquitinase *(OTU6-12)	mercator4v7.0: deubiquitinase *(OTU6-12) & prot-scriber: otu domain containing protein & swissprot: OVARIAN TUMOR DOMAIN-containing deubiquitinating enzyme 9 OS=Arabidopsis thaliana & original description: none	8.85858	0.00390198	8.97542	0.00100944	18841.5	15161.5
TRGpnl4xsex34822	19.2.3.1.2.5	Protein homeostasis.ubiquitin-proteasome system.ubiquitin-fold protein deconjugation.UBQ deconjugation.OTU deubiquitinase activities.deubiquitinase *(OTU6-12)	mercator4v7.0: deubiquitinase *(OTU6-12) & prot-scriber: otu domain containing protein & swissprot: OVARIAN TUMOR DOMAIN-containing deubiquitinating enzyme 9 OS=Arabidopsis thaliana & original description: none	6.4966	0.0438174	4.77289	0.000597737	27534	13676
TRGpnl4xapo7406	19.2.3.1.2.5	Protein homeostasis.ubiquitin-proteasome system.ubiquitin-fold protein deconjugation.UBQ deconjugation.OTU deubiquitinase activities.deubiquitinase *(OTU6-12)	mercator4v7.0: deubiquitinase *(OTU6-12) & prot-scriber: otu domain containing protein & swissprot: OVARIAN TUMOR DOMAIN-containing deubiquitinating enzyme 12 OS=Arabidopsis thaliana & original description: none	-4.36371	0.0154727	-3.32617	0.00986959	23347	22136
TRGpnl4xapo32777	19.2.3.1.2.5	Protein homeostasis.ubiquitin-proteasome system.ubiquitin-fold protein deconjugation.UBQ deconjugation.OTU deubiquitinase activities.deubiquitinase *(OTU6-12)	mercator4v7.0: deubiquitinase *(OTU6-12) & prot-scriber: otu domain containing protein & swissprot: OVARIAN TUMOR DOMAIN-containing deubiquitinating enzyme 9 OS=Arabidopsis thaliana & original description: none	-7.50993	9.26433233914136e-06	-6.16639	0.00158207	8116	16520.5
TRGpnl4xapo57541	19.2.3.1.2.5	Protein homeostasis.ubiquitin-proteasome system.ubiquitin-fold protein deconjugation.UBQ deconjugation.OTU deubiquitinase activities.deubiquitinase *(OTU6-12)	mercator4v7.0: deubiquitinase *(OTU6-12) & prot-scriber: otu domain containing protein 5 & swissprot: OVARIAN TUMOR DOMAIN-containing deubiquitinating enzyme 12 OS=Arabidopsis thaliana & original description: none	-3.57246	0.00893752	-4.49117	0.0289183	21403	25572
TRGpnl2xsex28264	19.2.3.1.3.1	Protein homeostasis.ubiquitin-proteasome system.ubiquitin-fold protein deconjugation.UBQ deconjugation.UCH deubiquitinase activities.ubiquitin carboxyl-terminal hydrolase *(UCH1/2)	mercator4v7.0: ubiquitin carboxyl-terminal hydrolase *(UCH1/2) & prot-scriber: danre ubiquitin carboxyl terminal hydrolase & swissprot: Ubiquitin carboxyl-terminal hydrolase 2 OS=Arabidopsis thaliana & original description: none	-7.35936	0.00516497	-5.86771	0.00138771	19703	16095
TRGpnl4xsex6717	19.2.3.1.3.1	Protein homeostasis.ubiquitin-proteasome system.ubiquitin-fold protein deconjugation.UBQ deconjugation.UCH deubiquitinase activities.ubiquitin carboxyl-terminal hydrolase *(UCH1/2)	mercator4v7.0: ubiquitin carboxyl-terminal hydrolase *(UCH1/2) & prot-scriber: danre ubiquitin carboxyl terminal hydrolase & swissprot: Ubiquitin carboxyl-terminal hydrolase 2 OS=Arabidopsis thaliana & original description: none	3.95558	0.0288514	6.11713	0.0133871	25838	23073
TRGpnl4xsex34825	19.2.3.1.3.1	Protein homeostasis.ubiquitin-proteasome system.ubiquitin-fold protein deconjugation.UBQ deconjugation.UCH deubiquitinase activities.ubiquitin carboxyl-terminal hydrolase *(UCH1/2)	mercator4v7.0: ubiquitin carboxyl-terminal hydrolase *(UCH1/2) & prot-scriber: danre ubiquitin carboxyl terminal hydrolase & swissprot: Ubiquitin carboxyl-terminal hydrolase 2 OS=Arabidopsis thaliana & original description: none	9.95831	0.00147044	8.16625	5.82725155987659e-06	16276.5	2421
TRGpnl2xsex32749	19.2.3.1.3.2	Protein homeostasis.ubiquitin-proteasome system.ubiquitin-fold protein deconjugation.UBQ deconjugation.UCH deubiquitinase activities.ubiquitin carboxyl-terminal hydrolase *(UCH3)	mercator4v7.0: ubiquitin carboxyl-terminal hydrolase *(UCH3) & prot-scriber: ubiquitin carboxyl terminal hydrolase isozyme & swissprot: Ubiquitin carboxyl-terminal hydrolase 3 OS=Arabidopsis thaliana & original description: none	-9.49285	8.36068700913288e-13	-8.3311	1.47284411937215e-05	1983	4183
TRGpnl4xsex58682	19.2.3.1.3.2	Protein homeostasis.ubiquitin-proteasome system.ubiquitin-fold protein deconjugation.UBQ deconjugation.UCH deubiquitinase activities.ubiquitin carboxyl-terminal hydrolase *(UCH3)	mercator4v7.0: ubiquitin carboxyl-terminal hydrolase *(UCH3) & prot-scriber: ubiquitin carboxyl terminal hydrolase isozyme & swissprot: Ubiquitin carboxyl-terminal hydrolase 3 OS=Arabidopsis thaliana & original description: none	9.39722	3.40870019620856e-05	8.21504	7.82729002031464e-06	9627.5	2957
TRGpnl4xsex34374	19.2.3.1.4.1	Protein homeostasis.ubiquitin-proteasome system.ubiquitin-fold protein deconjugation.UBQ deconjugation.ZUFSP deubiquitinase activities.deubiquitinase *(ZUP)	mercator4v7.0: deubiquitinase *(ZUP) & prot-scriber: zinc finger containing ubiquitin peptidase & swissprot: no annotation & original description: none	3.55626	0.00739282	4.88603	0.0184212	20808	24071
TRGpnl4xsex27318	19.2.3.1.5.1	Protein homeostasis.ubiquitin-proteasome system.ubiquitin-fold protein deconjugation.UBQ deconjugation.PPPDE deubiquitinase activities.deubiquitinase *(PICI1)	mercator4v7.0: deubiquitinase *(PICI1) & prot-scriber: pppde domain containing protein & swissprot: no annotation & original description: none	9.84637	2.55482571164933e-05	8.09446	1.9146492206224e-06	9299	797.5
TRGpnl4xsex22798	19.2.3.1.5.2	Protein homeostasis.ubiquitin-proteasome system.ubiquitin-fold protein deconjugation.UBQ deconjugation.PPPDE deubiquitinase activities.deubiquitinase	mercator4v7.0: deubiquitinase & prot-scriber: pppde domain containing protein & swissprot: no annotation & original description: none	8.21981	0.0381563	6.46034	2.16190586241124e-05	26958	5041
TRGpnl4xsex22799	19.2.3.1.5.2	Protein homeostasis.ubiquitin-proteasome system.ubiquitin-fold protein deconjugation.UBQ deconjugation.PPPDE deubiquitinase activities.deubiquitinase	mercator4v7.0: deubiquitinase & prot-scriber: pppde domain containing protein & swissprot: no annotation & original description: none	6.3261	0.00049154	4.73571	0.0057933	13809	20527
TRGpnl2xsex32764	19.2.3.1.5.3	Protein homeostasis.ubiquitin-proteasome system.ubiquitin-fold protein deconjugation.UBQ deconjugation.PPPDE deubiquitinase activities.deubiquitinase	mercator4v7.0: deubiquitinase & prot-scriber: pppde domain containing protein & swissprot: DeSI-like protein At4g17486 OS=Arabidopsis thaliana & original description: none	-10.7636	2.35838956710119e-10	-9.30542	0.000241025	2943	11135
TRGpnl2xsex32765	19.2.3.1.5.3	Protein homeostasis.ubiquitin-proteasome system.ubiquitin-fold protein deconjugation.UBQ deconjugation.PPPDE deubiquitinase activities.deubiquitinase	mercator4v7.0: deubiquitinase & prot-scriber: pppde domain containing protein & swissprot: DeSI-like protein At4g17486 OS=Arabidopsis thaliana & original description: none	-9.02128	0.00231091	-7.42129	0.0010633	17401	15314
TRGpnl4xsex11005	19.2.3.1.5.3	Protein homeostasis.ubiquitin-proteasome system.ubiquitin-fold protein deconjugation.UBQ deconjugation.PPPDE deubiquitinase activities.deubiquitinase	mercator4v7.0: deubiquitinase & prot-scriber: pppde domain containing protein & swissprot: DeSI-like protein At4g17486 OS=Arabidopsis thaliana & original description: none	6.46033	1.54153618517642e-10	6.51443	0.000510054	2873	13252.5
TRGpnl4xsex58661	19.2.3.1.5.3	Protein homeostasis.ubiquitin-proteasome system.ubiquitin-fold protein deconjugation.UBQ deconjugation.PPPDE deubiquitinase activities.deubiquitinase	mercator4v7.0: deubiquitinase & prot-scriber: pppde domain containing protein & swissprot: DeSI-like protein At4g17486 OS=Arabidopsis thaliana & original description: none	11.3045	0.000758846	9.45345	2.69422066869285e-06	14774	1238
TRGpnl4xsex58662	19.2.3.1.5.3	Protein homeostasis.ubiquitin-proteasome system.ubiquitin-fold protein deconjugation.UBQ deconjugation.PPPDE deubiquitinase activities.deubiquitinase	mercator4v7.0: deubiquitinase & prot-scriber: pppde domain containing protein & swissprot: DeSI-like protein At4g17486 OS=Arabidopsis thaliana & original description: none	3.33309	0.017344	4.44199	0.0235225	23798.5	24867.5
TRGpnl4xapo36694	19.2.3.1.5.3	Protein homeostasis.ubiquitin-proteasome system.ubiquitin-fold protein deconjugation.UBQ deconjugation.PPPDE deubiquitinase activities.deubiquitinase	mercator4v7.0: deubiquitinase & prot-scriber: pppde domain containing protein & swissprot: DeSI-like protein At4g17486 OS=Arabidopsis thaliana & original description: none	-4.17703	1.13583784281893e-09	-4.97275	0.00671359	3339	20995
TRGpnl2xsex43386	19.2.3.2.1	Protein homeostasis.ubiquitin-proteasome system.ubiquitin-fold protein deconjugation.SUMO deconjugation.protease *(ELS)	mercator4v7.0: protease *(ELS) & prot-scriber: ulp protease domain containing protein & swissprot: Ubiquitin-like-specific protease ESD4 OS=Arabidopsis thaliana & original description: none	-7.79318	7.6857638423664e-06	-6.57388	6.3756216128108e-05	7914	7707
TRGpnl4xsex53621	19.2.3.2.1	Protein homeostasis.ubiquitin-proteasome system.ubiquitin-fold protein deconjugation.SUMO deconjugation.protease *(ELS)	mercator4v7.0: protease *(ELS) & prot-scriber: ubiquitin protein specific protease & swissprot: Ubiquitin-like-specific protease ESD4 OS=Arabidopsis thaliana & original description: none	9.46042	1.89027178278209e-08	7.67385	4.1170070585109e-06	4197	1834.5
TRGpnl4xsex56563	19.2.3.2.2	Protein homeostasis.ubiquitin-proteasome system.ubiquitin-fold protein deconjugation.SUMO deconjugation.protease *(SPF)	mercator4v7.0: protease *(SPF) & prot-scriber: ulp protease domain containing protein & swissprot: Probable ubiquitin-like-specific protease 2B OS=Arabidopsis thaliana & original description: none	7.96776	0.0303279	6.16135	4.11843860592188e-05	26051	6606.5
TRGpnl4xsex56566	19.2.3.2.2	Protein homeostasis.ubiquitin-proteasome system.ubiquitin-fold protein deconjugation.SUMO deconjugation.protease *(SPF)	mercator4v7.0: protease *(SPF) & prot-scriber: ulp protease domain containing protein & swissprot: Probable ubiquitin-like-specific protease 2B OS=Arabidopsis thaliana & original description: none	10.581	0.00238534	8.84382	1.20098663509903e-06	17491.5	253
TRGpnl4xsex56567	19.2.3.2.2	Protein homeostasis.ubiquitin-proteasome system.ubiquitin-fold protein deconjugation.SUMO deconjugation.protease *(SPF)	mercator4v7.0: protease *(SPF) & prot-scriber: ulp protease domain containing protein & swissprot: Probable ubiquitin-like-specific protease 2B OS=Arabidopsis thaliana & original description: none	8.26446	0.0140997	6.52435	1.61933868682652e-05	22993	4388
TRGpnl4xapo55966	19.2.3.2.2	Protein homeostasis.ubiquitin-proteasome system.ubiquitin-fold protein deconjugation.SUMO deconjugation.protease *(SPF)	mercator4v7.0: protease *(SPF) & prot-scriber: ulp protease domain containing protein & swissprot: Probable ubiquitin-like-specific protease 2B OS=Arabidopsis thaliana & original description: none	-2.59352	1.04666664792572e-17	-3.06026	0.00330269	853	18906
TRGpnl4xsex63750	19.2.3.2.3	Protein homeostasis.ubiquitin-proteasome system.ubiquitin-fold protein deconjugation.SUMO deconjugation.protease *(OTS)	mercator4v7.0: protease *(OTS) & prot-scriber: ulp protease domain containing protein & swissprot: Ubiquitin-like-specific protease 1C OS=Arabidopsis thaliana & original description: none	8.01	0.00919776	6.27998	1.61906484931828e-05	21500	4386
TRGpnl2xsex52470	19.2.3.3.1.1	Protein homeostasis.ubiquitin-proteasome system.ubiquitin-fold protein deconjugation.RUB deconjugation.COP9 signalosome complex.component *(CSN1)	mercator4v7.0: component *(CSN1) of COP9 signalosome complex & prot-scriber: cop signalosome complex subunit & swissprot: COP9 signalosome complex subunit 1 OS=Arabidopsis thaliana & original description: none	-3.89037	0.0154071	-5.03065	0.0129721	23327	22970
TRGpnl4xsex26669	19.2.3.3.1.1	Protein homeostasis.ubiquitin-proteasome system.ubiquitin-fold protein deconjugation.RUB deconjugation.COP9 signalosome complex.component *(CSN1)	mercator4v7.0: component *(CSN1) of COP9 signalosome complex & prot-scriber: cop signalosome complex subunit & swissprot: COP9 signalosome complex subunit 1 OS=Arabidopsis thaliana & original description: none	4.03199	0.00672072	5.69073	0.00406701	20523	19494
TRGpnl2xsex9406	19.2.3.3.1.2	Protein homeostasis.ubiquitin-proteasome system.ubiquitin-fold protein deconjugation.RUB deconjugation.COP9 signalosome complex.component *(CSN2)	mercator4v7.0: component *(CSN2) of COP9 signalosome complex & prot-scriber: cop signalosome complex subunit & swissprot: COP9 signalosome complex subunit 2 OS=Arabidopsis thaliana & original description: none	-5.79715	1.17004493754315e-15	-6.50169	0.00363108	1217	19165
TRGpnl4xsex46769	19.2.3.3.1.2	Protein homeostasis.ubiquitin-proteasome system.ubiquitin-fold protein deconjugation.RUB deconjugation.COP9 signalosome complex.component *(CSN2)	mercator4v7.0: component *(CSN2) of COP9 signalosome complex & prot-scriber: cop signalosome complex subunit & swissprot: COP9 signalosome complex subunit 2 OS=Arabidopsis thaliana & original description: none	3.77338	0.00979474	5.55982	0.00680924	21713	21028
TRGpnl2xsex53695	19.2.3.3.1.4	Protein homeostasis.ubiquitin-proteasome system.ubiquitin-fold protein deconjugation.RUB deconjugation.COP9 signalosome complex.component *(CSN4)	mercator4v7.0: component *(CSN4) of COP9 signalosome complex & prot-scriber: cop signalosome complex subunit & swissprot: COP9 signalosome complex subunit 4 OS=Arabidopsis thaliana & original description: none	-5.35074	2.21499446953357e-05	-7.04254	0.0021473	9126	17470.5
TRGpnl4xsex24205	19.2.3.3.1.4	Protein homeostasis.ubiquitin-proteasome system.ubiquitin-fold protein deconjugation.RUB deconjugation.COP9 signalosome complex.component *(CSN4)	mercator4v7.0: component *(CSN4) of COP9 signalosome complex & prot-scriber: cop signalosome complex subunit & swissprot: COP9 signalosome complex subunit 4 OS=Arabidopsis thaliana & original description: none	4.99293	5.29592307636993e-07	6.05649	0.00113353	5745	15502
TRGpnl4xsex24206	19.2.3.3.1.4	Protein homeostasis.ubiquitin-proteasome system.ubiquitin-fold protein deconjugation.RUB deconjugation.COP9 signalosome complex.component *(CSN4)	mercator4v7.0: component *(CSN4) of COP9 signalosome complex & prot-scriber: cop signalosome complex subunit & swissprot: COP9 signalosome complex subunit 4 OS=Arabidopsis thaliana & original description: none	4.90617	0.00370993	4.55554	0.017216	18709	23850
TRGpnl2xsex1382	19.2.3.3.1.6	Protein homeostasis.ubiquitin-proteasome system.ubiquitin-fold protein deconjugation.RUB deconjugation.COP9 signalosome complex.component *(CSN6)	mercator4v7.0: component *(CSN6) of COP9 signalosome complex & prot-scriber: quality protein cop signalosome complex subunit & swissprot: COP9 signalosome complex subunit 6 OS=Oryza sativa subsp. japonica & original description: none	-3.48424	0.000609258	-6.2133	0.018999	14258.5	24178
TRGpnl4xapo42799	19.2.3.3.1.7	Protein homeostasis.ubiquitin-proteasome system.ubiquitin-fold protein deconjugation.RUB deconjugation.COP9 signalosome complex.component *(CSN7)	mercator4v7.0: component *(CSN7) of COP9 signalosome complex & prot-scriber: cop signalosome and complex subunit & swissprot: COP9 signalosome complex subunit 7 OS=Arabidopsis thaliana & original description: none	-2.43798	3.43015021502259e-05	-3.44177	0.0475824	9634	27786
TRGpnl2xsex34782	19.2.3.3.1.8	Protein homeostasis.ubiquitin-proteasome system.ubiquitin-fold protein deconjugation.RUB deconjugation.COP9 signalosome complex.component *(CSN8)	mercator4v7.0: component *(CSN8) of COP9 signalosome complex & prot-scriber: cop signalosome complex subunit & swissprot: COP9 signalosome complex subunit 8 OS=Arabidopsis thaliana & original description: none	-2.48471	0.016948	-2.71888	0.0400851	23695	26910
TRGpnl2xsex24428	19.2.3.4.1	Protein homeostasis.ubiquitin-proteasome system.ubiquitin-fold protein deconjugation.UFM deconjugation.UFM1-specific protease	mercator4v7.0: UFM1-specific protease & prot-scriber: ufm specific protease & swissprot: Probable Ufm1-specific protease OS=Oryza sativa subsp. japonica & original description: none	-6.25844	0.00460178	-4.67059	0.0302296	19365	25754
TRGpnl4xsex10359	19.2.3.4.1	Protein homeostasis.ubiquitin-proteasome system.ubiquitin-fold protein deconjugation.UFM deconjugation.UFM1-specific protease	mercator4v7.0: UFM1-specific protease & prot-scriber: ufm specific protease & swissprot: Probable Ufm1-specific protease OS=Oryza sativa subsp. japonica & original description: none	7.18262	9.57003179568307e-12	5.46246	0.000104014	2323	8925
TRGpnl2xsex54048	19.2.4.1.1.1	Protein homeostasis.ubiquitin-proteasome system.membrane-associated protein degradation.CDC48-NPL4-UFD1 chaperone complex.CDC48 platform chaperone activities.ATP-dependent chaperone *(CDC48a)	mercator4v7.0: ATP-dependent chaperone *(CDC48a) & prot-scriber: transitional endoplasmic reticulum atpase homolog & swissprot: Cell division control protein 48 homolog E OS=Arabidopsis thaliana & original description: none	-12.0682	8.12664917694409e-12	-10.9144	2.99369272174598e-06	2294	1392
TRGpnl2xsex62211	19.2.4.1.1.3	Protein homeostasis.ubiquitin-proteasome system.membrane-associated protein degradation.CDC48-NPL4-UFD1 chaperone complex.CDC48 platform chaperone activities.ATP-dependent chaperone *(CDC48c)	mercator4v7.0: ATP-dependent chaperone *(CDC48c) & prot-scriber: cell division control protein homolog c & swissprot: Cell division control protein 48 homolog C OS=Arabidopsis thaliana & original description: none	-4.34214	3.38182544056724e-06	-5.35191	0.00695998	7142	21103
TRGpnl4xsex7734	19.2.4.1.1.3	Protein homeostasis.ubiquitin-proteasome system.membrane-associated protein degradation.CDC48-NPL4-UFD1 chaperone complex.CDC48 platform chaperone activities.ATP-dependent chaperone *(CDC48c)	mercator4v7.0: ATP-dependent chaperone *(CDC48c) & prot-scriber: cell division control protein homolog c & swissprot: Cell division control protein 48 homolog C OS=Arabidopsis thaliana & original description: none	6.41954	1.31745269331927e-08	5.78256	0.000115098	4058	9157
TRGpnl4xsex35667	19.2.4.1.1.3	Protein homeostasis.ubiquitin-proteasome system.membrane-associated protein degradation.CDC48-NPL4-UFD1 chaperone complex.CDC48 platform chaperone activities.ATP-dependent chaperone *(CDC48c)	mercator4v7.0: ATP-dependent chaperone *(CDC48c) & prot-scriber: cell division control protein homolog c & swissprot: Cell division control protein 48 homolog C OS=Arabidopsis thaliana & original description: none	4.59548	0.00624615	4.25274	0.0103911	20278	22292
TRGpnl4xsex35670	19.2.4.1.1.3	Protein homeostasis.ubiquitin-proteasome system.membrane-associated protein degradation.CDC48-NPL4-UFD1 chaperone complex.CDC48 platform chaperone activities.ATP-dependent chaperone *(CDC48c)	mercator4v7.0: ATP-dependent chaperone *(CDC48c) & prot-scriber: cell division control protein homolog c & swissprot: Cell division control protein 48 homolog C OS=Arabidopsis thaliana & original description: none	5.92725	0.0201843	5.82265	0.0009694	24396.5	15044
TRGpnl2xsex26382	19.2.4.1.2	Protein homeostasis.ubiquitin-proteasome system.membrane-associated protein degradation.CDC48-NPL4-UFD1 chaperone complex.regulatory component *(NPL4)	mercator4v7.0: regulatory component *(NPL4) of CDC48-NPL4-UFD1 chaperone complex & prot-scriber: npl domain containing protein & swissprot: NPL4-like protein OS=Oryza sativa subsp. japonica & original description: none	-8.23838	0.000130617	-6.97351	0.000103205	11412	8900.5
TRGpnl4xsex8973	19.2.4.1.2	Protein homeostasis.ubiquitin-proteasome system.membrane-associated protein degradation.CDC48-NPL4-UFD1 chaperone complex.regulatory component *(NPL4)	mercator4v7.0: regulatory component *(NPL4) of CDC48-NPL4-UFD1 chaperone complex & prot-scriber: npl domain containing protein & swissprot: NPL4-like protein OS=Oryza sativa subsp. japonica & original description: none	4.77545	0.00325998	4.94446	0.00206843	18334	17352
TRGpnl4xsex59837	19.2.4.1.3	Protein homeostasis.ubiquitin-proteasome system.membrane-associated protein degradation.CDC48-NPL4-UFD1 chaperone complex.regulatory component *(UFD1)	mercator4v7.0: regulatory component *(UFD1) of CDC48-NPL4-UFD1 chaperone complex & prot-scriber: ubiquitin fusion degradation protein homolog & swissprot: no annotation & original description: none	10.5683	1.07830000350886e-09	8.82715	1.24151087413275e-06	3323.5	270
TRGpnl4xsex59838	19.2.4.1.3	Protein homeostasis.ubiquitin-proteasome system.membrane-associated protein degradation.CDC48-NPL4-UFD1 chaperone complex.regulatory component *(UFD1)	mercator4v7.0: regulatory component *(UFD1) of CDC48-NPL4-UFD1 chaperone complex & prot-scriber: ubiquitin fusion degradation protein homolog & swissprot: no annotation & original description: none	6.36984	0.0134572	6.03244	0.000353317	22839	12254
TRGpnl4xsex59839	19.2.4.1.3	Protein homeostasis.ubiquitin-proteasome system.membrane-associated protein degradation.CDC48-NPL4-UFD1 chaperone complex.regulatory component *(UFD1)	mercator4v7.0: regulatory component *(UFD1) of CDC48-NPL4-UFD1 chaperone complex & prot-scriber: ubiquitin fusion degradation protein homolog & swissprot: no annotation & original description: none	4.05989	0.00901566	3.55899	0.00510825	21420	20175
TRGpnl2xsex28198	19.2.4.2.1.1	Protein homeostasis.ubiquitin-proteasome system.membrane-associated protein degradation.ER-associated protein degradation (ERAD).HRD1 E3 ubiquitin ligase complex.E3 ubiquitin ligase component *(HRD1)	mercator4v7.0: E3 ubiquitin ligase component *(HRD1) of ER-associated protein degradation (ERAD) machinery & prot-scriber: erad associated e3 ubiquitin protein ligase & swissprot: ERAD-associated E3 ubiquitin-protein ligase HRD1 OS=Oryza sativa subsp. japonica & original description: none	-6.28774	0.000509989	-6.1241	0.00159093	13895	16543
TRGpnl2xsex45448	19.2.4.2.1.3	Protein homeostasis.ubiquitin-proteasome system.membrane-associated protein degradation.ER-associated protein degradation (ERAD).HRD1 E3 ubiquitin ligase complex.adaptor protein component *(HRD3)	mercator4v7.0: component *(HRD3) of ER-associated protein degradation (ERAD) machinery & prot-scriber: erad associated e3 ubiquitin protein ligase component & swissprot: ERAD-associated E3 ubiquitin-protein ligase component HRD3 OS=Oryza sativa subsp. japonica & original description: none	-9.40011	3.42458513405451e-06	-7.73149	0.00172657	7150	16815.5
TRGpnl4xsex26028	19.2.4.2.1.3	Protein homeostasis.ubiquitin-proteasome system.membrane-associated protein degradation.ER-associated protein degradation (ERAD).HRD1 E3 ubiquitin ligase complex.adaptor protein component *(HRD3)	mercator4v7.0: component *(HRD3) of ER-associated protein degradation (ERAD) machinery & prot-scriber: erad associated e3 ubiquitin protein ligase component & swissprot: ERAD-associated E3 ubiquitin-protein ligase component HRD3 OS=Oryza sativa subsp. japonica & original description: none	9.6579	0.0084368	7.53247	0.000100471	21223	8820
TRGpnl2xsex26316	19.2.4.2.1.4	Protein homeostasis.ubiquitin-proteasome system.membrane-associated protein degradation.ER-associated protein degradation (ERAD).HRD1 E3 ubiquitin ligase complex.substrate recruitment component *(EBS6/OS9)	mercator4v7.0: component *(OS9) of ER-associated protein degradation (ERAD) machinery & prot-scriber: mrh domain containing protein & swissprot: Protein OS-9 homolog OS=Oryza sativa subsp. japonica & original description: none	-5.18575	0.00399249	-6.58113	0.00107888	18916	15357
TRGpnl2xsex52772	19.2.4.2.1.6	Protein homeostasis.ubiquitin-proteasome system.membrane-associated protein degradation.ER-associated protein degradation (ERAD).HRD1 E3 ubiquitin ligase complex.associated plant-specific component *(PAWH1/2)	mercator4v7.0: associated plant-specific component *(PAWH1/2) of E3 ubiquitin ligase complex & prot-scriber: altered inheritance of mitochondria protein 24 mitochondrial & swissprot: no annotation & original description: none	-4.03445	2.68977328523632e-05	-5.56687	0.015284	9354	23478
TRGpnl2xsex34516	19.2.4.2.2.1	Protein homeostasis.ubiquitin-proteasome system.membrane-associated protein degradation.ER-associated protein degradation (ERAD).substrate extraction.substrate-to-CDC48 bridging factor *(PUX1)	mercator4v7.0: substrate adapter component *(PUX1) of ER-associated protein degradation (ERAD) machinery & prot-scriber: plant ubx domain containing protein & swissprot: Plant UBX domain-containing protein 1 OS=Arabidopsis thaliana & original description: none	-3.88979	2.69478738344508e-08	-4.23668	0.00367771	4317	19206
TRGpnl4xsex60233	19.2.4.2.2.1	Protein homeostasis.ubiquitin-proteasome system.membrane-associated protein degradation.ER-associated protein degradation (ERAD).substrate extraction.substrate-to-CDC48 bridging factor *(PUX1)	mercator4v7.0: substrate adapter component *(PUX1) of ER-associated protein degradation (ERAD) machinery & prot-scriber: plant ubx domain containing protein & swissprot: Plant UBX domain-containing protein 1 OS=Arabidopsis thaliana & original description: none	7.76619	0.000182641	7.38547	4.49568029647755e-05	11975	6857
TRGpnl2xsex37979	19.2.4.2.2.2	Protein homeostasis.ubiquitin-proteasome system.membrane-associated protein degradation.ER-associated protein degradation (ERAD).substrate extraction.molecular co-chaperone *(DFM1)	mercator4v7.0: molecular co-chaperone *(DFM1) involved in ER-associated protein degradation (ERAD) machinery & prot-scriber: derlin & swissprot: Derlin-1.2 OS=Zea mays & original description: none	-7.20277	0.00025367	-7.50804	0.00927541	12555	21946.5
TRGpnl4xsex16998	19.2.4.2.2.2	Protein homeostasis.ubiquitin-proteasome system.membrane-associated protein degradation.ER-associated protein degradation (ERAD).substrate extraction.molecular co-chaperone *(DFM1)	mercator4v7.0: molecular co-chaperone *(DFM1) involved in ER-associated protein degradation (ERAD) machinery & prot-scriber: derlin & swissprot: Derlin-1.1 OS=Zea mays & original description: none	3.80107	0.0351646	4.80023	0.0342413	26655	26274.5
TRGpnl4xapo14994	19.2.4.2.2.2	Protein homeostasis.ubiquitin-proteasome system.membrane-associated protein degradation.ER-associated protein degradation (ERAD).substrate extraction.molecular co-chaperone *(DFM1)	mercator4v7.0: molecular co-chaperone *(DFM1) involved in ER-associated protein degradation (ERAD) machinery & prot-scriber: derlin & swissprot: Derlin-1.2 OS=Zea mays & original description: none	9.27931	0.000164183	7.53467	3.66756418032682e-06	11802	1681
TRGpnl4xsex10017	19.2.4.2.4.1	Protein homeostasis.ubiquitin-proteasome system.membrane-associated protein degradation.ER-associated protein degradation (ERAD).delivery to proteasome.ubiquitin-proteasome shuttle factor *(RAD23)	mercator4v7.0: ubiquitin-proteasome shuttle factor *(RAD23) & prot-scriber: ubiquitin receptor rad & swissprot: Probable ubiquitin receptor RAD23 OS=Oryza sativa subsp. japonica & original description: none	10.7147	2.34034273315587e-05	8.11476	0.00246448	9203	17912.5
TRGpnl4xsex10209	19.2.4.2.4.1	Protein homeostasis.ubiquitin-proteasome system.membrane-associated protein degradation.ER-associated protein degradation (ERAD).delivery to proteasome.ubiquitin-proteasome shuttle factor *(RAD23)	mercator4v7.0: ubiquitin-proteasome shuttle factor *(RAD23) & prot-scriber: ubiquitin receptor rad & swissprot: Ubiquitin receptor RAD23d OS=Arabidopsis thaliana & original description: none	2.44605	0.000607585	2.1834	0.000215173	14251	10813
TRGpnl4xapo10810	19.2.4.2.4.1	Protein homeostasis.ubiquitin-proteasome system.membrane-associated protein degradation.ER-associated protein degradation (ERAD).delivery to proteasome.ubiquitin-proteasome shuttle factor *(RAD23)	mercator4v7.0: ubiquitin-proteasome shuttle factor *(RAD23) & prot-scriber: ubiquitin receptor rad & swissprot: Ubiquitin receptor RAD23d OS=Arabidopsis thaliana & original description: none	-5.76633	1.36614217963528e-15	-8.0023	0.00195913	1232	17174
TRGpnl4xapo10828	19.2.4.2.4.1	Protein homeostasis.ubiquitin-proteasome system.membrane-associated protein degradation.ER-associated protein degradation (ERAD).delivery to proteasome.ubiquitin-proteasome shuttle factor *(RAD23)	mercator4v7.0: ubiquitin-proteasome shuttle factor *(RAD23) & prot-scriber: ubiquitin receptor rad & swissprot: Probable ubiquitin receptor RAD23 OS=Oryza sativa subsp. japonica & original description: none	-10.2252	5.16015722439727e-10	-8.91632	3.80186908573103e-05	3108	6422
TRGpnl4xsex17320	19.2.4.2.4.3	Protein homeostasis.ubiquitin-proteasome system.membrane-associated protein degradation.ER-associated protein degradation (ERAD).delivery to proteasome.ubiquitin-proteasome shuttle factor *(DSK2)	mercator4v7.0: ubiquitin-proteasome shuttle factor *(DSK2) & prot-scriber: ubiquitin domain containing protein dsk2b & swissprot: Ubiquitin domain-containing protein DSK2a OS=Arabidopsis thaliana & original description: none	4.82547	0.00315952	5.42797	0.0045282	18251	19816.5
TRGpnl4xsex17321	19.2.4.2.4.3	Protein homeostasis.ubiquitin-proteasome system.membrane-associated protein degradation.ER-associated protein degradation (ERAD).delivery to proteasome.ubiquitin-proteasome shuttle factor *(DSK2)	mercator4v7.0: ubiquitin-proteasome shuttle factor *(DSK2) & prot-scriber: ubiquitin domain containing protein dsk2b & swissprot: Ubiquitin domain-containing protein DSK2a OS=Arabidopsis thaliana & original description: none	2.72969	0.00114602	2.72723	0.00563369	15681.5	20446.5
TRGpnl4xsex20864	19.2.4.2.4.3	Protein homeostasis.ubiquitin-proteasome system.membrane-associated protein degradation.ER-associated protein degradation (ERAD).delivery to proteasome.ubiquitin-proteasome shuttle factor *(DSK2)	mercator4v7.0: ubiquitin-proteasome shuttle factor *(DSK2) & prot-scriber: ubiquitin domain containing protein dsk2b & swissprot: Ubiquitin domain-containing protein DSK2a OS=Arabidopsis thaliana & original description: none	5.90766	3.28765427006925e-11	6.80281	0.000671657	2550	13981
TRGpnl4xsex18031	19.2.4.2.5.1	Protein homeostasis.ubiquitin-proteasome system.membrane-associated protein degradation.ER-associated protein degradation (ERAD).Membralin-driven ERAD pathway.Membralin regulatory protein *(NLD1)	mercator4v7.0: regulatory protein *(NLD1) of Membralin-driven ERAD pathway & prot-scriber: membralin protein & swissprot: Membralin-like protein At1g60995 OS=Arabidopsis thaliana & original description: none	9.3352	0.0120993	7.56769	5.55327917923946e-06	22441	2334
TRGpnl4xapo26049	19.2.4.2.5.1	Protein homeostasis.ubiquitin-proteasome system.membrane-associated protein degradation.ER-associated protein degradation (ERAD).Membralin-driven ERAD pathway.Membralin regulatory protein *(NLD1)	mercator4v7.0: regulatory protein *(NLD1) of Membralin-driven ERAD pathway & prot-scriber: membralin protein & swissprot: Membralin-like protein At1g60995 OS=Arabidopsis thaliana & original description: none	-4.55046	1.09118746442174e-05	-4.80807	0.0203027	8298	24386
TRGpnl4xapo26050	19.2.4.2.5.1	Protein homeostasis.ubiquitin-proteasome system.membrane-associated protein degradation.ER-associated protein degradation (ERAD).Membralin-driven ERAD pathway.Membralin regulatory protein *(NLD1)	mercator4v7.0: regulatory protein *(NLD1) of Membralin-driven ERAD pathway & prot-scriber: membralin protein & swissprot: Membralin-like protein At1g60995 OS=Arabidopsis thaliana & original description: none	-5.36496	0.0017722	-4.09412	0.00373647	16722.5	19262.5
TRGpnl4xsex27911	19.2.4.2.5.3	Protein homeostasis.ubiquitin-proteasome system.membrane-associated protein degradation.ER-associated protein degradation (ERAD).Membralin-driven ERAD pathway.regulatory protein *(Erlin2)	mercator4v7.0: regulatory protein *(Erlin2) of Membralin-driven ERAD pathway & prot-scriber: erlin protein & swissprot: no annotation & original description: none	5.43402	0.0397591	6.47693	0.0032509	27121	18831
TRGpnl2xsex23308	19.2.4.3.1	Protein homeostasis.ubiquitin-proteasome system.membrane-associated protein degradation.inner nuclear membrane-associated protein degradation (INMAD).substrate-to-CDC48 bridging factor *(PUX3/4/5)	mercator4v7.0: substrate-to-CDC48 bridging factor *(PUX3/4/5) & prot-scriber: plant ubx domain containing protein & swissprot: Plant UBX domain-containing protein 4 OS=Arabidopsis thaliana & original description: none	-5.69221	3.29539448329637e-08	-6.51504	0.00426698	4387	19637
TRGpnl4xsex5767	19.2.4.3.1	Protein homeostasis.ubiquitin-proteasome system.membrane-associated protein degradation.inner nuclear membrane-associated protein degradation (INMAD).substrate-to-CDC48 bridging factor *(PUX3/4/5)	mercator4v7.0: substrate-to-CDC48 bridging factor *(PUX3/4/5) & prot-scriber: plant ubx domain containing protein & swissprot: Plant UBX domain-containing protein 4 OS=Arabidopsis thaliana & original description: none	6.07055	0.000308139	6.6073	0.00111253	12898.5	15449
TRGpnl4xsex58008	19.2.4.3.1	Protein homeostasis.ubiquitin-proteasome system.membrane-associated protein degradation.inner nuclear membrane-associated protein degradation (INMAD).substrate-to-CDC48 bridging factor *(PUX3/4/5)	mercator4v7.0: substrate-to-CDC48 bridging factor *(PUX3/4/5) & prot-scriber: plant ubx domain containing protein & swissprot: Plant UBX domain-containing protein 4 OS=Arabidopsis thaliana & original description: none	6.39915	3.36415426892839e-06	6.61808	0.000322364	7137	11978
TRGpnl4xsex65198	19.2.4.4.3	Protein homeostasis.ubiquitin-proteasome system.membrane-associated protein degradation.chloroplast/mitochondrion-associated protein degradation.ubiquitin-fold protein *(TTOP)	mercator4v7.0: ubiquitin-fold protein *(TTOP) & prot-scriber: ubiquitin domain containing protein & swissprot: Ubiquitin-like domain-containing protein CIP73 OS=Lotus japonicus & original description: none	11.0512	1.05311227993686e-11	9.51001	1.26880389835838e-06	2339	325
TRGpnl4xsex21580	19.2.5.1.1.1	Protein homeostasis.ubiquitin-proteasome system.26S proteasome.20S core particle.alpha-type components.alpha-type-1 component *(PAA)	mercator4v7.0: alpha-type-1 component *(PAA) of 26S proteasome & prot-scriber: proteasome subunit alpha type & swissprot: Proteasome subunit alpha type-6 OS=Oryza sativa subsp. japonica & original description: none	8.39229	0.00245966	8.17693	1.77997855486101e-05	17578	4581
TRGpnl2xsex73988	19.2.5.1.1.4	Protein homeostasis.ubiquitin-proteasome system.26S proteasome.20S core particle.alpha-type components.alpha-type-4 component *(PAD)	mercator4v7.0: alpha-type-4 component *(PAD) of 26S proteasome & prot-scriber: proteasome subunit alpha type & swissprot: Proteasome subunit alpha type-7-B OS=Oryza sativa subsp. japonica & original description: none	-9.58069	1.04948274653621e-08	-8.42	8.11630922531609e-06	3995	3037.5
TRGpnl4xapo41929	19.2.5.1.1.4	Protein homeostasis.ubiquitin-proteasome system.26S proteasome.20S core particle.alpha-type components.alpha-type-4 component *(PAD)	mercator4v7.0: alpha-type-4 component *(PAD) of 26S proteasome & prot-scriber: proteasome subunit alpha type & swissprot: Proteasome subunit alpha type-7-B OS=Oryza sativa subsp. japonica & original description: none	7.93617	2.57514637400058e-07	6.05382	0.000104535	5318	8943
TRGpnl4xsex29858	19.2.5.1.1.6	Protein homeostasis.ubiquitin-proteasome system.26S proteasome.20S core particle.alpha-type components.alpha-type-6 component *(PAF)	mercator4v7.0: alpha-type-6 component *(PAF) of 26S proteasome & prot-scriber: 20s proteasome subunit alpha type & swissprot: Proteasome subunit alpha type-1 OS=Oryza sativa subsp. japonica & original description: none	7.53372	0.000163878	7.3126	4.61139393183319e-05	11799	6898
TRGpnl2xsex58926	19.2.5.1.1.7	Protein homeostasis.ubiquitin-proteasome system.26S proteasome.20S core particle.alpha-type components.alpha-type-7 component *(PAG)	mercator4v7.0: alpha-type-7 component *(PAG) of 26S proteasome & prot-scriber: drome proteasome subunit alpha type & swissprot: Proteasome subunit alpha type-3 OS=Oryza sativa subsp. japonica & original description: none	-6.11443	0.000434453	-7.18683	0.000478525	13572.5	13084.5
TRGpnl4xsex28966	19.2.5.1.1.7	Protein homeostasis.ubiquitin-proteasome system.26S proteasome.20S core particle.alpha-type components.alpha-type-7 component *(PAG)	mercator4v7.0: alpha-type-7 component *(PAG) of 26S proteasome & prot-scriber: drome proteasome subunit alpha type & swissprot: Proteasome subunit alpha type-3 OS=Oryza sativa subsp. japonica & original description: none	10.5113	2.45480326423339e-10	8.77341	1.3436742312446e-06	2952	418
TRGpnl4xapo33325	19.2.5.1.1.7	Protein homeostasis.ubiquitin-proteasome system.26S proteasome.20S core particle.alpha-type components.alpha-type-7 component *(PAG)	mercator4v7.0: alpha-type-7 component *(PAG) of 26S proteasome & prot-scriber: drome proteasome subunit alpha type & swissprot: Proteasome subunit alpha type-3 OS=Oryza sativa subsp. japonica & original description: none	8.61571	4.94462541837763e-15	6.82189	1.59085369854581e-05	1337	4339
TRGpnl2xsex15741	19.2.5.1.2.2	Protein homeostasis.ubiquitin-proteasome system.26S proteasome.20S core particle.beta-type components.beta-type-2 component *(PBB)	mercator4v7.0: beta-type-2 component *(PBB) of 26S proteasome & prot-scriber: proteasome subunit beta type & swissprot: Proteasome subunit beta type-7-A OS=Arabidopsis thaliana & original description: none	-9.11633	1.1822781487908e-08	-7.71614	0.000134725	4023	9545.5
TRGpnl4xsex7742	19.2.5.1.2.2	Protein homeostasis.ubiquitin-proteasome system.26S proteasome.20S core particle.beta-type components.beta-type-2 component *(PBB)	mercator4v7.0: beta-type-2 component *(PBB) of 26S proteasome & prot-scriber: proteasome subunit beta type & swissprot: Proteasome subunit beta type-7-A OS=Arabidopsis thaliana & original description: none	5.59505	5.65775328968709e-18	5.72948	0.0013326	817	15980
TRGpnl4xsex49194	19.2.5.1.2.2	Protein homeostasis.ubiquitin-proteasome system.26S proteasome.20S core particle.beta-type components.beta-type-2 component *(PBB)	mercator4v7.0: beta-type-2 component *(PBB) of 26S proteasome & prot-scriber: proteasome subunit beta type & swissprot: Proteasome subunit beta type-7-A OS=Arabidopsis thaliana & original description: none	10.134	1.11148567622602e-08	8.39314	2.01148369330046e-06	4008	850
TRGpnl4xapo11634	19.2.5.1.2.2	Protein homeostasis.ubiquitin-proteasome system.26S proteasome.20S core particle.beta-type components.beta-type-2 component *(PBB)	mercator4v7.0: beta-type-2 component *(PBB) of 26S proteasome & prot-scriber: proteasome subunit beta type & swissprot: Proteasome subunit beta type-7-A OS=Arabidopsis thaliana & original description: none	3.20864	0.0011088	4.05075	0.0422017	15617	27195
TRGpnl2xsex23494	19.2.5.1.2.3	Protein homeostasis.ubiquitin-proteasome system.26S proteasome.20S core particle.beta-type components.beta-type-3 component *(PBC)	mercator4v7.0: beta-type-3 component *(PBC) of 26S proteasome & prot-scriber: proteasome subunit beta type & swissprot: Proteasome subunit beta type-3 OS=Oryza sativa subsp. japonica & original description: none	-10.0651	2.92580182114657e-10	-8.90471	6.91499624071022e-06	2998	2707.5
TRGpnl2xsex61732	19.2.5.1.2.3	Protein homeostasis.ubiquitin-proteasome system.26S proteasome.20S core particle.beta-type components.beta-type-3 component *(PBC)	mercator4v7.0: beta-type-3 component *(PBC) of 26S proteasome & prot-scriber: proteasome subunit beta type & swissprot: Proteasome subunit beta type-3 OS=Oryza sativa subsp. japonica & original description: none	-6.52422	0.00369777	-7.36536	0.000391237	18687.5	12531
TRGpnl4xsex8877	19.2.5.1.2.3	Protein homeostasis.ubiquitin-proteasome system.26S proteasome.20S core particle.beta-type components.beta-type-3 component *(PBC)	mercator4v7.0: beta-type-3 component *(PBC) of 26S proteasome & prot-scriber: proteasome subunit beta type & swissprot: Proteasome subunit beta type-3 OS=Oryza sativa subsp. japonica & original description: none	2.8313	4.11546541062712e-26	2.54187	0.00010487	238	8953
TRGpnl4xapo6338	19.2.5.1.2.3	Protein homeostasis.ubiquitin-proteasome system.26S proteasome.20S core particle.beta-type components.beta-type-3 component *(PBC)	mercator4v7.0: beta-type-3 component *(PBC) of 26S proteasome & prot-scriber: proteasome subunit beta type & swissprot: Proteasome subunit beta type-3 OS=Oryza sativa subsp. japonica & original description: none	-8.99509	9.17842816439009e-11	-7.81267	9.33671965056053e-06	2751	3293
TRGpnl4xsex27730	19.2.5.1.2.4	Protein homeostasis.ubiquitin-proteasome system.26S proteasome.20S core particle.beta-type components.beta-type-4 component *(PBD)	mercator4v7.0: beta-type-4 component *(PBD) of 26S proteasome & prot-scriber: proteasome subunit beta type & swissprot: Proteasome subunit beta type-2 OS=Oryza sativa subsp. japonica & original description: none	10.5625	7.41697319799303e-07	8.81826	1.42142338737892e-06	5951	450.5
TRGpnl2xsex9709	19.2.5.1.2.7	Protein homeostasis.ubiquitin-proteasome system.26S proteasome.20S core particle.beta-type components.beta-type-7 component *(PBG)	mercator4v7.0: beta-type-7 component *(PBG) of 26S proteasome & prot-scriber: proteasome subunit beta type & swissprot: Proteasome subunit beta type-4 OS=Arabidopsis thaliana & original description: none	-4.33596	1.45683592469096e-51	-4.585	0.000210731	19.5	10762
TRGpnl4xsex40983	19.2.5.1.2.7	Protein homeostasis.ubiquitin-proteasome system.26S proteasome.20S core particle.beta-type components.beta-type-7 component *(PBG)	mercator4v7.0: beta-type-7 component *(PBG) of 26S proteasome & prot-scriber: proteasome subunit beta type & swissprot: Proteasome subunit beta type-4 OS=Arabidopsis thaliana & original description: none	3.51082	0.000112959	3.93482	0.0180243	11194.5	23997
TRGpnl4xsex47845	19.2.5.1.2.7	Protein homeostasis.ubiquitin-proteasome system.26S proteasome.20S core particle.beta-type components.beta-type-7 component *(PBG)	mercator4v7.0: beta-type-7 component *(PBG) of 26S proteasome & prot-scriber: proteasome subunit beta type & swissprot: Proteasome subunit beta type-4 OS=Arabidopsis thaliana & original description: none	11.9968	8.06936910744867e-31	10.2555	1.1765527220731e-06	126	113.5
TRGpnl4xapo41572	19.2.5.1.2.7	Protein homeostasis.ubiquitin-proteasome system.26S proteasome.20S core particle.beta-type components.beta-type-7 component *(PBG)	mercator4v7.0: beta-type-7 component *(PBG) of 26S proteasome & prot-scriber: proteasome subunit beta type & swissprot: Proteasome subunit beta type-4 OS=Arabidopsis thaliana & original description: none	4.45276	1.05400430167815e-05	4.8967	0.00472556	8248	19935.5
TRGpnl4xapo41573	19.2.5.1.2.7	Protein homeostasis.ubiquitin-proteasome system.26S proteasome.20S core particle.beta-type components.beta-type-7 component *(PBG)	mercator4v7.0: beta-type-7 component *(PBG) of 26S proteasome & prot-scriber: proteasome subunit beta type & swissprot: Proteasome subunit beta type-4 OS=Arabidopsis thaliana & original description: none	-2.09049	0.00458029	-2.49918	0.0465897	19350	27663.5
TRGpnl4xapo41575	19.2.5.1.2.7	Protein homeostasis.ubiquitin-proteasome system.26S proteasome.20S core particle.beta-type components.beta-type-7 component *(PBG)	mercator4v7.0: beta-type-7 component *(PBG) of 26S proteasome & prot-scriber: proteasome subunit beta type & swissprot: Proteasome subunit beta type-4 OS=Arabidopsis thaliana & original description: none	3.36405	0.0347917	5.39787	0.0161422	26617	23660
TRGpnl2xsex52916	19.2.5.1.3.1.2	Protein homeostasis.ubiquitin-proteasome system.26S proteasome.20S core particle.assembly.PAC1-PAC2 assembly chaperone complex.component *(PBAC2)	mercator4v7.0: proteasome assembly chaperone *(PBAC2) & prot-scriber: proteasome assembly chaperone & swissprot: no annotation & original description: none	-7.37119	4.57646431003675e-06	-5.60032	0.00684642	7401.5	21044
TRGpnl4xsex28043	19.2.5.1.3.1.2	Protein homeostasis.ubiquitin-proteasome system.26S proteasome.20S core particle.assembly.PAC1-PAC2 assembly chaperone complex.component *(PBAC2)	mercator4v7.0: proteasome assembly chaperone *(PBAC2) & prot-scriber: proteasome assembly chaperone & swissprot: no annotation & original description: none	5.93984	0.00798218	6.45998	0.00139125	21065	16103
TRGpnl4xsex33779	19.2.5.1.3.1.3	Protein homeostasis.ubiquitin-proteasome system.26S proteasome.20S core particle.assembly.PAC1-PAC2 assembly chaperone complex.associated component *(PBAC5)	mercator4v7.0: associated component *(PBAC5) of PAC1-PAC2 assembly chaperone complex & prot-scriber: no annotation & swissprot: no annotation & original description: none	2.4048	0.00825768	2.1406	0.0233922	21163	24846
TRGpnl4xsex59940	19.2.5.1.3.2.1	Protein homeostasis.ubiquitin-proteasome system.26S proteasome.20S core particle.assembly.PAC3-PAC4 assembly chaperone dimer.component *(PAC3)	mercator4v7.0: proteasome assembly chaperone PAC3 & prot-scriber: proteasome assembly chaperone protein & swissprot: no annotation & original description: none	9.1891	0.00656579	7.46018	3.09516315136373e-06	20438.5	1466.5
TRGpnl4xapo55677	19.2.5.1.3.2.1	Protein homeostasis.ubiquitin-proteasome system.26S proteasome.20S core particle.assembly.PAC3-PAC4 assembly chaperone dimer.component *(PAC3)	mercator4v7.0: proteasome assembly chaperone PAC3 & prot-scriber: proteasome assembly chaperone protein & swissprot: no annotation & original description: none	-3.86722	2.26597025511131e-05	-5.28307	0.023352	9156	24843.5
TRGpnl4xsex1525	19.2.5.1.3.2.2	Protein homeostasis.ubiquitin-proteasome system.26S proteasome.20S core particle.assembly.PAC3-PAC4 assembly chaperone dimer.component *(PAC4)	mercator4v7.0: proteasome assembly chaperone PAC4 & prot-scriber: proteasome assembly chaperone & swissprot: no annotation & original description: none	3.19058	0.0245452	3.89408	0.0275565	25182	25392
TRGpnl4xsex38478	19.2.5.1.3.2.2	Protein homeostasis.ubiquitin-proteasome system.26S proteasome.20S core particle.assembly.PAC3-PAC4 assembly chaperone dimer.component *(PAC4)	mercator4v7.0: proteasome assembly chaperone PAC4 & prot-scriber: proteasome assembly chaperone & swissprot: no annotation & original description: none	5.54409	0.000170622	6.56161	0.00170165	11861	16767
TRGpnl4xsex38479	19.2.5.1.3.2.2	Protein homeostasis.ubiquitin-proteasome system.26S proteasome.20S core particle.assembly.PAC3-PAC4 assembly chaperone dimer.component *(PAC4)	mercator4v7.0: proteasome assembly chaperone PAC4 & prot-scriber: proteasome assembly chaperone & swissprot: no annotation & original description: none	4.76568	2.97511169472597e-05	5.9673	0.00481651	9474	19988
TRGpnl4xapo42398	19.2.5.1.3.2.2	Protein homeostasis.ubiquitin-proteasome system.26S proteasome.20S core particle.assembly.PAC3-PAC4 assembly chaperone dimer.component *(PAC4)	mercator4v7.0: proteasome assembly chaperone PAC4 & prot-scriber: proteasome assembly chaperone & swissprot: no annotation & original description: none	4.36373	0.00531274	4.84082	0.0124539	19790	22836
TRGpnl4xapo42399	19.2.5.1.3.2.2	Protein homeostasis.ubiquitin-proteasome system.26S proteasome.20S core particle.assembly.PAC3-PAC4 assembly chaperone dimer.component *(PAC4)	mercator4v7.0: proteasome assembly chaperone PAC4 & prot-scriber: proteasome assembly chaperone & swissprot: no annotation & original description: none	-7.15131	0.00421873	-5.7028	0.00102665	19064	15213
TRGpnl4xsex44633	19.2.5.1.3.3	Protein homeostasis.ubiquitin-proteasome system.26S proteasome.20S core particle.assembly.assembly factor *(UMP1)	mercator4v7.0: proteasome core particle assembly factor *(UMP1) & prot-scriber: proteasome maturation factor ump protein & swissprot: Cyclin-B1-2 OS=Oryza sativa subsp. japonica & original description: none	8.90037	0.00389501	7.15755	6.77124787203487e-06	18834	2663
TRGpnl2xsex19864	19.2.5.1.3.5	Protein homeostasis.ubiquitin-proteasome system.26S proteasome.20S core particle.assembly.regulatory kinase *(SIMP1)	mercator4v7.0: regulatory kinase *(SIMP1) of 20S proteasome assembly & prot-scriber: protein kinase domain containing & swissprot: Probable LRR receptor-like serine/threonine-protein kinase At1g67720 OS=Arabidopsis thaliana & original description: none	-6.91265	0.000106212	-5.56782	0.00158541	11097	16529
TRGpnl2xsex65605	19.2.5.2.1.1	Protein homeostasis.ubiquitin-proteasome system.26S proteasome.19S regulatory particle.base subcomplex.regulatory component *(RPT1)	mercator4v7.0: regulatory component *(RPT1) of 26S proteasome & prot-scriber: 26s proteasome regulatory subunit & swissprot: 26S proteasome regulatory subunit 7B OS=Oryza sativa subsp. japonica & original description: none	-6.89411	8.36196093582525e-29	-7.8147	0.0163834	174.5	23699
TRGpnl4xsex26793	19.2.5.2.1.2	Protein homeostasis.ubiquitin-proteasome system.26S proteasome.19S regulatory particle.base subcomplex.regulatory component *(RPT2)	mercator4v7.0: regulatory component *(RPT2) of 26S proteasome & prot-scriber: 26s proteasome regulatory subunit 6b homolog & swissprot: 26S proteasome regulatory subunit 4 homolog OS=Oryza sativa subsp. japonica & original description: none	8.09872	7.89030068574622e-07	7.92891	2.8507146249437e-05	5986	5705.5
TRGpnl4xsex44965	19.2.5.2.1.2	Protein homeostasis.ubiquitin-proteasome system.26S proteasome.19S regulatory particle.base subcomplex.regulatory component *(RPT2)	mercator4v7.0: regulatory component *(RPT2) of 26S proteasome & prot-scriber: 26s proteasome regulatory subunit 6b homolog & swissprot: 26S proteasome regulatory subunit 4 homolog OS=Oryza sativa subsp. japonica & original description: none	10.3426	0.0185786	8.37659	3.64948097983999e-05	24075.5	6311
TRGpnl2xsex60674	19.2.5.2.1.4	Protein homeostasis.ubiquitin-proteasome system.26S proteasome.19S regulatory particle.base subcomplex.regulatory component *(RPT4)	mercator4v7.0: regulatory component *(RPT4) of 26S proteasome & prot-scriber: 26s proteasome regulatory subunit 10b & swissprot: 26S proteasome regulatory subunit S10B homolog B OS=Arabidopsis thaliana & original description: none	-5.48957	1.30239936287601e-29	-5.76628	0.000641737	152	13861
TRGpnl4xsex32741	19.2.5.2.1.4	Protein homeostasis.ubiquitin-proteasome system.26S proteasome.19S regulatory particle.base subcomplex.regulatory component *(RPT4)	mercator4v7.0: regulatory component *(RPT4) of 26S proteasome & prot-scriber: 26s proteasome regulatory subunit 10b & swissprot: 26S proteasome regulatory subunit S10B homolog B OS=Arabidopsis thaliana & original description: none	11.7582	8.26040521406165e-05	10.0127	1.1765527220731e-06	10752	113.5
TRGpnl2xsex25272	19.2.5.2.1.5	Protein homeostasis.ubiquitin-proteasome system.26S proteasome.19S regulatory particle.base subcomplex.regulatory component *(RPT5)	mercator4v7.0: regulatory component *(RPT5) of 26S proteasome & prot-scriber: 26s proteasome regulatory subunit 6a homolog & swissprot: 26S proteasome regulatory subunit 6A homolog OS=Oryza sativa subsp. japonica & original description: none	-5.39038	2.77451034693255e-07	-5.73203	0.000673688	5368	13996
TRGpnl4xsex6075	19.2.5.2.1.5	Protein homeostasis.ubiquitin-proteasome system.26S proteasome.19S regulatory particle.base subcomplex.regulatory component *(RPT5)	mercator4v7.0: regulatory component *(RPT5) of 26S proteasome & prot-scriber: 26s proteasome regulatory subunit 6a homolog & swissprot: 26S proteasome regulatory subunit 6A homolog OS=Oryza sativa subsp. japonica & original description: none	8.79273	9.88887580604754e-32	8.58539	1.05605318997787e-05	116	3517
TRGpnl4xapo9229	19.2.5.2.1.5	Protein homeostasis.ubiquitin-proteasome system.26S proteasome.19S regulatory particle.base subcomplex.regulatory component *(RPT5)	mercator4v7.0: regulatory component *(RPT5) of 26S proteasome & prot-scriber: 26s proteasome regulatory subunit 6a homolog & swissprot: 26S proteasome regulatory subunit 6A homolog OS=Oryza sativa subsp. japonica & original description: none	7.85512	2.0745303270765e-06	8.27863	4.73288623261102e-05	6731	6947.5
TRGpnl4xapo29395	19.2.5.2.1.5	Protein homeostasis.ubiquitin-proteasome system.26S proteasome.19S regulatory particle.base subcomplex.regulatory component *(RPT5)	mercator4v7.0: regulatory component *(RPT5) of 26S proteasome & prot-scriber: 26s proteasome regulatory subunit 6a homolog & swissprot: 26S proteasome regulatory subunit 6A homolog OS=Oryza sativa subsp. japonica & original description: none	-10.6055	2.70496224753484e-16	-9.45201	2.46678133105384e-06	1097	1118
TRGpnl2xsex62173	19.2.5.2.1.6	Protein homeostasis.ubiquitin-proteasome system.26S proteasome.19S regulatory particle.base subcomplex.regulatory component *(RPT6)	mercator4v7.0: regulatory component *(RPT6) of 26S proteasome & prot-scriber: 26s proteasome regulatory subunit homolog & swissprot: 26S proteasome regulatory subunit 8 homolog A OS=Arabidopsis thaliana & original description: none	-8.20043	3.36985652397731e-08	-8.44979	0.00166784	4395	16708.5
TRGpnl2xsex3929	19.2.5.2.1.8	Protein homeostasis.ubiquitin-proteasome system.26S proteasome.19S regulatory particle.base subcomplex.regulatory component *(RPN2)	mercator4v7.0: regulatory component *(RPN2) of 26S proteasome & prot-scriber: 26s proteasome non atpase regulatory subunit homolog & swissprot: 26S proteasome non-ATPase regulatory subunit 1 homolog A OS=Arabidopsis thaliana & original description: none	-10.6631	3.83131939910454e-15	-9.38209	3.88500187822503e-05	1313	6469
TRGpnl4xsex67043	19.2.5.2.1.8	Protein homeostasis.ubiquitin-proteasome system.26S proteasome.19S regulatory particle.base subcomplex.regulatory component *(RPN2)	mercator4v7.0: regulatory component *(RPN2) of 26S proteasome & prot-scriber: 26s proteasome non atpase regulatory subunit homolog & swissprot: 26S proteasome non-ATPase regulatory subunit 1 homolog A OS=Arabidopsis thaliana & original description: none	11.0695	3.12949739226231e-05	9.29495	1.26880389835838e-06	9536	325
TRGpnl4xsex12289	19.2.5.2.1.10	Protein homeostasis.ubiquitin-proteasome system.26S proteasome.19S regulatory particle.base subcomplex.regulatory component *(RPN13)	mercator4v7.0: regulatory component *(RPN13) of 26S proteasome & prot-scriber: 26s proteasome regulatory subunit rpn & swissprot: 26S proteasome regulatory subunit RPN13 OS=Arabidopsis thaliana & original description: none	4.15483	0.0245996	3.86122	0.0190309	25187	24182
TRGpnl2xsex169	19.2.5.2.2.1	Protein homeostasis.ubiquitin-proteasome system.26S proteasome.19S regulatory particle.lid subcomplex.regulatory component *(RPN3)	mercator4v7.0: regulatory component *(RPN3) of 26S proteasome & prot-scriber: 26s proteasome non atpase regulatory subunit & swissprot: Probable 26S proteasome non-ATPase regulatory subunit 3 OS=Daucus carota & original description: none	-7.45405	1.62349885186593e-12	-8.06164	0.000247411	2067	11221.5
TRGpnl4xapo66331	19.2.5.2.2.1	Protein homeostasis.ubiquitin-proteasome system.26S proteasome.19S regulatory particle.lid subcomplex.regulatory component *(RPN3)	mercator4v7.0: regulatory component *(RPN3) of 26S proteasome & prot-scriber: 26s proteasome non atpase regulatory subunit & swissprot: Probable 26S proteasome non-ATPase regulatory subunit 3 OS=Daucus carota & original description: none	-6.96054	4.67255072273551e-26	-7.69954	0.00031764	240	11937
TRGpnl2xsex60806	19.2.5.2.2.2	Protein homeostasis.ubiquitin-proteasome system.26S proteasome.19S regulatory particle.lid subcomplex.regulatory component *(RPN5)	mercator4v7.0: regulatory component *(RPN5) of 26S proteasome & prot-scriber: 26s proteasome non atpase regulatory subunit & swissprot: 26S proteasome non-ATPase regulatory subunit 12 homolog A OS=Arabidopsis thaliana & original description: none	-10.3785	5.1581274518988e-13	-9.10777	2.33181660470012e-05	1897	5229
TRGpnl4xsex17953	19.2.5.2.2.2	Protein homeostasis.ubiquitin-proteasome system.26S proteasome.19S regulatory particle.lid subcomplex.regulatory component *(RPN5)	mercator4v7.0: regulatory component *(RPN5) of 26S proteasome & prot-scriber: 26s proteasome non atpase regulatory subunit & swissprot: 26S proteasome non-ATPase regulatory subunit 12 homolog A OS=Arabidopsis thaliana & original description: none	2.73176	8.201954906808e-06	2.48264	0.000244443	7985	11179
TRGpnl4xsex31898	19.2.5.2.2.2	Protein homeostasis.ubiquitin-proteasome system.26S proteasome.19S regulatory particle.lid subcomplex.regulatory component *(RPN5)	mercator4v7.0: regulatory component *(RPN5) of 26S proteasome & prot-scriber: 26s proteasome non atpase regulatory subunit & swissprot: 26S proteasome non-ATPase regulatory subunit 12 homolog A OS=Arabidopsis thaliana & original description: none	9.72514	2.67348541683542e-07	9.357	5.5274243844849e-06	5348	2331
TRGpnl4xapo20083	19.2.5.2.2.2	Protein homeostasis.ubiquitin-proteasome system.26S proteasome.19S regulatory particle.lid subcomplex.regulatory component *(RPN5)	mercator4v7.0: regulatory component *(RPN5) of 26S proteasome & prot-scriber: 26s proteasome non atpase regulatory subunit & swissprot: 26S proteasome non-ATPase regulatory subunit 12 homolog A OS=Arabidopsis thaliana & original description: none	-6.12981	7.11589027609785e-14	-7.03419	0.00206327	1636	17336
TRGpnl2xsex34510	19.2.5.2.2.4	Protein homeostasis.ubiquitin-proteasome system.26S proteasome.19S regulatory particle.lid subcomplex.regulatory component *(RPN7)	mercator4v7.0: regulatory component *(RPN7) of 26S proteasome & prot-scriber: 26s proteasome non atpase regulatory subunit & swissprot: 26S proteasome non-ATPase regulatory subunit 6 OS=Oryza sativa subsp. japonica & original description: none	-7.41132	8.49168298924517e-08	-6.71491	0.0105376	4773	22328
TRGpnl2xsex58859	19.2.5.2.2.4	Protein homeostasis.ubiquitin-proteasome system.26S proteasome.19S regulatory particle.lid subcomplex.regulatory component *(RPN7)	mercator4v7.0: regulatory component *(RPN7) of 26S proteasome & prot-scriber: 26s proteasome non atpase regulatory subunit & swissprot: 26S proteasome non-ATPase regulatory subunit 6 OS=Oryza sativa subsp. japonica & original description: none	-5.43963	0.00319489	-7.32592	0.00372692	18291	19248
TRGpnl4xsex60288	19.2.5.2.2.4	Protein homeostasis.ubiquitin-proteasome system.26S proteasome.19S regulatory particle.lid subcomplex.regulatory component *(RPN7)	mercator4v7.0: regulatory component *(RPN7) of 26S proteasome & prot-scriber: quality protein 26s proteasome non atpase regulatory subunit & swissprot: 26S proteasome non-ATPase regulatory subunit 6 OS=Oryza sativa subsp. japonica & original description: none	6.05892	1.17103835419671e-06	5.82535	0.000113727	6283	9139
TRGpnl4xapo48855	19.2.5.2.2.5	Protein homeostasis.ubiquitin-proteasome system.26S proteasome.19S regulatory particle.lid subcomplex.regulatory component *(RPN8)	mercator4v7.0: regulatory component *(RPN8) of 26S proteasome & prot-scriber: 26s proteasome non atpase regulatory subunit protein & swissprot: 26S proteasome non-ATPase regulatory subunit 7 homolog A OS=Arabidopsis thaliana & original description: none	4.02946	0.00289251	4.36493	0.0496393	18023	28017.5
TRGpnl4xapo60078	19.2.5.2.2.5	Protein homeostasis.ubiquitin-proteasome system.26S proteasome.19S regulatory particle.lid subcomplex.regulatory component *(RPN8)	mercator4v7.0: regulatory component *(RPN8) of 26S proteasome & prot-scriber: 26s proteasome non atpase regulatory subunit protein & swissprot: 26S proteasome non-ATPase regulatory subunit 7 homolog B OS=Arabidopsis thaliana & original description: none	7.07292	1.48541599388809e-08	7.63351	0.000276462	4104	11543.5
TRGpnl2xsex49202	19.2.5.2.2.6	Protein homeostasis.ubiquitin-proteasome system.26S proteasome.19S regulatory particle.lid subcomplex.regulatory component *(RPN9)	mercator4v7.0: regulatory component *(RPN9) of 26S proteasome & prot-scriber: 26s proteasome non atpase regulatory subunit protein & swissprot: 26S proteasome non-ATPase regulatory subunit 13 homolog B OS=Arabidopsis thaliana & original description: none	-9.91923	2.52924650327595e-13	-8.67096	3.0437831317409e-05	1798	5868.5
TRGpnl4xsex59734	19.2.5.2.2.6	Protein homeostasis.ubiquitin-proteasome system.26S proteasome.19S regulatory particle.lid subcomplex.regulatory component *(RPN9)	mercator4v7.0: regulatory component *(RPN9) of 26S proteasome & prot-scriber: 26s proteasome non atpase regulatory subunit protein & swissprot: 26S proteasome non-ATPase regulatory subunit 13 homolog B OS=Arabidopsis thaliana & original description: none	9.7563	1.0841542753112e-06	7.99219	4.41078986548228e-06	6217	1978.5
TRGpnl4xapo57031	19.2.5.2.2.6	Protein homeostasis.ubiquitin-proteasome system.26S proteasome.19S regulatory particle.lid subcomplex.regulatory component *(RPN9)	mercator4v7.0: regulatory component *(RPN9) of 26S proteasome & prot-scriber: 26s proteasome non atpase regulatory subunit protein & swissprot: 26S proteasome non-ATPase regulatory subunit 13 homolog B OS=Arabidopsis thaliana & original description: none	-7.09364	0.000237614	-5.90085	0.000210958	12429	10765.5
TRGpnl2xsex14657	19.2.5.2.2.7	Protein homeostasis.ubiquitin-proteasome system.26S proteasome.19S regulatory particle.lid subcomplex.regulatory component *(RPN11)	mercator4v7.0: regulatory component *(RPN11) of 26S proteasome & prot-scriber: 26s proteasome regulatory subunit rpn & swissprot: 26S proteasome non-ATPase regulatory subunit 14 homolog OS=Arabidopsis thaliana & original description: none	-10.5639	3.30662776902573e-06	-9.40401	7.10709118970207e-06	7122	2746
TRGpnl4xsex38541	19.2.5.2.2.7	Protein homeostasis.ubiquitin-proteasome system.26S proteasome.19S regulatory particle.lid subcomplex.regulatory component *(RPN11)	mercator4v7.0: regulatory component *(RPN11) of 26S proteasome & prot-scriber: to rpn 26s proteasome regulatory subunit & swissprot: 26S proteasome non-ATPase regulatory subunit 14 homolog OS=Arabidopsis thaliana & original description: none	9.17157	6.65269565733633e-05	7.42761	3.37353792677522e-06	10457	1566
TRGpnl2xsex3083	19.2.5.2.2.8	Protein homeostasis.ubiquitin-proteasome system.26S proteasome.19S regulatory particle.lid subcomplex.regulatory component *(RPN12)	mercator4v7.0: regulatory component *(RPN12) of 26S proteasome & prot-scriber: pci domain containing protein & swissprot: 26S proteasome non-ATPase regulatory subunit 8 homolog A OS=Arabidopsis thaliana & original description: none	-6.21651	2.73542443052006e-19	-7.7577	0.00053372	654	13369.5
TRGpnl4xsex67779	19.2.5.2.2.8	Protein homeostasis.ubiquitin-proteasome system.26S proteasome.19S regulatory particle.lid subcomplex.regulatory component *(RPN12)	mercator4v7.0: regulatory component *(RPN12) of 26S proteasome & prot-scriber: pci domain containing protein & swissprot: 26S proteasome non-ATPase regulatory subunit 8 homolog A OS=Arabidopsis thaliana & original description: none	8.70363	4.7658322516287e-06	8.50712	3.9306492467032e-05	7432	6500
TRGpnl2xsex76184	19.2.5.2.3.1	Protein homeostasis.ubiquitin-proteasome system.26S proteasome.19S regulatory particle.assembly.chaperone *(NAS2)	mercator4v7.0: chaperone *(NAS2) involved in proteasome regulatory particle assembly & prot-scriber: n domain containing protein & swissprot: no annotation & original description: none	-8.88493	0.00027363	-7.06121	0.00369857	12692	19226
TRGpnl4xsex3229	19.2.5.3.2	Protein homeostasis.ubiquitin-proteasome system.26S proteasome.regulation.assembly quality control factor *(ECM29)	mercator4v7.0: proteasome assembly quality control factor *(ECM29) & prot-scriber: proteasome associated protein ecm homolog & swissprot: no annotation & original description: none	2.12263	0.00129823	1.89751	0.0110751	15970	22472
TRGpnl4xsex3247	19.2.5.3.2	Protein homeostasis.ubiquitin-proteasome system.26S proteasome.regulation.assembly quality control factor *(ECM29)	mercator4v7.0: proteasome assembly quality control factor *(ECM29) & prot-scriber: quality protein proteasome adapter and scaffold ecm & swissprot: no annotation & original description: none	4.61411	0.0250522	4.7386	0.00405228	25258	19479
TRGpnl2xsex42684	19.2.6.1	Protein homeostasis.ubiquitin-proteasome system.DAR protease system.ubiquitin-dependent protease *(DAR1/2/++)	mercator4v7.0: ubiquitin-dependent protease *(DAR1/2/++) & prot-scriber: lim zinc binding domain containing protein & swissprot: Protein DA1-related 1 OS=Arabidopsis thaliana & original description: none	-4.70565	0.0169878	-5.2376	0.0132284	23711	23040
TRGpnl2xsex42685	19.2.6.1	Protein homeostasis.ubiquitin-proteasome system.DAR protease system.ubiquitin-dependent protease *(DAR1/2/++)	mercator4v7.0: ubiquitin-dependent protease *(DAR1/2/++) & prot-scriber: lim zinc binding domain containing protein & swissprot: Protein DA1-related 1 OS=Arabidopsis thaliana & original description: none	-7.60375	0.000420899	-6.3926	0.000162114	13506	10040.5
TRGpnl2xsex42686	19.2.6.1	Protein homeostasis.ubiquitin-proteasome system.DAR protease system.ubiquitin-dependent protease *(DAR1/2/++)	mercator4v7.0: ubiquitin-dependent protease *(DAR1/2/++) & prot-scriber: lim zinc binding domain containing protein & swissprot: Protein DA1-related 1 OS=Arabidopsis thaliana & original description: none	-9.62735	8.41255942843445e-07	-8.42658	1.0495348299333e-05	6030	3504.5
TRGpnl2xsex46720	19.2.6.1	Protein homeostasis.ubiquitin-proteasome system.DAR protease system.ubiquitin-dependent protease *(DAR1/2/++)	mercator4v7.0: ubiquitin-dependent protease *(DAR1/2/++) & prot-scriber: lim zinc binding domain containing protein & swissprot: LIM domain-containing protein HDR3 OS=Oryza sativa subsp. japonica & original description: none	-6.42963	0.00672253	-5.1546	0.00102858	20524	15220
TRGpnl2xsex46721	19.2.6.1	Protein homeostasis.ubiquitin-proteasome system.DAR protease system.ubiquitin-dependent protease *(DAR1/2/++)	mercator4v7.0: ubiquitin-dependent protease *(DAR1/2/++) & prot-scriber: lim zinc binding domain containing protein & swissprot: LIM domain-containing protein HDR3 OS=Oryza sativa subsp. japonica & original description: none	-10.1642	1.51491821687642e-10	-8.98815	5.23339253482857e-06	2865	2237.5
TRGpnl4xsex6001	19.2.6.1	Protein homeostasis.ubiquitin-proteasome system.DAR protease system.ubiquitin-dependent protease *(DAR1/2/++)	mercator4v7.0: ubiquitin-dependent protease *(DAR1/2/++) & prot-scriber: lim zinc binding domain containing protein & swissprot: Protein DA1-related 1 OS=Arabidopsis thaliana & original description: none	7.04743	0.000396029	5.29251	0.000148202	13377	9811
TRGpnl4xsex6002	19.2.6.1	Protein homeostasis.ubiquitin-proteasome system.DAR protease system.ubiquitin-dependent protease *(DAR1/2/++)	mercator4v7.0: ubiquitin-dependent protease *(DAR1/2/++) & prot-scriber: lim zinc binding domain containing protein & swissprot: Protein DA1-related 1 OS=Arabidopsis thaliana & original description: none	8.32143	0.00124316	6.59441	1.17103471331284e-05	15874	3729
TRGpnl4xsex6003	19.2.6.1	Protein homeostasis.ubiquitin-proteasome system.DAR protease system.ubiquitin-dependent protease *(DAR1/2/++)	mercator4v7.0: ubiquitin-dependent protease *(DAR1/2/++) & prot-scriber: lim zinc binding domain containing protein & swissprot: Protein DA1-related 1 OS=Arabidopsis thaliana & original description: none	7.5491	2.66293871586322e-12	5.57709	0.000227496	2136	10975
TRGpnl4xsex18427	19.2.6.1	Protein homeostasis.ubiquitin-proteasome system.DAR protease system.ubiquitin-dependent protease *(DAR1/2/++)	mercator4v7.0: ubiquitin-dependent protease *(DAR1/2/++) & prot-scriber: lim zinc binding domain containing protein & swissprot: Protein DA1-related 1 OS=Arabidopsis thaliana & original description: none	8.84888	0.000465009	6.91812	3.001296746928e-05	13710	5834
TRGpnl4xsex18429	19.2.6.1	Protein homeostasis.ubiquitin-proteasome system.DAR protease system.ubiquitin-dependent protease *(DAR1/2/++)	mercator4v7.0: ubiquitin-dependent protease *(DAR1/2/++) & prot-scriber: lim zinc binding domain containing protein & swissprot: Protein DA1-related 1 OS=Arabidopsis thaliana & original description: none	9.92846	4.10747882975815e-11	8.18657	2.01545837397333e-06	2585	861
TRGpnl4xsex18755	19.2.6.1	Protein homeostasis.ubiquitin-proteasome system.DAR protease system.ubiquitin-dependent protease *(DAR1/2/++)	mercator4v7.0: ubiquitin-dependent protease *(DAR1/2/++) & prot-scriber: lim zinc binding domain containing protein & swissprot: LIM domain-containing protein HDR3 OS=Oryza sativa subsp. japonica & original description: none	9.35733	2.16539136235795e-11	7.61695	2.96200636720243e-06	2469	1383
TRGpnl4xsex11105	19.2.6.2	Protein homeostasis.ubiquitin-proteasome system.DAR protease system.E3 ubiquitin ligase *(DA2)	mercator4v7.0: E3 ubiquitin ligase *(DA2) & prot-scriber: ring type domain containing protein & swissprot: E3 ubiquitin-protein ligase GW2 OS=Oryza sativa subsp. japonica & original description: none	7.67785	0.000715925	6.93211	0.000193663	14635	10514.5
TRGpnl2xsex27234	19.3.1.1.1	Protein homeostasis.proteolysis.cysteine peptidase activities.Papain-type protease activities.subclass CTB cysteine protease	mercator4v7.0: Papain-type subclass CTB cysteine protease & prot-scriber: cathepsin b cysteine proteinase & swissprot: Cathepsin B-like protease 2 OS=Arabidopsis thaliana & original description: none	-5.73114	5.59360259968258e-13	-6.10609	0.00019152	1908	10491.5
TRGpnl4xapo26709	19.3.1.1.3	Protein homeostasis.proteolysis.cysteine peptidase activities.Papain-type protease activities.subclass SAG12 cysteine protease	mercator4v7.0: Papain-type subclass SAG12 cysteine protease & prot-scriber: senescence specific cysteine protease sag & swissprot: Senescence-specific cysteine protease SAG39 OS=Oryza sativa subsp. indica & original description: none	3.36925	0.00549359	4.0493	0.0385452	19896	26764
TRGpnl4xapo26710	19.3.1.1.3	Protein homeostasis.proteolysis.cysteine peptidase activities.Papain-type protease activities.subclass SAG12 cysteine protease	mercator4v7.0: Papain-type subclass SAG12 cysteine protease & prot-scriber: senescence specific cysteine protease sag & swissprot: Senescence-specific cysteine protease SAG39 OS=Oryza sativa subsp. indica & original description: none	3.47287	0.0059833	4.58568	0.0307079	20131	25847.5
TRGpnl2xsex40139	19.3.1.1.4	Protein homeostasis.proteolysis.cysteine peptidase activities.Papain-type protease activities.subclass XBCP3 cysteine protease	mercator4v7.0: Papain-type subclass XBCP3 cysteine protease & prot-scriber: cysteine protease & swissprot: Probable cysteine protease RD21B OS=Arabidopsis thaliana & original description: none	-7.28984	9.47817192377927e-05	-7.86243	0.000478894	10930	13088
TRGpnl2xsex64373	19.3.1.1.5	Protein homeostasis.proteolysis.cysteine peptidase activities.Papain-type protease activities.subclass RD19 cysteine protease	mercator4v7.0: Papain-type subclass RD19 cysteine protease & prot-scriber: cysteine proteinase & swissprot: Cysteine proteinase 1 OS=Zea mays & original description: none	-9.51547	4.45558931930611e-34	-9.80793	2.16747273589577e-05	95	5049.5
TRGpnl4xsex31153	19.3.1.1.5	Protein homeostasis.proteolysis.cysteine peptidase activities.Papain-type protease activities.subclass RD19 cysteine protease	mercator4v7.0: Papain-type subclass RD19 cysteine protease & prot-scriber: cysteine proteinase & swissprot: Cysteine proteinase 1 OS=Zea mays & original description: none	7.41144	4.6391555030356e-05	9.44023	0.000135073	9990	9553
TRGpnl4xsex56573	19.3.1.1.5	Protein homeostasis.proteolysis.cysteine peptidase activities.Papain-type protease activities.subclass RD19 cysteine protease	mercator4v7.0: Papain-type subclass RD19 cysteine protease & prot-scriber: cysteine proteinase & swissprot: Cysteine proteinase 1 OS=Zea mays & original description: none	10.3784	3.05055616927372e-07	10.5133	0.000636827	5426	13841
TRGpnl4xapo34504	19.3.1.1.5	Protein homeostasis.proteolysis.cysteine peptidase activities.Papain-type protease activities.subclass RD19 cysteine protease	mercator4v7.0: Papain-type subclass RD19 cysteine protease & prot-scriber: cysteine proteinase & swissprot: Cysteine proteinase 1 OS=Zea mays & original description: none	9.75209	6.30227127038135e-19	9.05598	5.08589716804764e-06	692	2186
TRGpnl4xsex38840	19.3.1.1.6	Protein homeostasis.proteolysis.cysteine peptidase activities.Papain-type protease activities.subclass ALP thiol protease	mercator4v7.0: Papain-type subclass ALP thiol protease & prot-scriber: pro cathepsin h & swissprot: Cysteine proteinase 2 OS=Zea mays & original description: none	3.8496	0.0453663	6.38426	0.0136096	27673	23134
TRGpnl2xsex46216	19.3.1.2	Protein homeostasis.proteolysis.cysteine peptidase activities.Phytocalpain-type calcium-activated protease *(DEK1)	mercator4v7.0: Phytocalpain-type calcium-activated protease *(DEK1) & prot-scriber: calpain type cysteine protease dek & swissprot: Calpain-type cysteine protease DEK1 OS=Zea mays & original description: none	-4.97255	1.10937530014072e-06	-5.38607	0.0011747	6238	15594
TRGpnl2xsex29682	19.3.1.3	Protein homeostasis.proteolysis.cysteine peptidase activities.Legumain-type asparaginyl endopeptidase *(AEP)	mercator4v7.0: Legumain-type asparaginyl endopeptidase *(AEP) & prot-scriber: vacuolar processing enzyme isozyme & swissprot: Vacuolar-processing enzyme beta-isozyme 1 OS=Oryza sativa subsp. japonica & original description: none	-7.8896	0.000251007	-7.74468	0.000189084	12541	10445.5
TRGpnl2xsex29683	19.3.1.3	Protein homeostasis.proteolysis.cysteine peptidase activities.Legumain-type asparaginyl endopeptidase *(AEP)	mercator4v7.0: Legumain-type asparaginyl endopeptidase *(AEP) & prot-scriber: vacuolar processing enzyme isozyme & swissprot: Vacuolar-processing enzyme beta-isozyme 1 OS=Oryza sativa subsp. japonica & original description: none	-5.7876	0.000579762	-5.07017	0.000690338	14161	14066
TRGpnl4xsex49364	19.3.1.3	Protein homeostasis.proteolysis.cysteine peptidase activities.Legumain-type asparaginyl endopeptidase *(AEP)	mercator4v7.0: Legumain-type asparaginyl endopeptidase *(AEP) & prot-scriber: vacuolar processing enzyme isozyme & swissprot: Vacuolar-processing enzyme OS=Citrus sinensis & original description: none	13.3683	1.10919119879534e-05	10.7659	0.00386787	8317	19348
TRGpnl4xsex56878	19.3.1.3	Protein homeostasis.proteolysis.cysteine peptidase activities.Legumain-type asparaginyl endopeptidase *(AEP)	mercator4v7.0: Legumain-type asparaginyl endopeptidase *(AEP) & prot-scriber: vacuolar processing enzyme isozyme & swissprot: Vacuolar-processing enzyme beta-isozyme 1 OS=Oryza sativa subsp. japonica & original description: none	11.6041	5.51809535404545e-08	9.86199	1.1765527220731e-06	4595	113.5
TRGpnl4xapo31206	19.3.1.3	Protein homeostasis.proteolysis.cysteine peptidase activities.Legumain-type asparaginyl endopeptidase *(AEP)	mercator4v7.0: Legumain-type asparaginyl endopeptidase *(AEP) & prot-scriber: vacuolar processing enzyme protein & swissprot: Asparaginyl endopeptidase Rep2 OS=Oryza sativa subsp. japonica & original description: none	5.65099	0.0114563	3.73647	0.0121365	22241	22751
TRGpnl4xsex35115	19.3.2.1.1	Protein homeostasis.proteolysis.serine peptidase activities.SBT-type protease activities.protease *(SBT1)	mercator4v7.0: protease *(SBT1) & prot-scriber: sp sbt subtilisin protease & swissprot: Subtilisin-like protease SBT1.4 OS=Arabidopsis thaliana & original description: none	3.54357	0.0390204	5.19691	0.00863069	27053	21768
TRGpnl4xsex6921	19.3.2.1.6	Protein homeostasis.proteolysis.serine peptidase activities.SBT-type protease activities.protease *(SBT6-1)	mercator4v7.0: protease *(SBT6-1) & prot-scriber: membrane bound transcription factor site protease & swissprot: Subtilisin-like protease SBT6.1 OS=Arabidopsis thaliana & original description: none	8.22038	8.34772439794159e-05	6.49362	1.20537494407295e-05	10767	3782.5
TRGpnl2xsex60416	19.3.2.1.7	Protein homeostasis.proteolysis.serine peptidase activities.SBT-type protease activities.protease *(SBT6-2)	mercator4v7.0: protease *(SBT6-2) & prot-scriber: tripeptidyl peptidase & swissprot: Tripeptidyl-peptidase 2 OS=Oryza sativa subsp. japonica & original description: none	-8.72686	9.84006377163409e-14	-8.55896	5.21013448232747e-05	1676	7181.5
[truncated: 201 more rows]

## Sheet: RNA biosynthesis
RNA biosynthesis transcripts differentially expressed in 4x vs 2x Paspalum notatum genotypes, as classified with Mapman (version 3.6.0RC1)
[truncated: 968 more rows]

## Sheet: Chromatin organisation
Chromatin organisation transcripts differentially expressed in 4x vs 2x Paspalum notatum genotypes, as classified with Mapman (version 3.6.0RC1)
[truncated: 405 more rows]

[truncated: 2 more sheets: Lipid metabolism, Photosynthesis]
