# Supplementary material for: Leaf transcriptome differences between diploid and tetraploid bahiagrass
Source: Plant Genome. 2026 Feb 28;19(1):e70212. doi: 10.1002/tpg2.70212 (PMC12949672; doi:10.1002/tpg2.70212)
Supplement: Supplementary file 5 — Supplemental Table S3: List of differentially expressed transcripts (DETs) related to primary and secondary metabolism, including RNA homeostasis, amino acid metabolism, carbohydrate metabolism, cellular respiration, and secondary metabolism. [file TPG2-19-e70212-s007.xlsx]

## Sheet: RNA homeostasis
Authors: Maricel Podio, Danilo Fabrizio Santoro, Carolina Marta Colono, Juan Pablo A. Ortiz, Emidio Albertini, Silvina Claudia Pessino. Manuscript title: Leaf transcriptome differences between diploid and tetraploid Bahiagrass Number of pages: 37, number of figures: 6, number of tables: 1
Supplemental Table S3
RNA homeostasis transcripts differentially expressed in 4x vs 2x Paspalum notatum genotypes, as classified with Mapman (version 3.6.0RC1)
gene_id	BinCode	BinName	description	log2FoldChange	padj	logFC	adj.P.Val	deseq_rank	limma_rank
TRGpnl4xapo28454	16.1.1.1.1	RNA homeostasis.mRNA degradation.mRNA deadenylation.CCR4-NOT complex.deadenylase component *(CCR4/NOT6)	mercator4v7.0: deadenylase component *(CCR4) of mRNA deadenylation CCR4-NOT complex & prot-scriber: endo exonuclease phosphatase domain containing protein & swissprot: Carbon catabolite repressor protein 4 homolog 1 OS=Arabidopsis thaliana & original description: none	5.79775	2.37428708754803e-08	6.74254	0.0014421	4271	16236
TRGpnl2xsex64895	16.1.1.1.2	RNA homeostasis.mRNA degradation.mRNA deadenylation.CCR4-NOT complex.deadenylase component *(CAF1)	mercator4v7.0: deadenylase component *(CAF1) of mRNA deadenylation CCR4-NOT complex & prot-scriber: poly a specific ribonuclease & swissprot: Probable CCR4-associated factor 1 homolog 7 OS=Arabidopsis thaliana & original description: none	-4.74245	4.70708800837712e-22	-5.02021	0.00170421	410	16773
TRGpnl4xsex33896	16.1.1.1.2	RNA homeostasis.mRNA degradation.mRNA deadenylation.CCR4-NOT complex.deadenylase component *(CAF1)	mercator4v7.0: deadenylase component *(CAF1) of mRNA deadenylation CCR4-NOT complex & prot-scriber: poly a specific ribonuclease & swissprot: Probable CCR4-associated factor 1 homolog 7 OS=Arabidopsis thaliana & original description: none	9.19227	0.000250851	8.49104	1.31669551881239e-05	12538	3966.5
TRGpnl4xapo42132	16.1.1.1.2	RNA homeostasis.mRNA degradation.mRNA deadenylation.CCR4-NOT complex.deadenylase component *(CAF1)	mercator4v7.0: deadenylase component *(CAF1) of mRNA deadenylation CCR4-NOT complex & prot-scriber: poly a specific ribonuclease & swissprot: Probable CCR4-associated factor 1 homolog 7 OS=Arabidopsis thaliana & original description: none	-8.79272	1.24381788133742e-10	-7.58069	1.80339155294749e-05	2813	4605.5
TRGpnl4xsex22403	16.1.1.1.3	RNA homeostasis.mRNA degradation.mRNA deadenylation.CCR4-NOT complex.scaffold component *(NOT1)	mercator4v7.0: scaffold component *(NOT1) of mRNA deadenylation CCR4-NOT complex & prot-scriber: ccr not transcription complex subunit & swissprot: no annotation & original description: none	8.71805	0.00962481	6.91078	1.02348579412985e-05	21657	3451.5
TRGpnl4xapo23113	16.1.1.1.3	RNA homeostasis.mRNA degradation.mRNA deadenylation.CCR4-NOT complex.scaffold component *(NOT1)	mercator4v7.0: scaffold component *(NOT1) of mRNA deadenylation CCR4-NOT complex & prot-scriber: ccr not transcription complex subunit & swissprot: no annotation & original description: none	8.35252	0.0003281	7.47157	1.42218071876225e-05	13013	4119.5
TRGpnl2xsex65617	16.1.1.1.4	RNA homeostasis.mRNA degradation.mRNA deadenylation.CCR4-NOT complex.component *(NOT2)	mercator4v7.0: component *(NOT2) of mRNA deadenylation CCR4-NOT complex & prot-scriber: not2 3 5 domain containing protein & swissprot: Probable NOT transcription complex subunit VIP2 OS=Arabidopsis thaliana & original description: none	-9.74612	5.59150776554546e-06	-8.41166	0.000135073	7582	9553
TRGpnl4xsex15144	16.1.1.1.4	RNA homeostasis.mRNA degradation.mRNA deadenylation.CCR4-NOT complex.component *(NOT2)	mercator4v7.0: component *(NOT2) of mRNA deadenylation CCR4-NOT complex & prot-scriber: not2 3 5 domain containing protein & swissprot: Probable NOT transcription complex subunit VIP2 (Fragment) OS=Nicotiana benthamiana & original description: none	4.09706	0.00211988	4.44868	0.0351452	17166.5	26378
TRGpnl4xsex32575	16.1.1.1.4	RNA homeostasis.mRNA degradation.mRNA deadenylation.CCR4-NOT complex.component *(NOT2)	mercator4v7.0: component *(NOT2) of mRNA deadenylation CCR4-NOT complex & prot-scriber: not2 3 5 domain containing protein & swissprot: Probable NOT transcription complex subunit VIP2 (Fragment) OS=Nicotiana benthamiana & original description: none	10.1051	0.000901369	8.36573	1.84243095930995e-06	15171	725
TRGpnl4xsex32576	16.1.1.1.4	RNA homeostasis.mRNA degradation.mRNA deadenylation.CCR4-NOT complex.component *(NOT2)	mercator4v7.0: component *(NOT2) of mRNA deadenylation CCR4-NOT complex & prot-scriber: not2 3 5 domain containing protein & swissprot: Probable NOT transcription complex subunit VIP2 (Fragment) OS=Nicotiana benthamiana & original description: none	5.57646	0.00730518	5.09453	0.000772802	20783	14378
TRGpnl4xsex32577	16.1.1.1.4	RNA homeostasis.mRNA degradation.mRNA deadenylation.CCR4-NOT complex.component *(NOT2)	mercator4v7.0: component *(NOT2) of mRNA deadenylation CCR4-NOT complex & prot-scriber: not2 3 5 domain containing protein & swissprot: Probable NOT transcription complex subunit VIP2 (Fragment) OS=Nicotiana benthamiana & original description: none	7.66976	0.00824176	5.94565	3.64682910960218e-05	21155	6307.5
TRGpnl2xsex51685	16.1.1.1.5	RNA homeostasis.mRNA degradation.mRNA deadenylation.CCR4-NOT complex.component *(NOT3)	mercator4v7.0: component *(NOT3) of mRNA deadenylation CCR4-NOT complex & prot-scriber: not domain containing protein & swissprot: no annotation & original description: none	-2.6125	0.0290176	-3.43723	0.0305494	25858	25821
TRGpnl2xsex51686	16.1.1.1.5	RNA homeostasis.mRNA degradation.mRNA deadenylation.CCR4-NOT complex.component *(NOT3)	mercator4v7.0: component *(NOT3) of mRNA deadenylation CCR4-NOT complex & prot-scriber: not domain containing protein & swissprot: no annotation & original description: none	-3.08307	0.00253244	-3.88312	0.0165269	17663	23727
TRGpnl4xsex18184	16.1.1.1.5	RNA homeostasis.mRNA degradation.mRNA deadenylation.CCR4-NOT complex.component *(NOT3)	mercator4v7.0: component *(NOT3) of mRNA deadenylation CCR4-NOT complex & prot-scriber: ccr not transcription complex subunit & swissprot: no annotation & original description: none	7.10508	0.00231154	7.11696	0.000222965	17402	10916.5
TRGpnl4xsex18213	16.1.1.1.5	RNA homeostasis.mRNA degradation.mRNA deadenylation.CCR4-NOT complex.component *(NOT3)	mercator4v7.0: component *(NOT3) of mRNA deadenylation CCR4-NOT complex & prot-scriber: ccr not transcription subunit & swissprot: no annotation & original description: none	6.66447	0.0185874	7.03414	0.000153383	24077	9907
TRGpnl4xsex18214	16.1.1.1.5	RNA homeostasis.mRNA degradation.mRNA deadenylation.CCR4-NOT complex.component *(NOT3)	mercator4v7.0: component *(NOT3) of mRNA deadenylation CCR4-NOT complex & prot-scriber: ccr not transcription subunit & swissprot: no annotation & original description: none	6.80185	0.00167673	5.20524	0.000548871	16587	13449
TRGpnl4xapo23989	16.1.1.1.5	RNA homeostasis.mRNA degradation.mRNA deadenylation.CCR4-NOT complex.component *(NOT3)	mercator4v7.0: component *(NOT3) of mRNA deadenylation CCR4-NOT complex & prot-scriber: not domain containing protein & swissprot: no annotation & original description: none	4.8079	3.6287106758889e-06	4.70881	0.00832257	7197	21668
TRGpnl4xapo23991	16.1.1.1.5	RNA homeostasis.mRNA degradation.mRNA deadenylation.CCR4-NOT complex.component *(NOT3)	mercator4v7.0: component *(NOT3) of mRNA deadenylation CCR4-NOT complex & prot-scriber: not domain containing protein & swissprot: no annotation & original description: none	5.46406	1.76341668806354e-06	4.01919	0.0198641	6592	24328
TRGpnl2xsex19856	16.1.1.1.6	RNA homeostasis.mRNA degradation.mRNA deadenylation.CCR4-NOT complex.E3 ubiquitin ligase component *(NOT4)	mercator4v7.0: component *(NOT4) of mRNA deadenylation CCR4-NOT complex & prot-scriber: ccr not transcription complex subunit & swissprot: no annotation & original description: none	-10.3604	6.15631541718652e-14	-9.20366	6.54627071607189e-06	1617	2604.5
TRGpnl4xsex3310	16.1.1.1.6	RNA homeostasis.mRNA degradation.mRNA deadenylation.CCR4-NOT complex.E3 ubiquitin ligase component *(NOT4)	mercator4v7.0: component *(NOT4) of mRNA deadenylation CCR4-NOT complex & prot-scriber: ccr not transcription complex subunit & swissprot: no annotation & original description: none	11.1079	0.000249591	9.31268	1.76678023570783e-06	12522.5	700
TRGpnl4xsex63048	16.1.1.1.6	RNA homeostasis.mRNA degradation.mRNA deadenylation.CCR4-NOT complex.E3 ubiquitin ligase component *(NOT4)	mercator4v7.0: component *(NOT4) of mRNA deadenylation CCR4-NOT complex & prot-scriber: binding rrm protein & swissprot: no annotation & original description: none	7.27792	0.0126345	5.76944	0.00013873	22584	9618
TRGpnl4xapo4360	16.1.1.1.6	RNA homeostasis.mRNA degradation.mRNA deadenylation.CCR4-NOT complex.E3 ubiquitin ligase component *(NOT4)	mercator4v7.0: component *(NOT4) of mRNA deadenylation CCR4-NOT complex & prot-scriber: ccr not transcription complex subunit & swissprot: no annotation & original description: none	-5.59657	5.44139773363511e-13	-6.53595	0.00433392	1905	19682
TRGpnl2xsex30996	16.1.1.1.7	RNA homeostasis.mRNA degradation.mRNA deadenylation.CCR4-NOT complex.component *(NOT9)	mercator4v7.0: component *(NOT9) of mRNA deadenylation CCR4-NOT complex & prot-scriber: ccr not transcription complex subunit & swissprot: no annotation & original description: none	-9.58859	2.30056544117567e-11	-8.18939	0.000168637	2481	10142.5
TRGpnl4xsex40025	16.1.1.1.7	RNA homeostasis.mRNA degradation.mRNA deadenylation.CCR4-NOT complex.component *(NOT9)	mercator4v7.0: component *(NOT9) of mRNA deadenylation CCR4-NOT complex & prot-scriber: ccr not transcription complex subunit & swissprot: no annotation & original description: none	5.39113	0.0162538	4.38387	0.00624767	23542	20777
TRGpnl4xsex40026	16.1.1.1.7	RNA homeostasis.mRNA degradation.mRNA deadenylation.CCR4-NOT complex.component *(NOT9)	mercator4v7.0: component *(NOT9) of mRNA deadenylation CCR4-NOT complex & prot-scriber: ccr not transcription complex subunit & swissprot: no annotation & original description: none	5.3963	0.0347971	4.26146	0.00719785	26618	21206
TRGpnl2xsex56203	16.1.1.1.9	RNA homeostasis.mRNA degradation.mRNA deadenylation.CCR4-NOT complex.component *(NOT11)	mercator4v7.0: component *(NOT11) of mRNA deadenylation CCR4-NOT complex & prot-scriber: ccr not transcription complex subunit & swissprot: no annotation & original description: none	-4.86981	0.000429573	-4.62123	0.00713944	13547	21178
TRGpnl2xsex56205	16.1.1.1.9	RNA homeostasis.mRNA degradation.mRNA deadenylation.CCR4-NOT complex.component *(NOT11)	mercator4v7.0: component *(NOT11) of mRNA deadenylation CCR4-NOT complex & prot-scriber: ccr not transcription complex subunit & swissprot: no annotation & original description: none	-9.25791	5.09778896310582e-06	-8.06214	1.18210682176206e-05	7499	3740
TRGpnl2xsex56210	16.1.1.1.9	RNA homeostasis.mRNA degradation.mRNA deadenylation.CCR4-NOT complex.component *(NOT11)	mercator4v7.0: component *(NOT11) of mRNA deadenylation CCR4-NOT complex & prot-scriber: ccr not transcription complex subunit & swissprot: no annotation & original description: none	-4.15899	0.00099046	-4.87995	0.00801994	15369	21553
TRGpnl4xsex61261	16.1.1.1.9	RNA homeostasis.mRNA degradation.mRNA deadenylation.CCR4-NOT complex.component *(NOT11)	mercator4v7.0: component *(NOT11) of mRNA deadenylation CCR4-NOT complex & prot-scriber: ccr not transcription complex subunit & swissprot: no annotation & original description: none	7.49524	0.0206192	5.6037	0.000270653	24487	11477
TRGpnl4xapo62933	16.1.1.1.9	RNA homeostasis.mRNA degradation.mRNA deadenylation.CCR4-NOT complex.component *(NOT11)	mercator4v7.0: component *(NOT11) of mRNA deadenylation CCR4-NOT complex & prot-scriber: ccr not transcription complex subunit & swissprot: no annotation & original description: none	-6.46865	0.000200357	-5.26772	0.000377461	12147	12420
TRGpnl4xapo62934	16.1.1.1.9	RNA homeostasis.mRNA degradation.mRNA deadenylation.CCR4-NOT complex.component *(NOT11)	mercator4v7.0: component *(NOT11) of mRNA deadenylation CCR4-NOT complex & prot-scriber: ccr not transcription complex subunit & swissprot: no annotation & original description: none	7.45648	0.00437063	5.57295	0.00025914	19177	11337
TRGpnl2xsex58123	16.1.2.1.1	RNA homeostasis.mRNA degradation.mRNA decapping-dependent degradation.mRNA decapping machinery.regulatory component *(DCP1)	mercator4v7.0: regulatory component *(DCP1) of mRNA decapping complex & prot-scriber: mrna decapping enzyme protein & swissprot: mRNA-decapping enzyme-like protein OS=Arabidopsis thaliana & original description: none	-4.85135	8.89865819808283e-12	-6.35367	0.00319553	2311	18766.5
TRGpnl2xsex71308	16.1.2.1.1	RNA homeostasis.mRNA degradation.mRNA decapping-dependent degradation.mRNA decapping machinery.regulatory component *(DCP1)	mercator4v7.0: regulatory component *(DCP1) of mRNA decapping complex & prot-scriber: mrna decapping enzyme protein & swissprot: mRNA-decapping enzyme-like protein OS=Arabidopsis thaliana & original description: none	-9.3244	9.48409039152748e-12	-8.14218	1.6426650391164e-05	2322	4406
TRGpnl4xsex40810	16.1.2.1.1	RNA homeostasis.mRNA degradation.mRNA decapping-dependent degradation.mRNA decapping machinery.regulatory component *(DCP1)	mercator4v7.0: regulatory component *(DCP1) of mRNA decapping complex & prot-scriber: mrna decapping enzyme 1b & swissprot: mRNA-decapping enzyme-like protein OS=Arabidopsis thaliana & original description: none	3.63143	0.00263175	3.84821	0.044244	17762.5	27409
TRGpnl2xsex65472	16.1.2.1.2	RNA homeostasis.mRNA degradation.mRNA decapping-dependent degradation.mRNA decapping machinery.hydrolase component *(DCP2)	mercator4v7.0: hydrolase component *(DCP2) of mRNA decapping complex & prot-scriber: nudix hydrolase domain containing protein & swissprot: mRNA-decapping enzyme subunit 2 OS=Arabidopsis thaliana & original description: none	-5.0838	0.0127776	-6.73693	0.00229187	22635	17698.5
TRGpnl4xsex30623	16.1.2.1.2	RNA homeostasis.mRNA degradation.mRNA decapping-dependent degradation.mRNA decapping machinery.hydrolase component *(DCP2)	mercator4v7.0: hydrolase component *(DCP2) of mRNA decapping complex & prot-scriber: nudix hydrolase domain containing protein & swissprot: mRNA-decapping enzyme subunit 2 OS=Arabidopsis thaliana & original description: none	7.17936	0.0291061	7.88403	8.40155962186843e-05	25868	8345
TRGpnl2xsex66031	16.1.2.1.4	RNA homeostasis.mRNA degradation.mRNA decapping-dependent degradation.mRNA decapping machinery.regulatory component *(VCS)	mercator4v7.0: regulatory component *(VCS) of mRNA decapping complex & prot-scriber: ge1 wd40 domain containing protein & swissprot: Enhancer of mRNA-decapping protein 4 OS=Arabidopsis thaliana & original description: none	-5.9585	1.13874909301783e-05	-6.64123	0.00544343	8357	20344
TRGpnl2xsex33718	16.1.2.1.6.1	RNA homeostasis.mRNA degradation.mRNA decapping-dependent degradation.mRNA decapping machinery.regulatory LSM1-LSM7 complex.component *(LSM1)	mercator4v7.0: component *(LSm1) of U6-associated LSm accessory ribonucleoprotein complex & prot-scriber: u6 snrna associated sm protein lsm & swissprot: Sm-like protein LSM1B OS=Arabidopsis thaliana & original description: none	-4.27493	3.36196202752046e-05	-4.46832	0.0373618	9615	26621
TRGpnl2xsex33719	16.1.2.1.6.1	RNA homeostasis.mRNA degradation.mRNA decapping-dependent degradation.mRNA decapping machinery.regulatory LSM1-LSM7 complex.component *(LSM1)	mercator4v7.0: component *(LSm1) of U6-associated LSm accessory ribonucleoprotein complex & prot-scriber: u6 snrna associated sm protein lsm & swissprot: Sm-like protein LSM1B OS=Arabidopsis thaliana & original description: none	2.40237	0.0136301	2.61431	0.0334319	22876	26177
TRGpnl2xsex4056	16.1.2.1.6.2	RNA homeostasis.mRNA degradation.mRNA decapping-dependent degradation.mRNA decapping machinery.regulatory LSM1-LSM7 complex.component *(LSm2)	mercator4v7.0: component *(LSm2) of mRNA decapping machinery LSM1-LSM7 complex & prot-scriber: u6 snrna associated sm protein lsm & swissprot: Sm-like protein LSM2 OS=Arabidopsis thaliana & original description: none	-9.04474	1.86521395995237e-06	-7.88759	6.72265515850231e-06	6634	2646
TRGpnl4xsex65106	16.1.2.1.6.2	RNA homeostasis.mRNA degradation.mRNA decapping-dependent degradation.mRNA decapping machinery.regulatory LSM1-LSM7 complex.component *(LSm2)	mercator4v7.0: component *(LSm2) of mRNA decapping machinery LSM1-LSM7 complex & prot-scriber: u6 snrna associated sm protein lsm & swissprot: Sm-like protein LSM2 OS=Arabidopsis thaliana & original description: none	9.14929	6.58141539044956e-12	8.31907	7.91426416446175e-06	2256	2972.5
TRGpnl4xsex54141	16.1.2.1.6.4	RNA homeostasis.mRNA degradation.mRNA decapping-dependent degradation.mRNA decapping machinery.regulatory LSM1-LSM7 complex.component *(LSM4)	mercator4v7.0: component *(LSM4) of mRNA decapping machinery LSM1-LSM7 complex & prot-scriber: u6 snrna associated sm protein lsm & swissprot: Probable U6 snRNA-associated Sm-like protein LSm4 OS=Oryza sativa subsp. japonica & original description: none	6.74398	0.0165485	7.40672	0.000270792	23610	11480
TRGpnl4xsex14636	16.1.2.1.6.5	RNA homeostasis.mRNA degradation.mRNA decapping-dependent degradation.mRNA decapping machinery.regulatory LSM1-LSM7 complex.component *(LSm5)	mercator4v7.0: component *(LSm5) of mRNA decapping machinery LSM1-LSM7 complex & prot-scriber: u6 snrna associated sm protein lsm & swissprot: Sm-like protein LSM5 OS=Arabidopsis thaliana & original description: none	9.82805	0.00167114	8.06704	3.93682950153835e-06	16579	1759
TRGpnl4xapo57423	16.1.2.1.6.6	RNA homeostasis.mRNA degradation.mRNA decapping-dependent degradation.mRNA decapping machinery.regulatory LSM1-LSM7 complex.component *(LSm6)	mercator4v7.0: component *(LSm6) of mRNA decapping machinery LSM1-LSM7 complex & prot-scriber: botfb u6 snrna associated sm protein lsm & swissprot: Sm-like protein LSM6A OS=Arabidopsis thaliana & original description: none	-6.33793	1.1706154588814e-13	-7.68389	0.000323137	1700	11985
TRGpnl2xsex29768	16.1.2.3	RNA homeostasis.mRNA degradation.mRNA decapping-dependent degradation.DDX6-type mRNA helicase *(RH6/8/12)	mercator4v7.0: DDX6-type mRNA helicase *(RH6/8/12) & prot-scriber: atp dependent rna helicase dhh & swissprot: DEAD-box ATP-dependent RNA helicase 6 OS=Oryza sativa subsp. japonica & original description: none	-7.36218	2.3051271305641e-07	-7.07065	4.22707257258908e-05	5257	6681.5
TRGpnl4xsex23401	16.1.2.3	RNA homeostasis.mRNA degradation.mRNA decapping-dependent degradation.DDX6-type mRNA helicase *(RH6/8/12)	mercator4v7.0: DDX6-type mRNA helicase *(RH6/8/12) & prot-scriber: atp dependent rna helicase dhh & swissprot: DEAD-box ATP-dependent RNA helicase 12 OS=Oryza sativa subsp. japonica & original description: none	5.07584	0.000583629	5.30154	0.00155417	14174	16466
TRGpnl4xsex55019	16.1.2.3	RNA homeostasis.mRNA degradation.mRNA decapping-dependent degradation.DDX6-type mRNA helicase *(RH6/8/12)	mercator4v7.0: DDX6-type mRNA helicase *(RH6/8/12) & prot-scriber: atp dependent rna helicase dhh & swissprot: DEAD-box ATP-dependent RNA helicase 6 OS=Oryza sativa subsp. japonica & original description: none	10.8763	0.00123562	9.13943	1.20800109125206e-06	15858	260.5
TRGpnl2xsex37535	16.1.4.1.2	RNA homeostasis.mRNA degradation.Exosome RNA surveillance complex.EXO9 core complex.component *(RRP41)	mercator4v7.0: component *(RRP41) of exosome EXO9 core complex & prot-scriber: exosome complex component rrp & swissprot: Exosome complex component RRP41 homolog OS=Arabidopsis thaliana & original description: none	-10.2271	4.81322431615341e-06	-8.95188	4.79559048713138e-05	7444	6979
TRGpnl4xsex15198	16.1.4.1.2	RNA homeostasis.mRNA degradation.Exosome RNA surveillance complex.EXO9 core complex.component *(RRP41)	mercator4v7.0: component *(RRP41) of exosome EXO9 core complex & prot-scriber: exosome complex component rrp & swissprot: Exosome complex component RRP41 homolog OS=Arabidopsis thaliana & original description: none	6.23458	0.00373936	6.28137	0.0004512	18728	12933
TRGpnl4xsex15200	16.1.4.1.2	RNA homeostasis.mRNA degradation.Exosome RNA surveillance complex.EXO9 core complex.component *(RRP41)	mercator4v7.0: component *(RRP41) of exosome EXO9 core complex & prot-scriber: exosome complex component rrp & swissprot: Exosome complex component RRP41 homolog OS=Arabidopsis thaliana & original description: none	8.33043	0.00331194	5.65786	0.00833686	18371	21670
TRGpnl2xsex56212	16.1.4.1.3	RNA homeostasis.mRNA degradation.Exosome RNA surveillance complex.EXO9 core complex.component *(RRP42)	mercator4v7.0: component *(RRP42) of exosome EXO9 core complex & prot-scriber: exosome complex component rrp & swissprot: Exosome complex component RRP45A OS=Arabidopsis thaliana & original description: none	-9.08289	2.48243265761877e-08	-7.37102	0.002927	4286	18456
TRGpnl4xsex49858	16.1.4.1.4	RNA homeostasis.mRNA degradation.Exosome RNA surveillance complex.EXO9 core complex.component *(RRP43)	mercator4v7.0: component *(RRP43) of exosome EXO9 core complex & prot-scriber: rnase ph c domain containing protein & swissprot: Exosome complex component RRP45B OS=Arabidopsis thaliana & original description: none	6.54795	0.0260934	4.68645	0.00148299	25422	16336
TRGpnl2xsex45311	16.1.4.1.5	RNA homeostasis.mRNA degradation.Exosome RNA surveillance complex.EXO9 core complex.component *(RRP45)	mercator4v7.0: component *(RRP45) of exosome EXO9 core complex & prot-scriber: exosome complex component rrp & swissprot: Exosome complex component RRP45B OS=Arabidopsis thaliana & original description: none	-5.91533	0.00421389	-4.82072	0.000522477	19059	13313.5
TRGpnl4xsex38370	16.1.4.1.5	RNA homeostasis.mRNA degradation.Exosome RNA surveillance complex.EXO9 core complex.component *(RRP45)	mercator4v7.0: component *(RRP45) of exosome EXO9 core complex & prot-scriber: exosome complex component rrp & swissprot: Exosome complex component RRP45B OS=Arabidopsis thaliana & original description: none	6.98557	1.24212483958236e-07	5.25853	0.000174777	4930	10250
TRGpnl4xsex25309	16.1.4.1.6	RNA homeostasis.mRNA degradation.Exosome RNA surveillance complex.EXO9 core complex.component *(RRP46)	mercator4v7.0: component *(RRP46) of exosome EXO9 core complex & prot-scriber: exosome complex exonuclease rrp homolog & swissprot: Exosome complex exonuclease RRP46 homolog OS=Oryza sativa subsp. japonica & original description: none	9.17743	0.000945375	7.43777	4.74475933524683e-06	15275.5	2077
TRGpnl2xsex55767	16.1.4.1.7	RNA homeostasis.mRNA degradation.Exosome RNA surveillance complex.EXO9 core complex.component *(RRP4)	mercator4v7.0: component *(RRP4) of exosome EXO9 core complex & prot-scriber: kh dom type 1 domain containing protein & swissprot: Exosome complex component RRP4 homolog OS=Arabidopsis thaliana & original description: none	-5.58528	0.0331828	-6.40599	0.00151116	26433	16391
TRGpnl4xapo30834	16.1.4.1.8	RNA homeostasis.mRNA degradation.Exosome RNA surveillance complex.EXO9 core complex.component *(CSL4)	mercator4v7.0: component *(CSL4) of exosome EXO9 core complex & prot-scriber: s1 motif domain containing protein & swissprot: no annotation & original description: none	4.37031	0.0315786	4.5826	0.0197789	26232	24300
TRGpnl4xsex752	16.1.4.2.1	RNA homeostasis.mRNA degradation.Exosome RNA surveillance complex.NEXT nucleoplasmic activation complex.RNA helicase component *(HEN2)	mercator4v7.0: RNA helicase component *(HEN2) of Nuclear Exosome Targeting (NEXT) activation complex & prot-scriber: dexh box atp dependent rna helicase & swissprot: DExH-box ATP-dependent RNA helicase DExH10 OS=Arabidopsis thaliana & original description: none	6.94548	0.000335708	6.07813	0.000230293	13052	11004
TRGpnl4xsex13641	16.1.4.2.2	RNA homeostasis.mRNA degradation.Exosome RNA surveillance complex.NEXT nucleoplasmic activation complex.component *(RBM7)	mercator4v7.0: component *(RBM7) of Nuclear Exosome Targeting (NEXT) activation complex & prot-scriber: rrm domain containing protein & swissprot: no annotation & original description: none	6.26052	0.033304	7.47267	0.000519119	26443	13292
TRGpnl2xsex23373	16.1.4.3.1	RNA homeostasis.mRNA degradation.Exosome RNA surveillance complex.PAXT nucleoplasmic activation complex.component *(SOP1)	mercator4v7.0: component *(SOP1) of PAXT RNA-exosome-activation complex & prot-scriber: c3h1 type domain containing protein & swissprot: Zinc finger CCCH domain-containing protein 7 OS=Arabidopsis thaliana & original description: none	-8.22247	1.50748959806528e-08	-6.93483	0.000200551	4109	10638
TRGpnl2xsex23374	16.1.4.3.1	RNA homeostasis.mRNA degradation.Exosome RNA surveillance complex.PAXT nucleoplasmic activation complex.component *(SOP1)	mercator4v7.0: component *(SOP1) of PAXT RNA-exosome-activation complex & prot-scriber: c3h1 type domain containing protein & swissprot: Zinc finger CCCH domain-containing protein 7 OS=Arabidopsis thaliana & original description: none	-8.55377	7.51394761867582e-07	-7.2977	0.00019358	5959.5	10513
TRGpnl2xsex34283	16.1.4.3.2	RNA homeostasis.mRNA degradation.Exosome RNA surveillance complex.PAXT nucleoplasmic activation complex.component *(RBM26)	mercator4v7.0: component *(RBM26) of PAXT nucleoplasmic activation complex & prot-scriber: zinc finger ccch domain containing protein & swissprot: Zinc finger CCCH domain-containing protein 27 OS=Oryza sativa subsp. japonica & original description: none	-2.86088	0.000499654	-3.07402	0.0122259	13843	22780
TRGpnl2xsex58397	16.1.4.3.3	RNA homeostasis.mRNA degradation.Exosome RNA surveillance complex.PAXT nucleoplasmic activation complex.component *(ZFC3H1)	mercator4v7.0: component *(ZFC3H1) of PAXT nucleoplasmic activation complex & prot-scriber: zf c3h1 domain containing protein & swissprot: no annotation & original description: none	-9.57521	0.000412198	-8.26426	5.96436152468403e-05	13461	7526.5
TRGpnl4xsex64949	16.1.4.3.3	RNA homeostasis.mRNA degradation.Exosome RNA surveillance complex.PAXT nucleoplasmic activation complex.component *(ZFC3H1)	mercator4v7.0: component *(ZFC3H1) of PAXT nucleoplasmic activation complex & prot-scriber: zf c3h1 domain containing protein & swissprot: no annotation & original description: none	3.44406	0.0319293	5.30531	0.0102229	26266	22239
TRGpnl2xsex23678	16.1.4.4.1	RNA homeostasis.mRNA degradation.Exosome RNA surveillance complex.TRAMP nucleolar regulation complex.RNA helicase component *(MTR4)	mercator4v7.0: RNA helicase component *(MTR4) of TRAMP nucleolar regulation complex & prot-scriber: dexh box atp dependent rna helicase & swissprot: DExH-box ATP-dependent RNA helicase DExH9 OS=Arabidopsis thaliana & original description: none	-2.12956	0.000272279	-2.47007	0.0176291	12678	23928.5
TRGpnl4xsex6222	16.1.4.4.1	RNA homeostasis.mRNA degradation.Exosome RNA surveillance complex.TRAMP nucleolar regulation complex.RNA helicase component *(MTR4)	mercator4v7.0: RNA helicase component *(MTR4) of TRAMP nucleolar regulation complex & prot-scriber: dexh box atp dependent rna helicase & swissprot: DExH-box ATP-dependent RNA helicase DExH9 OS=Arabidopsis thaliana & original description: none	5.92452	0.0110875	6.06002	0.000579058	22136	13597
TRGpnl4xsex51749	16.1.4.4.2	RNA homeostasis.mRNA degradation.Exosome RNA surveillance complex.TRAMP nucleolar regulation complex.nucleotidyl transferase component *(TRL)	mercator4v7.0: nucleotidyl transferase component *(TRL) of TRAMP RNA-exosome-regulation complex & prot-scriber: non canonical poly a rna polymerase papd & swissprot: no annotation & original description: none	7.32062	0.000310771	5.54471	0.000122377	12907	9321
TRGpnl2xsex63147	16.1.4.5.1	RNA homeostasis.mRNA degradation.Exosome RNA surveillance complex.SKI cytoplasmic regulation complex.RNA helicase component *(SKI2)	mercator4v7.0: RNA helicase component *(SKI2) of SUPERKILLER regulation complex & prot-scriber: dexh box atp dependent rna helicase & swissprot: DExH-box ATP-dependent RNA helicase DExH11 OS=Arabidopsis thaliana & original description: none	-6.89169	0.000170045	-7.1655	0.000204963	11856	10697
TRGpnl4xsex55582	16.1.4.5.4.1	RNA homeostasis.mRNA degradation.Exosome RNA surveillance complex.SKI cytoplasmic regulation complex.associated co-factor activities.regulatory GTPase *(SKI7)	mercator4v7.0: regulatory GTPase *(SKI7) & prot-scriber: elongation factor 1 alpha & swissprot: Elongation factor 1-alpha OS=Glycine max & original description: none	7.67966	0.0173478	4.89428	0.0204305	23803	24403
TRGpnl4xsex59760	16.1.4.5.4.1	RNA homeostasis.mRNA degradation.Exosome RNA surveillance complex.SKI cytoplasmic regulation complex.associated co-factor activities.regulatory GTPase *(SKI7)	mercator4v7.0: regulatory GTPase *(SKI7) & prot-scriber: elongation factor 1 alpha & swissprot: Elongation factor 1-alpha 2 OS=Arabidopsis thaliana & original description: none	5.64573	2.08614946718565e-05	6.04318	0.000729496	9052	14209
TRGpnl2xsex16062	16.1.4.5.4.2	RNA homeostasis.mRNA degradation.Exosome RNA surveillance complex.SKI cytoplasmic regulation complex.associated co-factor activities.regulatory cofactor *(RST1)	mercator4v7.0: regulatory cofactor *(RST1) of exosome complex & prot-scriber: duf 3730 domain containing protein & swissprot: Protein RST1 OS=Arabidopsis thaliana & original description: none	-7.70431	5.14878483922619e-07	-6.55837	3.23201831861255e-05	5729	6038.5
TRGpnl4xsex49649	16.1.4.5.4.2	RNA homeostasis.mRNA degradation.Exosome RNA surveillance complex.SKI cytoplasmic regulation complex.associated co-factor activities.regulatory cofactor *(RST1)	mercator4v7.0: regulatory cofactor *(RST1) of exosome complex & prot-scriber: duf 3730 domain containing protein & swissprot: Protein RST1 OS=Arabidopsis thaliana & original description: none	6.70922	0.00464464	6.57273	8.22608382053891e-05	19402	8299.5
TRGpnl4xapo46550	16.1.4.5.4.2	RNA homeostasis.mRNA degradation.Exosome RNA surveillance complex.SKI cytoplasmic regulation complex.associated co-factor activities.regulatory cofactor *(RST1)	mercator4v7.0: regulatory cofactor *(RST1) of exosome complex & prot-scriber: duf 3730 domain containing protein & swissprot: Protein RST1 OS=Arabidopsis thaliana & original description: none	-3.68885	8.56485983165162e-05	-4.5538	0.0344012	10805	26292.5
TRGpnl2xsex75702	16.1.4.6.1.1	RNA homeostasis.mRNA degradation.Exosome RNA surveillance complex.exoribonuclease activities.RRP6 exoribonuclease activity.exoribonuclease *(RRP6L)	mercator4v7.0: exoribonuclease *(RRP6L) & prot-scriber: atp synthase gamma chain 1 chloroplastic & swissprot: Protein RRP6-like 3 OS=Arabidopsis thaliana & original description: none	-2.24505	0.0362094	-2.5053	0.00535381	26754	20291
TRGpnl4xsex26819	16.1.4.6.1.1	RNA homeostasis.mRNA degradation.Exosome RNA surveillance complex.exoribonuclease activities.RRP6 exoribonuclease activity.exoribonuclease *(RRP6L)	mercator4v7.0: exoribonuclease *(RRP6L) & prot-scriber: hrdc domain containing protein & swissprot: Protein RRP6-like 2 OS=Arabidopsis thaliana & original description: none	8.32376	4.68670081250407e-05	8.1531	2.1117185229832e-05	10004	4990.5
TRGpnl4xsex19501	16.1.4.6.2	RNA homeostasis.mRNA degradation.Exosome RNA surveillance complex.exoribonuclease activities.exoribonuclease *(RRP44a)	mercator4v7.0: exoribonuclease *(RRP44a) & prot-scriber: exosome complex exonuclease dis & swissprot: Exosome complex exonuclease RRP44 homolog A OS=Arabidopsis thaliana & original description: none	10.5239	2.27760453527948e-13	8.78967	1.29354499490713e-06	1781	347
TRGpnl4xsex19503	16.1.4.6.2	RNA homeostasis.mRNA degradation.Exosome RNA surveillance complex.exoribonuclease activities.exoribonuclease *(RRP44a)	mercator4v7.0: exoribonuclease *(RRP44a) & prot-scriber: exosome complex exonuclease dis & swissprot: Exosome complex exonuclease RRP44 homolog A OS=Arabidopsis thaliana & original description: none	7.29553	2.57857570099317e-08	5.22975	0.00211126	4301	17415.5
TRGpnl4xapo18070	16.1.4.6.2	RNA homeostasis.mRNA degradation.Exosome RNA surveillance complex.exoribonuclease activities.exoribonuclease *(RRP44a)	mercator4v7.0: exoribonuclease *(RRP44a) & prot-scriber: exosome complex exonuclease dis & swissprot: Exosome complex exonuclease RRP44 homolog A OS=Arabidopsis thaliana & original description: none	8.3103	4.61482513257706e-16	6.57595	1.39346922157193e-05	1138	4086
TRGpnl4xsex48577	16.1.4.7	RNA homeostasis.mRNA degradation.Exosome RNA surveillance complex.regulatory protein *(MPP6)	mercator4v7.0: regulatory protein *(MPP6) of Exosome complex & prot-scriber: m phase phosphoprotein & swissprot: no annotation & original description: none	5.34908	0.0332211	4.91959	0.00330629	26436	18913.5
TRGpnl2xsex65255	16.2.1.1.2	RNA homeostasis.mRNA surveillance pathways.Nonsense-Mediated Decay (NMD) pathway.SMG1C protein kinase complex.component *(SMG8)	mercator4v7.0: component *(SMG8) of SMG1C protein kinase complex & prot-scriber: protein smg & swissprot: no annotation & original description: none	-4.26283	8.48517622235973e-06	-5.15721	0.00320567	8030	18784
TRGpnl4xsex29197	16.2.1.1.2	RNA homeostasis.mRNA surveillance pathways.Nonsense-Mediated Decay (NMD) pathway.SMG1C protein kinase complex.component *(SMG8)	mercator4v7.0: component *(SMG8) of SMG1C protein kinase complex & prot-scriber: protein smg & swissprot: no annotation & original description: none	5.0266	0.00184369	5.24336	0.00293208	16812	18467
TRGpnl4xsex9220	16.2.1.1.3	RNA homeostasis.mRNA surveillance pathways.Nonsense-Mediated Decay (NMD) pathway.SMG1C protein kinase complex.component *(SMG9)	mercator4v7.0: component *(SMG9) of SMG1C protein kinase complex & prot-scriber: g domain containing protein & swissprot: no annotation & original description: none	6.65377	0.041747	4.93551	0.000302553	27319	11792
TRGpnl4xsex9224	16.2.1.1.3	RNA homeostasis.mRNA surveillance pathways.Nonsense-Mediated Decay (NMD) pathway.SMG1C protein kinase complex.component *(SMG9)	mercator4v7.0: component *(SMG9) of SMG1C protein kinase complex & prot-scriber: g domain containing protein & swissprot: no annotation & original description: none	4.98567	0.0377057	4.10335	0.0294419	26912	25640
TRGpnl4xapo44453	16.2.1.2	RNA homeostasis.mRNA surveillance pathways.Nonsense-Mediated Decay (NMD) pathway.effector protein *(UPF1)	mercator4v7.0: Nonsense-Mediated mRNA Decay effector protein *(UPF1) & prot-scriber: regulator of nonsense transcripts protein & swissprot: Regulator of nonsense transcripts 1 homolog OS=Arabidopsis thaliana & original description: none	3.84144	3.1575138811477e-06	4.62635	0.0147032	7077	23359.5
TRGpnl4xsex35013	16.2.1.3	RNA homeostasis.mRNA surveillance pathways.Nonsense-Mediated Decay (NMD) pathway.co-effector protein *(UPF2)	mercator4v7.0: component *(UPF2) of RNA quality control Exon Junction complex & prot-scriber: regulator of nonsense transcripts & swissprot: Regulator of nonsense transcripts UPF2 OS=Arabidopsis thaliana & original description: none	4.36383	4.51075542057759e-08	4.54465	0.0034919	4516	19055
TRGpnl4xsex57577	16.2.1.4	RNA homeostasis.mRNA surveillance pathways.Nonsense-Mediated Decay (NMD) pathway.co-effector protein *(UPF3)	mercator4v7.0: component *(UPF3) of RNA quality control Exon Junction complex & prot-scriber: smg4 upf3 domain containing protein & swissprot: Regulator of nonsense transcripts UPF3 OS=Arabidopsis thaliana & original description: none	10.4595	0.00163623	8.64813	2.46678133105384e-06	16521.5	1118
TRGpnl2xsex18353	16.2.1.6	RNA homeostasis.mRNA surveillance pathways.Nonsense-Mediated Decay (NMD) pathway.regulatory protein *(ELF9)	mercator4v7.0: regulatory protein *(ELF9) of Nonsense-Mediated Decay & prot-scriber: rrm domain containing protein & swissprot: no annotation & original description: none	-8.95061	1.62930382518902e-07	-7.77196	3.78741493945674e-05	5075	6414
TRGpnl4xsex172	16.2.1.6	RNA homeostasis.mRNA surveillance pathways.Nonsense-Mediated Decay (NMD) pathway.regulatory protein *(ELF9)	mercator4v7.0: regulatory protein *(ELF9) of Nonsense-Mediated Decay & prot-scriber: rrm domain containing protein & swissprot: no annotation & original description: none	7.95227	2.63789014443448e-08	7.18004	2.53405961283406e-05	4308.5	5416.5
TRGpnl2xsex57154	16.2.1.7	RNA homeostasis.mRNA surveillance pathways.Nonsense-Mediated Decay (NMD) pathway.mRNA endoribonuclease *(DNE1)	mercator4v7.0: mRNA endoribonuclease *(DNE1) & prot-scriber: clathrin heavy chain & swissprot: Clathrin heavy chain 1 OS=Oryza sativa subsp. japonica & original description: none	-7.24829	0.000859129	-6.09998	0.000153107	15063	9901
TRGpnl4xsex5736	16.2.1.7	RNA homeostasis.mRNA surveillance pathways.Nonsense-Mediated Decay (NMD) pathway.mRNA endoribonuclease *(DNE1)	mercator4v7.0: mRNA endoribonuclease *(DNE1) & prot-scriber: meiosis regulator and mrna stability factor & swissprot: no annotation & original description: none	8.80051	2.78495350405877e-08	7.03087	6.5616722156436e-06	4330	2613
TRGpnl4xsex64274	16.2.1.7	RNA homeostasis.mRNA surveillance pathways.Nonsense-Mediated Decay (NMD) pathway.mRNA endoribonuclease *(DNE1)	mercator4v7.0: mRNA endoribonuclease *(DNE1) & prot-scriber: clathrin heavy chain & swissprot: Clathrin heavy chain 1 OS=Oryza sativa subsp. japonica & original description: none	8.0895	2.68659699987943e-06	6.30235	2.16180954105046e-05	6921	5038
TRGpnl4xsex64276	16.2.1.7	RNA homeostasis.mRNA surveillance pathways.Nonsense-Mediated Decay (NMD) pathway.mRNA endoribonuclease *(DNE1)	mercator4v7.0: mRNA endoribonuclease *(DNE1) & prot-scriber: clathrin heavy chain & swissprot: Clathrin heavy chain 1 OS=Oryza sativa subsp. japonica & original description: none	10.1322	1.09115667177791e-10	8.60851	2.19840116008792e-06	2779	964
TRGpnl4xsex64277	16.2.1.7	RNA homeostasis.mRNA surveillance pathways.Nonsense-Mediated Decay (NMD) pathway.mRNA endoribonuclease *(DNE1)	mercator4v7.0: mRNA endoribonuclease *(DNE1) & prot-scriber: clathrin heavy chain & swissprot: Clathrin heavy chain 1 OS=Oryza sativa subsp. japonica & original description: none	5.44813	3.49152099770872e-12	4.95298	0.00166767	2178	16705.5
TRGpnl4xsex15034	16.2.2.1	RNA homeostasis.mRNA surveillance pathways.No-Cap Decay (NCD) pathway.non-canonical decapping nuclease *(DXO1)	mercator4v7.0: non-canonical decapping nuclease *(DXO1) & prot-scriber: decapping nuclease rai & swissprot: NAD-capped RNA hydrolase DXO1 OS=Arabidopsis thaliana & original description: none	6.91472	0.0141319	4.8881	0.00148898	23000	16344
TRGpnl4xsex15035	16.2.2.1	RNA homeostasis.mRNA surveillance pathways.No-Cap Decay (NCD) pathway.non-canonical decapping nuclease *(DXO1)	mercator4v7.0: non-canonical decapping nuclease *(DXO1) & prot-scriber: decapping nuclease rai & swissprot: NAD-capped RNA hydrolase DXO1 OS=Arabidopsis thaliana & original description: none	7.15464	0.00114237	7.14207	0.000199553	15670	10613
TRGpnl4xsex15037	16.2.2.1	RNA homeostasis.mRNA surveillance pathways.No-Cap Decay (NCD) pathway.non-canonical decapping nuclease *(DXO1)	mercator4v7.0: non-canonical decapping nuclease *(DXO1) & prot-scriber: decapping nuclease rai & swissprot: NAD-capped RNA hydrolase DXO1 OS=Arabidopsis thaliana & original description: none	6.71272	0.000420654	5.34416	0.000450644	13503	12925.5
TRGpnl2xsex15526	16.2.2.2	RNA homeostasis.mRNA surveillance pathways.No-Cap Decay (NCD) pathway.exoribonuclease *(RAT1/XRN2)	mercator4v7.0: exoribonuclease *(RAT1/XRN2) & prot-scriber: 5 3 exoribonuclease & swissprot: 5-3 exoribonuclease 3 OS=Arabidopsis thaliana & original description: none	-2.24065	0.000693619	-2.41684	0.0233481	14557	24842
TRGpnl2xsex16802	16.2.2.2	RNA homeostasis.mRNA surveillance pathways.No-Cap Decay (NCD) pathway.exoribonuclease *(RAT1/XRN2)	mercator4v7.0: exoribonuclease *(RAT1/XRN2) & prot-scriber: 5 3 exoribonuclease & swissprot: 5-3 exoribonuclease 3 OS=Arabidopsis thaliana & original description: none	-7.14618	1.12080805599927e-05	-6.07563	0.00205722	8334.5	17327
TRGpnl4xsex46362	16.2.2.2	RNA homeostasis.mRNA surveillance pathways.No-Cap Decay (NCD) pathway.exoribonuclease *(RAT1/XRN2)	mercator4v7.0: exoribonuclease *(RAT1/XRN2) & prot-scriber: 5 3 exoribonuclease & swissprot: 5-3 exoribonuclease 3 OS=Arabidopsis thaliana & original description: none	6.13485	0.000265665	6.02149	0.000779597	12636	14398.5
TRGpnl4xsex46363	16.2.2.2	RNA homeostasis.mRNA surveillance pathways.No-Cap Decay (NCD) pathway.exoribonuclease *(RAT1/XRN2)	mercator4v7.0: exoribonuclease *(RAT1/XRN2) & prot-scriber: 5 3 exoribonuclease & swissprot: 5-3 exoribonuclease 3 OS=Arabidopsis thaliana & original description: none	9.52404	0.00082306	7.74808	3.50924783695596e-06	14966	1625
TRGpnl4xsex69446	16.2.2.2	RNA homeostasis.mRNA surveillance pathways.No-Cap Decay (NCD) pathway.exoribonuclease *(RAT1/XRN2)	mercator4v7.0: exoribonuclease *(RAT1/XRN2) & prot-scriber: 5 3 exoribonuclease & swissprot: 5-3 exoribonuclease 3 OS=Arabidopsis thaliana & original description: none	5.63559	0.00180831	6.51315	0.000495793	16767	13181
TRGpnl4xapo52844	16.2.2.2	RNA homeostasis.mRNA surveillance pathways.No-Cap Decay (NCD) pathway.exoribonuclease *(RAT1/XRN2)	mercator4v7.0: exoribonuclease *(RAT1/XRN2) & prot-scriber: 5 3 exoribonuclease & swissprot: 5-3 exoribonuclease 3 OS=Arabidopsis thaliana & original description: none	5.22173	4.37417013453319e-07	5.29327	0.00419912	5622	19587
TRGpnl4xsex3278	16.2.3.2.1	RNA homeostasis.mRNA surveillance pathways.No-Go Decay (NGD) pathway.Ribosome-associated Quality Control (RQC) complex.E3 ubiquitin ligase component *(LTN1)	mercator4v7.0: E3 ubiquitin ligase component *(LTN1) of Ribosome-associated Quality Control (RQC) complex & prot-scriber: e3 ubiquitin protein ligase listerin & swissprot: E3 ubiquitin-protein ligase listerin OS=Arabidopsis thaliana & original description: none	2.50077	7.42531140687272e-07	2.19361	0.00651342	5952	20903
TRGpnl4xapo1974	16.2.3.2.1	RNA homeostasis.mRNA surveillance pathways.No-Go Decay (NGD) pathway.Ribosome-associated Quality Control (RQC) complex.E3 ubiquitin ligase component *(LTN1)	mercator4v7.0: E3 ubiquitin ligase component *(LTN1) of Ribosome-associated Quality Control (RQC) complex & prot-scriber: e3 ubiquitin protein ligase listerin & swissprot: E3 ubiquitin-protein ligase listerin OS=Arabidopsis thaliana & original description: none	4.09076	5.59668584269219e-06	3.75027	0.00718096	7587	21200.5
TRGpnl2xsex76234	16.2.3.2.2	RNA homeostasis.mRNA surveillance pathways.No-Go Decay (NGD) pathway.Ribosome-associated Quality Control (RQC) complex.component *(RQC1)	mercator4v7.0: component *(RQC1) of Ribosome-associated Quality Control (RQC) complex & prot-scriber: quality protein transcription factor & swissprot: no annotation & original description: none	-8.86142	6.53192510271953e-09	-7.40128	0.000324994	3848	12002
TRGpnl4xsex62697	16.2.3.2.3	RNA homeostasis.mRNA surveillance pathways.No-Go Decay (NGD) pathway.Ribosome-associated Quality Control (RQC) complex.component *(RQC2)	mercator4v7.0: component *(RQC2) of Ribosome-associated Quality Control (RQC) complex & prot-scriber: nfact r 1 domain containing protein & swissprot: PsbP domain-containing protein 1, chloroplastic OS=Arabidopsis thaliana & original description: none	4.21444	4.99179014956082e-09	4.38997	0.0040514	3753	19477.5
TRGpnl2xsex33264	16.2.3.3	RNA homeostasis.mRNA surveillance pathways.No-Go Decay (NGD) pathway.peptidyl-tRNA hydrolase *(VMS1)	mercator4v7.0: peptidyl-tRNA hydrolase *(VMS1) & prot-scriber: c2h2 type domain containing protein & swissprot: no annotation & original description: none	-7.89125	0.00131957	-6.64122	6.1607955606768e-05	16009	7611
TRGpnl4xsex59823	16.2.3.3	RNA homeostasis.mRNA surveillance pathways.No-Go Decay (NGD) pathway.peptidyl-tRNA hydrolase *(VMS1)	mercator4v7.0: peptidyl-tRNA hydrolase *(VMS1) & prot-scriber: c2h2 type domain containing protein & swissprot: no annotation & original description: none	7.02439	0.00111753	4.91196	0.00198008	15633	17210
TRGpnl4xsex59824	16.2.3.3	RNA homeostasis.mRNA surveillance pathways.No-Go Decay (NGD) pathway.peptidyl-tRNA hydrolase *(VMS1)	mercator4v7.0: peptidyl-tRNA hydrolase *(VMS1) & prot-scriber: c2h2 type domain containing protein & swissprot: no annotation & original description: none	6.58259	0.0012509	4.75823	0.00111074	15886.5	15440.5
TRGpnl4xapo59109	16.2.3.3	RNA homeostasis.mRNA surveillance pathways.No-Go Decay (NGD) pathway.peptidyl-tRNA hydrolase *(VMS1)	mercator4v7.0: peptidyl-tRNA hydrolase *(VMS1) & prot-scriber: c2h2 type domain containing protein & swissprot: no annotation & original description: none	8.15465	5.0054992314781e-13	6.42572	1.70518059585849e-05	1891	4491
TRGpnl2xsex34402	16.3.1	RNA homeostasis.mitochondrial mRNA homeostasis.transcript stability factor *(MTSF1)	mercator4v7.0: mitochondrial transcript stability factor *(MTSF1) & prot-scriber: pentatricopeptide repeat containing protein & swissprot: Pentatricopeptide repeat-containing protein At1g06710, mitochondrial OS=Arabidopsis thaliana & original description: none	-6.53544	8.91211834163778e-07	-6.13743	0.000386573	6077	12500
TRGpnl4xsex59579	16.3.1	RNA homeostasis.mitochondrial mRNA homeostasis.transcript stability factor *(MTSF1)	mercator4v7.0: mitochondrial transcript stability factor *(MTSF1) & prot-scriber: pentatricopeptide repeat containing protein & swissprot: Pentatricopeptide repeat-containing protein At1g06710, mitochondrial OS=Arabidopsis thaliana & original description: none	8.98913	5.02979754970131e-13	7.45402	1.01501488803837e-05	1893	3429
TRGpnl2xsex44709	16.4.1	RNA homeostasis.plastidial mRNA homeostasis.ribonucleoprotein *(CP29)	mercator4v7.0: plastidial ribonucleoprotein *(CP29) & prot-scriber: kda ribonucleoprotein chloroplastic & swissprot: RNA-binding protein CP29B, chloroplastic OS=Arabidopsis thaliana & original description: none	-3.94653	3.20377102339386e-05	-5.93548	0.021323	9566	24546
TRGpnl4xapo40279	16.4.1	RNA homeostasis.plastidial mRNA homeostasis.ribonucleoprotein *(CP29)	mercator4v7.0: plastidial ribonucleoprotein *(CP29) & prot-scriber: kda ribonucleoprotein chloroplastic & swissprot: 29 kDa ribonucleoprotein A, chloroplastic OS=Nicotiana sylvestris & original description: none	2.94852	1.84308041615102e-06	3.00937	0.00238869	6625	17840
TRGpnl2xsex1928	16.4.2	RNA homeostasis.plastidial mRNA homeostasis.ribonucleoprotein *(CP31)	mercator4v7.0: plastidial ribonucleoprotein *(CP31) & prot-scriber: rna binding protein chloroplastic & swissprot: 31 kDa ribonucleoprotein, chloroplastic OS=Nicotiana sylvestris & original description: none	-5.71353	3.58555096087214e-05	-6.37212	0.00141389	9686	16163
TRGpnl2xsex68471	16.4.2	RNA homeostasis.plastidial mRNA homeostasis.ribonucleoprotein *(CP31)	mercator4v7.0: plastidial ribonucleoprotein *(CP31) & prot-scriber: rna binding protein chloroplastic & swissprot: 31 kDa ribonucleoprotein, chloroplastic OS=Nicotiana sylvestris & original description: none	-12.4932	5.52508219756323e-20	-11.2141	4.69367285099562e-05	581	6925.5
TRGpnl4xsex67497	16.4.2	RNA homeostasis.plastidial mRNA homeostasis.ribonucleoprotein *(CP31)	mercator4v7.0: plastidial ribonucleoprotein *(CP31) & prot-scriber: rna binding protein chloroplastic & swissprot: 31 kDa ribonucleoprotein, chloroplastic OS=Nicotiana sylvestris & original description: none	9.50863	1.45511363130584e-05	9.80258	7.14221802881319e-06	8613.5	2759.5
TRGpnl2xsex30852	16.4.4	RNA homeostasis.plastidial mRNA homeostasis.ribonucleoprotein *(CP33b)	mercator4v7.0: plastidial ribonucleoprotein *(CP33b) & prot-scriber: polyadenylate binding protein cytoplasmic and nuclear & swissprot: 33 kDa ribonucleoprotein, chloroplastic OS=Nicotiana sylvestris & original description: none	-7.23015	3.56051297949633e-08	-8.326	0.000811104	4426	14529.5
TRGpnl2xsex42925	16.4.5	RNA homeostasis.plastidial mRNA homeostasis.stability factor *(HCF107)	mercator4v7.0: plastidial transcript stability factor *(HCF107) & prot-scriber: protein high chlorophyll fluorescent & swissprot: Protein high chlorophyll fluorescent 107 OS=Arabidopsis thaliana & original description: none	-10.9367	9.91366812837599e-07	-9.70648	1.98042531012351e-05	6141	4814
TRGpnl4xapo65939	16.4.8	RNA homeostasis.plastidial mRNA homeostasis.stability factor *(PPR287)	mercator4v7.0: plastidial RNA processing factor *(PPR287) & prot-scriber: pentatricopeptide repeat containing protein & swissprot: Pentatricopeptide repeat-containing protein At3g59040 OS=Arabidopsis thaliana & original description: none	-9.97844	3.63965789728999e-06	-8.73332	3.25527750621464e-05	7198	6058
TRGpnl4xsex23803	16.4.9	RNA homeostasis.plastidial mRNA homeostasis.stability factor *(SVR7)	mercator4v7.0: plastidial RNA processing factor *(SVR7) & prot-scriber: quality protein pentatricopeptide repeat containing chloroplastic & swissprot: Pentatricopeptide repeat-containing protein ATP4, chloroplastic OS=Zea mays & original description: none	8.10373	0.0224922	6.37449	1.88694803597771e-05	24836	4697
TRGpnl4xapo27649	16.4.9	RNA homeostasis.plastidial mRNA homeostasis.stability factor *(SVR7)	mercator4v7.0: plastidial RNA processing factor *(SVR7) & prot-scriber: pentatricopeptide repeat containing protein chloroplastic & swissprot: Pentatricopeptide repeat-containing protein ATP4, chloroplastic OS=Zea mays & original description: none	3.26449	0.00249606	4.26379	0.0462654	17629.5	27637
TRGpnl2xsex9775	16.4.10	RNA homeostasis.plastidial mRNA homeostasis.mRNA chaperone *(RLSB/BSF)	mercator4v7.0: mRNA chaperone *(RLSB/BSF) & prot-scriber: s1 motif domain containing protein & swissprot: Protein PIGMENT DEFECTIVE 338, chloroplastic OS=Arabidopsis thaliana & original description: none	-8.41391	0.000276526	-7.01553	0.000376991	12704	12416
TRGpnl4xsex47835	16.4.10	RNA homeostasis.plastidial mRNA homeostasis.mRNA chaperone *(RLSB/BSF)	mercator4v7.0: mRNA chaperone *(RLSB/BSF) & prot-scriber: s1 motif domain containing protein & swissprot: Protein PIGMENT DEFECTIVE 338, chloroplastic OS=Arabidopsis thaliana & original description: none	8.6603	4.45291867558119e-08	6.93469	6.22524946164779e-06	4510	2518.5
TRGpnl2xsex48632	16.4.12	RNA homeostasis.plastidial mRNA homeostasis.mRNA chaperone *(SRRP1)	mercator4v7.0: mRNA chaperone *(SRRP1) & prot-scriber: 30s ribosomal protein s1 & swissprot: Small ribosomal subunit protein bS1c OS=Arabidopsis thaliana & original description: none	-6.69113	3.6514178074929e-09	-7.27273	0.0271271	3659	25329
TRGpnl4xsex27989	16.4.12	RNA homeostasis.plastidial mRNA homeostasis.mRNA chaperone *(SRRP1)	mercator4v7.0: mRNA chaperone *(SRRP1) & prot-scriber: 30s ribosomal protein s1 & swissprot: Small ribosomal subunit protein bS1c OS=Arabidopsis thaliana & original description: none	3.59736	0.038231	6.3703	0.00877676	26968	21815
TRGpnl4xapo28513	16.4.12	RNA homeostasis.plastidial mRNA homeostasis.mRNA chaperone *(SRRP1)	mercator4v7.0: mRNA chaperone *(SRRP1) & prot-scriber: 30s ribosomal protein s1 & swissprot: Small ribosomal subunit protein bS1c OS=Arabidopsis thaliana & original description: none	-2.45046	1.75308424169795e-08	-2.62884	0.018102	4158	24016
TRGpnl2xsex63800	16.4.13	RNA homeostasis.plastidial mRNA homeostasis.mRNA chaperone *(SDP)	mercator4v7.0: mRNA chaperone *(SDP) & prot-scriber: s1 motif domain containing protein & swissprot: no annotation & original description: none	-21.838	3.4516546349513e-15	-8.1774	3.09976402377295e-05	1307.5	5905.5
TRGpnl4xsex19783	16.4.14.1	RNA homeostasis.plastidial mRNA homeostasis.mRNA degradosome.endoribonuclease *(RNase E)	mercator4v7.0: endoribonuclease *(RNase E) & prot-scriber: of ribonuclease e g protein chloroplastic & swissprot: Ribonuclease E/G-like protein, chloroplastic OS=Arabidopsis thaliana & original description: none	7.30075	0.0218459	5.28902	0.000928758	24729	14908
TRGpnl4xsex19785	16.4.14.1	RNA homeostasis.plastidial mRNA homeostasis.mRNA degradosome.endoribonuclease *(RNase E)	mercator4v7.0: endoribonuclease *(RNase E) & prot-scriber: of ribonuclease e g protein chloroplastic & swissprot: Ribonuclease E/G-like protein, chloroplastic OS=Arabidopsis thaliana & original description: none	9.86555	2.73229299485222e-06	8.1117	1.89934416149247e-06	6938	773
TRGpnl4xsex19804	16.4.14.1	RNA homeostasis.plastidial mRNA homeostasis.mRNA degradosome.endoribonuclease *(RNase E)	mercator4v7.0: endoribonuclease *(RNase E) & prot-scriber: of ribonuclease e g protein chloroplastic & swissprot: Ribonuclease E/G-like protein, chloroplastic OS=Arabidopsis thaliana & original description: none	9.59549	8.00879372701402e-05	7.85708	2.06116211729419e-06	10716	918
TRGpnl4xsex19805	16.4.14.1	RNA homeostasis.plastidial mRNA homeostasis.mRNA degradosome.endoribonuclease *(RNase E)	mercator4v7.0: endoribonuclease *(RNase E) & prot-scriber: of ribonuclease e g protein chloroplastic & swissprot: Ribonuclease E/G-like protein, chloroplastic OS=Arabidopsis thaliana & original description: none	9.30535	0.00277174	7.50394	5.60910284386525e-06	17908	2357.5
TRGpnl2xsex62608	16.4.14.2	RNA homeostasis.plastidial mRNA homeostasis.mRNA degradosome.exoribonuclease *(RNase J)	mercator4v7.0: exoribonuclease *(RNase J) & prot-scriber: ribonuclease j & swissprot: Ribonuclease J OS=Arabidopsis thaliana & original description: none	-4.29124	0.0180841	-5.24693	0.0171779	23940	23845
TRGpnl4xsex34204	16.4.14.2	RNA homeostasis.plastidial mRNA homeostasis.mRNA degradosome.exoribonuclease *(RNase J)	mercator4v7.0: exoribonuclease *(RNase J) & prot-scriber: ribonuclease j & swissprot: Ribonuclease J OS=Arabidopsis thaliana & original description: none	5.00488	7.65990451488023e-05	5.09153	0.00306444	10663.5	18621.5
TRGpnl4xsex19646	16.5.1.1.1.1.1	RNA homeostasis.mRNA silencing.miRNA pathway.miRNA biogenesis.DCL1-HYL1 miRNA biogenesis complex.DCL1 endoribonuclease activity.endoribonuclease component *(DCL1)	mercator4v7.0: endoribonuclease component *(DCL1) of DCL1-HYL1 miRNA biogenesis complex & prot-scriber: endoribonuclease dicer homolog & swissprot: Endoribonuclease Dicer homolog 1 OS=Oryza sativa subsp. japonica & original description: none	6.97051	7.95820438344968e-17	7.08056	8.18581033297461e-05	1007	8282
TRGpnl4xapo17505	16.5.1.1.1.1.2	RNA homeostasis.mRNA silencing.miRNA pathway.miRNA biogenesis.DCL1-HYL1 miRNA biogenesis complex.DCL1 endoribonuclease activity.regulatory protein *(DDL1)	mercator4v7.0: regulatory protein *(DDL1) of pri-miRNA-DCL1 association & prot-scriber: fha domain containing protein & swissprot: FHA domain-containing protein DDL OS=Arabidopsis thaliana & original description: none	7.17221	9.98090981942139e-10	6.23109	0.000101822	3300	8856
TRGpnl2xsex56080	16.5.1.1.1.2.1	RNA homeostasis.mRNA silencing.miRNA pathway.miRNA biogenesis.DCL1-HYL1 miRNA biogenesis complex.HYL1 double-stranded RNA-binding activity.component *(HYL1)	mercator4v7.0: component *(HYL1) of DCL1-HYL1 miRNA biogenesis complex & prot-scriber: double stranded rna binding protein & swissprot: Double-stranded RNA-binding protein 8 OS=Oryza sativa subsp. japonica & original description: none	-3.36907	1.64301956156042e-08	-3.74684	0.00404668	4135	19475
TRGpnl4xsex1226	16.5.1.1.1.2.1	RNA homeostasis.mRNA silencing.miRNA pathway.miRNA biogenesis.DCL1-HYL1 miRNA biogenesis complex.HYL1 double-stranded RNA-binding activity.component *(HYL1)	mercator4v7.0: component *(HYL1) of DCL1-HYL1 miRNA biogenesis complex & prot-scriber: double stranded rna binding protein & swissprot: Double-stranded RNA-binding protein 8 OS=Oryza sativa subsp. japonica & original description: none	3.15348	0.0199729	3.97826	0.0202393	24361	24374
TRGpnl4xapo5470	16.5.1.1.1.2.1	RNA homeostasis.mRNA silencing.miRNA pathway.miRNA biogenesis.DCL1-HYL1 miRNA biogenesis complex.HYL1 double-stranded RNA-binding activity.component *(HYL1)	mercator4v7.0: component *(HYL1) of DCL1-HYL1 miRNA biogenesis complex & prot-scriber: double stranded rna binding protein & swissprot: Double-stranded RNA-binding protein 8 OS=Oryza sativa subsp. japonica & original description: none	-5.49443	0.000347605	-4.25622	0.00266959	13133	18158
TRGpnl2xsex26657	16.5.1.1.1.2.2	RNA homeostasis.mRNA silencing.miRNA pathway.miRNA biogenesis.DCL1-HYL1 miRNA biogenesis complex.HYL1 double-stranded RNA-binding activity.regulatory protein *(RCF3)	mercator4v7.0: regulatory protein *(RCF3) of HYL1 activity & prot-scriber: rna binding kh domain containing protein & swissprot: RNA-binding KH domain-containing protein RCF3 OS=Arabidopsis thaliana & original description: none	-6.54638	0.000349205	-7.06076	0.00136148	13145.5	16045
TRGpnl2xsex24040	16.5.1.1.1.3	RNA homeostasis.mRNA silencing.miRNA pathway.miRNA biogenesis.DCL1-HYL1 miRNA biogenesis complex.component *(SERRATE)	mercator4v7.0: component *(SERRATE) of DCL1-HYL1 miRNA biogenesis complex & prot-scriber: c2h2 type domain containing protein & swissprot: Serrate RNA effector molecule OS=Arabidopsis thaliana & original description: none	-3.28145	0.0068926	-7.10781	0.0196745	20607	24286
TRGpnl4xsex66505	16.5.1.1.1.3	RNA homeostasis.mRNA silencing.miRNA pathway.miRNA biogenesis.DCL1-HYL1 miRNA biogenesis complex.component *(SERRATE)	mercator4v7.0: component *(SERRATE) of DCL1-HYL1 miRNA biogenesis complex & prot-scriber: c2h2 type domain containing protein & swissprot: Serrate RNA effector molecule OS=Arabidopsis thaliana & original description: none	8.29193	0.00539012	8.2621	4.45593764742955e-05	19829	6829
TRGpnl4xapo11284	16.5.1.1.1.3	RNA homeostasis.mRNA silencing.miRNA pathway.miRNA biogenesis.DCL1-HYL1 miRNA biogenesis complex.component *(SERRATE)	mercator4v7.0: component *(SERRATE) of DCL1-HYL1 miRNA biogenesis complex & prot-scriber: c2h2 type domain containing protein & swissprot: Serrate RNA effector molecule OS=Arabidopsis thaliana & original description: none	10.3882	6.35801173719777e-29	8.63694	1.33481505914294e-06	171	402.5
TRGpnl2xsex69722	16.5.1.1.1.4	RNA homeostasis.mRNA silencing.miRNA pathway.miRNA biogenesis.DCL1-HYL1 miRNA biogenesis complex.component *(TOUGH)	mercator4v7.0: component *(TOUGH) of DCL1-HYL1 miRNA biogenesis complex & prot-scriber: surp motif domain containing protein & swissprot: G patch domain-containing protein TGH homolog OS=Oryza sativa subsp. japonica & original description: none	-5.97003	2.35910485582957e-05	-6.21567	0.00175376	9219	16869.5
TRGpnl2xsex42302	16.5.1.1.1.5	RNA homeostasis.mRNA silencing.miRNA pathway.miRNA biogenesis.DCL1-HYL1 miRNA biogenesis complex.scaffold factor *(CARP9) of HYL1-DCL1 association	mercator4v7.0: scaffold factor *(CARP9) of HYL1-DCL1 association & prot-scriber: occludin ell domain containing protein & swissprot: no annotation & original description: none	-8.52673	1.68783119728107e-13	-8.39448	0.00010118	1748	8834.5
TRGpnl4xsex17135	16.5.1.1.1.5	RNA homeostasis.mRNA silencing.miRNA pathway.miRNA biogenesis.DCL1-HYL1 miRNA biogenesis complex.scaffold factor *(CARP9) of HYL1-DCL1 association	mercator4v7.0: scaffold factor *(CARP9) of HYL1-DCL1 association & prot-scriber: occludin ell domain containing protein & swissprot: no annotation & original description: none	10.759	6.26877152129942e-05	9.02266	1.18180281188449e-06	10381	236
TRGpnl4xsex17136	16.5.1.1.1.5	RNA homeostasis.mRNA silencing.miRNA pathway.miRNA biogenesis.DCL1-HYL1 miRNA biogenesis complex.scaffold factor *(CARP9) of HYL1-DCL1 association	mercator4v7.0: scaffold factor *(CARP9) of HYL1-DCL1 association & prot-scriber: occludin ell domain containing protein & swissprot: no annotation & original description: none	10.3863	5.72516842150732e-08	8.81179	4.04521803958582e-06	4618	1810
TRGpnl4xsex19419	16.5.1.1.1.5	RNA homeostasis.mRNA silencing.miRNA pathway.miRNA biogenesis.DCL1-HYL1 miRNA biogenesis complex.scaffold factor *(CARP9) of HYL1-DCL1 association	mercator4v7.0: scaffold factor *(CARP9) of HYL1-DCL1 association & prot-scriber: occludin ell domain containing protein & swissprot: no annotation & original description: none	9.57987	8.93007064991942e-07	8.05002	4.29415408351207e-06	6079.5	1904
TRGpnl4xapo24575	16.5.1.1.1.5	RNA homeostasis.mRNA silencing.miRNA pathway.miRNA biogenesis.DCL1-HYL1 miRNA biogenesis complex.scaffold factor *(CARP9) of HYL1-DCL1 association	mercator4v7.0: scaffold factor *(CARP9) of HYL1-DCL1 association & prot-scriber: occludin ell domain containing protein & swissprot: no annotation & original description: none	8.90141	1.20249627621082e-18	8.36877	0.000326343	725	12014
TRGpnl4xapo24576	16.5.1.1.1.5	RNA homeostasis.mRNA silencing.miRNA pathway.miRNA biogenesis.DCL1-HYL1 miRNA biogenesis complex.scaffold factor *(CARP9) of HYL1-DCL1 association	mercator4v7.0: scaffold factor *(CARP9) of HYL1-DCL1 association & prot-scriber: occludin ell domain containing protein & swissprot: no annotation & original description: none	5.97198	5.29912671850865e-08	5.57749	0.00293175	4576	18466
TRGpnl2xsex43992	16.5.1.1.3	RNA homeostasis.mRNA silencing.miRNA pathway.miRNA biogenesis.regulatory RNA helicase *(SMA1)	mercator4v7.0: regulatory RNA helicase *(SMA1) involved in miRNA biogenesis & prot-scriber: pre mrna splicing atp dependent rna helicase prp & swissprot: DEAD-box ATP-dependent RNA helicase 21 OS=Oryza sativa subsp. japonica & original description: none	-4.11804	6.04403846896643e-06	-5.19358	0.0153234	7671.5	23487
TRGpnl4xsex23854	16.5.1.1.3	RNA homeostasis.mRNA silencing.miRNA pathway.miRNA biogenesis.regulatory RNA helicase *(SMA1)	mercator4v7.0: regulatory RNA helicase *(SMA1) involved in miRNA biogenesis & prot-scriber: pre mrna splicing atp dependent rna helicase prp & swissprot: DEAD-box ATP-dependent RNA helicase 21 OS=Oryza sativa subsp. japonica & original description: none	6.36778	7.92513234469779e-23	6.17092	0.000292405	362.5	11693
TRGpnl4xapo21087	16.5.1.1.3	RNA homeostasis.mRNA silencing.miRNA pathway.miRNA biogenesis.regulatory RNA helicase *(SMA1)	mercator4v7.0: regulatory RNA helicase *(SMA1) involved in miRNA biogenesis & prot-scriber: pre mrna splicing atp dependent rna helicase prp & swissprot: DEAD-box ATP-dependent RNA helicase 21 OS=Oryza sativa subsp. japonica & original description: none	5.87042	3.71269228880358e-12	5.56603	0.00100452	2189	15149
TRGpnl4xsex19980	16.5.1.1.4	RNA homeostasis.mRNA silencing.miRNA pathway.miRNA biogenesis.regulatory RNA helicase *(RH27/RH51)	mercator4v7.0: regulatory RNA helicase *(RH27/RH51) of miRNA biogenesis pathway & prot-scriber: atp dependent rna helicase & swissprot: DEAD-box ATP-dependent RNA helicase 27 OS=Oryza sativa subsp. japonica & original description: none	6.03269	0.0287488	6.4312	0.000263835	25823	11403
TRGpnl2xsex49818	16.5.1.1.6	RNA homeostasis.mRNA silencing.miRNA pathway.miRNA biogenesis.cytidylyltransferase *(NTP2/6/7/8)	mercator4v7.0: miRNA cytidylyltransferase *(NTP2/6/7/8) & prot-scriber: ntp transf 2 domain containing protein & swissprot: no annotation & original description: none	-2.00667	0.0202176	-2.36259	0.030926	24403	25880
TRGpnl4xsex19623	16.5.1.1.6	RNA homeostasis.mRNA silencing.miRNA pathway.miRNA biogenesis.cytidylyltransferase *(NTP2/6/7/8)	mercator4v7.0: miRNA cytidylyltransferase *(NTP2/6/7/8) & prot-scriber: pap associated domain containing protein & swissprot: no annotation & original description: none	8.45265	0.0155265	6.72284	9.67462827000432e-06	23361	3336
TRGpnl4xsex56342	16.5.1.1.7	RNA homeostasis.mRNA silencing.miRNA pathway.miRNA biogenesis.regulatory protein *(AAR2)	mercator4v7.0: regulatory protein *(AAR2) of miRNA biogenesis & prot-scriber: protein aar homolog isoform & swissprot: no annotation & original description: none	9.10243	0.00299002	7.34417	4.65018456820022e-06	18096.5	2036
TRGpnl2xsex27284	16.5.1.1.8	RNA homeostasis.mRNA silencing.miRNA pathway.miRNA biogenesis.regulatory protein *(CWC15)	mercator4v7.0: regulatory protein *(CWC15) of miRNA biogenesis & prot-scriber: spliceosome associated protein cwc homolog & swissprot: no annotation & original description: none	-9.52908	2.40770595617799e-06	-8.79852	8.4026183937949e-06	6836	3102
TRGpnl4xapo8720	16.5.1.1.8	RNA homeostasis.mRNA silencing.miRNA pathway.miRNA biogenesis.regulatory protein *(CWC15)	mercator4v7.0: regulatory protein *(CWC15) of miRNA biogenesis & prot-scriber: spliceosome associated protein cwc homolog & swissprot: no annotation & original description: none	-8.28552	6.65461434769455e-18	-8.5754	7.60694076849899e-05	829	8108
TRGpnl2xsex33385	16.5.1.2.1	RNA homeostasis.mRNA silencing.miRNA pathway.RNA-induced silencing complex (RISC) assembly and export.miRNA recruiting factor *(AGO1/AGO10)	mercator4v7.0: miRNA recruiting factor *(AGO) of RNA-induced silencing complex (RISC) assembly & prot-scriber: human protein argonaute & swissprot: Protein argonaute 1B OS=Oryza sativa subsp. japonica & original description: none	-3.46888	1.00778679959723e-06	-5.23984	0.03273	6155	26096
TRGpnl2xsex39790	16.5.1.2.1	RNA homeostasis.mRNA silencing.miRNA pathway.RNA-induced silencing complex (RISC) assembly and export.miRNA recruiting factor *(AGO1/AGO10)	mercator4v7.0: miRNA recruiting factor *(AGO) of RNA-induced silencing complex (RISC) assembly & prot-scriber: human protein argonaute & swissprot: Protein argonaute 1B OS=Oryza sativa subsp. japonica & original description: none	-5.14295	1.50237973632465e-34	-5.48982	0.000576685	91	13583
TRGpnl4xsex13218	16.5.1.2.1	RNA homeostasis.mRNA silencing.miRNA pathway.RNA-induced silencing complex (RISC) assembly and export.miRNA recruiting factor *(AGO1/AGO10)	mercator4v7.0: miRNA recruiting factor *(AGO) of RNA-induced silencing complex (RISC) assembly & prot-scriber: human protein argonaute & swissprot: Protein argonaute 1B OS=Oryza sativa subsp. japonica & original description: none	5.76359	3.14763645175141e-06	6.12685	0.000296612	7074	11724
TRGpnl4xsex60372	16.5.1.2.1	RNA homeostasis.mRNA silencing.miRNA pathway.RNA-induced silencing complex (RISC) assembly and export.miRNA recruiting factor *(AGO1/AGO10)	mercator4v7.0: miRNA recruiting factor *(AGO) of RNA-induced silencing complex (RISC) assembly & prot-scriber: human protein argonaute & swissprot: Protein argonaute 1B OS=Oryza sativa subsp. japonica & original description: none	7.2356	1.68541153957828e-05	7.12102	6.81127044569377e-05	8784	7857
TRGpnl2xsex32836	16.5.1.2.4	RNA homeostasis.mRNA silencing.miRNA pathway.RNA-induced silencing complex (RISC) assembly and export.assembly factor *(SAD2/EMA1)	mercator4v7.0: assembly factor *(SAD2/EMA) of RNA-induced silencing complex (RISC) assembly & prot-scriber: importin n terminal domain containing protein & swissprot: Importin beta-like SAD2 OS=Arabidopsis thaliana & original description: none	-10.2135	1.40663718822701e-05	-9.05048	2.27551674152133e-05	8582	5175
TRGpnl2xsex62061	16.5.1.2.4	RNA homeostasis.mRNA silencing.miRNA pathway.RNA-induced silencing complex (RISC) assembly and export.assembly factor *(SAD2/EMA1)	mercator4v7.0: assembly factor *(SAD2/EMA) of RNA-induced silencing complex (RISC) assembly & prot-scriber: importin n terminal domain containing protein & swissprot: Importin beta-like SAD2 OS=Arabidopsis thaliana & original description: none	-9.40151	1.06188561914204e-06	-8.13215	3.22261133239711e-05	6200	6023
TRGpnl4xsex59992	16.5.1.2.4	RNA homeostasis.mRNA silencing.miRNA pathway.RNA-induced silencing complex (RISC) assembly and export.assembly factor *(SAD2/EMA1)	mercator4v7.0: assembly factor *(SAD2/EMA) of RNA-induced silencing complex (RISC) assembly & prot-scriber: importin n terminal domain containing protein & swissprot: Importin beta-like SAD2 OS=Arabidopsis thaliana & original description: none	6.52604	0.0126345	8.08743	0.00014057	22584	9656
TRGpnl4xsex60004	16.5.1.2.4	RNA homeostasis.mRNA silencing.miRNA pathway.RNA-induced silencing complex (RISC) assembly and export.assembly factor *(SAD2/EMA1)	mercator4v7.0: assembly factor *(SAD2/EMA) of RNA-induced silencing complex (RISC) assembly & prot-scriber: importin n terminal domain containing protein & swissprot: Importin beta-like SAD2 OS=Arabidopsis thaliana & original description: none	7.60278	4.98087897292658e-05	7.61479	3.76123051047625e-05	10085.5	6396
TRGpnl4xsex31225	16.5.1.2.5	RNA homeostasis.mRNA silencing.miRNA pathway.RNA-induced silencing complex (RISC) assembly and export.regulatory protein *(FBW2)	mercator4v7.0: regulatory protein *(FBW2) of RNA-induced silencing complex (RISC) assembly & prot-scriber: f box domain protein & swissprot: F-box protein FBW2 OS=Arabidopsis thaliana & original description: none	7.66975	0.000415217	5.64162	0.000552287	13475	13469
TRGpnl4xsex31226	16.5.1.2.5	RNA homeostasis.mRNA silencing.miRNA pathway.RNA-induced silencing complex (RISC) assembly and export.regulatory protein *(FBW2)	mercator4v7.0: regulatory protein *(FBW2) of RNA-induced silencing complex (RISC) assembly & prot-scriber: f box domain protein & swissprot: F-box protein FBW2 OS=Arabidopsis thaliana & original description: none	6.31243	5.22697741507872e-05	5.17779	0.00167583	10149	16723.5
TRGpnl2xsex49136	16.5.1.2.6	RNA homeostasis.mRNA silencing.miRNA pathway.RNA-induced silencing complex (RISC) assembly and export.regulatory protein *(SUO)	mercator4v7.0: regulatory protein *(SUO) of miRNA biogenesis pathway & prot-scriber: tfiis n terminal domain containing protein & swissprot: no annotation & original description: none	-9.3579	1.08199005892609e-05	-8.20848	2.32987761818207e-05	8288	5213.5
TRGpnl4xsex24273	16.5.1.2.6	RNA homeostasis.mRNA silencing.miRNA pathway.RNA-induced silencing complex (RISC) assembly and export.regulatory protein *(SUO)	mercator4v7.0: regulatory protein *(SUO) of miRNA biogenesis pathway & prot-scriber: tfiis n terminal domain containing protein & swissprot: no annotation & original description: none	2.3801	1.53438140484e-05	2.24239	0.00784732	8671	21469
TRGpnl2xsex61357	16.5.1.2.7	RNA homeostasis.mRNA silencing.miRNA pathway.RNA-induced silencing complex (RISC) assembly and export.regulatory protein *(RBV)	mercator4v7.0: regulatory substrate adaptor *(RBV) of CUL4-based E3 ubiquitin ligase complex & prot-scriber: wd repeat containing domain protein & swissprot: COMPASS-like H3K4 histone methylase component WDR5A OS=Arabidopsis thaliana & original description: none	-7.98345	0.00495012	-6.76777	3.74838645595053e-05	19563	6386.5
TRGpnl2xsex61358	16.5.1.2.7	RNA homeostasis.mRNA silencing.miRNA pathway.RNA-induced silencing complex (RISC) assembly and export.regulatory protein *(RBV)	mercator4v7.0: regulatory substrate adaptor *(RBV) of CUL4-based E3 ubiquitin ligase complex & prot-scriber: wd repeat domain containing protein & swissprot: COMPASS-like H3K4 histone methylase component WDR5A OS=Arabidopsis thaliana & original description: none	-6.98559	0.000527563	-5.76182	0.000294266	13967	11715
TRGpnl2xsex61359	16.5.1.2.7	RNA homeostasis.mRNA silencing.miRNA pathway.RNA-induced silencing complex (RISC) assembly and export.regulatory protein *(RBV)	mercator4v7.0: regulatory substrate adaptor *(RBV) of CUL4-based E3 ubiquitin ligase complex & prot-scriber: wd repeat containing domain protein & swissprot: COMPASS-like H3K4 histone methylase component WDR5A OS=Arabidopsis thaliana & original description: none	-5.4921	0.00198786	-5.4114	0.00192218	16993	17117
TRGpnl4xsex33822	16.5.1.2.7	RNA homeostasis.mRNA silencing.miRNA pathway.RNA-induced silencing complex (RISC) assembly and export.regulatory protein *(RBV)	mercator4v7.0: regulatory substrate adaptor *(RBV) of CUL4-based E3 ubiquitin ligase complex & prot-scriber: wd repeat containing domain protein & swissprot: COMPASS-like H3K4 histone methylase component WDR5A OS=Arabidopsis thaliana & original description: none	8.46423	7.6268193051345e-09	6.68325	1.22096756098314e-05	3895	3816
TRGpnl4xsex33824	16.5.1.2.7	RNA homeostasis.mRNA silencing.miRNA pathway.RNA-induced silencing complex (RISC) assembly and export.regulatory protein *(RBV)	mercator4v7.0: regulatory substrate adaptor *(RBV) of CUL4-based E3 ubiquitin ligase complex & prot-scriber: wd repeat domain containing protein & swissprot: Autophagy-related protein 16 OS=Arabidopsis thaliana & original description: none	8.05518	0.000896639	6.88386	4.80556834789554e-05	15155	6983
TRGpnl4xapo35753	16.5.1.2.7	RNA homeostasis.mRNA silencing.miRNA pathway.RNA-induced silencing complex (RISC) assembly and export.regulatory protein *(RBV)	mercator4v7.0: regulatory substrate adaptor *(RBV) of CUL4-based E3 ubiquitin ligase complex & prot-scriber: wd repeat containing domain protein & swissprot: COMPASS-like H3K4 histone methylase component WDR5A OS=Arabidopsis thaliana & original description: none	7.30343	0.00138072	5.40662	0.000282916	16118.5	11618
TRGpnl4xapo46130	16.5.1.3.1	RNA homeostasis.mRNA silencing.miRNA pathway.miRNA degradation.uridylyltransferase *(HESO1)	mercator4v7.0: miRNA uridylyltransferase *(HESO1) & prot-scriber: tutase domain containing protein & swissprot: Protein HESO1 OS=Arabidopsis thaliana & original description: none	3.26507	0.0384378	3.13325	0.0161294	26984	23651
TRGpnl4xsex29721	16.5.1.3.2	RNA homeostasis.mRNA silencing.miRNA pathway.miRNA degradation.uridylyltransferase *(URT1)	mercator4v7.0: miRNA uridylyltransferase *(URT1) & prot-scriber: utp rna uridylyltransferase & swissprot: UTP:RNA uridylyltransferase 1 OS=Arabidopsis thaliana & original description: none	5.79665	0.000585243	6.08062	0.000396657	14183.5	12562
TRGpnl4xapo27660	16.5.1.3.2	RNA homeostasis.mRNA silencing.miRNA pathway.miRNA degradation.uridylyltransferase *(URT1)	mercator4v7.0: miRNA uridylyltransferase *(URT1) & prot-scriber: utp rna uridylyltransferase & swissprot: UTP:RNA uridylyltransferase 1 OS=Arabidopsis thaliana & original description: none	8.96773	2.11312373841309e-18	7.20807	4.71816523847084e-06	757	2070.5
TRGpnl4xsex61459	16.5.1.3.5	RNA homeostasis.mRNA silencing.miRNA pathway.miRNA degradation.methylated miRNA exoribonuclease *(SDN5)	mercator4v7.0: methylated miRNA exoribonuclease *(SDN5) & prot-scriber: exonuclease domain containing protein & swissprot: Small RNA degrading nuclease 5 OS=Arabidopsis thaliana & original description: none	8.0943	0.000184497	6.29487	5.75510167784283e-05	11991	7416
TRGpnl4xsex11979	16.5.1.3.6	RNA homeostasis.mRNA silencing.miRNA pathway.miRNA degradation.unmethylated miRNA exoribonuclease *(ATRM2)	mercator4v7.0: unmethylated miRNA exoribonuclease *(ATRM2) & prot-scriber: 3 5 exonuclease domain containing protein & swissprot: no annotation & original description: none	3.75187	0.000956874	4.00041	0.0164748	15298	23720
TRGpnl2xsex11765	16.5.1.4.1	RNA homeostasis.mRNA silencing.miRNA pathway.miRNA movement.miRNA nuclear export factor *(HASTY)	mercator4v7.0: miRNA nuclear export factor *(HASTY) of RNA-induced silencing complex (RISC) export & prot-scriber: exportin domain containing protein & swissprot: Protein HASTY 1 OS=Arabidopsis thaliana & original description: none	-5.92483	0.000896351	-5.84954	0.000538555	15154	13405
TRGpnl4xsex45454	16.5.1.4.1	RNA homeostasis.mRNA silencing.miRNA pathway.miRNA movement.miRNA nuclear export factor *(HASTY)	mercator4v7.0: miRNA nuclear export factor *(HASTY) of RNA-induced silencing complex (RISC) export & prot-scriber: exportin domain containing protein & swissprot: Protein HASTY 1 OS=Arabidopsis thaliana & original description: none	3.80473	0.0160345	4.50801	0.0165722	23496	23733
TRGpnl4xsex48964	16.5.2.1	RNA homeostasis.mRNA silencing.transacting siRNA pathway.siRNA polymerase *(RDR6)	mercator4v7.0: siRNA polymerase *(RDR6) & prot-scriber: rna dependent polymerase & swissprot: Probable RNA-dependent RNA polymerase SHL2 OS=Oryza sativa subsp. japonica & original description: none	7.5849	6.5130097111679e-07	5.78651	6.01322274605534e-05	5876	7552
TRGpnl2xsex30219	16.5.2.4	RNA homeostasis.mRNA silencing.transacting siRNA pathway.endoribonuclease *(DCL4)	mercator4v7.0: endoribonuclease *(DCL4) of transacting siRNA pathway & prot-scriber: endoribonuclease dicer homolog & swissprot: Endoribonuclease Dicer homolog 4 OS=Oryza sativa subsp. japonica & original description: none	-6.77307	0.000146051	-5.51169	0.00125435	11602	15801
TRGpnl2xsex30220	16.5.2.4	RNA homeostasis.mRNA silencing.transacting siRNA pathway.endoribonuclease *(DCL4)	mercator4v7.0: endoribonuclease *(DCL4) of transacting siRNA pathway & prot-scriber: endoribonuclease dicer homolog & swissprot: Endoribonuclease Dicer homolog 4 OS=Oryza sativa subsp. japonica & original description: none	-3.27751	0.0132517	-3.35361	0.0227611	22776	24752.5
TRGpnl4xsex57668	16.5.2.4	RNA homeostasis.mRNA silencing.transacting siRNA pathway.endoribonuclease *(DCL4)	mercator4v7.0: endoribonuclease *(DCL4) of transacting siRNA pathway & prot-scriber: endoribonuclease dicer homolog & swissprot: Endoribonuclease Dicer homolog 4 OS=Oryza sativa subsp. japonica & original description: none	7.4727	0.00678706	5.62857	0.000115463	20557	9163
TRGpnl4xsex57669	16.5.2.4	RNA homeostasis.mRNA silencing.transacting siRNA pathway.endoribonuclease *(DCL4)	mercator4v7.0: endoribonuclease *(DCL4) of transacting siRNA pathway & prot-scriber: endoribonuclease dicer homolog & swissprot: Endoribonuclease Dicer homolog 4 OS=Oryza sativa subsp. japonica & original description: none	8.56794	0.00570688	6.76383	1.16860545328598e-05	19998.5	3725.5
TRGpnl4xsex57670	16.5.2.4	RNA homeostasis.mRNA silencing.transacting siRNA pathway.endoribonuclease *(DCL4)	mercator4v7.0: endoribonuclease *(DCL4) of transacting siRNA pathway & prot-scriber: endoribonuclease dicer homolog & swissprot: Endoribonuclease Dicer homolog 4 OS=Oryza sativa subsp. japonica & original description: none	9.45483	1.2373731880837e-05	7.64295	7.20037761770559e-06	8446	2790
TRGpnl4xapo23205	16.5.2.5	RNA homeostasis.mRNA silencing.transacting siRNA pathway.endoribonuclease *(DCL2)	mercator4v7.0: endoribonuclease *(DCL2) of transacting siRNA pathway & prot-scriber: endoribonuclease dicer homolog & swissprot: Endoribonuclease Dicer homolog 2a OS=Oryza sativa subsp. japonica & original description: none	-6.36335	0.00358924	-4.37397	0.0474624	18607	27773
TRGpnl4xsex57679	16.5.2.6.2	RNA homeostasis.mRNA silencing.transacting siRNA pathway.DRB4-DRB7_1 dsRNA-binding regulator complex.component *(DRB7)	mercator4v7.0: component *(DRB7) of DRB4-DRB7.1 siRNA biogenesis regulator complex & prot-scriber: endoribonuclease dicer homolog & swissprot: Endoribonuclease Dicer homolog 4 OS=Oryza sativa subsp. japonica & original description: none	9.99982	0.000125393	8.22683	2.01545837397333e-06	11353.5	861
TRGpnl2xsex56235	16.5.2.8	RNA homeostasis.mRNA silencing.transacting siRNA pathway.stabilization factor *(SGS3)	mercator4v7.0: stabilization factor *(SGS3) of transacting siRNA pathway & prot-scriber: protein suppressor of gene silencing & swissprot: Protein SUPPRESSOR OF GENE SILENCING 3 homolog OS=Zea mays & original description: none	-7.26069	0.000319791	-6.12123	5.61946727618999e-05	12961	7363
TRGpnl4xapo62916	16.5.2.8	RNA homeostasis.mRNA silencing.transacting siRNA pathway.stabilization factor *(SGS3)	mercator4v7.0: stabilization factor *(SGS3) of transacting siRNA pathway & prot-scriber: protein suppressor of gene silencing & swissprot: Protein SUPPRESSOR OF GENE SILENCING 3 homolog OS=Zea mays & original description: none	6.98946	0.00304058	4.9499	0.000957932	18140	14994
TRGpnl2xsex51986	16.5.2.9	RNA homeostasis.mRNA silencing.transacting siRNA pathway.RNA helicase *(SDE3)	mercator4v7.0: RNA helicase *(SDE3) & prot-scriber: regulator of nonsense transcripts & swissprot: Probable RNA helicase SDE3 OS=Arabidopsis thaliana & original description: none	-7.34401	0.0121842	-6.16283	0.000136977	22474	9591
TRGpnl4xsex19548	16.5.2.9	RNA homeostasis.mRNA silencing.transacting siRNA pathway.RNA helicase *(SDE3)	mercator4v7.0: RNA helicase *(SDE3) & prot-scriber: regulator of nonsense transcripts & swissprot: Probable RNA helicase SDE3 OS=Arabidopsis thaliana & original description: none	7.45535	3.10426972412011e-07	6.16219	5.68082024396394e-05	5440.5	7382
TRGpnl4xsex22082	16.5.2.10	RNA homeostasis.mRNA silencing.transacting siRNA pathway.regulatory protein kinase *(TSL)	mercator4v7.0: regulatory protein kinase *(TSL) of transacting siRNA pathway & prot-scriber: serine threonine protein kinase tousled & swissprot: Serine/threonine-protein kinase TOUSLED OS=Arabidopsis thaliana & original description: none	3.60202	0.0310176	4.27964	0.0412617	26139.5	27051
TRGpnl4xsex22108	16.5.2.10	RNA homeostasis.mRNA silencing.transacting siRNA pathway.regulatory protein kinase *(TSL)	mercator4v7.0: regulatory protein kinase *(TSL) of transacting siRNA pathway & prot-scriber: serine threonine protein kinase tousled 1 & swissprot: Serine/threonine-protein kinase TOUSLED OS=Arabidopsis thaliana & original description: none	9.46838	0.00196372	7.67894	4.39809387066204e-06	16964	1962.5
TRGpnl2xsex15759	16.6.1.1	RNA homeostasis.post-transcriptional regulator activities.C3H-ZF-type post-transcriptional regulator activity.regulatory protein *(C3H48/59/62/63)	mercator4v7.0: regulatory protein of RNA homeostasis & prot-scriber: zinc finger ccch domain containing protein & swissprot: Zinc finger CCCH domain-containing protein 17 OS=Oryza sativa subsp. japonica & original description: none	-4.73819	0.0173	-3.98661	0.00630873	23787	20804
TRGpnl2xsex15760	16.6.1.1	RNA homeostasis.post-transcriptional regulator activities.C3H-ZF-type post-transcriptional regulator activity.regulatory protein *(C3H48/59/62/63)	mercator4v7.0: regulatory protein of RNA homeostasis & prot-scriber: zinc finger ccch domain containing protein & swissprot: Zinc finger CCCH domain-containing protein 17 OS=Oryza sativa subsp. japonica & original description: none	-8.10589	0.000967091	-6.94701	3.0749327821838e-05	15323	5892.5
TRGpnl2xsex15761	16.6.1.1	RNA homeostasis.post-transcriptional regulator activities.C3H-ZF-type post-transcriptional regulator activity.regulatory protein *(C3H48/59/62/63)	mercator4v7.0: regulatory protein of RNA homeostasis & prot-scriber: zinc finger ccch domain containing protein & swissprot: Zinc finger CCCH domain-containing protein 17 OS=Oryza sativa subsp. japonica & original description: none	-3.61881	0.000338931	-4.07783	0.0133348	13073	23065
TRGpnl2xsex62929	16.6.1.1	RNA homeostasis.post-transcriptional regulator activities.C3H-ZF-type post-transcriptional regulator activity.regulatory protein *(C3H48/59/62/63)	mercator4v7.0: regulatory protein of RNA homeostasis & prot-scriber: zinc finger ccch domain containing protein & swissprot: Zinc finger CCCH domain-containing protein 17 OS=Oryza sativa subsp. japonica & original description: none	-10.1944	2.80352275458685e-13	-8.98936	8.88595813326914e-06	1820	3201
TRGpnl2xsex62930	16.6.1.1	RNA homeostasis.post-transcriptional regulator activities.C3H-ZF-type post-transcriptional regulator activity.regulatory protein *(C3H48/59/62/63)	mercator4v7.0: regulatory protein of RNA homeostasis & prot-scriber: zinc finger ccch domain containing protein & swissprot: Zinc finger CCCH domain-containing protein 17 OS=Oryza sativa subsp. japonica & original description: none	-3.14902	0.0399583	-3.50385	0.0477812	27133.5	27819
TRGpnl4xapo52286	16.6.1.1	RNA homeostasis.post-transcriptional regulator activities.C3H-ZF-type post-transcriptional regulator activity.regulatory protein *(C3H48/59/62/63)	mercator4v7.0: regulatory protein of RNA homeostasis & prot-scriber: zinc finger ccch domain containing protein & swissprot: Zinc finger CCCH domain-containing protein 17 OS=Oryza sativa subsp. japonica & original description: none	5.19778	0.000272873	4.75245	0.000968738	12686	15035
TRGpnl2xsex15540	16.6.1.4	RNA homeostasis.post-transcriptional regulator activities.C3H-ZF-type post-transcriptional regulator activity.regulatory protein *(C3H32)	mercator4v7.0: regulatory protein *(C3H32) of RNA homeostasis & prot-scriber: zinc finger ccch domain containing protein & swissprot: Zinc finger CCCH domain-containing protein 5 OS=Oryza sativa subsp. japonica & original description: none	-4.19678	0.0297078	-5.4772	0.00427243	25944.5	19641.5
TRGpnl2xsex15551	16.6.1.4	RNA homeostasis.post-transcriptional regulator activities.C3H-ZF-type post-transcriptional regulator activity.regulatory protein *(C3H32)	mercator4v7.0: regulatory protein *(C3H32) of RNA homeostasis & prot-scriber: zinc finger ccch domain containing protein & swissprot: Zinc finger CCCH domain-containing protein 6 OS=Oryza sativa subsp. japonica & original description: none	-6.88936	0.000642737	-7.74041	0.000374743	14397	12398
TRGpnl2xsex15553	16.6.1.4	RNA homeostasis.post-transcriptional regulator activities.C3H-ZF-type post-transcriptional regulator activity.regulatory protein *(C3H32)	mercator4v7.0: regulatory protein *(C3H32) of RNA homeostasis & prot-scriber: zinc finger ccch domain containing protein & swissprot: Zinc finger CCCH domain-containing protein 6 OS=Oryza sativa subsp. japonica & original description: none	-7.70426	0.00448194	-5.79625	0.0485511	19276	27907
TRGpnl4xsex1122	16.6.1.4	RNA homeostasis.post-transcriptional regulator activities.C3H-ZF-type post-transcriptional regulator activity.regulatory protein *(C3H32)	mercator4v7.0: regulatory protein *(C3H32) of RNA homeostasis & prot-scriber: zinc finger ccch domain containing protein & swissprot: Zinc finger CCCH domain-containing protein 63 OS=Oryza sativa subsp. japonica & original description: none	24.7899	3.57616686625419e-16	8.8866	1.58867591297166e-06	1118	587.5
TRGpnl4xsex54170	16.6.1.4	RNA homeostasis.post-transcriptional regulator activities.C3H-ZF-type post-transcriptional regulator activity.regulatory protein *(C3H32)	mercator4v7.0: regulatory protein *(C3H32) of RNA homeostasis & prot-scriber: zinc finger ccch domain containing protein & swissprot: Zinc finger CCCH domain-containing protein 5 OS=Oryza sativa subsp. japonica & original description: none	10.9166	0.000416812	9.09956	2.05363164641837e-06	13481	901.5
TRGpnl4xsex54171	16.6.1.4	RNA homeostasis.post-transcriptional regulator activities.C3H-ZF-type post-transcriptional regulator activity.regulatory protein *(C3H32)	mercator4v7.0: regulatory protein *(C3H32) of RNA homeostasis & prot-scriber: zinc finger ccch domain containing protein & swissprot: Zinc finger CCCH domain-containing protein 5 OS=Oryza sativa subsp. japonica & original description: none	4.01794	0.000899293	4.66752	0.0167547	15165	23765
TRGpnl4xapo5731	16.6.1.4	RNA homeostasis.post-transcriptional regulator activities.C3H-ZF-type post-transcriptional regulator activity.regulatory protein *(C3H32)	mercator4v7.0: regulatory protein *(C3H32) of RNA homeostasis & prot-scriber: zinc finger ccch domain containing protein & swissprot: Zinc finger CCCH domain-containing protein 63 OS=Oryza sativa subsp. japonica & original description: none	9.74122	1.02906273064011e-25	8.00639	2.05363164641837e-06	252.5	901.5
TRGpnl4xapo48994	16.6.1.4	RNA homeostasis.post-transcriptional regulator activities.C3H-ZF-type post-transcriptional regulator activity.regulatory protein *(C3H32)	mercator4v7.0: regulatory protein *(C3H32) of RNA homeostasis & prot-scriber: zinc finger ccch domain containing protein & swissprot: Zinc finger CCCH domain-containing protein 6 OS=Oryza sativa subsp. japonica & original description: none	8.53344	3.30867090678237e-13	6.79757	1.02739651022478e-05	1837	3466
TRGpnl4xsex33875	16.6.1.5	RNA homeostasis.post-transcriptional regulator activities.C3H-ZF-type post-transcriptional regulator activity.regulatory protein *(C3H40)	mercator4v7.0: regulatory protein of RNA homeostasis & prot-scriber: zinc finger ccch domain containing protein & swissprot: Zinc finger CCCH domain-containing protein 13 OS=Oryza sativa subsp. japonica & original description: none	6.38691	0.0112876	6.04241	0.000596103	22189	13670
TRGpnl4xsex33876	16.6.1.5	RNA homeostasis.post-transcriptional regulator activities.C3H-ZF-type post-transcriptional regulator activity.regulatory protein *(C3H40)	mercator4v7.0: regulatory protein of RNA homeostasis & prot-scriber: zinc finger ccch domain containing protein & swissprot: Zinc finger CCCH domain-containing protein 13 OS=Oryza sativa subsp. japonica & original description: none	2.51501	0.00530979	2.24453	0.0117797	19787	22660
TRGpnl2xsex14790	16.6.1.7	RNA homeostasis.post-transcriptional regulator activities.C3H-ZF-type post-transcriptional regulator activity.regulatory protein *(C3H65)	mercator4v7.0: regulatory protein of RNA homeostasis & prot-scriber: zinc finger ccch domain containing protein & swissprot: Zinc finger CCCH domain-containing protein 7 OS=Oryza sativa subsp. japonica & original description: none	-6.54768	0.00202351	-5.19444	0.00140228	17029	16132
TRGpnl2xsex46883	16.6.1.7	RNA homeostasis.post-transcriptional regulator activities.C3H-ZF-type post-transcriptional regulator activity.regulatory protein *(C3H65)	mercator4v7.0: regulatory protein of RNA homeostasis & prot-scriber: zinc finger ccch domain containing protein & swissprot: Zinc finger CCCH domain-containing protein 7 OS=Oryza sativa subsp. japonica & original description: none	-4.41918	4.24847524174725e-05	-4.84095	0.00847834	9874	21721
TRGpnl4xsex22143	16.6.1.7	RNA homeostasis.post-transcriptional regulator activities.C3H-ZF-type post-transcriptional regulator activity.regulatory protein *(C3H65)	mercator4v7.0: regulatory protein of RNA homeostasis & prot-scriber: zinc finger ccch domain containing protein & swissprot: Zinc finger CCCH domain-containing protein 7 OS=Oryza sativa subsp. japonica & original description: none	7.8658	0.0246775	6.14635	2.48668825342521e-05	25201	5370
TRGpnl4xsex49695	16.6.1.7	RNA homeostasis.post-transcriptional regulator activities.C3H-ZF-type post-transcriptional regulator activity.regulatory protein *(C3H65)	mercator4v7.0: regulatory protein of RNA homeostasis & prot-scriber: zinc finger ccch domain containing protein & swissprot: Zinc finger CCCH domain-containing protein 7 OS=Oryza sativa subsp. japonica & original description: none	7.91551	0.0412288	6.13309	6.25581248223071e-05	27258	7666
TRGpnl4xapo54731	16.6.1.7	RNA homeostasis.post-transcriptional regulator activities.C3H-ZF-type post-transcriptional regulator activity.regulatory protein *(C3H65)	mercator4v7.0: regulatory protein of RNA homeostasis & prot-scriber: zinc finger ccch domain containing protein & swissprot: Zinc finger CCCH domain-containing protein 7 OS=Oryza sativa subsp. japonica & original description: none	4.97076	0.00517734	4.77313	0.0138115	19712	23176
TRGpnl2xsex28687	16.6.1.8	RNA homeostasis.post-transcriptional regulator activities.C3H-ZF-type post-transcriptional regulator activity.regulatory protein *(C3H35)	mercator4v7.0: regulatory protein *(C3H35) of RNA homeostasis & prot-scriber: ring type e3 ubiquitin transferase & swissprot: E3 ubiquitin-protein ligase makorin OS=Oryza sativa subsp. japonica & original description: none	-8.00626	0.00569799	-6.7982	7.59783230347903e-05	19996	8096
TRGpnl4xsex7862	16.6.1.8	RNA homeostasis.post-transcriptional regulator activities.C3H-ZF-type post-transcriptional regulator activity.regulatory protein *(C3H35)	mercator4v7.0: regulatory protein *(C3H35) of RNA homeostasis & prot-scriber: ring type e3 ubiquitin transferase & swissprot: E3 ubiquitin-protein ligase makorin OS=Oryza sativa subsp. japonica & original description: none	9.75956	0.000942492	8.01211	2.81581703385276e-06	15266	1312.5
TRGpnl4xapo11371	16.6.1.8	RNA homeostasis.post-transcriptional regulator activities.C3H-ZF-type post-transcriptional regulator activity.regulatory protein *(C3H35)	mercator4v7.0: regulatory protein *(C3H35) of RNA homeostasis & prot-scriber: ring type e3 ubiquitin transferase & swissprot: E3 ubiquitin-protein ligase makorin OS=Oryza sativa subsp. japonica & original description: none	-9.60392	5.34638285442469e-09	-8.47086	4.81819793607952e-06	3776	2098.5
TRGpnl4xapo11372	16.6.1.8	RNA homeostasis.post-transcriptional regulator activities.C3H-ZF-type post-transcriptional regulator activity.regulatory protein *(C3H35)	mercator4v7.0: regulatory protein *(C3H35) of RNA homeostasis & prot-scriber: ring type e3 ubiquitin transferase & swissprot: E3 ubiquitin-protein ligase makorin OS=Oryza sativa subsp. japonica & original description: none	6.34445	2.20664559976582e-09	4.54202	0.00110769	3519.5	15435
TRGpnl4xapo11374	16.6.1.8	RNA homeostasis.post-transcriptional regulator activities.C3H-ZF-type post-transcriptional regulator activity.regulatory protein *(C3H35)	mercator4v7.0: regulatory protein *(C3H35) of RNA homeostasis & prot-scriber: ring type e3 ubiquitin transferase & swissprot: E3 ubiquitin-protein ligase makorin OS=Oryza sativa subsp. japonica & original description: none	8.06721	1.36972474426622e-12	6.32847	2.00407899772842e-05	2044	4850
TRGpnl4xapo35836	16.6.1.8	RNA homeostasis.post-transcriptional regulator activities.C3H-ZF-type post-transcriptional regulator activity.regulatory protein *(C3H35)	mercator4v7.0: regulatory protein *(C3H35) of RNA homeostasis & prot-scriber: ring type e3 ubiquitin transferase & swissprot: E3 ubiquitin-protein ligase makorin OS=Oryza sativa subsp. japonica & original description: none	6.8385	2.9929477611145e-06	5.12209	0.000240423	7031	11128
TRGpnl4xsex13927	16.6.1.9.1	RNA homeostasis.post-transcriptional regulator activities.C3H-ZF-type post-transcriptional regulator activity.tandem-ZF-type RNA-binding activity.regulatory protein *(OXS2)	mercator4v7.0: OXS2-type post-transcriptional regulator & prot-scriber: zinc finger ccch type containing domain protein & swissprot: Zinc finger CCCH domain-containing protein 33 OS=Oryza sativa subsp. japonica & original description: none	-7.1459	0.00162273	-5.84513	0.00051942	16501	13295.5
TRGpnl4xsex13928	16.6.1.9.1	RNA homeostasis.post-transcriptional regulator activities.C3H-ZF-type post-transcriptional regulator activity.tandem-ZF-type RNA-binding activity.regulatory protein *(OXS2)	mercator4v7.0: OXS2-type post-transcriptional regulator & prot-scriber: zinc finger ccch type containing domain protein & swissprot: Zinc finger CCCH domain-containing protein 33 OS=Oryza sativa subsp. japonica & original description: none	11.6364	0.00038609	9.81463	7.90848299104031e-06	13332	2970
TRGpnl4xapo48953	16.6.1.9.2	RNA homeostasis.post-transcriptional regulator activities.C3H-ZF-type post-transcriptional regulator activity.tandem-ZF-type RNA-binding activity.regulatory protein *(TZF1/2/3)	mercator4v7.0: TZF-type post-transcriptional regulator & prot-scriber: zinc finger ccch domain containing protein & swissprot: Zinc finger CCCH domain-containing protein 2 OS=Oryza sativa subsp. japonica & original description: none	3.32805	0.000999367	3.3632	0.0297406	15396	25675
TRGpnl2xsex2529	16.6.2.1	RNA homeostasis.post-transcriptional regulator activities.PUM-type posttranscriptional regulator activity.post-transcriptional regulator *(PUM1/2/3)	mercator4v7.0: post-transcriptional regulator *(PUM1/2/3) & prot-scriber: pum hd domain containing protein & swissprot: Pumilio homolog 5 OS=Arabidopsis thaliana & original description: none	-7.06968	1.72099749365767e-16	-7.90132	0.000389337	1064	12516.5
TRGpnl2xsex29446	16.6.2.1	RNA homeostasis.post-transcriptional regulator activities.PUM-type posttranscriptional regulator activity.post-transcriptional regulator *(PUM1/2/3)	mercator4v7.0: post-transcriptional regulator *(PUM1/2/3) & prot-scriber: pum hd domain containing protein & swissprot: Pumilio homolog 2 OS=Arabidopsis thaliana & original description: none	-5.68658	0.000145236	-4.91451	0.0010948	11595	15404
TRGpnl2xsex39536	16.6.2.1	RNA homeostasis.post-transcriptional regulator activities.PUM-type posttranscriptional regulator activity.post-transcriptional regulator *(PUM1/2/3)	mercator4v7.0: post-transcriptional regulator *(PUM1/2/3) & prot-scriber: pum hd domain containing protein & swissprot: Pumilio homolog 2 OS=Arabidopsis thaliana & original description: none	-7.21727	4.56441852231088e-07	-6.05739	6.81260416755931e-05	5649	7858.5
TRGpnl2xsex65312	16.6.2.1	RNA homeostasis.post-transcriptional regulator activities.PUM-type posttranscriptional regulator activity.post-transcriptional regulator *(PUM1/2/3)	mercator4v7.0: post-transcriptional regulator *(PUM1/2/3) & prot-scriber: pum hd domain containing protein & swissprot: Pumilio homolog 1 OS=Arabidopsis thaliana & original description: none	-5.04291	9.26665666647549e-25	-5.31659	0.000224047	286	10923.5
TRGpnl4xsex12630	16.6.2.1	RNA homeostasis.post-transcriptional regulator activities.PUM-type posttranscriptional regulator activity.post-transcriptional regulator *(PUM1/2/3)	mercator4v7.0: post-transcriptional regulator *(PUM1/2/3) & prot-scriber: pum hd domain containing protein & swissprot: Pumilio homolog 2 OS=Arabidopsis thaliana & original description: none	8.56305	1.0649685501434e-05	6.82684	6.84342444878575e-06	8266	2693
TRGpnl4xsex34795	16.6.2.1	RNA homeostasis.post-transcriptional regulator activities.PUM-type posttranscriptional regulator activity.post-transcriptional regulator *(PUM1/2/3)	mercator4v7.0: post-transcriptional regulator *(PUM1/2/3) & prot-scriber: pum hd domain containing protein & swissprot: Pumilio homolog 1 OS=Arabidopsis thaliana & original description: none	9.98954	1.01517555370302e-13	8.66251	2.85582699675728e-06	1682	1340
TRGpnl4xsex66981	16.6.2.1	RNA homeostasis.post-transcriptional regulator activities.PUM-type posttranscriptional regulator activity.post-transcriptional regulator *(PUM1/2/3)	mercator4v7.0: post-transcriptional regulator *(PUM1/2/3) & prot-scriber: pum hd domain containing protein & swissprot: Pumilio homolog 5 OS=Arabidopsis thaliana & original description: none	7.22409	5.41052357116671e-05	7.57954	0.000105059	10197	8955.5
TRGpnl4xapo32800	16.6.2.1	RNA homeostasis.post-transcriptional regulator activities.PUM-type posttranscriptional regulator activity.post-transcriptional regulator *(PUM1/2/3)	mercator4v7.0: post-transcriptional regulator *(PUM1/2/3) & prot-scriber: pum hd domain containing protein & swissprot: Pumilio homolog 1 OS=Arabidopsis thaliana & original description: none	9.59635	1.90310838879203e-24	8.0513	4.15175201696093e-06	306	1854
TRGpnl2xsex71704	16.6.3.1	RNA homeostasis.post-transcriptional regulator activities.CID-type posttranscriptional regulator activity.CID group-A posttranscriptional regulator *(CID1/2)	mercator4v7.0: CID group-A posttranscriptional regulator *(CID1/2) & prot-scriber: pam domain containing protein & swissprot: no annotation & original description: none	-2.38494	0.0232807	-2.90908	0.00416689	24979	19565
TRGpnl4xsex24716	16.6.3.1	RNA homeostasis.post-transcriptional regulator activities.CID-type posttranscriptional regulator activity.CID group-A posttranscriptional regulator *(CID1/2)	mercator4v7.0: CID group-A posttranscriptional regulator *(CID1/2) & prot-scriber: protein early responsive to dehydration & swissprot: Protein EARLY RESPONSIVE TO DEHYDRATION 15 OS=Arabidopsis thaliana & original description: none	3.55813	1.62327203383713e-05	3.22545	0.0061629	8728	20744
TRGpnl4xsex24718	16.6.3.1	RNA homeostasis.post-transcriptional regulator activities.CID-type posttranscriptional regulator activity.CID group-A posttranscriptional regulator *(CID1/2)	mercator4v7.0: CID group-A posttranscriptional regulator *(CID1/2) & prot-scriber: protein early responsive to dehydration & swissprot: Protein EARLY RESPONSIVE TO DEHYDRATION 15 OS=Arabidopsis thaliana & original description: none	5.26831	0.000202616	4.42133	0.0354775	12162	26418
TRGpnl4xsex24719	16.6.3.1	RNA homeostasis.post-transcriptional regulator activities.CID-type posttranscriptional regulator activity.CID group-A posttranscriptional regulator *(CID1/2)	mercator4v7.0: CID group-A posttranscriptional regulator *(CID1/2) & prot-scriber: protein early responsive to dehydration & swissprot: Protein EARLY RESPONSIVE TO DEHYDRATION 15 OS=Arabidopsis thaliana & original description: none	3.28535	0.00598401	2.77577	0.0392612	20132	26823
TRGpnl4xapo15751	16.6.3.1	RNA homeostasis.post-transcriptional regulator activities.CID-type posttranscriptional regulator activity.CID group-A posttranscriptional regulator *(CID1/2)	mercator4v7.0: CID group-A posttranscriptional regulator *(CID1/2) & prot-scriber: pam domain containing protein & swissprot: no annotation & original description: none	3.36954	0.00730704	4.32292	0.0376104	20784	26642
TRGpnl2xsex62024	16.6.3.2	RNA homeostasis.post-transcriptional regulator activities.CID-type posttranscriptional regulator activity.CID group-B posttranscriptional regulator *(CID3/4)	mercator4v7.0: CID group-B posttranscriptional regulator *(CID3/4) & prot-scriber: lsmad domain containing protein & swissprot: Polyadenylate-binding protein-interacting protein 4 OS=Arabidopsis thaliana & original description: none	-11.2591	1.04860896168894e-05	-10.0917	4.19874416644475e-06	8242	1870.5
TRGpnl2xsex42415	16.6.3.4	RNA homeostasis.post-transcriptional regulator activities.CID-type posttranscriptional regulator activity.CID group-C posttranscriptional regulator *(CID7)	mercator4v7.0: CID group-C posttranscriptional regulator *(CID7) & prot-scriber: smr domain containing protein & swissprot: Polyadenylate-binding protein-interacting protein 7 OS=Arabidopsis thaliana & original description: none	-10.7011	1.05856804897099e-06	-9.51543	7.48978592405963e-06	6195	2854
TRGpnl4xsex21588	16.6.3.4	RNA homeostasis.post-transcriptional regulator activities.CID-type posttranscriptional regulator activity.CID group-C posttranscriptional regulator *(CID7)	mercator4v7.0: CID group-C posttranscriptional regulator *(CID7) & prot-scriber: smr domain containing protein & swissprot: Polyadenylate-binding protein-interacting protein 7 OS=Arabidopsis thaliana & original description: none	10.5403	1.69515941985699e-07	8.78097	2.12852749247154e-06	5092	946.5
TRGpnl4xapo21289	16.6.3.4	RNA homeostasis.post-transcriptional regulator activities.CID-type posttranscriptional regulator activity.CID group-C posttranscriptional regulator *(CID7)	mercator4v7.0: CID group-C posttranscriptional regulator *(CID7) & prot-scriber: smr domain containing protein & swissprot: Polyadenylate-binding protein-interacting protein 7 OS=Arabidopsis thaliana & original description: none	4.15372	0.0355102	6.97572	0.00477327	26690	19965
TRGpnl4xsex35398	16.6.3.5	RNA homeostasis.post-transcriptional regulator activities.CID-type posttranscriptional regulator activity.CID group-D posttranscriptional regulator *(CID8/9/10)	mercator4v7.0: CID group-D posttranscriptional regulator *(CID8/9/10) & prot-scriber: arath polyadenylate binding protein interacting & swissprot: Polyadenylate-binding protein-interacting protein 8 OS=Arabidopsis thaliana & original description: none	6.75023	0.00616697	8.40379	0.000220487	20242	10885
TRGpnl4xsex45799	16.6.3.5	RNA homeostasis.post-transcriptional regulator activities.CID-type posttranscriptional regulator activity.CID group-D posttranscriptional regulator *(CID8/9/10)	mercator4v7.0: CID group-D posttranscriptional regulator *(CID8/9/10) & prot-scriber: arath polyadenylate binding protein interacting & swissprot: Polyadenylate-binding protein-interacting protein 11 OS=Arabidopsis thaliana & original description: none	7.74157	0.00761187	5.95348	4.13797164247247e-05	20903.5	6617
TRGpnl4xsex45801	16.6.3.5	RNA homeostasis.post-transcriptional regulator activities.CID-type posttranscriptional regulator activity.CID group-D posttranscriptional regulator *(CID8/9/10)	mercator4v7.0: CID group-D posttranscriptional regulator *(CID8/9/10) & prot-scriber: phano polyadenylate binding protein cytoplasmic and nuclear & swissprot: Polyadenylate-binding protein-interacting protein 11 OS=Arabidopsis thaliana & original description: none	9.61821	1.30503469206644e-05	7.81206	3.79941264205255e-06	8505	1722
TRGpnl4xapo67384	16.6.3.5	RNA homeostasis.post-transcriptional regulator activities.CID-type posttranscriptional regulator activity.CID group-D posttranscriptional regulator *(CID8/9/10)	mercator4v7.0: CID group-D posttranscriptional regulator *(CID8/9/10) & prot-scriber: arath polyadenylate binding protein interacting & swissprot: Polyadenylate-binding protein-interacting protein 11 OS=Arabidopsis thaliana & original description: none	4.67613	0.0164207	6.21705	0.0114673	23574.5	22584
TRGpnl2xsex1997	16.6.4.1.1	RNA homeostasis.post-transcriptional regulator activities.N6-methyladenosine-dependent regulation.N6-methyladenosine methylation reading.methylation reader *(ECT1/2/3)	mercator4v7.0: methylation reader *(ECT1/2/3) & prot-scriber: yth domain containing family protein & swissprot: YTH domain-containing protein ECT2 OS=Arabidopsis thaliana & original description: none	-6.59203	0.000841557	-6.29196	0.00264793	15017	18130
TRGpnl2xsex12084	16.6.4.1.1	RNA homeostasis.post-transcriptional regulator activities.N6-methyladenosine-dependent regulation.N6-methyladenosine methylation reading.methylation reader *(ECT1/2/3)	mercator4v7.0: methylation reader *(ECT1/2/3) & prot-scriber: yth domain containing family protein & swissprot: YTH domain-containing protein ECT2 OS=Arabidopsis thaliana & original description: none	-4.28099	1.01417537713376e-12	-4.5674	0.000803351	2010.5	14497
TRGpnl2xsex30938	16.6.4.1.1	RNA homeostasis.post-transcriptional regulator activities.N6-methyladenosine-dependent regulation.N6-methyladenosine methylation reading.methylation reader *(ECT1/2/3)	mercator4v7.0: methylation reader *(ECT1/2/3) & prot-scriber: protein kinase domain containing & swissprot: Serine/threonine-protein kinase STY13 OS=Arabidopsis thaliana & original description: none	-5.12901	4.45933582737777e-14	-5.58663	0.00564799	1573	20456
TRGpnl2xsex39848	16.6.4.1.1	RNA homeostasis.post-transcriptional regulator activities.N6-methyladenosine-dependent regulation.N6-methyladenosine methylation reading.methylation reader *(ECT1/2/3)	mercator4v7.0: methylation reader *(ECT1/2/3) & prot-scriber: yth domain containing family protein & swissprot: MACPF domain-containing protein At4g24290 OS=Arabidopsis thaliana & original description: none	-2.42896	0.00245313	-2.67062	0.0257638	17568	25160
TRGpnl2xsex47836	16.6.4.1.1	RNA homeostasis.post-transcriptional regulator activities.N6-methyladenosine-dependent regulation.N6-methyladenosine methylation reading.methylation reader *(ECT1/2/3)	mercator4v7.0: methylation reader *(ECT1/2/3) & prot-scriber: yth domain containing family protein & swissprot: YTH domain-containing protein ECT2 OS=Arabidopsis thaliana & original description: none	-8.51241	1.56400089505241e-33	-8.71231	0.0023867	102	17838
TRGpnl4xsex13231	16.6.4.1.1	RNA homeostasis.post-transcriptional regulator activities.N6-methyladenosine-dependent regulation.N6-methyladenosine methylation reading.methylation reader *(ECT1/2/3)	mercator4v7.0: methylation reader *(ECT1/2/3) & prot-scriber: yth domain containing family protein & swissprot: MACPF domain-containing protein At4g24290 OS=Arabidopsis thaliana & original description: none	8.30291	0.00961902	6.57658	9.71354342715607e-06	21651	3346
TRGpnl4xsex14891	16.6.4.1.1	RNA homeostasis.post-transcriptional regulator activities.N6-methyladenosine-dependent regulation.N6-methyladenosine methylation reading.methylation reader *(ECT1/2/3)	mercator4v7.0: methylation reader *(ECT1/2/3) & prot-scriber: yth domain containing family protein & swissprot: YTH domain-containing protein ECT1 OS=Arabidopsis thaliana & original description: none	4.05607	0.00168798	3.67765	0.049668	16601	28020.5
TRGpnl4xsex26860	16.6.4.1.1	RNA homeostasis.post-transcriptional regulator activities.N6-methyladenosine-dependent regulation.N6-methyladenosine methylation reading.methylation reader *(ECT1/2/3)	mercator4v7.0: methylation reader *(ECT1/2/3) & prot-scriber: yth domain containing family protein & swissprot: YTH domain-containing protein ECT2 OS=Arabidopsis thaliana & original description: none	7.12724	7.1052356759381e-12	6.81559	1.89079928048512e-06	2268	756
TRGpnl4xsex38851	16.6.4.1.1	RNA homeostasis.post-transcriptional regulator activities.N6-methyladenosine-dependent regulation.N6-methyladenosine methylation reading.methylation reader *(ECT1/2/3)	mercator4v7.0: methylation reader *(ECT1/2/3) & prot-scriber: yth domain containing protein & swissprot: YTH domain-containing protein ECT2 OS=Arabidopsis thaliana & original description: none	9.06507	0.00130591	7.31809	3.7544204933366e-06	15986	1699
TRGpnl4xsex47801	16.6.4.1.1	RNA homeostasis.post-transcriptional regulator activities.N6-methyladenosine-dependent regulation.N6-methyladenosine methylation reading.methylation reader *(ECT1/2/3)	mercator4v7.0: methylation reader *(ECT1/2/3) & prot-scriber: yth domain containing family protein & swissprot: YTH domain-containing protein ECT2 OS=Arabidopsis thaliana & original description: none	6.66906	2.60025681668302e-07	6.48267	0.000108311	5328.5	9021
TRGpnl4xsex62339	16.6.4.1.1	RNA homeostasis.post-transcriptional regulator activities.N6-methyladenosine-dependent regulation.N6-methyladenosine methylation reading.methylation reader *(ECT1/2/3)	mercator4v7.0: methylation reader *(ECT1/2/3) & prot-scriber: yth domain containing protein & swissprot: YTH domain-containing protein ECT2 OS=Arabidopsis thaliana & original description: none	5.59261	0.00596982	4.88332	0.00570926	20122	20487.5
TRGpnl4xsex67057	16.6.4.1.1	RNA homeostasis.post-transcriptional regulator activities.N6-methyladenosine-dependent regulation.N6-methyladenosine methylation reading.methylation reader *(ECT1/2/3)	mercator4v7.0: methylation reader *(ECT1/2/3) & prot-scriber: yth domain containing family protein & swissprot: YTH domain-containing protein ECT2 OS=Arabidopsis thaliana & original description: none	9.06449	1.63471481648937e-18	9.08061	1.83971572089974e-05	736	4642
TRGpnl4xsex67457	16.6.4.1.1	RNA homeostasis.post-transcriptional regulator activities.N6-methyladenosine-dependent regulation.N6-methyladenosine methylation reading.methylation reader *(ECT1/2/3)	mercator4v7.0: methylation reader *(ECT1/2/3) & prot-scriber: yth domain containing family protein & swissprot: YTH domain-containing protein ECT2 OS=Arabidopsis thaliana & original description: none	9.01429	0.0015135	7.2541	8.90122269353374e-06	16342	3211
TRGpnl4xapo14220	16.6.4.1.1	RNA homeostasis.post-transcriptional regulator activities.N6-methyladenosine-dependent regulation.N6-methyladenosine methylation reading.methylation reader *(ECT1/2/3)	mercator4v7.0: methylation reader *(ECT1/2/3) & prot-scriber: yth domain containing family protein & swissprot: YTH domain-containing protein ECT4 OS=Arabidopsis thaliana & original description: none	-3.53513	1.00845024711334e-09	-4.1187	0.0169801	3302	23805
TRGpnl4xapo37506	16.6.4.1.1	RNA homeostasis.post-transcriptional regulator activities.N6-methyladenosine-dependent regulation.N6-methyladenosine methylation reading.methylation reader *(ECT1/2/3)	mercator4v7.0: methylation reader *(ECT1/2/3) & prot-scriber: yth domain containing protein & swissprot: YTH domain-containing protein ECT2 OS=Arabidopsis thaliana & original description: none	-8.00199	4.83215071663117e-08	-6.84205	4.27577770212966e-05	4537	6717
TRGpnl4xapo41687	16.6.4.1.1	RNA homeostasis.post-transcriptional regulator activities.N6-methyladenosine-dependent regulation.N6-methyladenosine methylation reading.methylation reader *(ECT1/2/3)	mercator4v7.0: methylation reader *(ECT1/2/3) & prot-scriber: yth domain containing family protein & swissprot: YTH domain-containing protein ECT2 OS=Arabidopsis thaliana & original description: none	9.30596	1.42701092341997e-14	7.53461	7.68823113892567e-06	1432	2922
TRGpnl4xapo53529	16.6.4.1.1	RNA homeostasis.post-transcriptional regulator activities.N6-methyladenosine-dependent regulation.N6-methyladenosine methylation reading.methylation reader *(ECT1/2/3)	mercator4v7.0: methylation reader *(ECT1/2/3) & prot-scriber: yth domain containing family protein & swissprot: YTH domain-containing protein ECT2 OS=Arabidopsis thaliana & original description: none	2.05212	0.00101723	1.99772	0.0398169	15443	26879
TRGpnl4xapo69183	16.6.4.1.1	RNA homeostasis.post-transcriptional regulator activities.N6-methyladenosine-dependent regulation.N6-methyladenosine methylation reading.methylation reader *(ECT1/2/3)	mercator4v7.0: methylation reader *(ECT1/2/3) & prot-scriber: yth domain containing family protein & swissprot: YTH domain-containing protein ECT2 OS=Arabidopsis thaliana & original description: none	-2.6565	1.43778027639997e-12	-3.05317	0.00264327	2050	18126
TRGpnl2xsex32994	16.6.4.2	RNA homeostasis.post-transcriptional regulator activities.N6-methyladenosine-dependent regulation.regulatory mRNA-binding protein *(EHD6)	mercator4v7.0: regulatory mRNA-binding protein *(EHD6) & prot-scriber: meiosis protein mei & swissprot: Protein MEI2-like 4 OS=Oryza sativa subsp. japonica & original description: none	-5.33814	3.47706796331935e-05	-5.32756	0.028645	9646	25536
TRGpnl4xsex35863	16.6.4.2	RNA homeostasis.post-transcriptional regulator activities.N6-methyladenosine-dependent regulation.regulatory mRNA-binding protein *(EHD6)	mercator4v7.0: regulatory mRNA-binding protein *(EHD6) & prot-scriber: protein mei isoform & swissprot: Protein MEI2-like 4 OS=Oryza sativa subsp. japonica & original description: none	8.05642	1.80860691120887e-06	8.07438	3.45436528078808e-05	6605	6188
TRGpnl4xsex59272	16.6.4.2	RNA homeostasis.post-transcriptional regulator activities.N6-methyladenosine-dependent regulation.regulatory mRNA-binding protein *(EHD6)	mercator4v7.0: regulatory mRNA-binding protein *(EHD6) & prot-scriber: meiosis protein mei & swissprot: Protein MEI2-like 4 OS=Oryza sativa subsp. japonica & original description: none	4.81105	0.0218249	5.57316	0.0033651	24725	18951
TRGpnl2xsex15127	16.6.5.1	RNA homeostasis.post-transcriptional regulator activities.other posttranscriptional regulator activities.RGG-type post-transcriptional regulator *(RGG)	mercator4v7.0: RGG-type post-transcriptional regulator *(RGG) & prot-scriber: habp4 pai rbp domain containing protein & swissprot: RGG repeats nuclear RNA binding protein A (Fragment) OS=Nicotiana tabacum & original description: none	-7.23406	1.33886625403895e-05	-6.01599	0.000114194	8526	9143
TRGpnl4xsex49513	16.6.5.1	RNA homeostasis.post-transcriptional regulator activities.other posttranscriptional regulator activities.RGG-type post-transcriptional regulator *(RGG)	mercator4v7.0: RGG-type post-transcriptional regulator *(RGG) & prot-scriber: habp4 pai rbp domain containing protein & swissprot: RGG repeats nuclear RNA binding protein A OS=Arabidopsis thaliana & original description: none	7.02135	0.00108015	7.35359	8.212649607769e-05	15558.5	8291.5
TRGpnl4xsex49514	16.6.5.1	RNA homeostasis.post-transcriptional regulator activities.other posttranscriptional regulator activities.RGG-type post-transcriptional regulator *(RGG)	mercator4v7.0: RGG-type post-transcriptional regulator *(RGG) & prot-scriber: habp4 pai rbp domain containing protein & swissprot: RGG repeats nuclear RNA binding protein A (Fragment) OS=Nicotiana tabacum & original description: none	4.9271	0.00379096	5.39125	0.00191293	18761	17099
TRGpnl2xsex66088	16.6.5.3	RNA homeostasis.post-transcriptional regulator activities.other posttranscriptional regulator activities.STAR-type post-transcriptional regulator	mercator4v7.0: STAR-type post-transcriptional regulator & prot-scriber: kh domain containing rna binding protein & swissprot: KH domain-containing protein At5g56140 OS=Arabidopsis thaliana & original description: none	-24.0759	3.01887165690165e-17	-10.0479	0.0104434	930	22304
TRGpnl4xsex13535	16.6.5.3	RNA homeostasis.post-transcriptional regulator activities.other posttranscriptional regulator activities.STAR-type post-transcriptional regulator	mercator4v7.0: STAR-type post-transcriptional regulator & prot-scriber: kh domain containing binding protein & swissprot: KH domain-containing protein At1g09660/At1g09670 OS=Arabidopsis thaliana & original description: none	7.21918	0.0425089	5.33991	0.000392342	27404	12538
TRGpnl4xsex13537	16.6.5.3	RNA homeostasis.post-transcriptional regulator activities.other posttranscriptional regulator activities.STAR-type post-transcriptional regulator	mercator4v7.0: STAR-type post-transcriptional regulator & prot-scriber: kh domain containing binding protein & swissprot: KH domain-containing protein At1g09660/At1g09670 OS=Arabidopsis thaliana & original description: none	7.9954	0.025418	6.27138	1.84448969381105e-05	25316	4647.5
TRGpnl4xsex15128	16.6.5.3	RNA homeostasis.post-transcriptional regulator activities.other posttranscriptional regulator activities.STAR-type post-transcriptional regulator	mercator4v7.0: STAR-type post-transcriptional regulator & prot-scriber: kh domain containing protein & swissprot: KH domain-containing protein SPIN1 OS=Oryza sativa subsp. japonica & original description: none	9.42431	0.00554094	7.69164	2.89678308065266e-06	19928	1351
TRGpnl4xsex40246	16.6.5.3	RNA homeostasis.post-transcriptional regulator activities.other posttranscriptional regulator activities.STAR-type post-transcriptional regulator	mercator4v7.0: STAR-type post-transcriptional regulator & prot-scriber: kh domain containing protein & swissprot: KH domain-containing protein SPIN1 OS=Oryza sativa subsp. japonica & original description: none	3.86487	0.0225275	5.33062	0.0225255	24842	24725.5
TRGpnl4xsex47063	16.6.5.3	RNA homeostasis.post-transcriptional regulator activities.other posttranscriptional regulator activities.STAR-type post-transcriptional regulator	mercator4v7.0: STAR-type post-transcriptional regulator & prot-scriber: kh domain containing protein & swissprot: KH domain-containing protein SPIN1 OS=Oryza sativa subsp. japonica & original description: none	8.09292	3.64697423871225e-14	8.21588	5.538177535812e-05	1550.5	7328
TRGpnl4xapo40963	16.6.5.3	RNA homeostasis.post-transcriptional regulator activities.other posttranscriptional regulator activities.STAR-type post-transcriptional regulator	mercator4v7.0: STAR-type post-transcriptional regulator & prot-scriber: kh domain containing protein & swissprot: KH domain-containing protein SPIN1 OS=Oryza sativa subsp. japonica & original description: none	-8.63583	4.35888485805454e-10	-7.46603	1.23612889658652e-05	3067	3841.5
TRGpnl4xsex26293	16.6.5.4	RNA homeostasis.post-transcriptional regulator activities.other posttranscriptional regulator activities.CWF19-type post-transcriptional regulator	mercator4v7.0: CWF19-type post-transcriptional regulator & prot-scriber: cwf protein homolog & swissprot: Zinc finger CCCH domain-containing protein 59 OS=Oryza sativa subsp. japonica & original description: none	7.67409	0.0252959	5.91512	6.18944691751753e-05	25300.5	7627
TRGpnl2xsex2548	16.7.1.1	RNA homeostasis.mRNA stress granule formation.assembly factor activity.granule assembly factor *(UBP1)	mercator4v7.0: mRNA stress granule assembly factor *(UBP1) & prot-scriber: polyadenylate binding protein cytoplasmic and nuclear & swissprot: RNA-binding protein 208 OS=Oryza sativa subsp. japonica & original description: none	-2.1197	1.61359027053113e-06	-2.42698	0.000932783	6531	14920
TRGpnl4xsex66962	16.7.1.1	RNA homeostasis.mRNA stress granule formation.assembly factor activity.granule assembly factor *(UBP1)	mercator4v7.0: mRNA stress granule assembly factor *(UBP1) & prot-scriber: polyadenylate binding protein cytoplasmic and nuclear & swissprot: RNA-binding protein 208 OS=Oryza sativa subsp. japonica & original description: none	4.25136	0.015443	4.75906	0.00870858	23335	21786
TRGpnl2xsex15355	16.7.1.2	RNA homeostasis.mRNA stress granule formation.assembly factor activity.regulatory protein *(UBA1/2)	mercator4v7.0: regulatory protein *(UBA1/2) of stress granule assembly & prot-scriber: heterogeneous nuclear ribonucleoprotein a1 & swissprot: RNA-binding protein P OS=Oryza sativa subsp. japonica & original description: none	-7.71009	5.86747865952282e-08	-6.40292	0.000170564	4628	10177
TRGpnl2xsex15357	16.7.1.2	RNA homeostasis.mRNA stress granule formation.assembly factor activity.regulatory protein *(UBA1/2)	mercator4v7.0: regulatory protein *(UBA1/2) of stress granule assembly & prot-scriber: heterogeneous nuclear ribonucleoprotein a1 & swissprot: RNA-binding protein P OS=Oryza sativa subsp. japonica & original description: none	-6.14647	5.29632976039557e-12	-6.87979	0.00107789	2231	15350
TRGpnl4xsex50382	16.7.1.2	RNA homeostasis.mRNA stress granule formation.assembly factor activity.regulatory protein *(UBA1/2)	mercator4v7.0: regulatory protein *(UBA1/2) of stress granule assembly & prot-scriber: heterogeneous nuclear ribonucleoprotein a1 & swissprot: RNA-binding protein P OS=Oryza sativa subsp. japonica & original description: none	5.10083	0.000548755	5.26301	0.00174455	14039	16850
TRGpnl4xsex50383	16.7.1.2	RNA homeostasis.mRNA stress granule formation.assembly factor activity.regulatory protein *(UBA1/2)	mercator4v7.0: regulatory protein *(UBA1/2) of stress granule assembly & prot-scriber: heterogeneous nuclear ribonucleoprotein a1 & swissprot: RNA-binding protein P OS=Oryza sativa subsp. japonica & original description: none	2.93412	0.0281634	4.50129	0.0189972	25722	24175
TRGpnl4xapo50536	16.7.1.2	RNA homeostasis.mRNA stress granule formation.assembly factor activity.regulatory protein *(UBA1/2)	mercator4v7.0: regulatory protein *(UBA1/2) of stress granule assembly & prot-scriber: heterogeneous nuclear ribonucleoprotein a1 & swissprot: RNA-binding protein P OS=Oryza sativa subsp. japonica & original description: none	4.47609	0.0232313	5.41828	0.00600788	24967	20672
TRGpnl4xapo50538	16.7.1.2	RNA homeostasis.mRNA stress granule formation.assembly factor activity.regulatory protein *(UBA1/2)	mercator4v7.0: regulatory protein *(UBA1/2) of stress granule assembly & prot-scriber: heterogeneous nuclear ribonucleoprotein a1 & swissprot: RNA-binding protein P OS=Oryza sativa subsp. japonica & original description: none	-4.18349	0.00399423	-4.04468	0.0142155	18917	23258
TRGpnl4xapo50539	16.7.1.2	RNA homeostasis.mRNA stress granule formation.assembly factor activity.regulatory protein *(UBA1/2)	mercator4v7.0: regulatory protein *(UBA1/2) of stress granule assembly & prot-scriber: heterogeneous nuclear ribonucleoprotein a1 & swissprot: RNA-binding protein P OS=Oryza sativa subsp. japonica & original description: none	-4.86608	3.31296298165031e-06	-5.18392	0.00222823	7124	17593
TRGpnl4xsex30998	16.7.2.1	RNA homeostasis.mRNA stress granule formation.mRNA endoribonuclease activities.mRNA endoribonuclease *(TSN1/2)	mercator4v7.0: mRNA endoribonuclease *(TSN1/2) & prot-scriber: staphylococcal nuclease domain containing protein & swissprot: Ribonuclease TUDOR 1 OS=Arabidopsis thaliana & original description: none	9.47921	7.0916310808776e-05	9.8885	2.24296232333256e-05	10561	5125.5
TRGpnl4xapo32158	16.7.2.1	RNA homeostasis.mRNA stress granule formation.mRNA endoribonuclease activities.mRNA endoribonuclease *(TSN1/2)	mercator4v7.0: mRNA endoribonuclease *(TSN1/2) & prot-scriber: staphylococcal nuclease domain containing protein & swissprot: Ribonuclease TUDOR 1 OS=Arabidopsis thaliana & original description: none	-5.10223	1.37457725035516e-09	-6.35758	0.0484937	3393.5	27903
TRGpnl2xsex42161	16.7.2.2	RNA homeostasis.mRNA stress granule formation.mRNA endoribonuclease activities.mRNA endoribonuclease *(G3BP)	mercator4v7.0: mRNA endoribonuclease *(G3BP) & prot-scriber: ras gtpase activating protein binding & swissprot: Nuclear transport factor 2 OS=Arabidopsis thaliana & original description: none	-6.64825	2.00587064954749e-08	-7.2697	0.000161251	4218	10030
TRGpnl4xsex27884	16.7.2.2	RNA homeostasis.mRNA stress granule formation.mRNA endoribonuclease activities.mRNA endoribonuclease *(G3BP)	mercator4v7.0: mRNA endoribonuclease *(G3BP) & prot-scriber: ras gtpase activating protein binding & swissprot: Nuclear transport factor 2 OS=Arabidopsis thaliana & original description: none	3.51983	0.00093757	3.87576	0.026409	15254	25233.5
TRGpnl4xsex40442	16.7.2.2	RNA homeostasis.mRNA stress granule formation.mRNA endoribonuclease activities.mRNA endoribonuclease *(G3BP)	mercator4v7.0: mRNA endoribonuclease *(G3BP) & prot-scriber: ras gtpase activating protein binding & swissprot: Nuclear transport factor 2 OS=Arabidopsis thaliana & original description: none	6.67643	2.02925938249e-08	7.40065	0.000263627	4224	11395.5
TRGpnl4xsex57684	16.7.2.2	RNA homeostasis.mRNA stress granule formation.mRNA endoribonuclease activities.mRNA endoribonuclease *(G3BP)	mercator4v7.0: mRNA endoribonuclease *(G3BP) & prot-scriber: nuclear transport factor ntf protein rrm domain & swissprot: Nuclear transport factor 2 OS=Arabidopsis thaliana & original description: none	9.26852	3.17457209408481e-12	7.53215	2.76939941582165e-06	2166.5	1278.5
TRGpnl4xsex18355	16.7.4	RNA homeostasis.mRNA stress granule formation.regulatory protein *(AN)	mercator4v7.0: regulatory protein *(AN) of mRNA stress granule formation & prot-scriber: 2 hacid dh c domain containing protein & swissprot: C-terminal binding protein AN OS=Arabidopsis thaliana & original description: none	7.80371	2.70499231266775e-07	7.34792	4.70172403747886e-05	5357	6930
TRGpnl4xsex27327	16.7.4	RNA homeostasis.mRNA stress granule formation.regulatory protein *(AN)	mercator4v7.0: regulatory protein *(AN) of mRNA stress granule formation & prot-scriber: 2 hacid dh c domain containing protein & swissprot: C-terminal binding protein AN OS=Arabidopsis thaliana & original description: none	4.97319	0.00113464	5.08747	0.00274468	15658	18249
TRGpnl4xsex49318	16.7.5	RNA homeostasis.mRNA stress granule formation.mRNA helicase *(RH31)	mercator4v7.0: mRNA helicase *(RH31) & prot-scriber: dead box atp dependent rna helicase protein & swissprot: DEAD-box ATP-dependent RNA helicase 26 OS=Oryza sativa subsp. japonica & original description: none	7.64681	2.33827264257355e-05	5.75614	0.000178794	9201	10297.5
TRGpnl4xsex49338	16.7.5	RNA homeostasis.mRNA stress granule formation.mRNA helicase *(RH31)	mercator4v7.0: mRNA helicase *(RH31) & prot-scriber: dead box atp dependent rna helicase protein & swissprot: DEAD-box ATP-dependent RNA helicase 25 OS=Oryza sativa subsp. japonica & original description: none	9.62549	0.00155153	7.89399	2.10449545075957e-06	16400	943
TRGpnl4xapo47302	16.7.5	RNA homeostasis.mRNA stress granule formation.mRNA helicase *(RH31)	mercator4v7.0: mRNA helicase *(RH31) & prot-scriber: dead box atp dependent rna helicase protein & swissprot: DEAD-box ATP-dependent RNA helicase 26 OS=Oryza sativa subsp. japonica & original description: none	5.94131	1.23182422580724e-07	5.96238	0.00113407	4927	15504
TRGpnl4xapo47303	16.7.5	RNA homeostasis.mRNA stress granule formation.mRNA helicase *(RH31)	mercator4v7.0: mRNA helicase *(RH31) & prot-scriber: dead box atp dependent rna helicase protein & swissprot: DEAD-box ATP-dependent RNA helicase 26 OS=Oryza sativa subsp. japonica & original description: none	6.91696	3.3940033654105e-08	5.20378	0.000153118	4400	9903
TRGpnl4xsex16681	16.8.1.1.1.1	RNA homeostasis.RNA transport.RNA nuclear export.nuclear side machinery.TREX-2 ribonucleoparticle (RNP) trafficking complex.scaffold component *(SAC3a)	mercator4v7.0: scaffold component *(SAC3a) of TREX-2 mRNP trafficking complex & prot-scriber: pci domain containing protein & swissprot: SAC3 family protein A OS=Arabidopsis thaliana & original description: none	4.46422	0.00572688	5.48285	0.00562935	20007.5	20442
TRGpnl4xsex44330	16.8.1.1.1.2	RNA homeostasis.RNA transport.RNA nuclear export.nuclear side machinery.TREX-2 ribonucleoparticle (RNP) trafficking complex.scaffold component *(SAC3b)	mercator4v7.0: scaffold component *(SAC3b) of TREX-2 mRNP trafficking complex & prot-scriber: pci domain containing protein & swissprot: SAC3 family protein B OS=Arabidopsis thaliana & original description: none	7.63891	0.000109032	5.92316	3.66876167728169e-05	11149	6329.5
TRGpnl2xsex43572	16.8.1.1.1.3	RNA homeostasis.RNA transport.RNA nuclear export.nuclear side machinery.TREX-2 ribonucleoparticle (RNP) trafficking complex.scaffold component *(SAC3c)	mercator4v7.0: scaffold component *(SAC3c) of TREX-2 mRNP trafficking complex & prot-scriber: sac3 ganp domain containing protein & swissprot: SAC3 family protein C OS=Arabidopsis thaliana & original description: none	-8.32676	0.00270926	-7.13932	8.01180424912674e-05	17836.5	8235
TRGpnl4xsex23348	16.8.1.1.1.5	RNA homeostasis.RNA transport.RNA nuclear export.nuclear side machinery.TREX-2 ribonucleoparticle (RNP) trafficking complex.centrin component *(CEN1/2)	mercator4v7.0: centrin component *(CEN1/2) of TREX-2 mRNP trafficking complex & prot-scriber: caltractin & swissprot: Probable calcium-binding protein CML8 OS=Oryza sativa subsp. japonica & original description: none	6.36682	0.000114666	8.59076	0.000474492	11224	13057
TRGpnl4xapo18836	16.8.1.1.1.5	RNA homeostasis.RNA transport.RNA nuclear export.nuclear side machinery.TREX-2 ribonucleoparticle (RNP) trafficking complex.centrin component *(CEN1/2)	mercator4v7.0: centrin component *(CEN1/2) of TREX-2 mRNP trafficking complex & prot-scriber: caltractin & swissprot: Probable calcium-binding protein CML8 OS=Oryza sativa subsp. japonica & original description: none	-9.0904	4.55270398333344e-11	-7.8916	1.57977892254294e-05	2605	4319
TRGpnl2xsex7044	16.8.1.1.1.6	RNA homeostasis.RNA transport.RNA nuclear export.nuclear side machinery.TREX-2 ribonucleoparticle (RNP) trafficking complex.regulatory component *(DSS1)	mercator4v7.0: regulatory component *(DSS1) of TREX-2 mRNP trafficking complex & prot-scriber: 26s proteasome complex subunit sem & swissprot: no annotation & original description: none	-7.86473	9.92041272942092e-06	-8.81275	0.000154769	8184	9939
TRGpnl4xsex45945	16.8.1.1.1.6	RNA homeostasis.RNA transport.RNA nuclear export.nuclear side machinery.TREX-2 ribonucleoparticle (RNP) trafficking complex.regulatory component *(DSS1)	mercator4v7.0: regulatory component *(DSS1) of TREX-2 mRNP trafficking complex & prot-scriber: 26s proteasome complex subunit sem & swissprot: no annotation & original description: none	9.12625	0.00923186	9.34257	1.23615525322247e-05	21520	3844
TRGpnl2xsex52422	16.8.1.1.2.1.1	RNA homeostasis.RNA transport.RNA nuclear export.nuclear side machinery.TREX/THO ribonucleoparticle (RNP) trafficking complex.THO subcomplex.component *(THOC1/HPR1)	mercator4v7.0: component *(THOC1/HPR1) of mRNP trafficking THO subcomplex & prot-scriber: tho complex subunit & swissprot: THO complex subunit 1 OS=Arabidopsis thaliana & original description: none	-6.14306	5.022237234727e-20	-6.2466	0.000251411	574.5	11252
TRGpnl4xsex17420	16.8.1.1.2.1.1	RNA homeostasis.RNA transport.RNA nuclear export.nuclear side machinery.TREX/THO ribonucleoparticle (RNP) trafficking complex.THO subcomplex.component *(THOC1/HPR1)	mercator4v7.0: component *(THOC1/HPR1) of mRNP trafficking THO subcomplex & prot-scriber: tho complex subunit & swissprot: THO complex subunit 1 OS=Arabidopsis thaliana & original description: none	6.54157	0.00309899	7.27877	0.000207469	18200	10727.5
TRGpnl2xsex14321	16.8.1.1.2.1.2	RNA homeostasis.RNA transport.RNA nuclear export.nuclear side machinery.TREX/THO ribonucleoparticle (RNP) trafficking complex.THO subcomplex.component *(THOC2/Tho2)	mercator4v7.0: component *(THOC2/Tho2) of mRNP trafficking THO subcomplex & prot-scriber: tho complex subunit protein & swissprot: THO complex subunit 2 OS=Arabidopsis thaliana & original description: none	-10.5625	3.85723104605258e-14	-9.41462	2.55436775588802e-06	1557	1168.5
TRGpnl4xsex49238	16.8.1.1.2.1.2	RNA homeostasis.RNA transport.RNA nuclear export.nuclear side machinery.TREX/THO ribonucleoparticle (RNP) trafficking complex.THO subcomplex.component *(THOC2/Tho2)	mercator4v7.0: component *(THOC2/Tho2) of mRNP trafficking THO subcomplex & prot-scriber: tho complex subunit protein & swissprot: THO complex subunit 2 OS=Arabidopsis thaliana & original description: none	8.54997	1.64737116630653e-13	8.40856	1.67816629184783e-05	1745	4452
TRGpnl4xapo32174	16.8.1.1.2.1.4	RNA homeostasis.RNA transport.RNA nuclear export.nuclear side machinery.TREX/THO ribonucleoparticle (RNP) trafficking complex.THO subcomplex.component *(THOC5)	mercator4v7.0: component *(THOC5) of mRNP trafficking THO subcomplex & prot-scriber: tho complex subunit 5b & swissprot: THO complex subunit 5B OS=Arabidopsis thaliana & original description: none	-7.32215	3.35800330283694e-05	-4.78191	0.0424888	9614	27226
TRGpnl2xsex2412	16.8.1.1.2.2.1	RNA homeostasis.RNA transport.RNA nuclear export.nuclear side machinery.TREX/THO ribonucleoparticle (RNP) trafficking complex.mRNA export adaptor activities.mRNA-binding adaptor *(ALY/Tho4)	mercator4v7.0: mRNA-binding adaptor ALY/Tho4 of TREX/THO mRNP trafficking complex & prot-scriber: rrm domain containing protein & swissprot: THO complex subunit 4D OS=Arabidopsis thaliana & original description: none	-7.23548	3.24277315482897e-09	-7.16459	0.000110335	3618	9068
TRGpnl2xsex2413	16.8.1.1.2.2.1	RNA homeostasis.RNA transport.RNA nuclear export.nuclear side machinery.TREX/THO ribonucleoparticle (RNP) trafficking complex.mRNA export adaptor activities.mRNA-binding adaptor *(ALY/Tho4)	mercator4v7.0: mRNA-binding adaptor ALY/Tho4 of TREX/THO mRNP trafficking complex & prot-scriber: rrm domain containing protein & swissprot: THO complex subunit 4D OS=Arabidopsis thaliana & original description: none	-2.93056	2.28058668215678e-08	-3.36746	0.00912063	4261	21910
TRGpnl2xsex26807	16.8.1.1.2.2.1	RNA homeostasis.RNA transport.RNA nuclear export.nuclear side machinery.TREX/THO ribonucleoparticle (RNP) trafficking complex.mRNA export adaptor activities.mRNA-binding adaptor *(ALY/Tho4)	mercator4v7.0: mRNA-binding adaptor ALY/Tho4 of TREX/THO mRNP trafficking complex & prot-scriber: rrm domain containing protein & swissprot: THO complex subunit 4D OS=Arabidopsis thaliana & original description: none	-9.75042	5.73771465629195e-13	-8.56065	1.90115618360151e-05	1914	4709
TRGpnl2xsex46419	16.8.1.1.2.2.1	RNA homeostasis.RNA transport.RNA nuclear export.nuclear side machinery.TREX/THO ribonucleoparticle (RNP) trafficking complex.mRNA export adaptor activities.mRNA-binding adaptor *(ALY/Tho4)	mercator4v7.0: mRNA-binding adaptor ALY/Tho4 of TREX/THO mRNP trafficking complex & prot-scriber: rrm domain containing protein & swissprot: THO complex subunit 4A OS=Arabidopsis thaliana & original description: none	-23.1422	2.7503224678069e-16	-10.2308	3.42181517888021e-05	1100	6158.5
TRGpnl2xsex46420	16.8.1.1.2.2.1	RNA homeostasis.RNA transport.RNA nuclear export.nuclear side machinery.TREX/THO ribonucleoparticle (RNP) trafficking complex.mRNA export adaptor activities.mRNA-binding adaptor *(ALY/Tho4)	mercator4v7.0: mRNA-binding adaptor ALY/Tho4 of TREX/THO mRNP trafficking complex & prot-scriber: rrm domain containing protein & swissprot: THO complex subunit 4A OS=Arabidopsis thaliana & original description: none	-10.3459	4.896233994136e-08	-9.1266	1.41487043820083e-05	4546	4106
TRGpnl2xsex75403	16.8.1.1.2.2.1	RNA homeostasis.RNA transport.RNA nuclear export.nuclear side machinery.TREX/THO ribonucleoparticle (RNP) trafficking complex.mRNA export adaptor activities.mRNA-binding adaptor *(ALY/Tho4)	mercator4v7.0: mRNA-binding adaptor ALY/Tho4 of TREX/THO mRNP trafficking complex & prot-scriber: rrm domain containing protein & swissprot: THO complex subunit 4B OS=Arabidopsis thaliana & original description: none	-21.0211	1.10478719118827e-14	-7.38674	1.13230966741406e-05	1416	3642
TRGpnl4xsex40840	16.8.1.1.2.2.1	RNA homeostasis.RNA transport.RNA nuclear export.nuclear side machinery.TREX/THO ribonucleoparticle (RNP) trafficking complex.mRNA export adaptor activities.mRNA-binding adaptor *(ALY/Tho4)	mercator4v7.0: mRNA-binding adaptor ALY/Tho4 of TREX/THO mRNP trafficking complex & prot-scriber: rrm domain containing protein & swissprot: THO complex subunit 4B OS=Arabidopsis thaliana & original description: none	3.33318	0.0133825	3.56171	0.0459652	22814.5	27599
TRGpnl4xapo27138	16.8.1.1.2.2.1	RNA homeostasis.RNA transport.RNA nuclear export.nuclear side machinery.TREX/THO ribonucleoparticle (RNP) trafficking complex.mRNA export adaptor activities.mRNA-binding adaptor *(ALY/Tho4)	mercator4v7.0: mRNA-binding adaptor ALY/Tho4 of TREX/THO mRNP trafficking complex & prot-scriber: rrm domain containing protein & swissprot: THO complex subunit 4A OS=Arabidopsis thaliana & original description: none	6.00178	2.50324870262046e-06	6.03739	0.00313027	6867	18698
TRGpnl4xapo45506	16.8.1.1.2.2.1	RNA homeostasis.RNA transport.RNA nuclear export.nuclear side machinery.TREX/THO ribonucleoparticle (RNP) trafficking complex.mRNA export adaptor activities.mRNA-binding adaptor *(ALY/Tho4)	mercator4v7.0: mRNA-binding adaptor ALY/Tho4 of TREX/THO mRNP trafficking complex & prot-scriber: rrm domain containing protein & swissprot: THO complex subunit 4B OS=Arabidopsis thaliana & original description: none	2.80277	0.0477257	4.1564	0.0186428	27860	24109
TRGpnl4xapo68345	16.8.1.1.2.2.1	RNA homeostasis.RNA transport.RNA nuclear export.nuclear side machinery.TREX/THO ribonucleoparticle (RNP) trafficking complex.mRNA export adaptor activities.mRNA-binding adaptor *(ALY/Tho4)	mercator4v7.0: mRNA-binding adaptor ALY/Tho4 of TREX/THO mRNP trafficking complex & prot-scriber: rrm domain containing protein & swissprot: THO complex subunit 4D OS=Arabidopsis thaliana & original description: none	3.31522	5.76161404527508e-05	3.8152	0.0450334	10283	27494
TRGpnl4xsex47218	16.8.1.1.2.3	RNA homeostasis.RNA transport.RNA nuclear export.nuclear side machinery.TREX/THO ribonucleoparticle (RNP) trafficking complex.nuclear RNA helicase *(UAP56)	mercator4v7.0: nuclear RNA helicase *(UAP56) & prot-scriber: dead box atp dependent rna helicase & swissprot: DEAD-box ATP-dependent RNA helicase 15 OS=Oryza sativa subsp. japonica & original description: none	10.1545	9.91469378458277e-07	8.40568	2.01001362600719e-06	6142	845
TRGpnl4xsex47219	16.8.1.1.2.3	RNA homeostasis.RNA transport.RNA nuclear export.nuclear side machinery.TREX/THO ribonucleoparticle (RNP) trafficking complex.nuclear RNA helicase *(UAP56)	mercator4v7.0: nuclear RNA helicase *(UAP56) & prot-scriber: dead box atp dependent rna helicase & swissprot: DEAD-box ATP-dependent RNA helicase 15 OS=Oryza sativa subsp. japonica & original description: none	7.78748	1.69387352194182e-05	6.05614	2.54262706537402e-05	8787	5427
TRGpnl4xsex6140	16.8.1.1.2.4	RNA homeostasis.RNA transport.RNA nuclear export.nuclear side machinery.TREX/THO ribonucleoparticle (RNP) trafficking complex.regulatory protein *(MOS11)	mercator4v7.0: regulatory protein *(MOS11) of RNA nuclear export & prot-scriber: casp protein 4u1 & swissprot: no annotation & original description: none	3.74763	4.52869221656955e-09	3.72927	0.00087953	3727	14764
TRGpnl4xsex23198	16.8.1.1.2.4	RNA homeostasis.RNA transport.RNA nuclear export.nuclear side machinery.TREX/THO ribonucleoparticle (RNP) trafficking complex.regulatory protein *(MOS11)	mercator4v7.0: regulatory protein *(MOS11) of RNA nuclear export & prot-scriber: tho1 mos11 c domain containing protein & swissprot: no annotation & original description: none	9.29328	0.0135464	7.53323	4.81281460082541e-06	22858	2091
TRGpnl4xsex14352	16.8.1.1.2.6	RNA homeostasis.RNA transport.RNA nuclear export.nuclear side machinery.TREX/THO ribonucleoparticle (RNP) trafficking complex.regulatory protein *(ZC11A)	mercator4v7.0: regulatory protein *(ZC11A) of nuclear mRNA export & prot-scriber: zinc finger ccch domain containing protein & swissprot: Zinc finger CCCH domain-containing protein 34 OS=Oryza sativa subsp. japonica & original description: none	3.23768	0.000119592	2.84377	0.0242098	11281	24964
TRGpnl4xsex31521	16.8.1.1.2.6	RNA homeostasis.RNA transport.RNA nuclear export.nuclear side machinery.TREX/THO ribonucleoparticle (RNP) trafficking complex.regulatory protein *(ZC11A)	mercator4v7.0: regulatory protein *(ZC11A) of nuclear mRNA export & prot-scriber: zinc finger ccch domain containing protein & swissprot: Zinc finger CCCH domain-containing protein 19 OS=Oryza sativa subsp. japonica & original description: none	3.99312	0.00233949	4.59154	0.00717003	17435	21190.5
TRGpnl4xapo22592	16.8.1.2.1	RNA homeostasis.RNA transport.RNA nuclear export.cytoplasmic side machinery.cytosolic helicase *(DBP5/LOS4)	mercator4v7.0: cytosolic helicase *(DBP5/LOS4) & prot-scriber: ashgo atp dependent rna helicase dbp & swissprot: DEAD-box ATP-dependent RNA helicase 38 OS=Oryza sativa subsp. japonica & original description: none	6.35621	5.28023078744204e-08	6.64467	0.000206979	4574	10720.5
TRGpnl4xsex30713	16.8.1.2.2	RNA homeostasis.RNA transport.RNA nuclear export.cytoplasmic side machinery.regulatory protein *(GLE1)	mercator4v7.0: regulatory protein *(GLE1) of LOS4 helicase & prot-scriber: nucleoporin gle & swissprot: mRNA export factor GLE1 OS=Arabidopsis thaliana & original description: none	7.64183	1.06231272226233e-10	5.92278	3.72273119456818e-05	2772	6369
TRGpnl4xsex30736	16.8.1.2.2	RNA homeostasis.RNA transport.RNA nuclear export.cytoplasmic side machinery.regulatory protein *(GLE1)	mercator4v7.0: regulatory protein *(GLE1) of LOS4 helicase & prot-scriber: nucleoporin gle & swissprot: no annotation & original description: none	3.39482	0.000263754	3.38919	0.0491559	12618	27959
TRGpnl4xsex31185	16.8.1.2.2	RNA homeostasis.RNA transport.RNA nuclear export.cytoplasmic side machinery.regulatory protein *(GLE1)	mercator4v7.0: regulatory protein *(GLE1) of LOS4 helicase & prot-scriber: nucleoporin gle & swissprot: mRNA export factor GLE1 OS=Arabidopsis thaliana & original description: none	9.79734	0.000922999	7.96395	4.66098318361084e-06	15215	2040
TRGpnl4xsex31237	16.8.1.2.2	RNA homeostasis.RNA transport.RNA nuclear export.cytoplasmic side machinery.regulatory protein *(GLE1)	mercator4v7.0: regulatory protein *(GLE1) of LOS4 helicase & prot-scriber: nucleoporin gle & swissprot: mRNA export factor GLE1 OS=Arabidopsis thaliana & original description: none	3.56324	3.03424174020374e-07	3.6031	0.0203786	5425	24396
TRGpnl4xapo31970	16.8.1.2.2	RNA homeostasis.RNA transport.RNA nuclear export.cytoplasmic side machinery.regulatory protein *(GLE1)	mercator4v7.0: regulatory protein *(GLE1) of LOS4 helicase & prot-scriber: nucleoporin gle & swissprot: mRNA export factor GLE1 OS=Arabidopsis thaliana & original description: none	-2.49312	3.10171853424569e-07	-2.80691	0.025032	5435.5	25075.5
TRGpnl4xsex42622	16.8.1.2.3	RNA homeostasis.RNA transport.RNA nuclear export.cytoplasmic side machinery.regulatory protein *(LNO1)	mercator4v7.0: regulatory protein *(LNO1) of mRNA export & prot-scriber: nuclear pore complex protein & swissprot: no annotation & original description: none	7.56144	0.00442772	5.82218	5.53652692766303e-05	19224	7324
TRGpnl2xsex11271	16.8.1.2.4	RNA homeostasis.RNA transport.RNA nuclear export.cytoplasmic side machinery.regulatory protein *(MEP33)	mercator4v7.0: regulatory protein *(MEP33) of mRNA export & prot-scriber: rat zinc finger ccch domain containing protein & swissprot: Zinc finger CCCH domain-containing protein 11 OS=Oryza sativa subsp. japonica & original description: none	-10.3693	1.17095392280888e-13	-9.124	2.5811045762991e-05	1701	5464
TRGpnl4xsex45652	16.8.1.2.4	RNA homeostasis.RNA transport.RNA nuclear export.cytoplasmic side machinery.regulatory protein *(MEP33)	mercator4v7.0: regulatory protein *(MEP33) of mRNA export & prot-scriber: rat zinc finger ccch domain containing protein & swissprot: Zinc finger CCCH domain-containing protein 11 OS=Oryza sativa subsp. japonica & original description: none	5.88341	0.00660744	6.55463	0.000544211	20460	13426.5
TRGpnl2xsex3836	16.8.1.2.5	RNA homeostasis.RNA transport.RNA nuclear export.cytoplasmic side machinery.regulatory protein *(RAE1)	mercator4v7.0: mRNA export factor *(RAE1) & prot-scriber: mrna export factor rae & swissprot: Protein RAE1 OS=Arabidopsis thaliana & original description: none	-7.20439	8.00995985331419e-12	-7.71815	0.000939072	2292.5	14942.5
TRGpnl4xsex46962	16.8.1.3.2	RNA homeostasis.RNA transport.RNA nuclear export.tRNA export.regulatory pseudokinase *(CTEXP)	mercator4v7.0: regulatory pseudokinase *(CTEXP) involved in tRNA export & prot-scriber: protein kinase domain containing & swissprot: SCY1-like protein 2 B OS=Arabidopsis thaliana & original description: none	10.5042	4.76025580270135e-06	8.76643	1.30227474449566e-06	7430	360
TRGpnl4xsex30999	16.8.3.1	RNA homeostasis.RNA transport.cell-to-cell transport.mRNA transport protein *(ROC)	mercator4v7.0: mRNA transport protein *(ROC) & prot-scriber: peptidyl prolyl cis trans isomerase & swissprot: Peptidyl-prolyl cis-trans isomerase OS=Zea mays & original description: none	5.16173	3.77412692728791e-08	5.33635	0.000112453	4440	9107
TRGpnl4xsex35959	16.8.3.1	RNA homeostasis.RNA transport.cell-to-cell transport.mRNA transport protein *(ROC)	mercator4v7.0: mRNA transport protein *(ROC) & prot-scriber: peptidyl prolyl cis trans isomerase & swissprot: Peptidyl-prolyl cis-trans isomerase OS=Zea mays & original description: none	8.59294	7.81939340469282e-16	8.72802	1.93691317930404e-05	1185	4760

## Sheet: Amino acid metabolism
Amino acid metabolism transcripts differentially expressed in 4x vs 2x Paspalum notatum genotypes, as classified with Mapman (version 3.6.0RC1)
gene_id	BinCode	BinName	description	log2FoldChange	padj	logFC	adj.P.Val	deseq_rank	limma_rank
TRGpnl2xsex32782	4.1.1.1.2.1	Amino acid metabolism.glutamate group amino acid biosynthesis.glutamate-derived amino acids.ornithine biosynthesis.N-acetylglutamate kinase complex.N-acetylglutamate kinase *(NAGK)	mercator4v7.0: N-acetylglutamate kinase *(NAGK) & prot-scriber: acetylglutamate kinase & swissprot: Acetylglutamate kinase, chloroplastic OS=Arabidopsis thaliana & original description: none	-5.37102	0.00151821	-5.22701	0.00302052	16348	18569
TRGpnl4xsex56544	4.1.1.1.2.1	Amino acid metabolism.glutamate group amino acid biosynthesis.glutamate-derived amino acids.ornithine biosynthesis.N-acetylglutamate kinase complex.N-acetylglutamate kinase *(NAGK)	mercator4v7.0: N-acetylglutamate kinase *(NAGK) & prot-scriber: quality protein acetylglutamate kinase & swissprot: Acetylglutamate kinase, chloroplastic OS=Arabidopsis thaliana & original description: none	3.80844	1.53277512955831e-05	3.42176	0.0118522	8670	22683
TRGpnl4xsex13754	4.1.1.1.2.2	Amino acid metabolism.glutamate group amino acid biosynthesis.glutamate-derived amino acids.ornithine biosynthesis.N-acetylglutamate kinase complex.regulatory PII nitrogen sensor protein *(GLB1)	mercator4v7.0: regulatory PII nitrogen sensor protein *(GLB1) of N-acetylglutamate kinase complex & prot-scriber: nitrogen regulatory protein p ii & swissprot: Nitrogen regulatory protein P-II homolog OS=Oryza sativa subsp. japonica & original description: none	6.76823	2.97886760991127e-06	5.4669	0.000250793	7027	11243
TRGpnl4xsex13755	4.1.1.1.2.2	Amino acid metabolism.glutamate group amino acid biosynthesis.glutamate-derived amino acids.ornithine biosynthesis.N-acetylglutamate kinase complex.regulatory PII nitrogen sensor protein *(GLB1)	mercator4v7.0: regulatory PII nitrogen sensor protein *(GLB1) of N-acetylglutamate kinase complex & prot-scriber: nitrogen regulatory protein p ii & swissprot: Nitrogen regulatory protein P-II homolog OS=Oryza sativa subsp. japonica & original description: none	8.90082	1.33533417401104e-08	7.38016	5.91768021359601e-06	4066	2434
TRGpnl4xsex18421	4.1.1.1.3	Amino acid metabolism.glutamate group amino acid biosynthesis.glutamate-derived amino acids.ornithine biosynthesis.N-acetylglutamate-5-phosphate reductase *(NAGPR)	mercator4v7.0: N-acetylglutamate-5-phosphate reductase *(NAGPR) & prot-scriber: n acetyl gamma glutamyl phosphate reductase & swissprot: Probable N-acetyl-gamma-glutamyl-phosphate reductase, chloroplastic OS=Oryza sativa subsp. japonica & original description: none	2.59347	0.0452066	2.26689	0.0030518	27656.5	18602
TRGpnl4xapo25705	4.1.1.1.3	Amino acid metabolism.glutamate group amino acid biosynthesis.glutamate-derived amino acids.ornithine biosynthesis.N-acetylglutamate-5-phosphate reductase *(NAGPR)	mercator4v7.0: N-acetylglutamate-5-phosphate reductase *(NAGPR) & prot-scriber: n acetyl gamma glutamyl phosphate reductase & swissprot: Probable N-acetyl-gamma-glutamyl-phosphate reductase, chloroplastic OS=Oryza sativa subsp. japonica & original description: none	-7.80829	2.07824946870593e-08	-6.65087	2.61730034324402e-05	4228	5508
TRGpnl4xsex12010	4.1.1.1.4	Amino acid metabolism.glutamate group amino acid biosynthesis.glutamate-derived amino acids.ornithine biosynthesis.N2-acetylornithine aminotransferase *(WIN1)	mercator4v7.0: N2-acetylornithine aminotransferase *(WIN1) & prot-scriber: acetylornithine aminotransferase & swissprot: Acetylornithine aminotransferase, mitochondrial OS=Alnus glutinosa & original description: none	10.6236	1.50738419147364e-07	9.40452	1.03755025396278e-05	5029	3483
TRGpnl4xapo12943	4.1.1.1.4	Amino acid metabolism.glutamate group amino acid biosynthesis.glutamate-derived amino acids.ornithine biosynthesis.N2-acetylornithine aminotransferase *(WIN1)	mercator4v7.0: N2-acetylornithine aminotransferase *(WIN1) & prot-scriber: acetylornithine aminotransferase & swissprot: Acetylornithine aminotransferase, mitochondrial OS=Alnus glutinosa & original description: none	7.08036	6.38840252053464e-11	5.35921	0.000131737	2669	9493.5
TRGpnl2xsex26077	4.1.1.1.5	Amino acid metabolism.glutamate group amino acid biosynthesis.glutamate-derived amino acids.ornithine biosynthesis.N2-acetylornithine:glutamate acetyltransferase	mercator4v7.0: N2-acetylornithine:glutamate acetyltransferase & prot-scriber: sp argj arginine biosynthesis bifunctional protein argj & swissprot: Arginine biosynthesis bifunctional protein ArgJ, chloroplastic OS=Sorghum bicolor & original description: none	-2.66651	0.0101179	-3.10231	0.0347296	21809	26327
TRGpnl4xsex7238	4.1.1.1.5	Amino acid metabolism.glutamate group amino acid biosynthesis.glutamate-derived amino acids.ornithine biosynthesis.N2-acetylornithine:glutamate acetyltransferase	mercator4v7.0: N2-acetylornithine:glutamate acetyltransferase & prot-scriber: arginine biosynthesis bifunctional protein argj chloroplastic & swissprot: Arginine biosynthesis bifunctional protein ArgJ, chloroplastic OS=Oryza sativa subsp. indica & original description: none	7.96509	0.021465	6.14539	4.3090281029648e-05	24650	6742.5
TRGpnl4xsex49701	4.1.1.2.1.1	Amino acid metabolism.glutamate group amino acid biosynthesis.glutamate-derived amino acids.arginine biosynthesis.carbamoyl phosphate synthetase heterodimer.large subunit	mercator4v7.0: large subunit of carbamoyl phosphate synthetase heterodimer & prot-scriber: carbamoyl phosphate synthase large chain & swissprot: Carbamoyl phosphate synthase arginine-specific large chain, chloroplastic OS=Oryza sativa subsp. japonica & original description: none	7.01808	0.0255333	6.64212	0.000458823	25340	12983
TRGpnl4xsex33262	4.1.1.2.2	Amino acid metabolism.glutamate group amino acid biosynthesis.glutamate-derived amino acids.arginine biosynthesis.ornithine carbamoyltransferase *(OTC)	mercator4v7.0: ornithine carbamoyltransferase *(OTC) & prot-scriber: ornithine carbamoyltransferase & swissprot: Ornithine carbamoyltransferase, chloroplastic OS=Pisum sativum & original description: none	8.4493	4.89798677874891e-06	8.02214	2.07181747495721e-05	7463	4942
TRGpnl4xsex15627	4.1.1.2.3	Amino acid metabolism.glutamate group amino acid biosynthesis.glutamate-derived amino acids.arginine biosynthesis.argininosuccinate synthetase	mercator4v7.0: argininosuccinate synthetase & prot-scriber: argininosuccinate synthase & swissprot: Argininosuccinate synthase, chloroplastic OS=Arabidopsis thaliana & original description: none	3.5141	0.0225222	4.69484	0.0123425	24839.5	22803
TRGpnl4xsex19681	4.1.1.2.4	Amino acid metabolism.glutamate group amino acid biosynthesis.glutamate-derived amino acids.arginine biosynthesis.argininosuccinate lyase *(ArgH)	mercator4v7.0: argininosuccinate lyase *(ArgH) & prot-scriber: argininosuccinate lyase & swissprot: Argininosuccinate lyase, chloroplastic OS=Arabidopsis thaliana & original description: none	7.21814	2.35019497818063e-05	5.50148	7.9662677066333e-05	9212.5	8212.5
TRGpnl4xapo23774	4.1.1.2.4	Amino acid metabolism.glutamate group amino acid biosynthesis.glutamate-derived amino acids.arginine biosynthesis.argininosuccinate lyase *(ArgH)	mercator4v7.0: argininosuccinate lyase *(ArgH) & prot-scriber: argininosuccinate lyase chloroplastic & swissprot: Argininosuccinate lyase, chloroplastic OS=Arabidopsis thaliana & original description: none	6.5566	2.3963503771305e-07	4.8556	0.000348612	5282	12211.5
TRGpnl2xsex1091	4.1.1.3.1	Amino acid metabolism.glutamate group amino acid biosynthesis.glutamate-derived amino acids.gamma-aminobutyrate (GABA).glutamate decarboxylase *(GAD)	mercator4v7.0: glutamate decarboxylase *(GAD) & prot-scriber: glutamate decarboxylase & swissprot: Glutamate decarboxylase OS=Solanum lycopersicum & original description: none	-3.25913	4.48804113944611e-07	-3.48483	0.00942151	5635	21994
TRGpnl4xsex69426	4.1.1.3.1	Amino acid metabolism.glutamate group amino acid biosynthesis.glutamate-derived amino acids.gamma-aminobutyrate (GABA).glutamate decarboxylase *(GAD)	mercator4v7.0: glutamate decarboxylase *(GAD) & prot-scriber: glutamate decarboxylase & swissprot: Glutamate decarboxylase 1 OS=Arabidopsis thaliana & original description: none	5.78329	2.44193022695389e-12	5.71151	0.000339877	2127	12127
TRGpnl2xsex13395	4.1.1.3.2	Amino acid metabolism.glutamate group amino acid biosynthesis.glutamate-derived amino acids.gamma-aminobutyrate (GABA).GABA transporter *(GAT)	mercator4v7.0: GABA transporter *(GAT) & prot-scriber: aa trans domain containing protein & swissprot: GABA transporter 1 OS=Arabidopsis thaliana & original description: none	-7.86235	1.82331126637068e-05	-6.23722	0.00144157	8887	16234
TRGpnl4xsex51069	4.1.1.3.2	Amino acid metabolism.glutamate group amino acid biosynthesis.glutamate-derived amino acids.gamma-aminobutyrate (GABA).GABA transporter *(GAT)	mercator4v7.0: GABA transporter *(GAT) & prot-scriber: aa trans domain containing protein & swissprot: GABA transporter 1 OS=Arabidopsis thaliana & original description: none	8.88139	0.00879925	6.79683	7.47069325010098e-05	21359	8053
TRGpnl4xsex51070	4.1.1.3.2	Amino acid metabolism.glutamate group amino acid biosynthesis.glutamate-derived amino acids.gamma-aminobutyrate (GABA).GABA transporter *(GAT)	mercator4v7.0: GABA transporter *(GAT) & prot-scriber: aa trans domain containing protein & swissprot: GABA transporter 1 OS=Arabidopsis thaliana & original description: none	9.54496	9.61432863636589e-06	7.73306	5.95358121480952e-06	8147	2444
TRGpnl2xsex14539	4.1.1.4.1.1	Amino acid metabolism.glutamate group amino acid biosynthesis.glutamate-derived amino acids.proline biosynthesis.main pathway.pyrroline-5-carboxylate synthetase	mercator4v7.0: pyrroline-5-carboxylate synthetase & prot-scriber: delta 1 pyrroline carboxylate synthase & swissprot: Delta-1-pyrroline-5-carboxylate synthase 2 OS=Oryza sativa subsp. japonica & original description: none	-9.14187	1.52754008576054e-09	-7.86534	0.000205488	3428	10705.5
TRGpnl4xapo18509	4.1.1.4.2.1	Amino acid metabolism.glutamate group amino acid biosynthesis.glutamate-derived amino acids.proline biosynthesis.alternative pathway.ornithine aminotransferase	mercator4v7.0: ornithine aminotransferase & prot-scriber: ornithine aminotransferase & swissprot: Ornithine aminotransferase, mitochondrial OS=Oryza sativa subsp. japonica & original description: none	4.16818	0.000118483	5.30748	0.0149261	11268	23399.5
TRGpnl4xsex24904	4.1.2.2	Amino acid metabolism.glutamate group amino acid biosynthesis.histidine biosynthesis.ATP phosphoribosyl transferase	mercator4v7.0: ATP phosphoribosyl transferase & prot-scriber: atp phosphoribosyltransferase 1 & swissprot: ATP phosphoribosyltransferase, chloroplastic OS=Oryza sativa subsp. japonica & original description: none	2.28868	0.00101446	2.09634	0.00948211	15436	22014
TRGpnl4xapo25271	4.1.2.2	Amino acid metabolism.glutamate group amino acid biosynthesis.histidine biosynthesis.ATP phosphoribosyl transferase	mercator4v7.0: ATP phosphoribosyl transferase & prot-scriber: atp phosphoribosyltransferase 1 & swissprot: ATP phosphoribosyltransferase, chloroplastic OS=Oryza sativa subsp. japonica & original description: none	9.1406	8.03831161606172e-21	7.40212	4.3309222758794e-06	500	1920.5
TRGpnl2xsex34973	4.1.2.6	Amino acid metabolism.glutamate group amino acid biosynthesis.histidine biosynthesis.imidazoleglycerol-phosphate dehydratase	mercator4v7.0: imidazoleglycerol-phosphate dehydratase & prot-scriber: imidazoleglycerol phosphate dehydratase 1 & swissprot: Imidazoleglycerol-phosphate dehydratase 2, chloroplastic OS=Triticum aestivum & original description: none	-3.23825	0.000533175	-3.50893	0.000194551	13987	10529.5
TRGpnl4xsex58526	4.1.2.6	Amino acid metabolism.glutamate group amino acid biosynthesis.histidine biosynthesis.imidazoleglycerol-phosphate dehydratase	mercator4v7.0: imidazoleglycerol-phosphate dehydratase & prot-scriber: imidazoleglycerol phosphate dehydratase 1 & swissprot: Imidazoleglycerol-phosphate dehydratase 2, chloroplastic OS=Triticum aestivum & original description: none	11.1653	1.02577318699576e-16	9.41356	1.40201312559868e-06	1024	444
TRGpnl4xsex46354	4.1.2.8	Amino acid metabolism.glutamate group amino acid biosynthesis.histidine biosynthesis.histidinol-phosphate phosphatase	mercator4v7.0: histidinol-phosphate phosphatase & prot-scriber: histidinol phosphatase & swissprot: Bifunctional phosphatase IMPL2, chloroplastic OS=Arabidopsis thaliana & original description: none	4.20135	7.81158118336158e-07	4.09831	0.00576762	5978.5	20510
TRGpnl2xsex28880	4.2.1.1	Amino acid metabolism.aspartate group amino acid biosynthesis.asparagine biosynthesis.glutamine-dependent asparagine synthetase *(ASN1)	mercator4v7.0: glutamine-dependent asparagine synthetase *(ASN1) & prot-scriber: asparagine synthetase [glutamine hydrolyzing] & swissprot: Asparagine synthetase [glutamine-hydrolyzing] 2 OS=Oryza sativa subsp. japonica & original description: none	-9.01832	3.68909992323867e-06	-7.79707	1.82483949815206e-05	7209	4631
TRGpnl4xsex18523	4.2.1.2	Amino acid metabolism.aspartate group amino acid biosynthesis.asparagine biosynthesis.L-asparaginase *(ASPG)	mercator4v7.0: L-asparaginase *(ASPG) & prot-scriber: isoaspartyl peptidase l asparaginase & swissprot: Isoaspartyl peptidase/L-asparaginase 1 OS=Arabidopsis thaliana & original description: none	5.68487	0.00500464	6.55203	0.000971211	19597.5	15047
TRGpnl4xsex60089	4.2.1.2	Amino acid metabolism.aspartate group amino acid biosynthesis.asparagine biosynthesis.L-asparaginase *(ASPG)	mercator4v7.0: L-asparaginase *(ASPG) & prot-scriber: isoaspartyl peptidase l asparaginase & swissprot: Probable isoaspartyl peptidase/L-asparaginase 2 OS=Arabidopsis thaliana & original description: none	2.30346	0.00986299	2.20523	0.00379525	21733	19307.5
TRGpnl2xsex1408	4.2.1.3	Amino acid metabolism.aspartate group amino acid biosynthesis.asparagine biosynthesis.asparagine aminotransaminase *(AGT)	mercator4v7.0: asparagine aminotransaminase *(AGT) & prot-scriber: serine glyoxylate aminotransferase alanine pyruvate & swissprot: Serine--glyoxylate aminotransferase OS=Arabidopsis thaliana & original description: none	-2.00847	0.0069096	-2.28546	0.00151295	20616	16395
TRGpnl4xsex68054	4.2.1.3	Amino acid metabolism.aspartate group amino acid biosynthesis.asparagine biosynthesis.asparagine aminotransaminase *(AGT)	mercator4v7.0: asparagine aminotransaminase *(AGT) & prot-scriber: serine glyoxylate aminotransferase alanine pyruvate & swissprot: Serine--glyoxylate aminotransferase OS=Arabidopsis thaliana & original description: none	5.04859	5.45916635715939e-22	4.82214	1.68295631511252e-05	418	4463.5
TRGpnl2xsex42463	4.2.1.4	Amino acid metabolism.aspartate group amino acid biosynthesis.asparagine biosynthesis.omega-amidase *(NLP3)	mercator4v7.0: omega-amidase *(NLP3) & prot-scriber: cn hydrolase domain containing protein & swissprot: Omega-amidase, chloroplastic OS=Arabidopsis thaliana & original description: none	-4.41327	6.79624133582997e-10	-4.83393	0.00657447	3194	20932
TRGpnl4xsex18938	4.2.1.4	Amino acid metabolism.aspartate group amino acid biosynthesis.asparagine biosynthesis.omega-amidase *(NLP3)	mercator4v7.0: omega-amidase *(NLP3) & prot-scriber: cn hydrolase domain containing protein & swissprot: Omega-amidase, chloroplastic OS=Arabidopsis thaliana & original description: none	9.40177	0.00149879	7.63652	5.81687288460331e-06	16316	2413
TRGpnl4xapo21296	4.2.1.4	Amino acid metabolism.aspartate group amino acid biosynthesis.asparagine biosynthesis.omega-amidase *(NLP3)	mercator4v7.0: omega-amidase *(NLP3) & prot-scriber: cn hydrolase domain containing protein & swissprot: Omega-amidase, chloroplastic OS=Arabidopsis thaliana & original description: none	5.72178	3.30542158441933e-28	6.22854	0.00215184	184	17483
TRGpnl2xsex14077	4.2.2.1	Amino acid metabolism.aspartate group amino acid biosynthesis.aspartate-derived amino acids.aspartate kinase *(AK1/2/3)	mercator4v7.0: aspartate kinase *(AK1/2/3) & prot-scriber: bifunctional aspartokinase homoserine dehydrogenase 1 chloroplastic & swissprot: Aspartokinase 1, chloroplastic OS=Arabidopsis thaliana & original description: none	-5.79516	0.00233523	-4.60871	0.00154185	17426	16439
TRGpnl4xsex17961	4.2.2.1	Amino acid metabolism.aspartate group amino acid biosynthesis.aspartate-derived amino acids.aspartate kinase *(AK1/2/3)	mercator4v7.0: aspartate kinase *(AK1/2/3) & prot-scriber: aspartokinase 1 & swissprot: Aspartokinase 1, chloroplastic OS=Arabidopsis thaliana & original description: none	8.74198	9.11111216093896e-05	6.99887	5.58109777025175e-06	10878.5	2341
TRGpnl4xsex53360	4.2.2.1	Amino acid metabolism.aspartate group amino acid biosynthesis.aspartate-derived amino acids.aspartate kinase *(AK1/2/3)	mercator4v7.0: aspartate kinase *(AK1/2/3) & prot-scriber: bifunctional aspartokinase homoserine dehydrogenase 1 chloroplastic & swissprot: Aspartokinase 1, chloroplastic OS=Arabidopsis thaliana & original description: none	6.71063	0.000314458	5.29076	0.00123772	12936	15757
TRGpnl4xsex53364	4.2.2.1	Amino acid metabolism.aspartate group amino acid biosynthesis.aspartate-derived amino acids.aspartate kinase *(AK1/2/3)	mercator4v7.0: aspartate kinase *(AK1/2/3) & prot-scriber: bifunctional aspartokinase homoserine dehydrogenase 1 chloroplastic & swissprot: Aspartokinase 1, chloroplastic OS=Arabidopsis thaliana & original description: none	7.28918	0.00045072	5.47247	0.000156505	13645	9962
TRGpnl4xsex53383	4.2.2.1	Amino acid metabolism.aspartate group amino acid biosynthesis.aspartate-derived amino acids.aspartate kinase *(AK1/2/3)	mercator4v7.0: aspartate kinase *(AK1/2/3) & prot-scriber: aspartokinase 1 chloroplastic & swissprot: Aspartokinase 1, chloroplastic OS=Arabidopsis thaliana & original description: none	4.94353	0.0123792	3.40998	0.043384	22526	27328
TRGpnl4xsex7010	4.2.2.3.1	Amino acid metabolism.aspartate group amino acid biosynthesis.aspartate-derived amino acids.lysine biosynthesis.hydroxy-tetrahydrodihydrodipicolinate synthase *(DHDPS)	mercator4v7.0: hydroxy-tetrahydrodihydrodipicolinate synthase *(DHDPS) & prot-scriber: 4 hydroxy tetrahydrodipicolinate synthase 1 & swissprot: 4-hydroxy-tetrahydrodipicolinate synthase 1, chloroplastic OS=Triticum aestivum & original description: none	9.18997	1.84313753444294e-05	7.44383	3.77296908679642e-06	8903	1711.5
TRGpnl4xsex59852	4.2.2.3.1	Amino acid metabolism.aspartate group amino acid biosynthesis.aspartate-derived amino acids.lysine biosynthesis.hydroxy-tetrahydrodihydrodipicolinate synthase *(DHDPS)	mercator4v7.0: hydroxy-tetrahydrodihydrodipicolinate synthase *(DHDPS) & prot-scriber: 4 hydroxy tetrahydrodipicolinate synthase 1 & swissprot: 4-hydroxy-tetrahydrodipicolinate synthase 2, chloroplastic OS=Triticum aestivum & original description: none	9.2887	2.76759253482734e-16	7.76177	6.6176872092841e-06	1101	2623
TRGpnl4xsex59853	4.2.2.3.1	Amino acid metabolism.aspartate group amino acid biosynthesis.aspartate-derived amino acids.lysine biosynthesis.hydroxy-tetrahydrodihydrodipicolinate synthase *(DHDPS)	mercator4v7.0: hydroxy-tetrahydrodihydrodipicolinate synthase *(DHDPS) & prot-scriber: 4 hydroxy tetrahydrodipicolinate synthase 1 & swissprot: 4-hydroxy-tetrahydrodipicolinate synthase 1, chloroplastic OS=Triticum aestivum & original description: none	4.89531	3.91327377271463e-07	4.86246	0.00136712	5566	16057
TRGpnl2xsex45714	4.2.2.3.2	Amino acid metabolism.aspartate group amino acid biosynthesis.aspartate-derived amino acids.lysine biosynthesis.hydroxy-tetrahydrodihydrodipicolinate reductase *(DapB1/2)	mercator4v7.0: hydroxy-tetrahydrodihydrodipicolinate reductase *(DapB1/2) & prot-scriber: 4 hydroxy tetrahydrodipicolinate reductase 1 chloroplastic protein & swissprot: Probable 4-hydroxy-tetrahydrodipicolinate reductase 2, chloroplastic OS=Oryza sativa subsp. japonica & original description: none	-4.2624	0.0255139	-4.83259	0.0087203	25334	21789
TRGpnl4xsex17171	4.2.2.3.2	Amino acid metabolism.aspartate group amino acid biosynthesis.aspartate-derived amino acids.lysine biosynthesis.hydroxy-tetrahydrodihydrodipicolinate reductase *(DapB1/2)	mercator4v7.0: hydroxy-tetrahydrodihydrodipicolinate reductase *(DapB1/2) & prot-scriber: 4 hydroxy tetrahydrodipicolinate reductase 1 chloroplastic protein & swissprot: Probable 4-hydroxy-tetrahydrodipicolinate reductase 2, chloroplastic OS=Oryza sativa subsp. japonica & original description: none	8.32657	0.0207678	6.55589	2.73263681022821e-05	24522	5602.5
TRGpnl2xsex58362	4.2.2.3.4	Amino acid metabolism.aspartate group amino acid biosynthesis.aspartate-derived amino acids.lysine biosynthesis.diaminopimelate epimerase *(DapF)	mercator4v7.0: diaminopimelate epimerase *(DapF) & prot-scriber: diaminopimelate epimerase & swissprot: Diaminopimelate epimerase, chloroplastic OS=Oryza sativa subsp. japonica & original description: none	-10.6268	1.54317420758046e-07	-9.4588	2.77839574875244e-06	5043	1287.5
TRGpnl4xapo31670	4.2.2.3.5	Amino acid metabolism.aspartate group amino acid biosynthesis.aspartate-derived amino acids.lysine biosynthesis.diaminopimelate decarboxylase *(DapDC1/2)	mercator4v7.0: diaminopimelate decarboxylase *(DapDC1/2) & prot-scriber: diaminopimelate decarboxylase 1 chloroplastic & swissprot: Probable diaminopimelate decarboxylase, chloroplastic OS=Oryza sativa subsp. japonica & original description: none	6.42111	0.00309451	6.04622	0.000477395	18195	13070
TRGpnl4xsex65795	4.2.2.4	Amino acid metabolism.aspartate group amino acid biosynthesis.aspartate-derived amino acids.bifunctional aspartate kinase and homoserine dehydrogenase *(AK-HSDH1/2)	mercator4v7.0: bifunctional aspartate kinase and homoserine dehydrogenase *(AK-HSDH1/2) & prot-scriber: bifunctional aspartokinase homoserine dehydrogenase 1 & swissprot: Bifunctional aspartokinase/homoserine dehydrogenase 1, chloroplastic OS=Zea mays & original description: none	8.49998	6.90809602409974e-10	6.75797	9.99682545661855e-06	3201	3398
TRGpnl4xsex51118	4.2.2.5	Amino acid metabolism.aspartate group amino acid biosynthesis.aspartate-derived amino acids.homoserine kinase *(HSK)	mercator4v7.0: homoserine kinase *(HSK) & prot-scriber: homoserine kinase & swissprot: Homoserine kinase OS=Arabidopsis thaliana & original description: none	4.02919	0.000572082	3.99534	0.00334876	14134	18940
TRGpnl4xsex28109	4.2.2.6.2.1	Amino acid metabolism.aspartate group amino acid biosynthesis.aspartate-derived amino acids.methionine biosynthesis.L-homocysteine S-methyltransferase activities.methyl-tetrahydrofolate-dependent methionine synthase *(MS)	mercator4v7.0: methyl-tetrahydrofolate-dependent methionine synthase *(MS) & prot-scriber: 5 methyltetrahydropteroyltriglutamate homocysteine methyltransferase 3 & swissprot: 5-methyltetrahydropteroyltriglutamate--homocysteine methyltransferase 1 OS=Oryza sativa subsp. japonica & original description: none	9.78419	9.26665666647549e-25	8.99382	4.69952246053104e-06	286	2061
TRGpnl2xsex55200	4.2.2.6.3.1	Amino acid metabolism.aspartate group amino acid biosynthesis.aspartate-derived amino acids.methionine biosynthesis.S-methylmethionine cycle.homocysteine S-methyltransferase *(HMT1/2/3)	mercator4v7.0: homocysteine S-methyltransferase *(HMT1/2/3) & prot-scriber: bifunctional homocysteine s methyltransferase 5 10 & swissprot: Homocysteine S-methyltransferase 2 OS=Zea mays & original description: none	-9.33098	0.000215415	-8.026	6.94224160471776e-05	12254.5	7889
TRGpnl4xapo63133	4.2.2.6.3.1	Amino acid metabolism.aspartate group amino acid biosynthesis.aspartate-derived amino acids.methionine biosynthesis.S-methylmethionine cycle.homocysteine S-methyltransferase *(HMT1/2/3)	mercator4v7.0: homocysteine S-methyltransferase *(HMT1/2/3) & prot-scriber: homocysteine s methyltransferase protein & swissprot: Homocysteine S-methyltransferase 2 OS=Zea mays & original description: none	-5.70439	0.0010129	-3.9915	0.0459857	15432	27602
TRGpnl4xsex13246	4.2.2.6.3.2	Amino acid metabolism.aspartate group amino acid biosynthesis.aspartate-derived amino acids.methionine biosynthesis.S-methylmethionine cycle.methionine S-methyltransferase *(MMT1)	mercator4v7.0: methionine S-methyltransferase *(MMT1) & prot-scriber: methionine s methyltransferase protein & swissprot: Methionine S-methyltransferase OS=Zea mays & original description: none	11.87	4.57953109289952e-23	10.0784	3.99408920429306e-06	350	1786
TRGpnl4xsex8485	4.2.2.6.4.1	Amino acid metabolism.aspartate group amino acid biosynthesis.aspartate-derived amino acids.methionine biosynthesis.salvage pathway.methylthioadenosine nucleosidase *(MTN)	mercator4v7.0: methylthioadenosine nucleosidase *(MTN) & prot-scriber: 5 methylthioadenosine s adenosylhomocysteine nucleosidase & swissprot: 5-methylthioadenosine nucleosidase OS=Arabidopsis thaliana & original description: none	2.54177	0.00103606	2.40706	0.0126456	15476	22876
TRGpnl4xsex47726	4.2.2.6.4.1	Amino acid metabolism.aspartate group amino acid biosynthesis.aspartate-derived amino acids.methionine biosynthesis.salvage pathway.methylthioadenosine nucleosidase *(MTN)	mercator4v7.0: methylthioadenosine nucleosidase *(MTN) & prot-scriber: 5 methylthioadenosine s adenosylhomocysteine nucleosidase & swissprot: 5-methylthioadenosine nucleosidase OS=Arabidopsis thaliana & original description: none	8.34015	8.26256822699619e-06	7.90929	2.3214677139568e-05	7998	5207
TRGpnl2xsex31784	4.2.2.6.4.2	Amino acid metabolism.aspartate group amino acid biosynthesis.aspartate-derived amino acids.methionine biosynthesis.salvage pathway.methylthioribose kinase *(MTK)	mercator4v7.0: methylthioribose kinase *(MTK) & prot-scriber: methylthioribose kinase & swissprot: Methylthioribose kinase 1 OS=Oryza sativa subsp. japonica & original description: none	-8.89058	2.85302426081545e-06	-8.64914	0.000136394	6982.5	9583.5
TRGpnl2xsex31785	4.2.2.6.4.2	Amino acid metabolism.aspartate group amino acid biosynthesis.aspartate-derived amino acids.methionine biosynthesis.salvage pathway.methylthioribose kinase *(MTK)	mercator4v7.0: methylthioribose kinase *(MTK) & prot-scriber: methylthioribose kinase & swissprot: Methylthioribose kinase 1 OS=Oryza sativa subsp. japonica & original description: none	-9.73998	0.000155392	-8.29062	0.000254163	11706	11279
TRGpnl4xapo57774	4.2.2.6.4.2	Amino acid metabolism.aspartate group amino acid biosynthesis.aspartate-derived amino acids.methionine biosynthesis.salvage pathway.methylthioribose kinase *(MTK)	mercator4v7.0: methylthioribose kinase *(MTK) & prot-scriber: methylthioribose kinase & swissprot: Methylthioribose kinase 1 OS=Oryza sativa subsp. japonica & original description: none	3.78207	0.0241287	5.33374	0.0193669	25118	24235
TRGpnl4xsex5009	4.2.2.6.4.3	Amino acid metabolism.aspartate group amino acid biosynthesis.aspartate-derived amino acids.methionine biosynthesis.salvage pathway.methylthioribose-1-phosphate isomerase *(MTI)	mercator4v7.0: methylthioribose-1-phosphate isomerase *(MTI) & prot-scriber: aspfc methylthioribose phosphate isomerase & swissprot: Methylthioribose-1-phosphate isomerase OS=Zea mays & original description: none	7.83513	2.82943955526336e-10	7.86874	3.63496946088225e-05	2988	6294.5
TRGpnl4xsex3349	4.2.2.6.4.4	Amino acid metabolism.aspartate group amino acid biosynthesis.aspartate-derived amino acids.methionine biosynthesis.salvage pathway.trifunctional methylthioribulose-1-phosphate dehydratase/enolase/phosphatase *(DEP)	mercator4v7.0: trifunctional methylthioribulose-1-phosphate dehydratase/enolase/phosphatase *(DEP) & prot-scriber: enolase phosphatase e1 & swissprot: Probable bifunctional methylthioribulose-1-phosphate dehydratase/enolase-phosphatase E1 OS=Sorghum bicolor & original description: none	9.40337	2.84844080643183e-05	8.63531	1.0070583899808e-05	9414	3415
TRGpnl4xsex53653	4.2.2.6.4.4	Amino acid metabolism.aspartate group amino acid biosynthesis.aspartate-derived amino acids.methionine biosynthesis.salvage pathway.trifunctional methylthioribulose-1-phosphate dehydratase/enolase/phosphatase *(DEP)	mercator4v7.0: trifunctional methylthioribulose-1-phosphate dehydratase/enolase/phosphatase *(DEP) & prot-scriber: anoga enolase phosphatase e1 & swissprot: Probable bifunctional methylthioribulose-1-phosphate dehydratase/enolase-phosphatase E1 OS=Oryza sativa subsp. japonica & original description: none	3.96756	0.0026001	5.51427	0.00497462	17727	20095
TRGpnl4xsex53654	4.2.2.6.4.4	Amino acid metabolism.aspartate group amino acid biosynthesis.aspartate-derived amino acids.methionine biosynthesis.salvage pathway.trifunctional methylthioribulose-1-phosphate dehydratase/enolase/phosphatase *(DEP)	mercator4v7.0: trifunctional methylthioribulose-1-phosphate dehydratase/enolase/phosphatase *(DEP) & prot-scriber: anoga enolase phosphatase e1 & swissprot: Probable bifunctional methylthioribulose-1-phosphate dehydratase/enolase-phosphatase E1 OS=Oryza sativa subsp. japonica & original description: none	5.83318	0.000343041	4.75144	0.00110219	13102	15423
TRGpnl2xsex46797	4.2.2.6.4.5	Amino acid metabolism.aspartate group amino acid biosynthesis.aspartate-derived amino acids.methionine biosynthesis.salvage pathway.acireductone dioxygenase *(ARD)	mercator4v7.0: acireductone dioxygenase *(ARD) & prot-scriber: 1 2 dihydroxy keto methylthiopentene dioxygenase & swissprot: Acireductone dioxygenase 4 OS=Oryza sativa subsp. japonica & original description: none	-6.18209	9.40168819518821e-50	-6.46647	0.000161228	25	10029
TRGpnl2xsex46798	4.2.2.6.4.5	Amino acid metabolism.aspartate group amino acid biosynthesis.aspartate-derived amino acids.methionine biosynthesis.salvage pathway.acireductone dioxygenase *(ARD)	mercator4v7.0: acireductone dioxygenase *(ARD) & prot-scriber: 1 2 dihydroxy keto methylthiopentene dioxygenase & swissprot: Acireductone dioxygenase 2 OS=Oryza sativa subsp. japonica & original description: none	-4.34506	0.00120756	-4.61621	0.000226048	15803	10956
TRGpnl2xsex8033	4.2.2.7.1	Amino acid metabolism.aspartate group amino acid biosynthesis.aspartate-derived amino acids.threonine biosynthesis.threonine synthase *(TS1/2)	mercator4v7.0: threonine synthase *(TS1/2) & prot-scriber: threonine synthase 1 & swissprot: Threonine synthase, chloroplastic OS=Solanum tuberosum & original description: none	-6.29479	2.32062229204802e-05	-6.76722	0.00715823	9192	21184
TRGpnl4xsex52385	4.2.2.7.1	Amino acid metabolism.aspartate group amino acid biosynthesis.aspartate-derived amino acids.threonine biosynthesis.threonine synthase *(TS1/2)	mercator4v7.0: threonine synthase *(TS1/2) & prot-scriber: threonine synthase 1 & swissprot: Threonine synthase, chloroplastic OS=Solanum tuberosum & original description: none	8.6887	1.91906066502394e-17	7.64123	0.000175966	895	10262
TRGpnl2xsex75730	4.2.2.8.1	Amino acid metabolism.aspartate group amino acid biosynthesis.aspartate-derived amino acids.isoleucine biosynthesis.threonine reactive imine intermediate deaminase *(RidA)	mercator4v7.0: threonine reactive imine intermediate deaminase *(RidA) & prot-scriber: reactive intermediate deaminase a chloroplastic & swissprot: Reactive Intermediate Deaminase A, chloroplastic OS=Arabidopsis thaliana & original description: none	-10.2419	1.41413622208517e-13	-9.06567	5.76616103976747e-06	1726	2391.5
TRGpnl2xsex61479	4.2.2.8.3.1	Amino acid metabolism.aspartate group amino acid biosynthesis.aspartate-derived amino acids.isoleucine biosynthesis.acetolactate synthase complex.catalytic component *(ALS)	mercator4v7.0: catalytic component of acetolactate synthase complex & prot-scriber: acetolactate synthase 1 & swissprot: Acetolactate synthase 1, chloroplastic OS=Zea mays & original description: none	-5.49763	5.39646474051306e-14	-6.05842	0.000836275	1596	14624.5
TRGpnl4xapo34858	4.2.2.8.3.2	Amino acid metabolism.aspartate group amino acid biosynthesis.aspartate-derived amino acids.isoleucine biosynthesis.acetolactate synthase complex.regulatory subunit *(AIP1/3)	mercator4v7.0: regulatory subunit *(AIP1/3) of acetolactate synthase complex & prot-scriber: acetohydroxy acid synthase small subunit & swissprot: Acetolactate synthase small subunit 1, chloroplastic OS=Arabidopsis thaliana & original description: none	6.02275	0.000200469	3.91716	0.0101378	12149	22216
TRGpnl2xsex5898	4.2.2.8.4	Amino acid metabolism.aspartate group amino acid biosynthesis.aspartate-derived amino acids.isoleucine biosynthesis.ketol-acid reductoisomerase	mercator4v7.0: ketol-acid reductoisomerase & prot-scriber: geosw ketol acid reductoisomerase nadp + & swissprot: Ketol-acid reductoisomerase, chloroplastic OS=Oryza sativa subsp. japonica & original description: none	-4.35187	5.52979433701228e-06	-4.56034	0.00552886	7569	20387.5
TRGpnl2xsex35568	4.2.2.8.6	Amino acid metabolism.aspartate group amino acid biosynthesis.aspartate-derived amino acids.isoleucine biosynthesis.valine/leucine/isoleucine aminotransferase *(BCAT)	mercator4v7.0: valine/leucine/isoleucine aminotransferase *(BCAT) & prot-scriber: branched chain amino acid aminotransferase 1 & swissprot: Branched-chain-amino-acid aminotransferase 5, chloroplastic OS=Arabidopsis thaliana & original description: none	-4.4513	0.000327519	-5.57098	0.00440175	13009.5	19713
TRGpnl2xsex49470	4.2.2.8.6	Amino acid metabolism.aspartate group amino acid biosynthesis.aspartate-derived amino acids.isoleucine biosynthesis.valine/leucine/isoleucine aminotransferase *(BCAT)	mercator4v7.0: valine/leucine/isoleucine aminotransferase *(BCAT) & prot-scriber: branched chain amino acid aminotransferase 1 & swissprot: Branched-chain amino acid aminotransferase 2, chloroplastic OS=Humulus lupulus & original description: none	-2.23193	0.00474685	-2.38817	0.0493932	19450	27980
TRGpnl4xsex21863	4.2.2.8.6	Amino acid metabolism.aspartate group amino acid biosynthesis.aspartate-derived amino acids.isoleucine biosynthesis.valine/leucine/isoleucine aminotransferase *(BCAT)	mercator4v7.0: valine/leucine/isoleucine aminotransferase *(BCAT) & prot-scriber: branched chain amino acid aminotransferase 1 & swissprot: Branched-chain amino acid aminotransferase 2, chloroplastic OS=Humulus lupulus & original description: none	2.67997	2.10952501402818e-05	2.5125	0.00331012	9069	18915
TRGpnl4xsex23608	4.2.2.8.6	Amino acid metabolism.aspartate group amino acid biosynthesis.aspartate-derived amino acids.isoleucine biosynthesis.valine/leucine/isoleucine aminotransferase *(BCAT)	mercator4v7.0: valine/leucine/isoleucine aminotransferase *(BCAT) & prot-scriber: branched chain amino acid aminotransferase 1 & swissprot: Branched-chain-amino-acid aminotransferase 5, chloroplastic OS=Arabidopsis thaliana & original description: none	9.47795	4.96985521162216e-16	7.71096	3.60041697316493e-06	1143	1652
TRGpnl4xsex56845	4.2.2.8.6	Amino acid metabolism.aspartate group amino acid biosynthesis.aspartate-derived amino acids.isoleucine biosynthesis.valine/leucine/isoleucine aminotransferase *(BCAT)	mercator4v7.0: valine/leucine/isoleucine aminotransferase *(BCAT) & prot-scriber: branched chain amino acid aminotransferase 1 & swissprot: Branched-chain-amino-acid aminotransferase 5, chloroplastic OS=Arabidopsis thaliana & original description: none	3.23438	0.000415111	3.30363	0.0417062	13473.5	27124.5
TRGpnl2xsex17149	4.3.2.5.1.1	Amino acid metabolism.pyruvate group amino acid biosynthesis.pyruvate-derived amino acids.leucine biosynthesis.2-isopropylmalate synthase activity.2-isopropylmalate synthase *(IPMS)	mercator4v7.0: 2-isopropylmalate synthase *(IPMS) & prot-scriber: 2 isopropylmalate synthase 1 & swissprot: 2-isopropylmalate synthase A OS=Solanum pennellii & original description: none	-22.9486	3.34265058504473e-16	-9.33933	0.00668418	1113	20980
TRGpnl4xsex1400	4.3.2.5.1.1	Amino acid metabolism.pyruvate group amino acid biosynthesis.pyruvate-derived amino acids.leucine biosynthesis.2-isopropylmalate synthase activity.2-isopropylmalate synthase *(IPMS)	mercator4v7.0: 2-isopropylmalate synthase *(IPMS) & prot-scriber: 2 isopropylmalate synthase 1 & swissprot: 2-isopropylmalate synthase A OS=Solanum pennellii & original description: none	10.7871	5.7413833185697e-05	9.02081	1.58725939837487e-06	10274	570.5
TRGpnl4xapo2014	4.3.2.5.1.1	Amino acid metabolism.pyruvate group amino acid biosynthesis.pyruvate-derived amino acids.leucine biosynthesis.2-isopropylmalate synthase activity.2-isopropylmalate synthase *(IPMS)	mercator4v7.0: 2-isopropylmalate synthase *(IPMS) & prot-scriber: 2 isopropylmalate synthase 1 & swissprot: 2-isopropylmalate synthase A OS=Solanum pennellii & original description: none	4.59192	0.000459859	5.18992	0.00899312	13689	21873.5
TRGpnl4xsex32076	4.3.2.5.2.1	Amino acid metabolism.pyruvate group amino acid biosynthesis.pyruvate-derived amino acids.leucine biosynthesis.isopropylmalate isomerase heterodimer.large subunit	mercator4v7.0: large subunit of isopropylmalate isomerase heterodimer & prot-scriber: quality protein 3 isopropylmalate dehydratase large subunit & swissprot: 3-isopropylmalate dehydratase large subunit, chloroplastic OS=Arabidopsis thaliana & original description: none	7.28729	0.000873009	8.0275	0.000154554	15094.5	9934
TRGpnl4xapo29982	4.3.2.5.2.1	Amino acid metabolism.pyruvate group amino acid biosynthesis.pyruvate-derived amino acids.leucine biosynthesis.isopropylmalate isomerase heterodimer.large subunit	mercator4v7.0: large subunit of isopropylmalate isomerase heterodimer & prot-scriber: quality protein 3 isopropylmalate dehydratase large subunit & swissprot: 3-isopropylmalate dehydratase large subunit, chloroplastic OS=Arabidopsis thaliana & original description: none	-5.18088	9.38663559487403e-08	-5.19868	0.00399224	4811	19423
TRGpnl2xsex30524	4.3.2.5.3	Amino acid metabolism.pyruvate group amino acid biosynthesis.pyruvate-derived amino acids.leucine biosynthesis.3-isopropylmalate dehydrogenase	mercator4v7.0: 3-isopropylmalate dehydrogenase & prot-scriber: 3 isopropylmalate dehydrogenase 1 & swissprot: 3-isopropylmalate dehydrogenase, chloroplastic OS=Brassica napus & original description: none	-2.27622	9.25081432813571e-05	-2.41829	0.0180106	10897	23994
TRGpnl4xsex57499	4.3.2.5.3	Amino acid metabolism.pyruvate group amino acid biosynthesis.pyruvate-derived amino acids.leucine biosynthesis.3-isopropylmalate dehydrogenase	mercator4v7.0: 3-isopropylmalate dehydrogenase & prot-scriber: 3 isopropylmalate dehydrogenase 1 & swissprot: 3-isopropylmalate dehydrogenase, chloroplastic OS=Brassica napus & original description: none	4.2302	0.0216142	6.07465	0.00347084	24678.5	19035.5
TRGpnl2xsex26190	4.4.1.1	Amino acid metabolism.serine group amino acid biosynthesis.non-photorespiratory serine.phosphoglycerate dehydrogenase	mercator4v7.0: phosphoglycerate dehydrogenase & prot-scriber: d 3 phosphoglycerate dehydrogenase 1 & swissprot: D-3-phosphoglycerate dehydrogenase 2, chloroplastic OS=Arabidopsis thaliana & original description: none	-2.61124	0.0437367	-2.84617	0.0408042	27527	27008
TRGpnl4xsex11159	4.4.1.1	Amino acid metabolism.serine group amino acid biosynthesis.non-photorespiratory serine.phosphoglycerate dehydrogenase	mercator4v7.0: phosphoglycerate dehydrogenase & prot-scriber: d 3 phosphoglycerate dehydrogenase 1 & swissprot: D-3-phosphoglycerate dehydrogenase 2, chloroplastic OS=Arabidopsis thaliana & original description: none	3.94202	2.67806198294678e-05	4.35492	0.0115221	9349.5	22596
TRGpnl2xsex47831	4.4.1.2	Amino acid metabolism.serine group amino acid biosynthesis.non-photorespiratory serine.phosphoserine aminotransferase	mercator4v7.0: phosphoserine aminotransferase & prot-scriber: phosphoserine aminotransferase 1 & swissprot: Phosphoserine aminotransferase 1, chloroplastic OS=Arabidopsis thaliana & original description: none	-8.15237	2.22861521840256e-09	-6.99341	2.91986980043279e-05	3524	5759.5
TRGpnl4xapo22605	4.4.1.2	Amino acid metabolism.serine group amino acid biosynthesis.non-photorespiratory serine.phosphoserine aminotransferase	mercator4v7.0: phosphoserine aminotransferase & prot-scriber: phosphoserine aminotransferase 1 & swissprot: Phosphoserine aminotransferase 1, chloroplastic OS=Arabidopsis thaliana & original description: none	2.79016	1.7791659843771e-08	2.49475	0.00124638	4168	15777
TRGpnl4xapo2855	4.4.1.3	Amino acid metabolism.serine group amino acid biosynthesis.non-photorespiratory serine.phosphoserine phosphatase	mercator4v7.0: phosphoserine phosphatase & prot-scriber: o phosphoserine phosphohydrolase & swissprot: Phosphoserine phosphatase, chloroplastic OS=Arabidopsis thaliana & original description: none	-5.49469	2.16906683418323e-07	-5.86348	0.000684424	5224	14045
TRGpnl4xapo25287	4.4.2.1	Amino acid metabolism.serine group amino acid biosynthesis.cysteine biosynthesis.serine O-acetyltransferase *(SAT)	mercator4v7.0: serine O-acetyltransferase *(SAT) & prot-scriber: serine o acetyltransferase & swissprot: Probable serine acetyltransferase 2 OS=Oryza sativa subsp. japonica & original description: none	7.77311	6.47516577837853e-07	6.00994	4.28961183230529e-05	5873	6730
TRGpnl2xsex15661	4.4.2.2	Amino acid metabolism.serine group amino acid biosynthesis.cysteine biosynthesis.O-acetylserine sulfydrylase *(OAS-A)	mercator4v7.0: O-acetylserine sulfydrylase & prot-scriber: bifunctional l 3 cyanoalanine synthase cysteine 1 mitochondrial & swissprot: Cysteine synthase, chloroplastic/chromoplastic OS=Solanum tuberosum & original description: none	-9.21927	5.87285645631069e-07	-7.63142	0.00147717	5812	16324
TRGpnl2xsex55411	4.4.2.2	Amino acid metabolism.serine group amino acid biosynthesis.cysteine biosynthesis.O-acetylserine sulfydrylase *(OAS-A)	mercator4v7.0: O-acetylserine sulfydrylase & prot-scriber: bifunctional l 3 synthase cysteine 1 & swissprot: Cysteine synthase OS=Zea mays & original description: none	-3.01784	5.0355818385757e-05	-3.42302	0.00129683	10102	15894
TRGpnl4xsex51856	4.4.2.2	Amino acid metabolism.serine group amino acid biosynthesis.cysteine biosynthesis.O-acetylserine sulfydrylase *(OAS-A)	mercator4v7.0: O-acetylserine sulfydrylase & prot-scriber: bifunctional l 3 cyanoalanine synthase cysteine 1 mitochondrial & swissprot: Cysteine synthase, chloroplastic/chromoplastic OS=Solanum tuberosum & original description: none	4.30802	0.0459892	6.0875	0.00510439	27727	20174
TRGpnl4xsex62883	4.4.2.2	Amino acid metabolism.serine group amino acid biosynthesis.cysteine biosynthesis.O-acetylserine sulfydrylase *(OAS-A)	mercator4v7.0: O-acetylserine sulfydrylase & prot-scriber: bifunctional l 3 synthase cysteine 1 & swissprot: Cysteine synthase OS=Zea mays & original description: none	2.4958	0.00158669	2.21421	0.0008566	16449	14686
TRGpnl4xapo51197	4.4.2.2	Amino acid metabolism.serine group amino acid biosynthesis.cysteine biosynthesis.O-acetylserine sulfydrylase *(OAS-A)	mercator4v7.0: O-acetylserine sulfydrylase & prot-scriber: bifunctional l 3 cyanoalanine synthase cysteine 1 mitochondrial & swissprot: Cysteine synthase, chloroplastic/chromoplastic OS=Solanum tuberosum & original description: none	-2.07063	1.71060340224519e-21	-2.36697	0.000244625	459	11182.5
TRGpnl4xapo62024	4.4.2.2	Amino acid metabolism.serine group amino acid biosynthesis.cysteine biosynthesis.O-acetylserine sulfydrylase *(OAS-A)	mercator4v7.0: O-acetylserine sulfydrylase & prot-scriber: bifunctional l 3 synthase cysteine 1 & swissprot: Cysteine synthase OS=Zea mays & original description: none	4.34242	6.45829433980719e-06	5.11049	0.00607253	7729	20695
TRGpnl2xsex13618	4.4.3.3	Amino acid metabolism.serine group amino acid biosynthesis.glycine biosynthesis.serine hydroxymethyltransferase *(SHMT4/5/6)	mercator4v7.0: serine hydroxymethyltransferase *(SHMT4/5/6) & prot-scriber: arath serine hydroxymethyltransferase 2 & swissprot: Serine hydroxymethyltransferase 7 OS=Arabidopsis thaliana & original description: none	-11.6139	1.49867423126804e-07	-10.3976	1.18053511554965e-05	5021	3739
TRGpnl4xsex1016	4.4.3.3	Amino acid metabolism.serine group amino acid biosynthesis.glycine biosynthesis.serine hydroxymethyltransferase *(SHMT4/5/6)	mercator4v7.0: serine hydroxymethyltransferase *(SHMT4/5/6) & prot-scriber: arath serine hydroxymethyltransferase 2 & swissprot: Serine hydroxymethyltransferase 4 OS=Arabidopsis thaliana & original description: none	8.2659	0.00655085	6.53805	1.29675601203237e-05	20433	3929.5
TRGpnl4xsex54778	4.4.3.3	Amino acid metabolism.serine group amino acid biosynthesis.glycine biosynthesis.serine hydroxymethyltransferase *(SHMT4/5/6)	mercator4v7.0: serine hydroxymethyltransferase *(SHMT4/5/6) & prot-scriber: arath serine hydroxymethyltransferase 2 & swissprot: Serine hydroxymethyltransferase 7 OS=Arabidopsis thaliana & original description: none	8.75839	3.10110927859626e-25	9.30388	1.99356880259571e-05	265	4830.5
TRGpnl4xapo2922	4.4.3.3	Amino acid metabolism.serine group amino acid biosynthesis.glycine biosynthesis.serine hydroxymethyltransferase *(SHMT4/5/6)	mercator4v7.0: serine hydroxymethyltransferase *(SHMT4/5/6) & prot-scriber: arath serine hydroxymethyltransferase 2 & swissprot: Serine hydroxymethyltransferase 4 OS=Arabidopsis thaliana & original description: none	9.32622	0.00164571	8.07871	1.48408353735551e-05	16542	4196
TRGpnl4xsex25686	4.5.1.1	Amino acid metabolism.shikimate group amino acid biosynthesis.shikimate pathway.3-deoxy-D-arabino-heptulosonate 7-phosphate synthase *(DHS)	mercator4v7.0: 3-deoxy-D-arabino-heptulosonate 7-phosphate synthase *(DHS) & prot-scriber: phospho dehydro deoxyheptonate aldolase 1 & swissprot: Phospho-2-dehydro-3-deoxyheptonate aldolase 1, chloroplastic OS=Oryza sativa subsp. japonica & original description: none	9.83141	3.2653752091149e-06	8.62915	5.06207446963825e-06	7109.5	2174
TRGpnl4xsex43807	4.5.1.2	Amino acid metabolism.shikimate group amino acid biosynthesis.shikimate pathway.3-dehydroquinate synthase *(DHQS)	mercator4v7.0: 3-dehydroquinate synthase *(DHQS) & prot-scriber: 3 dehydroquinate synthase & swissprot: 3-dehydroquinate synthase, chloroplastic OS=Actinidia chinensis var. chinensis & original description: none	9.17678	0.00159593	7.38876	1.14242205990297e-05	16465	3669
TRGpnl4xsex43808	4.5.1.2	Amino acid metabolism.shikimate group amino acid biosynthesis.shikimate pathway.3-dehydroquinate synthase *(DHQS)	mercator4v7.0: 3-dehydroquinate synthase *(DHQS) & prot-scriber: 3 dehydroquinate synthase & swissprot: 3-dehydroquinate synthase, chloroplastic OS=Actinidia chinensis var. chinensis & original description: none	6.82253	0.0134018	4.95898	0.000799458	22823	14476.5
TRGpnl4xsex62777	4.5.1.3	Amino acid metabolism.shikimate group amino acid biosynthesis.shikimate pathway.3-dehydroquinate dehydratase and shikimate dehydrogenase *(DHQ-SDH)	mercator4v7.0: 3-dehydroquinate dehydratase and shikimate dehydrogenase *(DHQ-SDH) & prot-scriber: shikimate dehydrogenase nadp + & swissprot: Bifunctional 3-dehydroquinate dehydratase/shikimate dehydrogenase, chloroplastic OS=Arabidopsis thaliana & original description: none	8.53598	1.13725223448829e-05	9.3255	2.37822861489167e-05	8348	5279
TRGpnl2xsex27268	4.5.1.5	Amino acid metabolism.shikimate group amino acid biosynthesis.shikimate pathway.5-enolpyruvyl-shikimate 3-phosphate synthase *(EPSPS)	mercator4v7.0: 5-enolpyruvyl-shikimate 3-phosphate synthase *(EPSPS) & prot-scriber: 3 phosphoshikimate 1 carboxyvinyltransferase & swissprot: 3-phosphoshikimate 1-carboxyvinyltransferase, chloroplastic OS=Petunia hybrida & original description: none	-9.02789	0.000207854	-7.72483	0.000708423	12201.5	14139
TRGpnl4xapo8736	4.5.1.5	Amino acid metabolism.shikimate group amino acid biosynthesis.shikimate pathway.5-enolpyruvyl-shikimate 3-phosphate synthase *(EPSPS)	mercator4v7.0: 5-enolpyruvyl-shikimate 3-phosphate synthase *(EPSPS) & prot-scriber: 3 phosphoshikimate 1 carboxyvinyltransferase & swissprot: 3-phosphoshikimate 1-carboxyvinyltransferase, chloroplastic OS=Petunia hybrida & original description: none	-9.69394	1.59860766300565e-10	-8.36001	8.5138912935692e-05	2885	8370
TRGpnl4xsex24394	4.5.1.6	Amino acid metabolism.shikimate group amino acid biosynthesis.shikimate pathway.chorismate synthase *(CS)	mercator4v7.0: chorismate synthase *(CS) & prot-scriber: chorismate synthase 1 & swissprot: Chorismate synthase 1, chloroplastic OS=Solanum lycopersicum & original description: none	6.95865	1.60057210477792e-06	7.29673	0.000168739	6523	10144
TRGpnl2xsex4732	4.5.2.1	Amino acid metabolism.shikimate group amino acid biosynthesis.phenylalanine and tyrosine.chorismate mutase *(CM)	mercator4v7.0: chorismate mutase *(CM) & prot-scriber: chorismate mutase 1 & swissprot: Chorismate mutase 2, cytosolic OS=Zea mays & original description: none	-7.16012	1.2074829972005e-05	-5.79394	0.000399539	8428.5	12580
TRGpnl4xsex54858	4.5.2.1	Amino acid metabolism.shikimate group amino acid biosynthesis.phenylalanine and tyrosine.chorismate mutase *(CM)	mercator4v7.0: chorismate mutase *(CM) & prot-scriber: chorismate mutase 1 & swissprot: Chorismate mutase 1, chloroplastic OS=Zea mays & original description: none	7.54489	5.10408656855452e-18	7.24536	9.76256659189069e-06	808	3367
TRGpnl4xapo69636	4.5.2.1	Amino acid metabolism.shikimate group amino acid biosynthesis.phenylalanine and tyrosine.chorismate mutase *(CM)	mercator4v7.0: chorismate mutase *(CM) & prot-scriber: chorismate mutase 1 & swissprot: Chorismate mutase 2, cytosolic OS=Zea mays & original description: none	-9.55581	1.84009475989597e-09	-8.34184	1.12886400288783e-05	3479	3638.5
TRGpnl2xsex45523	4.5.2.4	Amino acid metabolism.shikimate group amino acid biosynthesis.phenylalanine and tyrosine.arogenate dehydratase *(ADT)	mercator4v7.0: arogenate dehydratase *(ADT) & prot-scriber: arogenate dehydratase prephenate 1 & swissprot: Arogenate dehydratase 2 OS=Petunia hybrida & original description: none	-4.53607	0.0119094	-5.7111	0.00483504	22380	20004
TRGpnl2xsex45524	4.5.2.4	Amino acid metabolism.shikimate group amino acid biosynthesis.phenylalanine and tyrosine.arogenate dehydratase *(ADT)	mercator4v7.0: arogenate dehydratase *(ADT) & prot-scriber: arogenate dehydratase prephenate 1 & swissprot: Arogenate dehydratase 2 OS=Petunia hybrida & original description: none	-7.33961	0.000110892	-5.95437	0.000554234	11175	13478
TRGpnl2xsex68585	4.5.2.4	Amino acid metabolism.shikimate group amino acid biosynthesis.phenylalanine and tyrosine.arogenate dehydratase *(ADT)	mercator4v7.0: arogenate dehydratase *(ADT) & prot-scriber: arogenate dehydratase prephenate 1 & swissprot: Arogenate dehydratase 3 OS=Petunia hybrida & original description: none	-7.43627	1.29158279640197e-06	-6.05635	0.00101773	6354	15187
TRGpnl4xsex23249	4.5.2.4	Amino acid metabolism.shikimate group amino acid biosynthesis.phenylalanine and tyrosine.arogenate dehydratase *(ADT)	mercator4v7.0: arogenate dehydratase *(ADT) & prot-scriber: arogenate dehydratase prephenate 1 & swissprot: Arogenate dehydratase 2 OS=Petunia hybrida & original description: none	8.9263	0.000332591	7.55469	0.000279345	13039	11576.5
TRGpnl4xsex43533	4.5.2.4	Amino acid metabolism.shikimate group amino acid biosynthesis.phenylalanine and tyrosine.arogenate dehydratase *(ADT)	mercator4v7.0: arogenate dehydratase *(ADT) & prot-scriber: arogenate dehydratase prephenate 1 & swissprot: Arogenate dehydratase 3 OS=Petunia hybrida & original description: none	7.05952	1.51672762524107e-07	6.737	5.22280915944409e-05	5036	7189
TRGpnl4xsex26573	4.5.3.1.2	Amino acid metabolism.shikimate group amino acid biosynthesis.tryptophan biosynthesis.anthranilate synthase heterodimer.subunit beta	mercator4v7.0: subunit beta of anthranilate synthase complex & prot-scriber: anthranilate synthase beta subunit 1 chloroplastic & swissprot: Anthranilate synthase beta subunit 2, chloroplastic OS=Oryza sativa subsp. japonica & original description: none	5.57213	0.00264004	5.92418	0.00115432	17771.5	15554
TRGpnl4xsex57980	4.5.3.1.2	Amino acid metabolism.shikimate group amino acid biosynthesis.tryptophan biosynthesis.anthranilate synthase heterodimer.subunit beta	mercator4v7.0: subunit beta of anthranilate synthase complex & prot-scriber: anthranilate synthase beta subunit 1 chloroplastic & swissprot: Anthranilate synthase beta subunit 1, chloroplastic OS=Oryza sativa subsp. japonica & original description: none	8.58977	1.13874371504716e-05	5.34619	0.0432867	8353.5	27317
TRGpnl4xsex57981	4.5.3.1.2	Amino acid metabolism.shikimate group amino acid biosynthesis.tryptophan biosynthesis.anthranilate synthase heterodimer.subunit beta	mercator4v7.0: subunit beta of anthranilate synthase complex & prot-scriber: anthranilate synthase beta subunit 1 chloroplastic & swissprot: Anthranilate synthase beta subunit 1, chloroplastic OS=Oryza sativa subsp. japonica & original description: none	12.9076	5.50561040830176e-17	10.3035	0.0030785	972.5	18638.5
TRGpnl4xapo60235	4.5.3.1.2	Amino acid metabolism.shikimate group amino acid biosynthesis.tryptophan biosynthesis.anthranilate synthase heterodimer.subunit beta	mercator4v7.0: subunit beta of anthranilate synthase complex & prot-scriber: anthranilate synthase beta subunit 1 chloroplastic & swissprot: Anthranilate synthase beta subunit 1, chloroplastic OS=Oryza sativa subsp. japonica & original description: none	-7.10753	3.62363351395622e-09	-9.14289	0.00449456	3654	19793
TRGpnl2xsex23114	4.5.3.3	Amino acid metabolism.shikimate group amino acid biosynthesis.tryptophan biosynthesis.phosphoribosyanthranilate isomerase	mercator4v7.0: phosphoribosyanthranilate isomerase & prot-scriber: n 5 phosphoribosyl anthranilate isomerase 1 & swissprot: N-(5-phosphoribosyl)anthranilate isomerase 1, chloroplastic OS=Arabidopsis thaliana & original description: none	-9.92884	2.55321079664219e-12	-8.73763	1.34483070331401e-05	2132	4016
TRGpnl2xsex2620	4.5.3.4	Amino acid metabolism.shikimate group amino acid biosynthesis.tryptophan biosynthesis.indole-3-glycerol phosphate synthase	mercator4v7.0: indole-3-glycerol phosphate synthase & prot-scriber: indole glycerol phosphate synthase & swissprot: Indole-3-glycerol phosphate synthase, chloroplastic OS=Arabidopsis thaliana & original description: none	-9.84602	2.30152502137615e-07	-7.96568	0.00290566	5256	18435
TRGpnl2xsex2623	4.5.3.4	Amino acid metabolism.shikimate group amino acid biosynthesis.tryptophan biosynthesis.indole-3-glycerol phosphate synthase	mercator4v7.0: indole-3-glycerol phosphate synthase & prot-scriber: cals4 indole glycerol phosphate synthase & swissprot: Indole-3-glycerol phosphate synthase, chloroplastic OS=Arabidopsis thaliana & original description: none	-9.59936	5.53873548697121e-05	-8.36149	1.54750751022775e-05	10230	4267
TRGpnl2xsex2626	4.5.3.4	Amino acid metabolism.shikimate group amino acid biosynthesis.tryptophan biosynthesis.indole-3-glycerol phosphate synthase	mercator4v7.0: indole-3-glycerol phosphate synthase & prot-scriber: indole glycerol phosphate synthase & swissprot: Indole-3-glycerol phosphate synthase, chloroplastic OS=Arabidopsis thaliana & original description: none	-9.61324	5.62280814349302e-05	-8.24522	0.000500218	10246	13199
TRGpnl2xsex2629	4.5.3.4	Amino acid metabolism.shikimate group amino acid biosynthesis.tryptophan biosynthesis.indole-3-glycerol phosphate synthase	mercator4v7.0: indole-3-glycerol phosphate synthase & prot-scriber: indole glycerol phosphate synthase & swissprot: Indole-3-glycerol phosphate synthase, chloroplastic OS=Arabidopsis thaliana & original description: none	-8.32785	0.000752127	-6.70988	0.00257162	14751.5	18046
TRGpnl2xsex2630	4.5.3.4	Amino acid metabolism.shikimate group amino acid biosynthesis.tryptophan biosynthesis.indole-3-glycerol phosphate synthase	mercator4v7.0: indole-3-glycerol phosphate synthase & prot-scriber: indole glycerol phosphate synthase & swissprot: Indole-3-glycerol phosphate synthase, chloroplastic OS=Arabidopsis thaliana & original description: none	-9.46981	4.30581361361569e-05	-8.08871	0.000751758	9890.5	14300
TRGpnl2xsex29105	4.5.3.4	Amino acid metabolism.shikimate group amino acid biosynthesis.tryptophan biosynthesis.indole-3-glycerol phosphate synthase	mercator4v7.0: indole-3-glycerol phosphate synthase & prot-scriber: indole glycerol phosphate synthase & swissprot: Indole-3-glycerol phosphate synthase, chloroplastic OS=Arabidopsis thaliana & original description: none	-10.791	2.74512389124727e-07	-9.63446	3.91991356836243e-06	5363	1755
TRGpnl4xsex57439	4.5.3.4	Amino acid metabolism.shikimate group amino acid biosynthesis.tryptophan biosynthesis.indole-3-glycerol phosphate synthase	mercator4v7.0: indole-3-glycerol phosphate synthase & prot-scriber: indole glycerol phosphate synthase & swissprot: Indole-3-glycerol phosphate synthase, chloroplastic OS=Arabidopsis thaliana & original description: none	9.03231	2.19883155490972e-07	8.83421	1.51080422989142e-05	5230	4227
TRGpnl4xapo66656	4.5.3.4	Amino acid metabolism.shikimate group amino acid biosynthesis.tryptophan biosynthesis.indole-3-glycerol phosphate synthase	mercator4v7.0: indole-3-glycerol phosphate synthase & prot-scriber: indole glycerol phosphate synthase & swissprot: Indole-3-glycerol phosphate synthase, chloroplastic OS=Arabidopsis thaliana & original description: none	-7.80794	5.64733455999363e-05	-7.86343	0.00222648	10252	17590.5
TRGpnl2xsex30670	4.6.1.1	Amino acid metabolism.amino acid degradation.arginine degradation.arginase	mercator4v7.0: arginase & prot-scriber: arginase 1 mitochondrial & swissprot: Arginase 1, mitochondrial OS=Oryza sativa subsp. japonica & original description: none	-8.80428	1.77952809114924e-09	-7.41466	0.000280056	3471	11583
TRGpnl4xsex60024	4.6.1.1	Amino acid metabolism.amino acid degradation.arginine degradation.arginase	mercator4v7.0: arginase & prot-scriber: arginase 1 mitochondrial & swissprot: Arginase 1, mitochondrial OS=Oryza sativa subsp. japonica & original description: none	8.47776	0.0247262	6.73834	9.68445082224668e-06	25210	3340
TRGpnl4xsex43566	4.6.1.2	Amino acid metabolism.amino acid degradation.arginine degradation.urea hydrolase *(URE)	mercator4v7.0: urea hydrolase *(URE) & prot-scriber: urease subunit alpha & swissprot: Urease OS=Oryza sativa subsp. japonica & original description: none	5.04773	0.0489018	5.74471	0.00272644	27956.5	18224
TRGpnl4xapo34555	4.6.1.3.1	Amino acid metabolism.amino acid degradation.arginine degradation.urease accessory protein activities.urease accessory protein *(UreD)	mercator4v7.0: urease accessory protein *(UreD) & prot-scriber: urease accessory protein d & swissprot: Urease accessory protein D OS=Oryza sativa subsp. japonica & original description: none	4.7363	0.0301433	3.52647	0.0434688	26023	27333
TRGpnl4xapo34557	4.6.1.3.1	Amino acid metabolism.amino acid degradation.arginine degradation.urease accessory protein activities.urease accessory protein *(UreD)	mercator4v7.0: urease accessory protein *(UreD) & prot-scriber: quality protein urease accessory d & swissprot: Urease accessory protein D OS=Oryza sativa subsp. japonica & original description: none	-5.26179	0.00124429	-4.11751	0.00232163	15876	17759.5
TRGpnl4xsex30195	4.6.1.3.2	Amino acid metabolism.amino acid degradation.arginine degradation.urease accessory protein activities.urease accessory protein *(UreF)	mercator4v7.0: urease accessory protein *(UreF) & prot-scriber: 4 hydroxyphenylpyruvate dioxygenase & swissprot: Urease accessory protein F OS=Oryza sativa subsp. japonica & original description: none	2.96156	0.0341289	3.80677	0.0467987	26541.5	27689
TRGpnl2xsex36808	4.6.1.3.3	Amino acid metabolism.amino acid degradation.arginine degradation.urease accessory protein activities.urease accessory protein *(UreG)	mercator4v7.0: urease accessory protein *(UreG) & prot-scriber: urease accessory protein ureg & swissprot: Urease accessory protein G OS=Oryza sativa subsp. indica & original description: none	-8.05964	0.00056211	-6.8018	0.000124893	14093	9370
TRGpnl4xsex11873	4.6.1.3.3	Amino acid metabolism.amino acid degradation.arginine degradation.urease accessory protein activities.urease accessory protein *(UreG)	mercator4v7.0: urease accessory protein *(UreG) & prot-scriber: urease accessory protein ureg & swissprot: Urease accessory protein G OS=Oryza sativa subsp. indica & original description: none	2.92291	0.0110038	4.09825	0.0350563	22110	26359
TRGpnl4xsex22810	4.6.1.4	Amino acid metabolism.amino acid degradation.arginine degradation.cyanase *(CYN)	mercator4v7.0: cyanase *(CYN) & prot-scriber: cyanate hydratase & swissprot: Cyanate hydratase OS=Zea mays & original description: none	2.67379	6.51470448483428e-11	2.38611	0.000261641	2676	11367
TRGpnl4xsex69626	4.6.2.1	Amino acid metabolism.amino acid degradation.gamma-aminobutyrate (GABA).gamma-aminobutyric acid pyruvate transaminase	mercator4v7.0: GABA pyruvate transaminase & prot-scriber: gamma aminobutyrate transaminase 1 mitochondrial & swissprot: Probable gamma-aminobutyrate transaminase 3, mitochondrial OS=Oryza sativa subsp. japonica & original description: none	8.37336	0.018422	6.60114	1.42218071876225e-05	24035	4119.5
TRGpnl4xsex52140	4.6.2.3.1	Amino acid metabolism.amino acid degradation.gamma-aminobutyrate (GABA).gamma-hydroxybutyrate formation.bifunctional gamma-hydroxybutyrate dehydrogenase and glyoxylate reductase	mercator4v7.0: bifunctional gamma-hydroxybutyrate dehydrogenase and glyoxylate reductase & prot-scriber: glyoxylate succinic semialdehyde reductase 2 & swissprot: Glyoxylate/succinic semialdehyde reductase 2, chloroplastic OS=Arabidopsis thaliana & original description: none	10.1603	0.000991438	8.38795	1.95422241744438e-06	15372	827
TRGpnl4xsex48232	4.6.3.3	Amino acid metabolism.amino acid degradation.proline degradation.regulatory protein *(DFR1)	mercator4v7.0: regulatory protein *(DFR1) involved in proline degradation & prot-scriber: gag domain containing protein & swissprot: no annotation & original description: none	8.67175	0.000312782	7.48779	1.88552039370508e-05	12921	4688.5
TRGpnl2xsex67951	4.6.4.2	Amino acid metabolism.amino acid degradation.lysine degradation.piperideine-6-carboxylate dehydrogenase	mercator4v7.0: piperideine-6-carboxylate dehydrogenase & prot-scriber: aldehyde dehydrogenase nad + & swissprot: Aldehyde dehydrogenase family 7 member A1 OS=Malus domestica & original description: none	-9.95646	4.70768814773334e-06	-9.0858	0.000148452	7425	9814
TRGpnl2xsex50177	4.6.4.3	Amino acid metabolism.amino acid degradation.lysine degradation.D-2-hydroxyglutarate synthase	mercator4v7.0: D-2-hydroxyglutarate synthas & prot-scriber: duf 1338 domain containing protein & swissprot: 2-oxoadipate dioxygenase/decarboxylase, chloroplastic/amyloplastic OS=Oryza sativa subsp. japonica & original description: none	-3.32065	0.000164561	-3.73606	0.0285999	11805	25527
TRGpnl4xapo19037	4.6.4.3	Amino acid metabolism.amino acid degradation.lysine degradation.D-2-hydroxyglutarate synthase	mercator4v7.0: D-2-hydroxyglutarate synthas & prot-scriber: duf 1338 domain containing protein & swissprot: 2-oxoadipate dioxygenase/decarboxylase, chloroplastic/amyloplastic OS=Oryza sativa subsp. japonica & original description: none	6.39904	1.0401625088168e-08	7.04113	0.000206157	3989	10710
TRGpnl4xsex59357	4.6.5.1	Amino acid metabolism.amino acid degradation.threonine degradation.threonine aldolase	mercator4v7.0: threonine aldolase & prot-scriber: beta elim lyase domain containing protein & swissprot: Low-specificity L-threonine aldolase 1 OS=Arabidopsis thaliana & original description: none	2.73802	0.00387023	2.66881	0.030234	18811	25756
TRGpnl4xsex59358	4.6.5.1	Amino acid metabolism.amino acid degradation.threonine degradation.threonine aldolase	mercator4v7.0: threonine aldolase & prot-scriber: beta elim lyase domain containing protein & swissprot: Low-specificity L-threonine aldolase 1 OS=Arabidopsis thaliana & original description: none	7.84946	5.73270581161793e-10	6.73357	1.3585273029708e-05	3142	4036
TRGpnl4xsex59375	4.6.5.1	Amino acid metabolism.amino acid degradation.threonine degradation.threonine aldolase	mercator4v7.0: threonine aldolase & prot-scriber: beta elim lyase domain containing protein & swissprot: Low-specificity L-threonine aldolase 1 OS=Arabidopsis thaliana & original description: none	7.05337	0.0133825	5.03902	0.00136766	22814.5	16059
TRGpnl4xsex59377	4.6.5.1	Amino acid metabolism.amino acid degradation.threonine degradation.threonine aldolase	mercator4v7.0: threonine aldolase & prot-scriber: beta elim lyase domain containing protein & swissprot: Probable low-specificity L-threonine aldolase 2 OS=Arabidopsis thaliana & original description: none	7.00106	0.000431296	6.12541	0.000137638	13556	9603.5
TRGpnl4xapo56517	4.6.5.1	Amino acid metabolism.amino acid degradation.threonine degradation.threonine aldolase	mercator4v7.0: threonine aldolase & prot-scriber: beta elim lyase domain containing protein & swissprot: Low-specificity L-threonine aldolase 1 OS=Arabidopsis thaliana & original description: none	-4.51429	0.0117335	-4.24388	0.0145457	22323	23318
TRGpnl4xapo56520	4.6.5.1	Amino acid metabolism.amino acid degradation.threonine degradation.threonine aldolase	mercator4v7.0: threonine aldolase & prot-scriber: beta elim lyase domain containing protein & swissprot: Low-specificity L-threonine aldolase 1 OS=Arabidopsis thaliana & original description: none	-3.10972	1.38345742924126e-06	-3.39264	0.00640374	6407	20853
TRGpnl2xsex43942	4.6.5.2	Amino acid metabolism.amino acid degradation.threonine degradation.threonine dehydratase	mercator4v7.0: threonine dehydratase & prot-scriber: l threonine dehydratase biosynthetic & swissprot: Threonine dehydratase 1 biosynthetic, chloroplastic OS=Solanum lycopersicum & original description: none	-8.9088	7.29406935838132e-09	-7.5516	0.000293596	3882	11708.5
TRGpnl4xsex63746	4.6.6.1	Amino acid metabolism.amino acid degradation.cysteine degradation.mercaptopyruvate sulfurtransferase *(MST1/2)	mercator4v7.0: mercaptopyruvate sulfurtransferase *(MST1/2) & prot-scriber: thiosulfate 3 sulfurtransferase 1 & swissprot: Thiosulfate/3-mercaptopyruvate sulfurtransferase 1, mitochondrial OS=Arabidopsis thaliana & original description: none	4.88058	2.53734399169142e-08	4.7703	5.76830434566513e-05	4292	7419
TRGpnl4xapo63148	4.6.6.1	Amino acid metabolism.amino acid degradation.cysteine degradation.mercaptopyruvate sulfurtransferase *(MST1/2)	mercator4v7.0: mercaptopyruvate sulfurtransferase *(MST1/2) & prot-scriber: thiosulfate 3 sulfurtransferase 1 & swissprot: Thiosulfate/3-mercaptopyruvate sulfurtransferase 1, mitochondrial OS=Arabidopsis thaliana & original description: none	-4.34676	2.22904439560878e-05	-7.32005	0.0119131	9131	22701
TRGpnl4xsex54690	4.6.6.3	Amino acid metabolism.amino acid degradation.cysteine degradation.cysteine desulfhydrase *(LCD)	mercator4v7.0: cysteine desulfhydrase *(LCD) & prot-scriber: aminotran 5 domain containing protein & swissprot: Putative L-cysteine desulfhydrase 1 OS=Oryza sativa subsp. japonica & original description: none	6.50657	0.0101193	7.00032	0.000274977	21810	11528
TRGpnl4xsex61435	4.6.7.2.1.1	Amino acid metabolism.amino acid degradation.branched-chain amino acids.branched-chain alpha-keto acid dehydrogenase complex.E1 2-oxoisovalerate dehydrogenase subcomplex.subunit alpha	mercator4v7.0: subunit alpha of E1 subcomplex of 2-oxoisovalerate dehydrogenase complex & prot-scriber: 2 oxoisovalerate dehydrogenase e1 component alpha subunit & swissprot: 2-oxoisovalerate dehydrogenase subunit alpha 2, mitochondrial OS=Arabidopsis thaliana & original description: none	10.6053	0.00198437	8.79882	2.04828596057842e-06	16988	892
TRGpnl4xsex41697	4.6.7.2.1.2	Amino acid metabolism.amino acid degradation.branched-chain amino acids.branched-chain alpha-keto acid dehydrogenase complex.E1 2-oxoisovalerate dehydrogenase subcomplex.subunit beta	mercator4v7.0: subunit beta of E1 subcomplex of 2-oxoisovalerate dehydrogenase complex & prot-scriber: 2 oxoisovalerate dehydrogenase subunit beta 1 mitochondrial & swissprot: 2-oxoisovalerate dehydrogenase subunit beta 1, mitochondrial OS=Arabidopsis thaliana & original description: none	11.6213	9.08377061789046e-19	9.87645	1.2631671453507e-06	710	300.5
TRGpnl4xsex52792	4.6.7.2.2	Amino acid metabolism.amino acid degradation.branched-chain amino acids.branched-chain alpha-keto acid dehydrogenase complex.E2 lipoamide acyltransferase component *(LTA1)	mercator4v7.0: E2 lipoamide acyltransferase component of branched-chain alpha-keto acid dehydrogenase complex & prot-scriber: dihydrolipoyllysine residue acetyltransferase component of pyruvate dehydrogenase complex & swissprot: Lipoamide acyltransferase component of branched-chain alpha-keto acid dehydrogenase complex, mitochondrial OS=Arabidopsis thaliana & original description: none	3.73355	0.0019424	4.7879	0.00831529	16937	21664
TRGpnl2xsex6998	4.6.7.2.3	Amino acid metabolism.amino acid degradation.branched-chain amino acids.branched-chain alpha-keto acid dehydrogenase complex.E3 dihydrolipoamide dehydrogenase component	mercator4v7.0: dihydrolipoamide dehydrogenase component of branched-chain alpha-keto acid dehydrogenase complex & prot-scriber: dihydrolipoyl dehydrogenase 1 & swissprot: Dihydrolipoyl dehydrogenase 1, mitochondrial OS=Arabidopsis thaliana & original description: none	-11.4164	1.91345740786377e-10	-10.239	3.60041697316493e-06	2913	1652
TRGpnl4xsex24248	4.6.7.4	Amino acid metabolism.amino acid degradation.branched-chain amino acids.3-hydroxyisobutyryl-CoA hydrolase *(CHY)	mercator4v7.0: 3-hydroxyisobutyryl-CoA hydrolase *(CHY) & prot-scriber: 3 hydroxyisobutyryl coa hydrolase protein 1 mitochondrial & swissprot: 3-hydroxyisobutyryl-CoA hydrolase 1 OS=Arabidopsis thaliana & original description: none	3.11259	0.0466512	3.99855	0.0428327	27779	27270
TRGpnl2xsex55140	4.6.7.5.1.1	Amino acid metabolism.amino acid degradation.branched-chain amino acids.leucine degradation.methylcrotonoyl-CoA carboxylase heterodimer.subunit alpha	mercator4v7.0: subunit alpha of methylcrotonoyl-CoA carboxylase complex & prot-scriber: methylcrotonoyl coa carboxylase subunit alpha mitochondrial protein & swissprot: Methylcrotonoyl-CoA carboxylase subunit alpha, mitochondrial OS=Oryza sativa subsp. japonica & original description: none	-6.12471	1.23514397974053e-05	-7.18491	0.000422132	8445	12733
TRGpnl2xsex55141	4.6.7.5.1.1	Amino acid metabolism.amino acid degradation.branched-chain amino acids.leucine degradation.methylcrotonoyl-CoA carboxylase heterodimer.subunit alpha	mercator4v7.0: subunit alpha of methylcrotonoyl-CoA carboxylase complex & prot-scriber: methylcrotonoyl coa carboxylase subunit alpha mitochondrial protein & swissprot: Methylcrotonoyl-CoA carboxylase subunit alpha, mitochondrial OS=Oryza sativa subsp. japonica & original description: none	-5.49159	0.00266856	-4.32449	0.00171288	17798	16786
TRGpnl4xsex63772	4.6.7.5.1.1	Amino acid metabolism.amino acid degradation.branched-chain amino acids.leucine degradation.methylcrotonoyl-CoA carboxylase heterodimer.subunit alpha	mercator4v7.0: subunit alpha of methylcrotonoyl-CoA carboxylase complex & prot-scriber: methylcrotonoyl coa carboxylase subunit alpha mitochondrial protein & swissprot: Methylcrotonoyl-CoA carboxylase subunit alpha, mitochondrial OS=Oryza sativa subsp. japonica & original description: none	9.00237	0.00215571	7.21581	6.6686385105567e-06	17215	2634.5
TRGpnl2xsex18393	4.6.7.5.2	Amino acid metabolism.amino acid degradation.branched-chain amino acids.leucine degradation.hydroxymethylglutaryl-CoA lyase	mercator4v7.0: hydroxymethylglutaryl-CoA lyase & prot-scriber: 3 hydroxy methylglutarate coa lyase & swissprot: Hydroxymethylglutaryl-CoA lyase, mitochondrial OS=Arabidopsis thaliana & original description: none	-3.00115	1.32214890166099e-06	-3.31335	0.00846462	6369	21716
TRGpnl4xsex48508	4.6.7.5.2	Amino acid metabolism.amino acid degradation.branched-chain amino acids.leucine degradation.hydroxymethylglutaryl-CoA lyase	mercator4v7.0: hydroxymethylglutaryl-CoA lyase & prot-scriber: 3 hydroxy methylglutarate coa lyase & swissprot: Hydroxymethylglutaryl-CoA lyase, mitochondrial OS=Arabidopsis thaliana & original description: none	8.22358	6.54246480852098e-17	7.79311	2.71151953457444e-05	990	5580
TRGpnl4xapo63680	4.6.7.5.2	Amino acid metabolism.amino acid degradation.branched-chain amino acids.leucine degradation.hydroxymethylglutaryl-CoA lyase	mercator4v7.0: hydroxymethylglutaryl-CoA lyase & prot-scriber: hydroxymethylglutaryl coa lyase & swissprot: Hydroxymethylglutaryl-CoA lyase, mitochondrial OS=Arabidopsis thaliana & original description: none	3.2152	7.07488523644836e-05	3.02866	0.00143437	10557	16220
TRGpnl2xsex60228	4.6.7.5.3	Amino acid metabolism.amino acid degradation.branched-chain amino acids.leucine degradation.methylglutaconyl-CoA hydratase	mercator4v7.0: methylglutaconyl-CoA hydratase & prot-scriber: enoyl coa hydratase domain containing protein 2 mitochondrial & swissprot: Probable enoyl-CoA hydratase 2, mitochondrial OS=Arabidopsis thaliana & original description: none	-10.7447	7.95811223933087e-13	-9.41926	6.97909850208064e-05	1969	7908.5
TRGpnl4xsex32959	4.6.7.5.3	Amino acid metabolism.amino acid degradation.branched-chain amino acids.leucine degradation.methylglutaconyl-CoA hydratase	mercator4v7.0: methylglutaconyl-CoA hydratase & prot-scriber: enoyl coa hydratase protein 2 mitochondrial & swissprot: Probable enoyl-CoA hydratase 2, mitochondrial OS=Arabidopsis thaliana & original description: none	7.62251	0.0463224	5.90595	3.34221234635318e-05	27751	6122
TRGpnl4xsex32988	4.6.7.5.3	Amino acid metabolism.amino acid degradation.branched-chain amino acids.leucine degradation.methylglutaconyl-CoA hydratase	mercator4v7.0: methylglutaconyl-CoA hydratase & prot-scriber: enoyl coa hydratase domain containing protein 2 mitochondrial & swissprot: Probable enoyl-CoA hydratase 2, mitochondrial OS=Arabidopsis thaliana & original description: none	11.5961	6.04588056022715e-10	9.85895	1.1765527220731e-06	3158	113.5
TRGpnl2xsex48554	4.6.7.8.1.1	Amino acid metabolism.amino acid degradation.branched-chain amino acids.acyl-CoA dehydrogenase oxidation.ETF electron transfer flavoprotein heterodimer.subunit alpha	mercator4v7.0: subunit alpha of ETF electron transfer flavoprotein complex & prot-scriber: quality protein electron transfer flavoprotein subunit alpha & swissprot: Electron transfer flavoprotein subunit alpha, mitochondrial OS=Oryza sativa subsp. indica & original description: none	-4.3002	0.000768218	-4.34931	0.0166286	14803.5	23742
TRGpnl2xsex48555	4.6.7.8.1.1	Amino acid metabolism.amino acid degradation.branched-chain amino acids.acyl-CoA dehydrogenase oxidation.ETF electron transfer flavoprotein heterodimer.subunit alpha	mercator4v7.0: subunit alpha of ETF electron transfer flavoprotein complex & prot-scriber: quality protein electron transfer flavoprotein subunit alpha & swissprot: Electron transfer flavoprotein subunit alpha, mitochondrial OS=Oryza sativa subsp. indica & original description: none	-4.55827	2.78909558225742e-07	-5.15506	0.00446187	5371	19768
TRGpnl4xsex21662	4.6.7.8.1.1	Amino acid metabolism.amino acid degradation.branched-chain amino acids.acyl-CoA dehydrogenase oxidation.ETF electron transfer flavoprotein heterodimer.subunit alpha	mercator4v7.0: subunit alpha of ETF electron transfer flavoprotein complex & prot-scriber: quality protein electron transfer flavoprotein subunit alpha & swissprot: Electron transfer flavoprotein subunit alpha, mitochondrial OS=Oryza sativa subsp. indica & original description: none	4.4209	0.00808697	4.69363	0.0163937	21094	23701
TRGpnl4xsex58176	4.6.7.8.1.2	Amino acid metabolism.amino acid degradation.branched-chain amino acids.acyl-CoA dehydrogenase oxidation.ETF electron transfer flavoprotein heterodimer.subunit beta	mercator4v7.0: subunit beta of ETF electron transfer flavoprotein complex & prot-scriber: electron transfer flavoprotein beta subunit & swissprot: no annotation & original description: none	3.65813	0.00396067	3.96478	0.0383919	18888	26749
TRGpnl4xsex58191	4.6.7.8.1.2	Amino acid metabolism.amino acid degradation.branched-chain amino acids.acyl-CoA dehydrogenase oxidation.ETF electron transfer flavoprotein heterodimer.subunit beta	mercator4v7.0: subunit beta of ETF electron transfer flavoprotein complex & prot-scriber: electron transfer flavoprotein beta subunit & swissprot: Electron transfer flavoprotein subunit beta, mitochondrial OS=Oryza sativa subsp. indica & original description: none	8.98877	0.0254998	7.17491	9.33327690304485e-06	25329	3290.5
TRGpnl4xsex18551	4.6.7.8.2	Amino acid metabolism.amino acid degradation.branched-chain amino acids.acyl-CoA dehydrogenase oxidation.electron transfer flavoprotein-ubiquinone oxidoreductase *(ETF-QO)	mercator4v7.0: electron transfer flavoprotein-ubiquinone oxidoreductase *(ETF-QO) & prot-scriber: electron transfer flavoprotein ubiquinone oxidoreductase mitochondrial & swissprot: Electron transfer flavoprotein-ubiquinone oxidoreductase, mitochondrial OS=Oryza sativa subsp. japonica & original description: none	7.89653	0.00848623	5.91901	0.000189716	21242	10457
TRGpnl2xsex15947	4.6.8.1	Amino acid metabolism.amino acid degradation.aromatic amino acids.aromatic-amino-acid aminotransferase	mercator4v7.0: aromatic-amino-acid aminotransferase & prot-scriber: baccr histidinol phosphate aminotransferase & swissprot: Aromatic aminotransferase ISS1 OS=Arabidopsis thaliana & original description: none	-2.11572	0.00567099	-2.47013	0.00165973	19982.5	16685.5
TRGpnl4xapo49298	4.6.8.1	Amino acid metabolism.amino acid degradation.aromatic amino acids.aromatic-amino-acid aminotransferase	mercator4v7.0: aromatic-amino-acid aminotransferase & prot-scriber: baccr histidinol phosphate aminotransferase & swissprot: Aromatic aminotransferase ISS1 OS=Arabidopsis thaliana & original description: none	4.62746	7.98234658876907e-05	5.84937	0.0179292	10714	23978
TRGpnl2xsex69769	4.6.8.3	Amino acid metabolism.amino acid degradation.aromatic amino acids.aromatic amino acid decarboxylase	mercator4v7.0: aromatic amino acid decarboxylase & prot-scriber: quality protein tyrosine dopa decarboxylase & swissprot: Tryptophan decarboxylase 2 OS=Oryza sativa subsp. japonica & original description: none	-8.07648	1.37709716658143e-06	-6.78271	0.000111146	6397	9083
TRGpnl2xsex69770	4.6.8.3	Amino acid metabolism.amino acid degradation.aromatic amino acids.aromatic amino acid decarboxylase	mercator4v7.0: aromatic amino acid decarboxylase & prot-scriber: quality protein tyrosine dopa decarboxylase & swissprot: Tryptophan decarboxylase 2 OS=Oryza sativa subsp. japonica & original description: none	-3.41631	0.00152927	-3.52962	0.0336882	16355	26215
TRGpnl4xsex37699	4.6.8.3	Amino acid metabolism.amino acid degradation.aromatic amino acids.aromatic amino acid decarboxylase	mercator4v7.0: aromatic amino acid decarboxylase & prot-scriber: quality protein tyrosine dopa decarboxylase & swissprot: Tryptophan decarboxylase 2 OS=Oryza sativa subsp. japonica & original description: none	8.62511	0.0126145	6.81099	2.96432027018231e-05	22581	5805
TRGpnl4xapo37236	4.6.8.3	Amino acid metabolism.amino acid degradation.aromatic amino acids.aromatic amino acid decarboxylase	mercator4v7.0: aromatic amino acid decarboxylase & prot-scriber: quality protein tyrosine dopa decarboxylase & swissprot: Tryptophan decarboxylase 2 OS=Oryza sativa subsp. japonica & original description: none	-4.88562	1.22238203343283e-11	-5.53456	0.00179967	2358	16939.5
TRGpnl2xsex19118	4.6.8.4.1	Amino acid metabolism.amino acid degradation.aromatic amino acids.tyrosine degradation.tyrosine aminotransferase *(TAT)	mercator4v7.0: tyrosine aminotransferase *(TAT) & prot-scriber: aminotran 1 2 domain containing protein & swissprot: Nicotianamine aminotransferase 1 OS=Oryza sativa subsp. japonica & original description: none	-6.77417	4.89626020473038e-05	-6.40514	0.0187976	10062	24146
TRGpnl4xsex62703	4.6.8.4.1	Amino acid metabolism.amino acid degradation.aromatic amino acids.tyrosine degradation.tyrosine aminotransferase *(TAT)	mercator4v7.0: tyrosine aminotransferase *(TAT) & prot-scriber: aminotran 1 2 domain containing protein & swissprot: Nicotianamine aminotransferase 1 OS=Oryza sativa subsp. japonica & original description: none	7.77717	5.79178444669617e-14	6.42493	7.10086020072255e-05	1602	7948
TRGpnl4xsex11199	4.6.8.4.2	Amino acid metabolism.amino acid degradation.aromatic amino acids.tyrosine degradation.homogentisate dioxygenase *(HGO)	mercator4v7.0: homogentisate dioxygenase *(HGO) & prot-scriber: homogentisate 1 2 dioxygenase & swissprot: Homogentisate 1,2-dioxygenase OS=Oryza sativa subsp. japonica & original description: none	6.31515	0.00456073	4.43414	0.00284014	19329.5	18368.5
TRGpnl2xsex18061	4.6.8.4.3	Amino acid metabolism.amino acid degradation.aromatic amino acids.tyrosine degradation.maleylacetoacetate isomerase *(MAAI)	mercator4v7.0: maleylacetoacetate isomerase *(MAAI) & prot-scriber: glutathione s transferase & swissprot: Glutathione S-transferase zeta class OS=Euphorbia esula & original description: none	-7.5055	0.00155365	-6.2624	9.18158520251983e-05	16408	8557
TRGpnl2xsex54486	4.6.8.4.3	Amino acid metabolism.amino acid degradation.aromatic amino acids.tyrosine degradation.maleylacetoacetate isomerase *(MAAI)	mercator4v7.0: maleylacetoacetate isomerase *(MAAI) & prot-scriber: glutathione s transferase & swissprot: Glutathione S-transferase OS=Triticum aestivum & original description: none	-9.93892	5.58937540493949e-06	-8.60401	5.75333986293884e-05	7581	7411
TRGpnl2xsex54487	4.6.8.4.3	Amino acid metabolism.amino acid degradation.aromatic amino acids.tyrosine degradation.maleylacetoacetate isomerase *(MAAI)	mercator4v7.0: maleylacetoacetate isomerase *(MAAI) & prot-scriber: glutathione s transferase & swissprot: Glutathione S-transferase OS=Triticum aestivum & original description: none	-6.50694	0.022377	-4.66258	0.0444599	24812.5	27432
TRGpnl2xsex64754	4.6.8.4.3	Amino acid metabolism.amino acid degradation.aromatic amino acids.tyrosine degradation.maleylacetoacetate isomerase *(MAAI)	mercator4v7.0: maleylacetoacetate isomerase *(MAAI) & prot-scriber: glutathione s transferase & swissprot: Glutathione S-transferase 1 OS=Dianthus caryophyllus & original description: none	-7.81703	1.30726307731506e-06	-6.45993	0.00023109	6360	11016
TRGpnl4xsex61750	4.6.8.4.3	Amino acid metabolism.amino acid degradation.aromatic amino acids.tyrosine degradation.maleylacetoacetate isomerase *(MAAI)	mercator4v7.0: maleylacetoacetate isomerase *(MAAI) & prot-scriber: glutathione s transferase & swissprot: Glutathione S-transferase OS=Triticum aestivum & original description: none	4.47677	1.1155911318432e-06	5.07515	0.00394476	6245	19392
TRGpnl4xsex61751	4.6.8.4.3	Amino acid metabolism.amino acid degradation.aromatic amino acids.tyrosine degradation.maleylacetoacetate isomerase *(MAAI)	mercator4v7.0: maleylacetoacetate isomerase *(MAAI) & prot-scriber: glutathione s transferase & swissprot: Glutathione S-transferase OS=Triticum aestivum & original description: none	10.216	0.000302439	8.47647	1.79148883593346e-06	12856.5	710.5
TRGpnl4xsex61760	4.6.8.4.3	Amino acid metabolism.amino acid degradation.aromatic amino acids.tyrosine degradation.maleylacetoacetate isomerase *(MAAI)	mercator4v7.0: maleylacetoacetate isomerase *(MAAI) & prot-scriber: glutathione s transferase & swissprot: Glutathione S-transferase OS=Triticum aestivum & original description: none	10.8778	3.25092945868661e-05	9.13185	1.1765527220731e-06	9582	113.5
TRGpnl4xapo64944	4.6.8.4.3	Amino acid metabolism.amino acid degradation.aromatic amino acids.tyrosine degradation.maleylacetoacetate isomerase *(MAAI)	mercator4v7.0: maleylacetoacetate isomerase *(MAAI) & prot-scriber: glutathione s transferase & swissprot: Glutathione S-transferase OS=Triticum aestivum & original description: none	3.17061	0.0355152	4.97989	0.0213311	26692	24550
TRGpnl4xapo64946	4.6.8.4.3	Amino acid metabolism.amino acid degradation.aromatic amino acids.tyrosine degradation.maleylacetoacetate isomerase *(MAAI)	mercator4v7.0: maleylacetoacetate isomerase *(MAAI) & prot-scriber: glutathione s transferase & swissprot: Glutathione S-transferase OS=Triticum aestivum & original description: none	3.51083	0.00432301	4.84734	0.0128092	19142.5	22930.5
TRGpnl2xsex60766	4.6.8.4.4	Amino acid metabolism.amino acid degradation.aromatic amino acids.tyrosine degradation.fumarylacetoacetate hydrolase *(FAH)	mercator4v7.0: fumarylacetoacetate hydrolase *(FAH) & prot-scriber: fumarylacetoacetase & swissprot: Fumarylacetoacetase OS=Oryza sativa subsp. japonica & original description: none	-2.20687	1.4073774517938e-06	-2.51696	0.000949697	6420	14973
TRGpnl2xsex35561	4.7.1	Amino acid metabolism.amino acid racemization.PLP-dependent serine racemase *(SR)	mercator4v7.0: PLP-dependent serine racemase *(SR) & prot-scriber: sp tdcb l threonine dehydratase catabolic tdcb & swissprot: Serine racemase OS=Oryza sativa subsp. indica & original description: none	-8.33182	2.85302426081545e-06	-7.07651	7.28135469852669e-05	6982.5	8003
TRGpnl4xsex59875	4.7.1	Amino acid metabolism.amino acid racemization.PLP-dependent serine racemase *(SR)	mercator4v7.0: PLP-dependent serine racemase *(SR) & prot-scriber: sp tdcb l threonine dehydratase catabolic tdcb & swissprot: Serine racemase OS=Oryza sativa subsp. indica & original description: none	7.67284	0.0241463	5.62336	0.000329717	25122.5	12043
TRGpnl4xsex59876	4.7.1	Amino acid metabolism.amino acid racemization.PLP-dependent serine racemase *(SR)	mercator4v7.0: PLP-dependent serine racemase *(SR) & prot-scriber: sp tdcb l threonine dehydratase catabolic tdcb & swissprot: Serine racemase OS=Oryza sativa subsp. indica & original description: none	9.11351	0.0020749	7.3453	7.59257027943858e-06	17107.5	2885
TRGpnl2xsex15627	4.7.2	Amino acid metabolism.amino acid racemization.PLP-independent amino acid racemase *(DAAR1/2)	mercator4v7.0: PLP-independent amino acid racemase *(DAAR1/2) & prot-scriber: phenazine biosynthesis domain containing protein & swissprot: no annotation & original description: none	-7.0476	1.6017447370426e-06	-5.78493	0.000189201	6524	10449.5
TRGpnl4xsex28719	4.7.2	Amino acid metabolism.amino acid racemization.PLP-independent amino acid racemase *(DAAR1/2)	mercator4v7.0: PLP-independent amino acid racemase *(DAAR1/2) & prot-scriber: phenazine biosynthesis phzc phzf protein & swissprot: no annotation & original description: none	5.86837	0.0427581	4.80503	0.00422172	27425	19599.5
TRGpnl4xsex28745	4.7.2	Amino acid metabolism.amino acid racemization.PLP-independent amino acid racemase *(DAAR1/2)	mercator4v7.0: PLP-independent amino acid racemase *(DAAR1/2) & prot-scriber: phenazine biosynthesis phzc phzf protein & swissprot: no annotation & original description: none	6.86832	0.0413115	5.00487	0.000631018	27275	13809.5
TRGpnl4xsex50339	4.7.2	Amino acid metabolism.amino acid racemization.PLP-independent amino acid racemase *(DAAR1/2)	mercator4v7.0: PLP-independent amino acid racemase *(DAAR1/2) & prot-scriber: phenazine biosynthesis domain containing protein & swissprot: no annotation & original description: none	7.28451	0.00504519	5.55588	8.37652406473351e-05	19621	8340
TRGpnl4xsex50342	4.7.2	Amino acid metabolism.amino acid racemization.PLP-independent amino acid racemase *(DAAR1/2)	mercator4v7.0: PLP-independent amino acid racemase *(DAAR1/2) & prot-scriber: phenazine biosynthesis protein & swissprot: no annotation & original description: none	4.69312	0.0325745	3.85702	0.0237157	26354	24888
TRGpnl4xsex57429	4.8.1.1.2	Amino acid metabolism.polyamine metabolism.putrescine biosynthesis.arginine decarboxylation pathway.agmatine iminohydrolase *(AIH)	mercator4v7.0: agmatine iminohydrolase *(AIH) & prot-scriber: agmatine deiminase & swissprot: Agmatine deiminase OS=Medicago truncatula & original description: none	8.04274	3.62356991387039e-09	7.77732	1.22096756098314e-05	3652.5	3816
TRGpnl2xsex59139	4.8.2.1	Amino acid metabolism.polyamine metabolism.spermidine biosynthesis.S-adenosyl methionine decarboxylase *(SAMDC)	mercator4v7.0: S-adenosyl methionine decarboxylase *(SAMDC) & prot-scriber: adenosylmethionine decarboxylase & swissprot: S-adenosylmethionine decarboxylase proenzyme OS=Oryza sativa subsp. japonica & original description: none	-8.97411	1.43467652466553e-12	-9.20652	3.86929986423216e-05	2049	6463
TRGpnl4xsex32790	4.8.2.1	Amino acid metabolism.polyamine metabolism.spermidine biosynthesis.S-adenosyl methionine decarboxylase *(SAMDC)	mercator4v7.0: S-adenosyl methionine decarboxylase *(SAMDC) & prot-scriber: adenosylmethionine decarboxylase & swissprot: S-adenosylmethionine decarboxylase proenzyme OS=Oryza sativa subsp. japonica & original description: none	10.2781	1.17027557920302e-62	9.89182	4.08934762260773e-06	6	1822.5
TRGpnl4xsex32791	4.8.2.1	Amino acid metabolism.polyamine metabolism.spermidine biosynthesis.S-adenosyl methionine decarboxylase *(SAMDC)	mercator4v7.0: S-adenosyl methionine decarboxylase *(SAMDC) & prot-scriber: quality protein s adenosylmethionine decarboxylase proenzyme & swissprot: S-adenosylmethionine decarboxylase proenzyme OS=Zea mays & original description: none	11.9662	6.77404820871234e-34	11.7273	0.000419006	99	12710.5
TRGpnl4xsex44050	4.8.2.1	Amino acid metabolism.polyamine metabolism.spermidine biosynthesis.S-adenosyl methionine decarboxylase *(SAMDC)	mercator4v7.0: S-adenosyl methionine decarboxylase *(SAMDC) & prot-scriber: quality protein s adenosylmethionine decarboxylase proenzyme & swissprot: S-adenosylmethionine decarboxylase proenzyme OS=Zea mays & original description: none	9.45145	1.07243197313043e-32	9.31316	8.94486527926862e-06	109	3224
TRGpnl4xsex59541	4.8.2.1	Amino acid metabolism.polyamine metabolism.spermidine biosynthesis.S-adenosyl methionine decarboxylase *(SAMDC)	mercator4v7.0: S-adenosyl methionine decarboxylase *(SAMDC) & prot-scriber: adenosylmethionine decarboxylase & swissprot: S-adenosylmethionine decarboxylase proenzyme OS=Zea mays & original description: none	4.35848	0.0462844	6.52329	0.00274096	27748	18243.5
TRGpnl4xapo30199	4.8.2.1	Amino acid metabolism.polyamine metabolism.spermidine biosynthesis.S-adenosyl methionine decarboxylase *(SAMDC)	mercator4v7.0: S-adenosyl methionine decarboxylase *(SAMDC) & prot-scriber: adenosylmethionine decarboxylase & swissprot: S-adenosylmethionine decarboxylase proenzyme OS=Oryza sativa subsp. japonica & original description: none	4.76377	6.45011497642455e-62	4.46537	1.00737568479674e-05	7	3416
TRGpnl4xapo44006	4.8.2.1	Amino acid metabolism.polyamine metabolism.spermidine biosynthesis.S-adenosyl methionine decarboxylase *(SAMDC)	mercator4v7.0: S-adenosyl methionine decarboxylase *(SAMDC) & prot-scriber: adenosylmethionine decarboxylase & swissprot: S-adenosylmethionine decarboxylase proenzyme OS=Zea mays & original description: none	8.51213	0.0197889	10.2683	0.000119274	24313	9235
TRGpnl4xsex38461	4.8.2.2	Amino acid metabolism.polyamine metabolism.spermidine biosynthesis.spermidine synthase *(SPDS1/2)	mercator4v7.0: spermidine synthase *(SPDS1/2) & prot-scriber: spermidine synthase & swissprot: Spermidine synthase 1 OS=Oryza sativa subsp. japonica & original description: none	4.82604	3.76568719170652e-05	6.11074	0.00742662	9736	21308
TRGpnl4xsex9368	4.8.2.3	Amino acid metabolism.polyamine metabolism.spermidine biosynthesis.spermine synthase *(SPMS)	mercator4v7.0: spermine synthase *(SPMS) & prot-scriber: spermidine synthase & swissprot: Spermine synthase OS=Arabidopsis thaliana & original description: none	10.8211	3.08455271988642e-08	9.27608	3.43187427988768e-06	4360	1597.5
TRGpnl4xsex27942	4.8.3.1	Amino acid metabolism.polyamine metabolism.cadaverine biosynthesis.lysine decarboxylase	mercator4v7.0: lysine decarboxylase & prot-scriber: okr dc 1 domain containing protein & swissprot: no annotation & original description: none	5.18047	0.000819362	4.85234	0.00169625	14953	16755.5
TRGpnl4xapo68741	4.8.5.1	Amino acid metabolism.polyamine metabolism.polyamine transport.polyamine transporter *(PUT)	mercator4v7.0: polyamine transporter *(PUT) & prot-scriber: amino acid polyamine transporter & swissprot: Probable polyamine transporter At1g31830 OS=Arabidopsis thaliana & original description: none	6.61836	1.09389595522871e-06	6.1545	0.000127135	6230	9399
TRGpnl4xapo24421	4.8.6.1	Amino acid metabolism.polyamine metabolism.polyamine degradation.copper-containing amine oxidase *(CuAO)	mercator4v7.0: copper-containing amine oxidase *(CuAO) & prot-scriber: amine oxidase & swissprot: Amine oxidase [copper-containing] gamma 1 OS=Arabidopsis thaliana & original description: none	7.30151	0.00123499	6.12655	0.000128495	15857	9435
TRGpnl4xapo24422	4.8.6.1	Amino acid metabolism.polyamine metabolism.polyamine degradation.copper-containing amine oxidase *(CuAO)	mercator4v7.0: copper-containing amine oxidase *(CuAO) & prot-scriber: amine oxidase & swissprot: Amine oxidase [copper-containing] gamma 1 OS=Arabidopsis thaliana & original description: none	4.10321	0.0038441	5.43873	0.00392969	18796	19379
TRGpnl2xsex31749	4.8.6.2.2	Amino acid metabolism.polyamine metabolism.polyamine degradation.FAD-dependent polyamine oxidase activities.peroxisomal polyamine oxidase *(PAO2/3/4)	mercator4v7.0: peroxisomal polyamine oxidase *(PAO2/3/4) & prot-scriber: amino oxidase domain containing protein & swissprot: Polyamine oxidase 4 OS=Oryza sativa subsp. japonica & original description: none	-5.89861	2.8602387986761e-09	-6.34806	0.015149	3585	23447
TRGpnl4xapo57266	4.8.6.2.2	Amino acid metabolism.polyamine metabolism.polyamine degradation.FAD-dependent polyamine oxidase activities.peroxisomal polyamine oxidase *(PAO2/3/4)	mercator4v7.0: peroxisomal polyamine oxidase *(PAO2/3/4) & prot-scriber: amino oxidase domain containing protein & swissprot: Polyamine oxidase 3 OS=Oryza sativa subsp. japonica & original description: none	2.59737	0.00666203	2.93973	0.0335182	20489	26187
TRGpnl4xapo57269	4.8.6.2.2	Amino acid metabolism.polyamine metabolism.polyamine degradation.FAD-dependent polyamine oxidase activities.peroxisomal polyamine oxidase *(PAO2/3/4)	mercator4v7.0: peroxisomal polyamine oxidase *(PAO2/3/4) & prot-scriber: amino oxidase domain containing protein & swissprot: Polyamine oxidase 3 OS=Oryza sativa subsp. japonica & original description: none	11.3294	5.28745032730007e-09	9.56026	2.36984655580473e-06	3774	1062
TRGpnl4xapo59681	4.8.6.2.2	Amino acid metabolism.polyamine metabolism.polyamine degradation.FAD-dependent polyamine oxidase activities.peroxisomal polyamine oxidase *(PAO2/3/4)	mercator4v7.0: peroxisomal polyamine oxidase *(PAO2/3/4) & prot-scriber: amino oxidase domain containing protein & swissprot: Polyamine oxidase 4 OS=Oryza sativa subsp. japonica & original description: none	9.34497	6.30903913332853e-22	8.99858	0.0157136	422	23572

## Sheet: Carbohydrate metabolism
Carbohydrate metabolism transcripts differentially expressed in 4x vs 2x Paspalum notatum genotypes, as classified with Mapman (version 3.6.0RC1)
gene_id	BinCode	BinName	description	log2FoldChange	padj	logFC	adj.P.Val	deseq_rank	limma_rank
TRGpnl4xsex45746	3.1.1.1	Carbohydrate metabolism.sucrose metabolism.triose-phosphate translocation.triose phosphate:phosphate translocator	mercator4v7.0: triose phosphate:phosphate translocator & prot-scriber: triose phosphate translocator tpt chloroplastic & swissprot: Triose phosphate/phosphate translocator, chloroplastic OS=Zea mays & original description: none	2.20703	0.0103685	1.88436	0.0470348	21902	27717
TRGpnl4xsex45597	3.1.2.1	Carbohydrate metabolism.sucrose metabolism.biosynthesis.cytosolic triose-phosphate isomerase	mercator4v7.0: cytosolic triose-phosphate isomerase & prot-scriber: triosephosphate isomerase cytosolic & swissprot: Triosephosphate isomerase, cytosolic OS=Coptis japonica & original description: none	2.12836	0.00490361	1.83751	0.0151986	19530	23455.5
TRGpnl4xsex5551	3.1.2.2	Carbohydrate metabolism.sucrose metabolism.biosynthesis.cytosolic fructose-bisphosphate aldolase	mercator4v7.0: cytosolic fructose-bisphosphate aldolase & prot-scriber: fructose bisphosphate aldolase 1 & swissprot: Fructose-bisphosphate aldolase 5, cytosolic OS=Arabidopsis thaliana & original description: none	7.31234	3.35489485862337e-06	5.94713	0.00165375	7134	16674
TRGpnl4xsex5552	3.1.2.2	Carbohydrate metabolism.sucrose metabolism.biosynthesis.cytosolic fructose-bisphosphate aldolase	mercator4v7.0: cytosolic fructose-bisphosphate aldolase & prot-scriber: fructose bisphosphate aldolase 1 & swissprot: Fructose-bisphosphate aldolase 5, cytosolic OS=Arabidopsis thaliana & original description: none	10.442	2.09539861072394e-12	9.81068	1.95164064232174e-05	2106	4776
TRGpnl4xsex5553	3.1.2.2	Carbohydrate metabolism.sucrose metabolism.biosynthesis.cytosolic fructose-bisphosphate aldolase	mercator4v7.0: cytosolic fructose-bisphosphate aldolase & prot-scriber: fructose bisphosphate aldolase 1 & swissprot: Fructose-bisphosphate aldolase 5, cytosolic OS=Arabidopsis thaliana & original description: none	9.95287	1.03914900680318e-05	8.42952	3.28163951493964e-06	8230	1535
TRGpnl4xsex48012	3.1.2.2	Carbohydrate metabolism.sucrose metabolism.biosynthesis.cytosolic fructose-bisphosphate aldolase	mercator4v7.0: cytosolic fructose-bisphosphate aldolase & prot-scriber: fructose bisphosphate aldolase 1 & swissprot: Fructose-bisphosphate aldolase, cytoplasmic isozyme OS=Zea mays & original description: none	5.49	1.50265291272846e-09	5.2488	5.65868293282225e-06	3424	2372.5
TRGpnl4xsex48042	3.1.2.2	Carbohydrate metabolism.sucrose metabolism.biosynthesis.cytosolic fructose-bisphosphate aldolase	mercator4v7.0: cytosolic fructose-bisphosphate aldolase & prot-scriber: fructose bisphosphate aldolase 1 & swissprot: Fructose-bisphosphate aldolase, cytoplasmic isozyme OS=Zea mays & original description: none	6.08304	1.94153842919447e-08	6.37817	6.77794834673454e-05	4205	7849
TRGpnl4xapo9943	3.1.2.2	Carbohydrate metabolism.sucrose metabolism.biosynthesis.cytosolic fructose-bisphosphate aldolase	mercator4v7.0: cytosolic fructose-bisphosphate aldolase & prot-scriber: fructose bisphosphate aldolase 1 & swissprot: Fructose-bisphosphate aldolase 5, cytosolic OS=Arabidopsis thaliana & original description: none	22.2899	4.08020201848686e-11	6.1628	8.84908423282515e-05	2584	8461
TRGpnl4xapo47033	3.1.2.2	Carbohydrate metabolism.sucrose metabolism.biosynthesis.cytosolic fructose-bisphosphate aldolase	mercator4v7.0: cytosolic fructose-bisphosphate aldolase & prot-scriber: fructose bisphosphate aldolase 1 & swissprot: Fructose-bisphosphate aldolase, cytoplasmic isozyme OS=Zea mays & original description: none	-6.23087	9.49193893170153e-20	-6.25393	0.032879	600	26112
TRGpnl2xsex13195	3.1.2.3	Carbohydrate metabolism.sucrose metabolism.biosynthesis.cytosolic fructose-1,6-bisphosphatase	mercator4v7.0: cytosolic fructose-1,6-bisphosphatase & prot-scriber: to fructose bisphosphatase & swissprot: Fructose-1,6-bisphosphatase, cytosolic OS=Saccharum hybrid & original description: none	-2.76058	1.51473790351316e-11	-3.05125	1.57977892254294e-05	2398	4319
TRGpnl4xsex51489	3.1.2.3	Carbohydrate metabolism.sucrose metabolism.biosynthesis.cytosolic fructose-1,6-bisphosphatase	mercator4v7.0: cytosolic fructose-1,6-bisphosphatase & prot-scriber: to fructose bisphosphatase & swissprot: Fructose-1,6-bisphosphatase, cytosolic OS=Saccharum hybrid & original description: none	10.838	2.23123844653098e-13	10.9083	1.44016446013307e-05	1779	4141
TRGpnl2xsex52987	3.1.2.4	Carbohydrate metabolism.sucrose metabolism.biosynthesis.cytosolic phosphoglucose isomerase	mercator4v7.0: cytosolic phosphoglucose isomerase & prot-scriber: glucose phosphate isomerase & swissprot: Glucose-6-phosphate isomerase, cytosolic OS=Zea mays & original description: none	-8.00818	0.000178455	-8.96779	0.000155398	11933	9946
TRGpnl4xapo20131	3.1.2.4	Carbohydrate metabolism.sucrose metabolism.biosynthesis.cytosolic phosphoglucose isomerase	mercator4v7.0: cytosolic phosphoglucose isomerase & prot-scriber: glucose phosphate isomerase cytosolic & swissprot: Glucose-6-phosphate isomerase, cytosolic OS=Zea mays & original description: none	4.87999	0.000140135	6.65667	0.00400095	11541.5	19439
TRGpnl4xapo20142	3.1.2.4	Carbohydrate metabolism.sucrose metabolism.biosynthesis.cytosolic phosphoglucose isomerase	mercator4v7.0: cytosolic phosphoglucose isomerase & prot-scriber: glucose phosphate isomerase & swissprot: Glucose-6-phosphate isomerase, cytosolic OS=Zea mays & original description: none	3.62224	1.51420436248826e-21	3.3798	0.000949381	451	14971
TRGpnl4xsex41886	3.1.2.6	Carbohydrate metabolism.sucrose metabolism.biosynthesis.cytosolic UDP-glucose pyrophosphorylase	mercator4v7.0: cytosolic UDP-glucose pyrophosphorylase & prot-scriber: utp glucose phosphate uridylyltransferase & swissprot: UTP--glucose-1-phosphate uridylyltransferase OS=Hordeum vulgare & original description: none	10.1023	2.20178839081301e-05	9.41216	4.40409856927821e-06	9117.5	1971
TRGpnl4xsex57109	3.1.2.6	Carbohydrate metabolism.sucrose metabolism.biosynthesis.cytosolic UDP-glucose pyrophosphorylase	mercator4v7.0: cytosolic UDP-glucose pyrophosphorylase & prot-scriber: utp glucose phosphate uridylyltransferase & swissprot: UTP--glucose-1-phosphate uridylyltransferase OS=Hordeum vulgare & original description: none	-21.0174	1.19277253620584e-10	-11.5632	4.17266577670618e-05	2808	6639
TRGpnl4xapo40867	3.1.2.6	Carbohydrate metabolism.sucrose metabolism.biosynthesis.cytosolic UDP-glucose pyrophosphorylase	mercator4v7.0: cytosolic UDP-glucose pyrophosphorylase & prot-scriber: utp glucose phosphate uridylyltransferase & swissprot: UTP--glucose-1-phosphate uridylyltransferase OS=Hordeum vulgare & original description: none	-2.44553	2.49850833358773e-13	-2.85323	0.000400907	1793.5	12592
TRGpnl2xsex23505	3.1.2.7	Carbohydrate metabolism.sucrose metabolism.biosynthesis.sucrose-phosphate synthase	mercator4v7.0: sucrose-phosphate synthase & prot-scriber: sucrose phosphate synthase & swissprot: Probable sucrose-phosphate synthase 3 OS=Oryza sativa subsp. japonica & original description: none	-5.45376	0.00134479	-5.2407	0.00201652	16051	17263
TRGpnl2xsex23507	3.1.2.7	Carbohydrate metabolism.sucrose metabolism.biosynthesis.sucrose-phosphate synthase	mercator4v7.0: sucrose-phosphate synthase & prot-scriber: sucrose phosphate synthase & swissprot: Probable sucrose-phosphate synthase 3 OS=Oryza sativa subsp. japonica & original description: none	-4.57341	0.0256923	-4.38604	0.0100251	25365	22182
TRGpnl2xsex61864	3.1.2.7	Carbohydrate metabolism.sucrose metabolism.biosynthesis.sucrose-phosphate synthase	mercator4v7.0: sucrose-phosphate synthase & prot-scriber: sucrose phosphate synthase & swissprot: Probable sucrose-phosphate synthase 2 OS=Oryza sativa subsp. japonica & original description: none	-8.16776	0.00262002	-7.96682	0.000463601	17746	13011
TRGpnl4xsex28864	3.1.2.7	Carbohydrate metabolism.sucrose metabolism.biosynthesis.sucrose-phosphate synthase	mercator4v7.0: sucrose-phosphate synthase & prot-scriber: sucrose phosphate synthase & swissprot: Probable sucrose-phosphate synthase 2 OS=Oryza sativa subsp. japonica & original description: none	2.47797	2.38980933118639e-07	2.21864	0.000951528	5279	14977
TRGpnl4xsex42673	3.1.2.8	Carbohydrate metabolism.sucrose metabolism.biosynthesis.sucrose-phosphate phosphatase	mercator4v7.0: sucrose-phosphate phosphatase & prot-scriber: sucrose phosphatase & swissprot: Sucrose-phosphatase 1 OS=Zea mays & original description: none	10.8034	3.88909875347103e-05	9.62531	3.37886663898779e-06	9773.5	1578
TRGpnl2xsex29748	3.1.4.1.2	Carbohydrate metabolism.sucrose metabolism.degradation.invertase activities.vacuolar acid beta-fructofuranosidase *(VIN)	mercator4v7.0: vacuolar acid beta-fructofuranosidase *(VIN) & prot-scriber: acid beta fructofuranosidase 1 vacuolar & swissprot: Beta-fructofuranosidase 1 OS=Zea mays & original description: none	-5.43861	7.85281718968519e-07	-5.51543	0.00812193	5983	21601
TRGpnl2xsex62270	3.1.4.1.2	Carbohydrate metabolism.sucrose metabolism.degradation.invertase activities.vacuolar acid beta-fructofuranosidase *(VIN)	mercator4v7.0: vacuolar acid beta-fructofuranosidase *(VIN) & prot-scriber: beta fructofuranosidase insoluble isoenzyme & swissprot: Sucrose:sucrose 1-fructosyltransferase OS=Festuca arundinacea & original description: none	-7.9028	0.000341554	-7.68725	0.000835868	13090	14622.5
TRGpnl4xsex31799	3.1.4.1.2	Carbohydrate metabolism.sucrose metabolism.degradation.invertase activities.vacuolar acid beta-fructofuranosidase *(VIN)	mercator4v7.0: vacuolar acid beta-fructofuranosidase *(VIN) & prot-scriber: acid beta fructofuranosidase 1 & swissprot: Sucrose:sucrose 1-fructosyltransferase OS=Festuca arundinacea & original description: none	2.41577	0.0417351	2.60398	0.0213233	27315.5	24547
TRGpnl4xsex56889	3.1.4.1.2	Carbohydrate metabolism.sucrose metabolism.degradation.invertase activities.vacuolar acid beta-fructofuranosidase *(VIN)	mercator4v7.0: vacuolar acid beta-fructofuranosidase *(VIN) & prot-scriber: acid beta fructofuranosidase 1 vacuolar & swissprot: Beta-fructofuranosidase 1 OS=Zea mays & original description: none	10.4628	2.03068135940564e-06	8.51976	1.69785790177859e-05	6715	4481
TRGpnl2xsex12112	3.1.4.1.3	Carbohydrate metabolism.sucrose metabolism.degradation.invertase activities.alkaline sucrose-specific invertase *(CIN)	mercator4v7.0: alkaline sucrose-specific invertase *(CIN) & prot-scriber: neutral alkaline invertase 1 & swissprot: Neutral/alkaline invertase 1, mitochondrial OS=Oryza sativa subsp. japonica & original description: none	-7.90739	1.13114909545024e-19	-8.05889	0.0164343	612	23712
TRGpnl2xsex43170	3.1.4.1.3	Carbohydrate metabolism.sucrose metabolism.degradation.invertase activities.alkaline sucrose-specific invertase *(CIN)	mercator4v7.0: alkaline sucrose-specific invertase *(CIN) & prot-scriber: neutral alkaline invertase 1 & swissprot: Neutral/alkaline invertase 1, mitochondrial OS=Oryza sativa subsp. japonica & original description: none	-6.52636	1.69244768492976e-15	-6.78935	0.00214662	1248.5	17469
TRGpnl4xsex34788	3.1.4.1.3	Carbohydrate metabolism.sucrose metabolism.degradation.invertase activities.alkaline sucrose-specific invertase *(CIN)	mercator4v7.0: alkaline sucrose-specific invertase *(CIN) & prot-scriber: neutral alkaline invertase 1 & swissprot: Neutral/alkaline invertase 3, chloroplastic OS=Oryza sativa subsp. japonica & original description: none	7.185	5.39819777642816e-07	7.72391	0.000119827	5760	9247
TRGpnl4xapo31661	3.1.4.1.3	Carbohydrate metabolism.sucrose metabolism.degradation.invertase activities.alkaline sucrose-specific invertase *(CIN)	mercator4v7.0: alkaline sucrose-specific invertase *(CIN) & prot-scriber: neutral alkaline invertase 1 & swissprot: Cytosolic invertase 1 OS=Oryza sativa subsp. japonica & original description: none	6.47021	9.18314980273323e-10	7.04073	0.00199133	3275	17225
TRGpnl4xsex26609	3.1.4.2	Carbohydrate metabolism.sucrose metabolism.degradation.sucrose synthase	mercator4v7.0: sucrose synthase & prot-scriber: sucrose synthase & swissprot: Sucrose synthase 2 OS=Zea mays & original description: none	5.76484	0.000599315	4.17353	0.0401766	14231	26921.5
TRGpnl4xapo12053	3.1.4.2	Carbohydrate metabolism.sucrose metabolism.degradation.sucrose synthase	mercator4v7.0: sucrose synthase & prot-scriber: sucrose synthase & swissprot: Sucrose synthase 1 OS=Zea mays & original description: none	6.87216	1.34510549460308e-09	6.28159	0.00430755	3389	19665.5
TRGpnl2xsex15772	3.1.4.3	Carbohydrate metabolism.sucrose metabolism.degradation.hexokinase	mercator4v7.0: hexokinase & prot-scriber: hexokinase protein & swissprot: Hexokinase-8 OS=Oryza sativa subsp. japonica & original description: none	-6.45443	6.91862425316992e-06	-6.06511	0.000385324	7786.5	12492
TRGpnl2xsex13330	3.1.4.4	Carbohydrate metabolism.sucrose metabolism.degradation.fructose kinase	mercator4v7.0: fructose kinase & prot-scriber: pfkb domain containing protein & swissprot: Fructokinase-1 OS=Zea mays & original description: none	-4.64955	0.0494042	-5.77637	0.0098046	28002	22115
TRGpnl2xsex37679	3.1.5.1	Carbohydrate metabolism.sucrose metabolism.regulation of sucrose/starch partitioning.bifunctional 6-phosphofructo-2-kinase and fructose-2,6-bisphosphatase	mercator4v7.0: bifunctional 6-phosphofructo-2-kinase and fructose-2,6-bisphosphatase & prot-scriber: 6 phosphofructo kinase fructose bisphosphatase & swissprot: 6-phosphofructo-2-kinase/fructose-2,6-bisphosphatase OS=Arabidopsis thaliana & original description: none	-4.5804	0.00512917	-4.57652	0.0382298	19679.5	26734
TRGpnl4xsex15547	3.1.5.1	Carbohydrate metabolism.sucrose metabolism.regulation of sucrose/starch partitioning.bifunctional 6-phosphofructo-2-kinase and fructose-2,6-bisphosphatase	mercator4v7.0: bifunctional 6-phosphofructo-2-kinase and fructose-2,6-bisphosphatase & prot-scriber: 6 phosphofructo kinase fructose bisphosphatase & swissprot: 6-phosphofructo-2-kinase/fructose-2,6-bisphosphatase OS=Arabidopsis thaliana & original description: none	5.84673	6.26067282593099e-06	7.30959	0.000755143	7696	14315
TRGpnl4xapo21003	3.1.5.1	Carbohydrate metabolism.sucrose metabolism.regulation of sucrose/starch partitioning.bifunctional 6-phosphofructo-2-kinase and fructose-2,6-bisphosphatase	mercator4v7.0: bifunctional 6-phosphofructo-2-kinase and fructose-2,6-bisphosphatase & prot-scriber: 6 phosphofructo kinase fructose bisphosphatase & swissprot: 6-phosphofructo-2-kinase/fructose-2,6-bisphosphatase OS=Arabidopsis thaliana & original description: none	3.41378	0.005895	3.44284	0.0357885	20091	26450
TRGpnl2xsex43698	3.2.1.1	Carbohydrate metabolism.starch metabolism.granule initiation.initiation factor *(PTST2)	mercator4v7.0: starch granule initiation factor *(PTST2) & prot-scriber: ampk1 cbm domain containing protein & swissprot: Protein FLOURY ENDOSPERM 6, chloroplastic OS=Oryza sativa subsp. japonica & original description: none	-8.53516	2.43861534660788e-07	-8.29972	0.00131799	5291	15935
TRGpnl4xsex21257	3.2.1.1	Carbohydrate metabolism.starch metabolism.granule initiation.initiation factor *(PTST2)	mercator4v7.0: starch granule initiation factor *(PTST2) & prot-scriber: ampk1 cbm domain containing protein & swissprot: Protein FLOURY ENDOSPERM 6, chloroplastic OS=Oryza sativa subsp. japonica & original description: none	9.68362	3.85569188360767e-08	8.13261	3.0490611324253e-06	4447	1439
TRGpnl4xsex34409	3.2.1.3	Carbohydrate metabolism.starch metabolism.granule initiation.initiation factor *(MRC/PII1)	mercator4v7.0: starch granule initiation factor *(MRC/PII1) & prot-scriber: myosin heavy chain protein & swissprot: Protein CROWDED NUCLEI 1 OS=Arabidopsis thaliana & original description: none	10.0054	1.61374103250839e-26	8.26571	1.62359677205383e-06	230	617.5
TRGpnl4xapo37323	3.2.2.1	Carbohydrate metabolism.starch metabolism.biosynthesis.plastidial phosphoglucose isomerase *(PGI)	mercator4v7.0: plastidial phosphoglucose isomerase *(PGI) & prot-scriber: glucose phosphate isomerase 1 & swissprot: Glucose-6-phosphate isomerase 1, chloroplastic OS=Arabidopsis thaliana & original description: none	5.5104	7.75922918872425e-10	6.4875	0.00162971	3232	16627
TRGpnl4xsex16861	3.2.2.4.1	Carbohydrate metabolism.starch metabolism.biosynthesis.ADP-glucose pyrophosphorylase complex.large subunit *(APL)	mercator4v7.0: large subunit of ADP-glucose pyrophosphorylase & prot-scriber: glucose phosphate adenylyltransferase large subunit 1 chloroplastic & swissprot: Glucose-1-phosphate adenylyltransferase large subunit 3, chloroplastic/amyloplastic OS=Oryza sativa subsp. japonica & original description: none	9.37711	2.77672690067721e-06	9.14055	8.75040729106748e-06	6961	3163
TRGpnl4xsex67351	3.2.2.4.2	Carbohydrate metabolism.starch metabolism.biosynthesis.ADP-glucose pyrophosphorylase complex.small subunit *(APS)	mercator4v7.0: small subunit *(APS) of ADP-glucose pyrophosphorylase & prot-scriber: glucose phosphate adenylyltransferase subunit 1 chloroplastic & swissprot: Glucose-1-phosphate adenylyltransferase small subunit 2, chloroplastic/amyloplastic/cytosolic OS=Oryza sativa subsp. japonica & original description: none	7.20279	2.15679323743841e-26	7.10307	4.8016751718059e-05	232	6982
TRGpnl4xsex8471	3.2.2.5.1	Carbohydrate metabolism.starch metabolism.biosynthesis.starch synthase activities.starch synthase *(SS1)	mercator4v7.0: starch synthase *(SS1) & prot-scriber: soluble starch synthase 2 1 chloroplastic amyloplastic & swissprot: Soluble starch synthase 1, chloroplastic/amyloplastic OS=Oryza sativa subsp. japonica & original description: none	4.00665	0.0253404	6.36864	0.0271999	25310	25338
TRGpnl2xsex47432	3.2.2.5.2	Carbohydrate metabolism.starch metabolism.biosynthesis.starch synthase activities.starch synthase *(SS2)	mercator4v7.0: starch synthase *(SS2) & prot-scriber: granule bound starch synthase 1 chloroplastic amyloplastic & swissprot: Soluble starch synthase 2-1, chloroplastic/amyloplastic OS=Oryza sativa subsp. japonica & original description: none	-5.54775	0.000245909	-6.29901	0.00320065	12488	18776
TRGpnl2xsex59427	3.2.2.5.2	Carbohydrate metabolism.starch metabolism.biosynthesis.starch synthase activities.starch synthase *(SS2)	mercator4v7.0: starch synthase *(SS2) & prot-scriber: soluble starch synthase 2 1 chloroplastic amyloplastic & swissprot: Soluble starch synthase 2-2, chloroplastic/amyloplastic OS=Oryza sativa subsp. japonica & original description: none	-11.6504	5.33613125107085e-18	-10.4048	4.72236639413003e-05	812	6943.5
TRGpnl4xsex10507	3.2.2.5.2	Carbohydrate metabolism.starch metabolism.biosynthesis.starch synthase activities.starch synthase *(SS2)	mercator4v7.0: starch synthase *(SS2) & prot-scriber: soluble starch synthase 2 1 chloroplastic amyloplastic & swissprot: Soluble starch synthase 2-3, chloroplastic/amyloplastic OS=Oryza sativa subsp. indica & original description: none	7.08286	5.55427691892194e-06	5.32267	0.000179831	7574.5	10313
TRGpnl4xsex20170	3.2.2.5.2	Carbohydrate metabolism.starch metabolism.biosynthesis.starch synthase activities.starch synthase *(SS2)	mercator4v7.0: starch synthase *(SS2) & prot-scriber: granule bound starch synthase 1 chloroplastic amyloplastic & swissprot: Soluble starch synthase 2-1, chloroplastic/amyloplastic OS=Oryza sativa subsp. japonica & original description: none	3.72359	0.0117708	5.16222	0.00588253	22337	20589
TRGpnl4xsex31387	3.2.2.5.2	Carbohydrate metabolism.starch metabolism.biosynthesis.starch synthase activities.starch synthase *(SS2)	mercator4v7.0: starch synthase *(SS2) & prot-scriber: soluble starch synthase 2 1 chloroplastic amyloplastic & swissprot: Soluble starch synthase 2-2, chloroplastic/amyloplastic OS=Oryza sativa subsp. japonica & original description: none	10.2823	5.36381387074711e-22	9.90445	5.60158557286532e-06	413.5	2354.5
TRGpnl4xapo61392	3.2.2.5.3	Carbohydrate metabolism.starch metabolism.biosynthesis.starch synthase activities.starch synthase *(SS3)	mercator4v7.0: starch synthase *(SS3) & prot-scriber: glycogen synthase & swissprot: Soluble starch synthase 3a, chloroplastic/amyloplastic OS=Oryza sativa subsp. japonica & original description: none	11.2984	3.03108106467095e-19	9.56165	1.1765527220731e-06	659	113.5
TRGpnl2xsex69721	3.2.2.5.6	Carbohydrate metabolism.starch metabolism.biosynthesis.starch synthase activities.granule-bound starch (amylose) synthase *(GBSS)	mercator4v7.0: granule-bound starch (amylose) synthase *(GBSS) & prot-scriber: granule bound starch synthase 1 chloroplastic amyloplastic & swissprot: Granule-bound starch synthase 1b, chloroplastic/amyloplastic (Fragment) OS=Hordeum vulgare & original description: none	-10.117	1.10936737204368e-40	-11.0403	0.000540239	45	13414
TRGpnl2xsex63723	3.2.2.5.7	Carbohydrate metabolism.starch metabolism.biosynthesis.starch synthase activities.scaffold protein of amylose biosynthesis *(PTST1)	mercator4v7.0: scaffold protein of amylose biosynthesis *(PTST1) & prot-scriber: ampk1 cbm domain containing protein & swissprot: Protein PTST, chloroplastic OS=Arabidopsis thaliana & original description: none	-3.23339	0.000136539	-4.53805	0.0187273	11497	24134
TRGpnl4xsex31923	3.2.2.5.7	Carbohydrate metabolism.starch metabolism.biosynthesis.starch synthase activities.scaffold protein of amylose biosynthesis *(PTST1)	mercator4v7.0: scaffold protein of amylose biosynthesis *(PTST1) & prot-scriber: ampk1 cbm domain containing protein & swissprot: Protein PTST, chloroplastic OS=Arabidopsis thaliana & original description: none	11.2596	0.000446698	9.50451	1.1765527220731e-06	13621	113.5
TRGpnl4xapo31050	3.2.2.5.7	Carbohydrate metabolism.starch metabolism.biosynthesis.starch synthase activities.scaffold protein of amylose biosynthesis *(PTST1)	mercator4v7.0: scaffold protein of amylose biosynthesis *(PTST1) & prot-scriber: ampk1 cbm domain containing protein & swissprot: Protein PTST, chloroplastic OS=Arabidopsis thaliana & original description: none	6.95917	2.04295640072846e-09	6.97635	0.00225253	3506	17633
TRGpnl2xsex11341	3.2.2.6	Carbohydrate metabolism.starch metabolism.biosynthesis.starch branching enzyme *(SBE)	mercator4v7.0: starch branching enzyme *(SBE) & prot-scriber: 1 4 alpha glucan branching enzyme 2 & swissprot: 1,4-alpha-glucan-branching enzyme 3, chloroplastic/amyloplastic OS=Arabidopsis thaliana & original description: none	-2.99703	0.00111784	-3.76148	0.0367647	15634	26559
TRGpnl2xsex30778	3.2.2.6	Carbohydrate metabolism.starch metabolism.biosynthesis.starch branching enzyme *(SBE)	mercator4v7.0: starch branching enzyme *(SBE) & prot-scriber: 1 4 alpha glucan branching enzyme 2 & swissprot: 1,4-alpha-glucan-branching enzyme 2, chloroplastic/amyloplastic OS=Zea mays & original description: none	-3.32217	4.89178447877483e-08	-3.92094	0.00294442	4545	18484
TRGpnl4xsex34765	3.2.2.6	Carbohydrate metabolism.starch metabolism.biosynthesis.starch branching enzyme *(SBE)	mercator4v7.0: starch branching enzyme *(SBE) & prot-scriber: 1 4 alpha glucan branching enzyme 2 & swissprot: 1,4-alpha-glucan-branching enzyme 2, chloroplastic/amyloplastic OS=Zea mays & original description: none	8.88357	0.00679307	7.10665	6.62991463508432e-06	20558	2629.5
TRGpnl4xsex55540	3.2.2.6	Carbohydrate metabolism.starch metabolism.biosynthesis.starch branching enzyme *(SBE)	mercator4v7.0: starch branching enzyme *(SBE) & prot-scriber: 1 4 alpha glucan branching enzyme 2 & swissprot: 1,4-alpha-glucan-branching enzyme, chloroplastic/amyloplastic OS=Oryza sativa subsp. japonica & original description: none	7.41656	0.000136875	5.48556	0.000240138	11499	11121.5
TRGpnl2xsex38661	3.2.2.7.2	Carbohydrate metabolism.starch metabolism.biosynthesis.ISA1-ISA2 isoamylase-type starch debranching complex.component *(ISA2)	mercator4v7.0: component *(ISA2) of ISA1-ISA2 isoamylase heterodimer & prot-scriber: glycogen debranching enzyme & swissprot: Isoamylase 2, chloroplastic OS=Oryza sativa subsp. japonica & original description: none	-7.77506	0.00153641	-6.45062	0.000348806	16372	12213.5
TRGpnl4xapo16319	3.2.2.7.2	Carbohydrate metabolism.starch metabolism.biosynthesis.ISA1-ISA2 isoamylase-type starch debranching complex.component *(ISA2)	mercator4v7.0: component *(ISA2) of ISA1-ISA2 isoamylase heterodimer & prot-scriber: glycogen debranching enzyme & swissprot: Isoamylase 2, chloroplastic OS=Oryza sativa subsp. japonica & original description: none	7.46503	7.3927745088678e-09	6.23786	0.000178284	3886	10290
TRGpnl2xsex2530	3.2.3.1.2	Carbohydrate metabolism.starch metabolism.degradation.phosphorylation.phosphoglucan water dikinase *(PWD)	mercator4v7.0: phosphoglucan water dikinase *(PWD) & prot-scriber: cbm domain containing protein & swissprot: Phosphoglucan, water dikinase, chloroplastic OS=Oryza sativa subsp. japonica & original description: none	-8.78146	1.08687618719867e-13	-8.58845	0.000155509	1693	9951
TRGpnl4xsex66507	3.2.3.1.2	Carbohydrate metabolism.starch metabolism.degradation.phosphorylation.phosphoglucan water dikinase *(PWD)	mercator4v7.0: phosphoglucan water dikinase *(PWD) & prot-scriber: cbm domain containing protein & swissprot: Phosphoglucan, water dikinase, chloroplastic OS=Oryza sativa subsp. japonica & original description: none	9.5228	0.000156556	8.79828	6.40122167934163e-06	11723	2562.5
TRGpnl4xapo5810	3.2.3.1.4	Carbohydrate metabolism.starch metabolism.degradation.phosphorylation.regulatory protein *(LESV)	mercator4v7.0: regulatory protein *(LESV) involved in organization of starch granule matrix & prot-scriber: ligb domain containing protein & swissprot: Protein LIKE EARLY STARVATION, chloroplastic OS=Arabidopsis thaliana & original description: none	5.38879	0.0396062	5.86225	0.00284248	27106	18372
TRGpnl4xsex65531	3.2.3.2.3	Carbohydrate metabolism.starch metabolism.degradation.dephosphorylation.alpha-amylase-binding scaffold protein *(LSF1)	mercator4v7.0: alpha-amylase-binding scaffold protein *(LSF1) & prot-scriber: tyrosine protein phosphatase domain containing & swissprot: Phosphoglucan phosphatase LSF1, chloroplastic OS=Arabidopsis thaliana & original description: none	3.23351	0.013067	3.70191	0.0424824	22722	27224.5
TRGpnl4xsex65532	3.2.3.2.3	Carbohydrate metabolism.starch metabolism.degradation.dephosphorylation.alpha-amylase-binding scaffold protein *(LSF1)	mercator4v7.0: alpha-amylase-binding scaffold protein *(LSF1) & prot-scriber: tyrosine protein phosphatase domain containing & swissprot: Phosphoglucan phosphatase LSF1, chloroplastic OS=Arabidopsis thaliana & original description: none	9.89583	1.56502017457831e-08	8.16219	1.84040572322302e-06	4121	724
TRGpnl4xsex56405	3.2.3.3.1.1	Carbohydrate metabolism.starch metabolism.degradation.hydrolysis and phosphorolysis.amylase activities.alpha amylase *(AMY1/2/3)	mercator4v7.0: alpha amylase *(AMY1/2/3) & prot-scriber: alpha amylase isozyme & swissprot: Probable alpha-amylase 2 OS=Arabidopsis thaliana & original description: none	7.57429	3.11172932924747e-06	7.39456	9.81871695315685e-05	7068	8763.5
TRGpnl2xsex53933	3.2.3.3.1.2	Carbohydrate metabolism.starch metabolism.degradation.hydrolysis and phosphorolysis.amylase activities.beta amylase *(BMY)	mercator4v7.0: beta amylase *(BMY) & prot-scriber: beta amylase 1 & swissprot: Beta-amylase 3, chloroplastic OS=Arabidopsis thaliana & original description: none	-4.55937	0.0139796	-4.60677	0.0183134	22954	24052
TRGpnl2xsex68518	3.2.3.3.1.2	Carbohydrate metabolism.starch metabolism.degradation.hydrolysis and phosphorolysis.amylase activities.beta amylase *(BMY)	mercator4v7.0: beta amylase *(BMY) & prot-scriber: beta amylase 1 & swissprot: Beta-amylase 2, chloroplastic OS=Arabidopsis thaliana & original description: none	-5.71491	4.36972462822032e-14	-6.74026	0.0202892	1570	24384.5
TRGpnl4xsex21386	3.2.3.3.1.2	Carbohydrate metabolism.starch metabolism.degradation.hydrolysis and phosphorolysis.amylase activities.beta amylase *(BMY)	mercator4v7.0: beta amylase *(BMY) & prot-scriber: beta amylase 1 & swissprot: Beta-amylase 2, chloroplastic OS=Oryza sativa subsp. japonica & original description: none	8.14968	9.86554602117323e-07	9.01589	0.00103041	6138	15222.5
TRGpnl4xapo19242	3.2.3.3.1.2	Carbohydrate metabolism.starch metabolism.degradation.hydrolysis and phosphorolysis.amylase activities.beta amylase *(BMY)	mercator4v7.0: beta amylase *(BMY) & prot-scriber: quality protein beta amylase 3 & swissprot: Beta-amylase 3, chloroplastic OS=Arabidopsis thaliana & original description: none	4.58258	4.30581361361569e-05	5.89256	0.00150644	9890.5	16376
TRGpnl4xsex39135	3.2.3.3.2.1	Carbohydrate metabolism.starch metabolism.degradation.hydrolysis and phosphorolysis.starch-debranching activities.isoamylase *(ISA3)	mercator4v7.0: starch-debranching isoamylase *(ISA3) & prot-scriber: glycogen debranching enzyme & swissprot: Isoamylase 3, chloroplastic OS=Oryza sativa subsp. japonica & original description: none	6.74567	2.17735224719387e-25	6.75672	0.00012606	261	9386
TRGpnl4xapo40782	3.2.3.3.2.1	Carbohydrate metabolism.starch metabolism.degradation.hydrolysis and phosphorolysis.starch-debranching activities.isoamylase *(ISA3)	mercator4v7.0: starch-debranching isoamylase *(ISA3) & prot-scriber: glycogen debranching enzyme & swissprot: Isoamylase 3, chloroplastic OS=Oryza sativa subsp. japonica & original description: none	4.10152	0.000153474	3.94873	0.0287367	11682	25553.5
TRGpnl4xsex58806	3.2.3.3.2.2	Carbohydrate metabolism.starch metabolism.degradation.hydrolysis and phosphorolysis.starch-debranching activities.pullulan-6-glucanohydrolase *(PU1)	mercator4v7.0: starch-debranching pullulan-6-glucanohydrolase *(PU1) & prot-scriber: duf 3372 domain containing protein & swissprot: Pullulanase 1, chloroplastic OS=Arabidopsis thaliana & original description: none	5.88733	0.0110198	5.51566	0.00152007	22116	16403
TRGpnl4xapo23173	3.2.3.3.4	Carbohydrate metabolism.starch metabolism.degradation.hydrolysis and phosphorolysis.plastidial alpha-glucan phosphorylase *(PHS1)	mercator4v7.0: plastidial alpha-glucan phosphorylase *(PHS1) & prot-scriber: alpha glucan phosphorylase 1 & swissprot: Alpha-1,4 glucan phosphorylase L isozyme, chloroplastic/amyloplastic OS=Vicia faba & original description: none	-7.72236	7.55733002742707e-06	-5.47589	0.0413663	7886	27071.5
TRGpnl4xsex55478	3.2.3.4.1	Carbohydrate metabolism.starch metabolism.degradation.sugar translocation.maltose transporter *(MEX)	mercator4v7.0: maltose transporter *(MEX) & prot-scriber: maltose excess protein 1 chloroplastic & swissprot: Maltose excess protein 1-like, chloroplastic OS=Oryza sativa subsp. japonica & original description: none	8.09319	0.0196636	6.16182	0.000195367	24288	10547.5
TRGpnl4xapo57489	3.2.3.4.1	Carbohydrate metabolism.starch metabolism.degradation.sugar translocation.maltose transporter *(MEX)	mercator4v7.0: maltose transporter *(MEX) & prot-scriber: maltose excess protein 1 chloroplastic & swissprot: Maltose excess protein 1-like, chloroplastic OS=Oryza sativa subsp. japonica & original description: none	8.03488	3.14605230970393e-14	7.50525	0.000102714	1525	8884.5
TRGpnl4xapo57492	3.2.3.4.1	Carbohydrate metabolism.starch metabolism.degradation.sugar translocation.maltose transporter *(MEX)	mercator4v7.0: maltose transporter *(MEX) & prot-scriber: maltose excess protein 1 chloroplastic & swissprot: Maltose excess protein 1-like, chloroplastic OS=Oryza sativa subsp. japonica & original description: none	8.97223	0.000105262	7.07942	5.26316900800859e-05	11083	7212
TRGpnl2xsex13060	3.2.3.4.2	Carbohydrate metabolism.starch metabolism.degradation.sugar translocation.glucose transporter *(GlcT)	mercator4v7.0: glucose transporter *(GlcT) & prot-scriber: solute carrier family 2 facilitated glucose transporter member & swissprot: Plastidic glucose transporter 4 OS=Arabidopsis thaliana & original description: none	-5.04844	1.41687020959318e-05	-5.45215	0.00122675	8591	15732
TRGpnl4xsex54462	3.2.3.4.2	Carbohydrate metabolism.starch metabolism.degradation.sugar translocation.glucose transporter *(GlcT)	mercator4v7.0: glucose transporter *(GlcT) & prot-scriber: solute carrier family 2 facilitated glucose transporter member & swissprot: Plastidic glucose transporter 4 OS=Arabidopsis thaliana & original description: none	2.45259	6.40393423635292e-09	2.17178	0.00163232	3841.5	16630.5
TRGpnl4xsex36885	3.2.3.5.1	Carbohydrate metabolism.starch metabolism.degradation.maltose metabolism.cytosolic glucanotransferase *(DPE2)	mercator4v7.0: cytosolic glucanotransferase *(DPE2) & prot-scriber: amylomaltase & swissprot: 4-alpha-glucanotransferase DPE2 OS=Oryza sativa subsp. japonica & original description: none	7.21924	0.00142952	7.57117	9.21827962319276e-05	16198	8568
TRGpnl4xsex36886	3.2.3.5.1	Carbohydrate metabolism.starch metabolism.degradation.maltose metabolism.cytosolic glucanotransferase *(DPE2)	mercator4v7.0: cytosolic glucanotransferase *(DPE2) & prot-scriber: amylomaltase & swissprot: 4-alpha-glucanotransferase DPE2 OS=Oryza sativa subsp. japonica & original description: none	8.40634	1.43874431800086e-05	8.16426	3.36220532282066e-05	8601.5	6133
TRGpnl2xsex14403	3.2.3.5.2	Carbohydrate metabolism.starch metabolism.degradation.maltose metabolism.cytosolic alpha-glucan phosphorylase	mercator4v7.0: cytosolic alpha-glucan phosphorylase & prot-scriber: alpha glucan phosphorylase 1 & swissprot: Alpha-glucan phosphorylase, H isozyme OS=Triticum aestivum & original description: none	-8.89222	0.00184013	-7.684	2.02682822485283e-05	16807	4880
TRGpnl4xsex50793	3.2.3.5.2	Carbohydrate metabolism.starch metabolism.degradation.maltose metabolism.cytosolic alpha-glucan phosphorylase	mercator4v7.0: cytosolic alpha-glucan phosphorylase & prot-scriber: alpha glucan phosphorylase 1 & swissprot: Alpha-glucan phosphorylase, H isozyme OS=Triticum aestivum & original description: none	3.44528	0.00010384	3.71559	0.00635412	11066.5	20825
TRGpnl4xapo51039	3.2.3.5.2	Carbohydrate metabolism.starch metabolism.degradation.maltose metabolism.cytosolic alpha-glucan phosphorylase	mercator4v7.0: cytosolic alpha-glucan phosphorylase & prot-scriber: alpha glucan phosphorylase 1 & swissprot: Alpha-glucan phosphorylase, H isozyme OS=Triticum aestivum & original description: none	3.02129	0.000904215	2.78711	0.0202892	15175	24384.5
TRGpnl2xsex838	3.3.2	Carbohydrate metabolism.trehalose metabolism.trehalose-6-phosphate phosphatase	mercator4v7.0: trehalose-6-phosphate phosphatase & prot-scriber: trehalose 6 phosphate phosphatase & swissprot: Probable trehalose-phosphate phosphatase 6 OS=Oryza sativa subsp. japonica & original description: none	-4.62921	0.00608828	-5.26101	0.00813578	20193	21604
TRGpnl2xsex839	3.3.2	Carbohydrate metabolism.trehalose metabolism.trehalose-6-phosphate phosphatase	mercator4v7.0: trehalose-6-phosphate phosphatase & prot-scriber: trehalose 6 phosphate phosphatase & swissprot: Probable trehalose-phosphate phosphatase 6 OS=Oryza sativa subsp. japonica & original description: none	-3.86982	0.0131682	-4.93509	0.0451752	22756	27510
TRGpnl2xsex60402	3.3.2	Carbohydrate metabolism.trehalose metabolism.trehalose-6-phosphate phosphatase	mercator4v7.0: trehalose-6-phosphate phosphatase & prot-scriber: trehalose 6 phosphate phosphatase & swissprot: Probable trehalose-phosphate phosphatase 1 OS=Oryza sativa subsp. japonica & original description: none	-13.0557	1.27027388124251e-09	-10.7	0.0385989	3371	26769
TRGpnl2xsex60403	3.3.2	Carbohydrate metabolism.trehalose metabolism.trehalose-6-phosphate phosphatase	mercator4v7.0: trehalose-6-phosphate phosphatase & prot-scriber: trehalose 6 phosphate phosphatase & swissprot: Probable trehalose-phosphate phosphatase 1 OS=Oryza sativa subsp. japonica & original description: none	-10.2023	2.57352347812388e-07	-8.42608	0.00217595	5316.5	17518
TRGpnl2xsex74874	3.3.2	Carbohydrate metabolism.trehalose metabolism.trehalose-6-phosphate phosphatase	mercator4v7.0: trehalose-6-phosphate phosphatase & prot-scriber: trehalose 6 phosphate phosphatase & swissprot: Probable trehalose-phosphate phosphatase 7 OS=Oryza sativa subsp. japonica & original description: none	-3.0392	0.0463603	-3.69418	0.0287513	27755	25555
TRGpnl4xsex21881	3.3.2	Carbohydrate metabolism.trehalose metabolism.trehalose-6-phosphate phosphatase	mercator4v7.0: trehalose-6-phosphate phosphatase & prot-scriber: trehalose 6 phosphate phosphatase & swissprot: Probable trehalose-phosphate phosphatase 2 OS=Oryza sativa subsp. japonica & original description: none	7.02942	1.45836660439417e-11	6.67212	0.000189725	2387	10458.5
TRGpnl4xapo43018	3.3.2	Carbohydrate metabolism.trehalose metabolism.trehalose-6-phosphate phosphatase	mercator4v7.0: trehalose-6-phosphate phosphatase & prot-scriber: trehalose 6 phosphate phosphatase & swissprot: Probable trehalose-phosphate phosphatase 7 OS=Oryza sativa subsp. japonica & original description: none	-4.79	0.0274368	-7.34691	0.0291224	25618	25600
TRGpnl4xapo43019	3.3.2	Carbohydrate metabolism.trehalose metabolism.trehalose-6-phosphate phosphatase	mercator4v7.0: trehalose-6-phosphate phosphatase & prot-scriber: trehalose 6 phosphate phosphatase & swissprot: Probable trehalose-phosphate phosphatase 7 OS=Oryza sativa subsp. japonica & original description: none	-4.38921	0.00601419	-5.45864	0.0113643	20150	22554
TRGpnl4xsex24530	3.3.3	Carbohydrate metabolism.trehalose metabolism.trehalase	mercator4v7.0: trehalase & prot-scriber: alpha trehalase & swissprot: Probable trehalase OS=Oryza sativa subsp. japonica & original description: none	5.38348	1.11553082955074e-06	5.32798	0.00158281	6243	16524
TRGpnl4xsex60548	3.4.1	Carbohydrate metabolism.oligosaccharide metabolism.galactinol synthase *(GolS)	mercator4v7.0: galactinol synthase *(GolS) & prot-scriber: galactinol synthase & swissprot: Galactinol synthase 2 OS=Solanum lycopersicum & original description: none	12.0676	3.26484986697158e-06	10.2703	3.82151346289046e-06	7107	1729
TRGpnl2xsex45394	3.4.6	Carbohydrate metabolism.oligosaccharide metabolism.alpha-galactosidase *(AGAL)	mercator4v7.0: alpha-galactosidase *(AGAL) & prot-scriber: alpha galactosidase & swissprot: Alpha-galactosidase 1 OS=Arabidopsis thaliana & original description: none	-4.4271	0.0371969	-7.10223	0.012547	26852	22860
TRGpnl4xsex2418	3.4.6	Carbohydrate metabolism.oligosaccharide metabolism.alpha-galactosidase *(AGAL)	mercator4v7.0: alpha-galactosidase *(AGAL) & prot-scriber: alpha galactosidase & swissprot: Alpha-galactosidase OS=Oryza sativa subsp. japonica & original description: none	5.65563	0.0413078	6.16988	0.000758708	27274	14334
TRGpnl4xsex17045	3.4.6	Carbohydrate metabolism.oligosaccharide metabolism.alpha-galactosidase *(AGAL)	mercator4v7.0: alpha-galactosidase *(AGAL) & prot-scriber: alpha galactosidase & swissprot: Alpha-galactosidase 1 OS=Arabidopsis thaliana & original description: none	4.15331	6.88167275047587e-10	3.83452	0.00142831	3200	16201
TRGpnl4xsex38238	3.4.6	Carbohydrate metabolism.oligosaccharide metabolism.alpha-galactosidase *(AGAL)	mercator4v7.0: alpha-galactosidase *(AGAL) & prot-scriber: alpha galactosidase & swissprot: Alpha-galactosidase 3 OS=Arabidopsis thaliana & original description: none	8.86764	0.012715	7.07003	1.89146531330535e-05	22613	4703.5
TRGpnl4xsex38239	3.4.6	Carbohydrate metabolism.oligosaccharide metabolism.alpha-galactosidase *(AGAL)	mercator4v7.0: alpha-galactosidase *(AGAL) & prot-scriber: alpha galactosidase & swissprot: Alpha-galactosidase 3 OS=Arabidopsis thaliana & original description: none	4.06421	0.000296467	4.48746	0.0143938	12820.5	23288.5
TRGpnl4xapo26243	3.4.6	Carbohydrate metabolism.oligosaccharide metabolism.alpha-galactosidase *(AGAL)	mercator4v7.0: alpha-galactosidase *(AGAL) & prot-scriber: alpha galactosidase & swissprot: Alpha-galactosidase 1 OS=Arabidopsis thaliana & original description: none	-2.88925	0.00468896	-3.15277	0.00837164	19419	21682
TRGpnl2xsex67661	3.6.2	Carbohydrate metabolism.mannose metabolism.phosphomannomutase	mercator4v7.0: phosphomannomutase & prot-scriber: phosphoglucomutase alpha d glucose bisphosphate dependent & swissprot: no annotation & original description: none	-5.99993	0.000196325	-6.29182	0.000585648	12114.5	13628
TRGpnl4xsex43206	3.6.2	Carbohydrate metabolism.mannose metabolism.phosphomannomutase	mercator4v7.0: phosphomannomutase & prot-scriber: phosphoglucomutase alpha d glucose bisphosphate dependent & swissprot: no annotation & original description: none	2.85472	0.00913675	3.51517	0.040752	21473	27000
TRGpnl4xsex43622	3.6.2	Carbohydrate metabolism.mannose metabolism.phosphomannomutase	mercator4v7.0: phosphomannomutase & prot-scriber: phosphoglucomutase alpha d glucose bisphosphate dependent & swissprot: no annotation & original description: none	10.6442	0.00142832	8.89943	1.20098663509903e-06	16195	253
TRGpnl4xsex43648	3.6.2	Carbohydrate metabolism.mannose metabolism.phosphomannomutase	mercator4v7.0: phosphomannomutase & prot-scriber: phosphoglucomutase alpha d glucose bisphosphate dependent & swissprot: no annotation & original description: none	6.90214	0.0144135	7.21883	0.000298922	23070	11743
TRGpnl4xsex7732	3.6.4	Carbohydrate metabolism.mannose metabolism.phosphosugar phosphatase	mercator4v7.0: phosphosugar phosphatase & prot-scriber: haloacid dehalogenase hydrolase domain containing protein sgpp & swissprot: Haloacid dehalogenase-like hydrolase domain-containing protein Sgpp OS=Arabidopsis thaliana & original description: none	7.63932	0.0107733	5.82642	0.000145713	22027	9767
TRGpnl4xsex7733	3.6.4	Carbohydrate metabolism.mannose metabolism.phosphosugar phosphatase	mercator4v7.0: phosphosugar phosphatase & prot-scriber: haloacid dehalogenase hydrolase domain containing protein sgpp & swissprot: Haloacid dehalogenase-like hydrolase domain-containing protein Sgpp OS=Arabidopsis thaliana & original description: none	12.6694	1.01639747623383e-35	10.9265	1.1765527220731e-06	77	113.5
TRGpnl4xsex7734	3.6.4	Carbohydrate metabolism.mannose metabolism.phosphosugar phosphatase	mercator4v7.0: phosphosugar phosphatase & prot-scriber: cell division control protein homolog c & swissprot: Cell division control protein 48 homolog C OS=Arabidopsis thaliana & original description: none	6.41954	1.31745269331927e-08	5.78256	0.000115098	4058	9157
TRGpnl4xapo11636	3.6.4	Carbohydrate metabolism.mannose metabolism.phosphosugar phosphatase	mercator4v7.0: phosphosugar phosphatase & prot-scriber: haloacid dehalogenase hydrolase domain containing protein sgpp & swissprot: Haloacid dehalogenase-like hydrolase domain-containing protein Sgpp OS=Arabidopsis thaliana & original description: none	4.25714	3.87820221845178e-16	3.93278	0.00173838	1127	16839
TRGpnl4xapo19476	3.6.4	Carbohydrate metabolism.mannose metabolism.phosphosugar phosphatase	mercator4v7.0: phosphosugar phosphatase & prot-scriber: haloacid dehalogenase hydrolase domain containing protein sgpp & swissprot: Haloacid dehalogenase-like hydrolase domain-containing protein Sgpp OS=Arabidopsis thaliana & original description: none	-8.17183	2.2214492361994e-05	-6.29801	0.00270673	9129	18197
TRGpnl4xapo50468	3.8.1	Carbohydrate metabolism.ribose metabolism.ribokinase	mercator4v7.0: ribokinase & prot-scriber: ribokinase & swissprot: Ribokinase OS=Arabidopsis thaliana & original description: none	-4.97808	5.17089925551493e-05	-5.06322	0.0147736	10136	23375
TRGpnl2xsex34515	3.9.1.1	Carbohydrate metabolism.oxidative pentose phosphate pathway.oxidative phase.glucose-6-phosphate dehydrogenase	mercator4v7.0: glucose-6-phosphate dehydrogenase & prot-scriber: glucose phosphate 1 dehydrogenase 2 & swissprot: Glucose-6-phosphate 1-dehydrogenase, cytoplasmic isoform OS=Solanum tuberosum & original description: none	-6.6881	8.6019918514653e-08	-6.69526	0.0223902	4781	24705
TRGpnl2xsex41957	3.9.1.1	Carbohydrate metabolism.oxidative pentose phosphate pathway.oxidative phase.glucose-6-phosphate dehydrogenase	mercator4v7.0: glucose-6-phosphate dehydrogenase & prot-scriber: glucose phosphate 1 dehydrogenase 2 & swissprot: Glucose-6-phosphate 1-dehydrogenase 2, chloroplastic OS=Arabidopsis thaliana & original description: none	-6.16664	0.00681059	-4.81259	0.00310413	20565	18671
TRGpnl2xsex58906	3.9.1.1	Carbohydrate metabolism.oxidative pentose phosphate pathway.oxidative phase.glucose-6-phosphate dehydrogenase	mercator4v7.0: glucose-6-phosphate dehydrogenase & prot-scriber: glucose phosphate 1 dehydrogenase 5 & swissprot: Glucose-6-phosphate 1-dehydrogenase, cytoplasmic isoform OS=Solanum tuberosum & original description: none	-8.52016	1.15827237205474e-07	-7.37294	1.17611645773859e-05	4899.5	3735
TRGpnl4xsex32919	3.9.1.1	Carbohydrate metabolism.oxidative pentose phosphate pathway.oxidative phase.glucose-6-phosphate dehydrogenase	mercator4v7.0: glucose-6-phosphate dehydrogenase & prot-scriber: glucose phosphate 1 dehydrogenase 3 & swissprot: Glucose-6-phosphate 1-dehydrogenase, cytoplasmic isoform OS=Solanum tuberosum & original description: none	9.18723	0.00343488	7.44531	3.15983970086983e-06	18479.5	1490
TRGpnl4xsex60248	3.9.1.1	Carbohydrate metabolism.oxidative pentose phosphate pathway.oxidative phase.glucose-6-phosphate dehydrogenase	mercator4v7.0: glucose-6-phosphate dehydrogenase & prot-scriber: glucose phosphate 1 dehydrogenase 2 & swissprot: Glucose-6-phosphate 1-dehydrogenase, cytoplasmic isoform OS=Solanum tuberosum & original description: none	7.25426	8.40271071403155e-05	6.35642	0.00122965	10775.5	15738.5
TRGpnl4xsex60249	3.9.1.1	Carbohydrate metabolism.oxidative pentose phosphate pathway.oxidative phase.glucose-6-phosphate dehydrogenase	mercator4v7.0: glucose-6-phosphate dehydrogenase & prot-scriber: glucose phosphate 1 dehydrogenase 2 & swissprot: Glucose-6-phosphate 1-dehydrogenase, cytoplasmic isoform OS=Solanum tuberosum & original description: none	12.4532	2.79494203655591e-17	10.7144	1.1765527220731e-06	922	113.5
TRGpnl4xapo57799	3.9.1.1	Carbohydrate metabolism.oxidative pentose phosphate pathway.oxidative phase.glucose-6-phosphate dehydrogenase	mercator4v7.0: glucose-6-phosphate dehydrogenase & prot-scriber: glucose phosphate 1 dehydrogenase 2 & swissprot: Glucose-6-phosphate 1-dehydrogenase, cytoplasmic isoform OS=Solanum tuberosum & original description: none	-9.26819	1.16657365790848e-10	-8.17078	0.00140088	2803	16130
TRGpnl4xapo57800	3.9.1.1	Carbohydrate metabolism.oxidative pentose phosphate pathway.oxidative phase.glucose-6-phosphate dehydrogenase	mercator4v7.0: glucose-6-phosphate dehydrogenase & prot-scriber: glucose phosphate 1 dehydrogenase 2 & swissprot: Glucose-6-phosphate 1-dehydrogenase, cytoplasmic isoform OS=Solanum tuberosum & original description: none	-5.45977	0.0167589	-4.77107	0.00190296	23653	17087
TRGpnl4xsex40084	3.9.1.2	Carbohydrate metabolism.oxidative pentose phosphate pathway.oxidative phase.6-phosphogluconolactonase	mercator4v7.0: 6-phosphogluconolactonase & prot-scriber: 6 phosphogluconolactonase 3 & swissprot: Probable 6-phosphogluconolactonase 2 OS=Oryza sativa subsp. japonica & original description: none	9.45974	0.000765418	7.6567	9.36913028300149e-06	14795	3299
TRGpnl4xsex40085	3.9.1.2	Carbohydrate metabolism.oxidative pentose phosphate pathway.oxidative phase.6-phosphogluconolactonase	mercator4v7.0: 6-phosphogluconolactonase & prot-scriber: 6 phosphogluconolactonase 3 & swissprot: Probable 6-phosphogluconolactonase 2 OS=Oryza sativa subsp. japonica & original description: none	7.05749	0.0278031	5.21036	0.000382393	25671	12459
TRGpnl4xsex44450	3.9.1.2	Carbohydrate metabolism.oxidative pentose phosphate pathway.oxidative phase.6-phosphogluconolactonase	mercator4v7.0: 6-phosphogluconolactonase & prot-scriber: 6 phosphogluconolactonase 3 & swissprot: Probable 6-phosphogluconolactonase 4, chloroplastic OS=Oryza sativa subsp. japonica & original description: none	10.1923	2.03308031707114e-14	8.43445	2.82846399699157e-06	1474	1321.5
TRGpnl4xsex5673	3.9.1.3	Carbohydrate metabolism.oxidative pentose phosphate pathway.oxidative phase.6-phosphogluconate dehydrogenase	mercator4v7.0: 6-phosphogluconate dehydrogenase & prot-scriber: 6 phosphogluconate dehydrogenase decarboxylating 1 & swissprot: 6-phosphogluconate dehydrogenase, decarboxylating 1 OS=Oryza sativa subsp. japonica & original description: none	2.32048	0.00370005	2.51794	0.0131759	18695	23029
TRGpnl4xsex51899	3.9.1.3	Carbohydrate metabolism.oxidative pentose phosphate pathway.oxidative phase.6-phosphogluconate dehydrogenase	mercator4v7.0: 6-phosphogluconate dehydrogenase & prot-scriber: 6 phosphogluconate dehydrogenase decarboxylating 1 & swissprot: 6-phosphogluconate dehydrogenase, decarboxylating 1 OS=Oryza sativa subsp. japonica & original description: none	5.17186	0.000638847	4.78905	0.00301014	14381	18556
TRGpnl4xsex41970	3.9.2.1	Carbohydrate metabolism.oxidative pentose phosphate pathway.non-oxidative phase.ribose 5-phosphate isomerase	mercator4v7.0: ribose 5-phosphate isomerase & prot-scriber: rhopa ribose phosphate isomerase a & swissprot: Probable ribose-5-phosphate isomerase 3, chloroplastic OS=Arabidopsis thaliana & original description: none	5.98621	0.00745224	7.02586	0.000381892	20832	12457
TRGpnl4xapo41877	3.9.2.1	Carbohydrate metabolism.oxidative pentose phosphate pathway.non-oxidative phase.ribose 5-phosphate isomerase	mercator4v7.0: ribose 5-phosphate isomerase & prot-scriber: rhopa ribose phosphate isomerase a & swissprot: Probable ribose-5-phosphate isomerase 3, chloroplastic OS=Arabidopsis thaliana & original description: none	7.22662	2.84989309047499e-13	8.3154	6.4560076626719e-05	1823	7734.5
TRGpnl2xsex76566	3.9.2.2	Carbohydrate metabolism.oxidative pentose phosphate pathway.non-oxidative phase.ribulose-phosphate 3-epimerase	mercator4v7.0: ribulose-phosphate 3-epimerase & prot-scriber: ribulose phosphate 3 epimerase protein & swissprot: Ribulose-phosphate 3-epimerase, cytoplasmic isoform OS=Oryza sativa subsp. japonica & original description: none	-5.59295	0.0016747	-5.9232	0.000527753	16581	13337
TRGpnl4xsex36433	3.9.2.2	Carbohydrate metabolism.oxidative pentose phosphate pathway.non-oxidative phase.ribulose-phosphate 3-epimerase	mercator4v7.0: ribulose-phosphate 3-epimerase & prot-scriber: ribulose phosphate 3 epimerase protein & swissprot: Ribulose-phosphate 3-epimerase, cytoplasmic isoform OS=Oryza sativa subsp. japonica & original description: none	2.35077	0.00428889	2.41298	0.0156179	19124	23552.5
TRGpnl4xapo44268	3.9.2.2	Carbohydrate metabolism.oxidative pentose phosphate pathway.non-oxidative phase.ribulose-phosphate 3-epimerase	mercator4v7.0: ribulose-phosphate 3-epimerase & prot-scriber: ribulose phosphate 3 epimerase protein & swissprot: Ribulose-phosphate 3-epimerase, cytoplasmic isoform OS=Oryza sativa subsp. japonica & original description: none	-3.75524	0.00389186	-3.92831	0.0154869	18827	23528
TRGpnl2xsex29225	3.9.2.3	Carbohydrate metabolism.oxidative pentose phosphate pathway.non-oxidative phase.transketolase	mercator4v7.0: transketolase & prot-scriber: transketolase 1 protein & swissprot: Transketolase, chloroplastic OS=Zea mays & original description: none	-6.07532	0.00103045	-4.85379	0.00127831	15466	15849
TRGpnl2xsex46063	3.10.1	Carbohydrate metabolism.gluconeogenesis.phosphoenolpyruvate carboxykinase	mercator4v7.0: phosphoenolpyruvate carboxykinase & prot-scriber: ashgo phosphoenolpyruvate carboxykinase atp & swissprot: Phosphoenolpyruvate carboxykinase (ATP) OS=Zea mays & original description: none	-15.0628	5.21464468445736e-32	-13.865	2.95622129017713e-05	115	5799
TRGpnl4xsex24390	3.10.1	Carbohydrate metabolism.gluconeogenesis.phosphoenolpyruvate carboxykinase	mercator4v7.0: phosphoenolpyruvate carboxykinase & prot-scriber: ashgo phosphoenolpyruvate carboxykinase atp & swissprot: Phosphoenolpyruvate carboxykinase (ATP) OS=Zea mays & original description: none	3.57671	9.10359178760949e-06	3.64774	0.00594928	8094	20631.5
TRGpnl4xsex24391	3.10.1	Carbohydrate metabolism.gluconeogenesis.phosphoenolpyruvate carboxykinase	mercator4v7.0: phosphoenolpyruvate carboxykinase & prot-scriber: ashgo phosphoenolpyruvate carboxykinase atp & swissprot: Phosphoenolpyruvate carboxykinase (ATP) OS=Zea mays & original description: none	9.21635	5.5359730767314e-07	9.31285	0.000142657	5770	9705.5
TRGpnl4xsex24393	3.10.1	Carbohydrate metabolism.gluconeogenesis.phosphoenolpyruvate carboxykinase	mercator4v7.0: phosphoenolpyruvate carboxykinase & prot-scriber: ashgo phosphoenolpyruvate carboxykinase atp & swissprot: Phosphoenolpyruvate carboxykinase (ATP) OS=Zea mays & original description: none	6.56554	5.42031322515527e-10	5.74634	0.000969266	3120	15041
TRGpnl4xsex24414	3.10.1	Carbohydrate metabolism.gluconeogenesis.phosphoenolpyruvate carboxykinase	mercator4v7.0: phosphoenolpyruvate carboxykinase & prot-scriber: ashgo phosphoenolpyruvate carboxykinase atp & swissprot: Phosphoenolpyruvate carboxykinase (ATP) OS=Zea mays & original description: none	2.59186	0.00850619	2.91012	0.0122452	21252	22783
TRGpnl4xapo23908	3.10.1	Carbohydrate metabolism.gluconeogenesis.phosphoenolpyruvate carboxykinase	mercator4v7.0: phosphoenolpyruvate carboxykinase & prot-scriber: ashgo phosphoenolpyruvate carboxykinase atp & swissprot: Phosphoenolpyruvate carboxykinase (ATP) OS=Zea mays & original description: none	7.83895	1.84564846661258e-06	7.64834	0.00017635	6629	10266
TRGpnl2xsex38600	3.10.2.1	Carbohydrate metabolism.gluconeogenesis.pyruvate orthophosphate dikinase activity.pyruvate orthophosphate dikinase	mercator4v7.0: pyruvate orthophosphate dikinase & prot-scriber: pyruvate phosphate dikinase 1 & swissprot: Pyruvate, phosphate dikinase 1, chloroplastic OS=Zea mays & original description: none	-4.69455	8.1753199254617e-09	-5.0001	1.10834149741901e-05	3920	3598
TRGpnl4xsex14459	3.10.2.1	Carbohydrate metabolism.gluconeogenesis.pyruvate orthophosphate dikinase activity.pyruvate orthophosphate dikinase	mercator4v7.0: pyruvate orthophosphate dikinase & prot-scriber: pyruvate phosphate dikinase 1 & swissprot: Pyruvate, phosphate dikinase 1, chloroplastic OS=Zea mays & original description: none	8.09637	9.74853060040165e-54	7.90156	2.43613765696767e-05	14	5334
TRGpnl4xapo15178	3.10.2.1	Carbohydrate metabolism.gluconeogenesis.pyruvate orthophosphate dikinase activity.pyruvate orthophosphate dikinase	mercator4v7.0: pyruvate orthophosphate dikinase & prot-scriber: pyruvate phosphate dikinase 1 & swissprot: Pyruvate, phosphate dikinase 1, chloroplastic OS=Zea mays & original description: none	4.35737	1.89147511452948e-29	4.12834	1.78722173207517e-05	157	4584.5
TRGpnl2xsex46152	3.11.1.1	Carbohydrate metabolism.fermentation.acetic acid biosynthesis.pyruvate decarboxylase *(PDC)	mercator4v7.0: pyruvate decarboxylase *(PDC) & prot-scriber: pyruvate decarboxylase & swissprot: Pyruvate decarboxylase 2 OS=Oryza sativa subsp. indica & original description: none	-2.93012	3.56351804883201e-05	-3.18395	0.0237679	9682	24899
TRGpnl4xsex28762	3.11.1.1	Carbohydrate metabolism.fermentation.acetic acid biosynthesis.pyruvate decarboxylase *(PDC)	mercator4v7.0: pyruvate decarboxylase *(PDC) & prot-scriber: pyruvate decarboxylase & swissprot: Pyruvate decarboxylase 2 OS=Oryza sativa subsp. indica & original description: none	4.55793	0.00305626	4.65577	0.00481164	18152	19983
TRGpnl4xsex1562	3.11.1.2	Carbohydrate metabolism.fermentation.acetic acid biosynthesis.alcohol dehydrogenase *(ADH)	mercator4v7.0: alcohol dehydrogenase *(ADH) & prot-scriber: alcohol dehydrogenase & swissprot: Alcohol dehydrogenase 1 OS=Zea mays & original description: none	5.60231	0.00281383	6.10506	0.00125211	17952	15791.5
TRGpnl4xsex1566	3.11.1.2	Carbohydrate metabolism.fermentation.acetic acid biosynthesis.alcohol dehydrogenase *(ADH)	mercator4v7.0: alcohol dehydrogenase *(ADH) & prot-scriber: alcohol dehydrogenase & swissprot: Alcohol dehydrogenase 2 OS=Zea mays & original description: none	4.77505	7.7334411022392e-05	5.53956	0.00252459	10674	17990
TRGpnl4xsex10024	3.11.1.3	Carbohydrate metabolism.fermentation.acetic acid biosynthesis.aldehyde dehydrogenase *(ALDH2B)	mercator4v7.0: aldehyde dehydrogenase *(ALDH2B) & prot-scriber: aldehyde dehydrogenase family member mitochondrial & swissprot: Benzaldehyde dehydrogenase, mitochondrial OS=Antirrhinum majus & original description: none	10.7153	3.13941056341766e-09	10.6249	2.23031383470834e-05	3608	5114.5
TRGpnl4xsex31778	3.11.2.1	Carbohydrate metabolism.fermentation.lactic acid fermentation.L-lactate dehydrogenase	mercator4v7.0: L-lactate dehydrogenase & prot-scriber: ambme l lactate dehydrogenase a chain & swissprot: L-lactate dehydrogenase OS=Zea mays & original description: none	7.02045	0.0425933	5.23535	0.000347589	27414	12199
TRGpnl2xsex12734	3.12.2	Carbohydrate metabolism.plastidial glycolysis.fructose-1,6-bisphosphate aldolase *(FBA1)	mercator4v7.0: fructose-1,6-bisphosphate aldolase *(FBA1) & prot-scriber: arath fructose bisphosphate aldolase 2 & swissprot: Fructose-bisphosphate aldolase 3, chloroplastic OS=Arabidopsis thaliana & original description: none	-7.17595	0.00044946	-8.18001	0.00452147	13640	19809
TRGpnl2xsex18964	3.12.2	Carbohydrate metabolism.plastidial glycolysis.fructose-1,6-bisphosphate aldolase *(FBA1)	mercator4v7.0: fructose-1,6-bisphosphate aldolase *(FBA1) & prot-scriber: arath fructose bisphosphate aldolase 2 & swissprot: Fructose-bisphosphate aldolase, chloroplastic OS=Oryza sativa subsp. japonica & original description: none	-8.43368	2.96053649632884e-71	-8.81548	0.00334854	4	18938
TRGpnl4xsex64638	3.12.2	Carbohydrate metabolism.plastidial glycolysis.fructose-1,6-bisphosphate aldolase *(FBA1)	mercator4v7.0: fructose-1,6-bisphosphate aldolase *(FBA1) & prot-scriber: arath fructose bisphosphate aldolase 2 & swissprot: Fructose-bisphosphate aldolase, chloroplastic OS=Oryza sativa subsp. japonica & original description: none	9.49611	5.42565146619812e-11	7.51529	8.61198133723555e-05	2633	8394.5
TRGpnl4xsex35706	3.12.4	Carbohydrate metabolism.plastidial glycolysis.glyceraldehyde 3-phosphate dehydrogenase *(GAPcp1)	mercator4v7.0: glyceraldehyde 3-phosphate dehydrogenase *(GAPcp1) & prot-scriber: glyceraldehyde phosphate dehydrogenase 1 cytosolic & swissprot: Glyceraldehyde-3-phosphate dehydrogenase GAPCP1, chloroplastic OS=Arabidopsis thaliana & original description: none	9.5005	0.0017422	7.73749	3.96037958495172e-06	16681	1774
TRGpnl2xsex39980	3.12.5	Carbohydrate metabolism.plastidial glycolysis.phosphoglycerate kinase *(PGK1)	mercator4v7.0: phosphoglycerate kinase *(PGK1) & prot-scriber: phosphoglycerate kinase 1 & swissprot: Phosphoglycerate kinase, chloroplastic OS=Triticum aestivum & original description: none	-3.0471	0.00445933	-3.29676	0.00310232	19254	18666
TRGpnl4xsex16319	3.12.5	Carbohydrate metabolism.plastidial glycolysis.phosphoglycerate kinase *(PGK1)	mercator4v7.0: phosphoglycerate kinase *(PGK1) & prot-scriber: phosphoglycerate kinase 1 & swissprot: Phosphoglycerate kinase, chloroplastic OS=Triticum aestivum & original description: none	5.99184	0.000420677	5.96351	2.0382729915731e-05	13504	4902.5
TRGpnl2xsex69583	3.12.7	Carbohydrate metabolism.plastidial glycolysis.phosphoenolpyruvate enolase *(ENO1)	mercator4v7.0: phosphoenolpyruvate enolase *(ENO1) & prot-scriber: arath enolase 1 & swissprot: Enolase 1, chloroplastic OS=Arabidopsis thaliana & original description: none	-7.08202	0.000679648	-5.60533	0.00237834	14516	17824.5
TRGpnl4xsex36520	3.12.7	Carbohydrate metabolism.plastidial glycolysis.phosphoenolpyruvate enolase *(ENO1)	mercator4v7.0: phosphoenolpyruvate enolase *(ENO1) & prot-scriber: arath enolase 1 & swissprot: Enolase 1, chloroplastic OS=Arabidopsis thaliana & original description: none	8.80414	0.00588469	7.06233	4.93094919965602e-06	20081	2139
TRGpnl4xsex20225	3.12.8	Carbohydrate metabolism.plastidial glycolysis.pyruvate kinase *(PKP1)	mercator4v7.0: pyruvate kinase *PKP1) & prot-scriber: plastidial pyruvate kinase 1 & swissprot: Pyruvate kinase isozyme G, chloroplastic OS=Nicotiana tabacum & original description: none	8.41045	0.000773828	9.06838	7.46355224873467e-05	14830	8050
TRGpnl4xapo19463	3.12.8	Carbohydrate metabolism.plastidial glycolysis.pyruvate kinase *(PKP1)	mercator4v7.0: pyruvate kinase *PKP1) & prot-scriber: plastidial pyruvate kinase 1 & swissprot: Pyruvate kinase isozyme G, chloroplastic OS=Nicotiana tabacum & original description: none	-6.09701	2.66006650640524e-13	-7.29936	0.00438205	1806	19702
TRGpnl4xsex18759	3.13.1.1	Carbohydrate metabolism.nucleotide sugar biosynthesis.GDP-D-mannose biosynthesis.GDP-D-mannose pyrophosphorylase *(VTC1)	mercator4v7.0: GDP-D-mannose pyrophosphorylase *(VTC1) & prot-scriber: mannose phosphate guanyltransferase beta & swissprot: Probable mannose-1-phosphate guanylyltransferase 1 OS=Oryza sativa subsp. japonica & original description: none	8.30557	0.00071567	6.5815	1.13371565697996e-05	14633	3646
TRGpnl4xsex53968	3.13.1.1	Carbohydrate metabolism.nucleotide sugar biosynthesis.GDP-D-mannose biosynthesis.GDP-D-mannose pyrophosphorylase *(VTC1)	mercator4v7.0: GDP-D-mannose pyrophosphorylase *(VTC1) & prot-scriber: mannose phosphate guanyltransferase beta & swissprot: Probable mannose-1-phosphate guanylyltransferase 3 OS=Oryza sativa subsp. japonica & original description: none	9.04896	0.00426479	9.50084	4.24637893885505e-05	19104	6698
TRGpnl4xsex9297	3.13.2.1.2	Carbohydrate metabolism.nucleotide sugar biosynthesis.GDP-L-fucose biosynthesis.de novo biosynthesis.GDP-L-fucose synthase	mercator4v7.0: GDP-L-fucose synthase & prot-scriber: gdp l fucose synthase & swissprot: Putative GDP-L-fucose synthase 2 OS=Oryza sativa subsp. japonica & original description: none	5.23057	2.60895859121367e-05	6.05255	0.00762716	9320	21391
TRGpnl4xsex26690	3.13.2.2.1	Carbohydrate metabolism.nucleotide sugar biosynthesis.GDP-L-fucose biosynthesis.salvage biosynthesis.bifunctional L-fucokinase and GDP-L-fucose pyrophosphorylase	mercator4v7.0: bifunctional L-fucokinase and GDP-L-fucose pyrophosphorylase & prot-scriber: bifunctional fucokinase fucose pyrophosphorylase & swissprot: Bifunctional fucokinase/fucose pyrophosphorylase OS=Arabidopsis thaliana & original description: none	9.0089	4.08491534563621e-06	7.48342	6.07734451685012e-06	7308	2473.5
TRGpnl4xsex26691	3.13.2.2.1	Carbohydrate metabolism.nucleotide sugar biosynthesis.GDP-L-fucose biosynthesis.salvage biosynthesis.bifunctional L-fucokinase and GDP-L-fucose pyrophosphorylase	mercator4v7.0: bifunctional L-fucokinase and GDP-L-fucose pyrophosphorylase & prot-scriber: bifunctional fucokinase fucose pyrophosphorylase & swissprot: Bifunctional fucokinase/fucose pyrophosphorylase OS=Arabidopsis thaliana & original description: none	7.69552	2.77272098683069e-05	5.89732	8.20655076243381e-05	9387	8288.5
TRGpnl2xsex53384	3.13.3.1	Carbohydrate metabolism.nucleotide sugar biosynthesis.UDP-D-glucuronic acid biosynthesis.UDP-D-glucose 6-dehydrogenase	mercator4v7.0: UDP-D-glucose 6-dehydrogenase & prot-scriber: udp glucose 6 dehydrogenase & swissprot: UDP-glucose 6-dehydrogenase 5 OS=Oryza sativa subsp. japonica & original description: none	-3.2803	9.37098508159755e-12	-3.94141	0.000433019	2319	12819.5
TRGpnl4xsex8314	3.13.3.2.3	Carbohydrate metabolism.nucleotide sugar biosynthesis.UDP-D-glucuronic acid biosynthesis.myo-inositol oxidation pathway (MIOP).multifunctional UDP-monosaccharide pyrophosphorylase	mercator4v7.0: multifunctional UDP-monosaccharide pyrophosphorylase & prot-scriber: udp sugar pyrophosphorylase & swissprot: UDP-sugar pyrophosphorylase OS=Oryza sativa subsp. indica & original description: none	7.8975	4.64560159607939e-05	6.1231	3.1428078198562e-05	9995	5950
TRGpnl4xsex19206	3.13.4.1	Carbohydrate metabolism.nucleotide sugar biosynthesis.UDP-D-galacturonic acid biosynthesis.UDP-D-glucuronic acid 4-epimerase	mercator4v7.0: UDP-D-glucuronic acid 4-epimerase & prot-scriber: epimerase domain containing protein & swissprot: UDP-glucuronate 4-epimerase 4 OS=Arabidopsis thaliana & original description: none	4.48626	0.000277755	4.47885	0.00567395	12709	20461
TRGpnl4xsex31820	3.13.4.1	Carbohydrate metabolism.nucleotide sugar biosynthesis.UDP-D-galacturonic acid biosynthesis.UDP-D-glucuronic acid 4-epimerase	mercator4v7.0: UDP-D-glucuronic acid 4-epimerase & prot-scriber: epimerase domain containing protein & swissprot: UDP-glucuronate 4-epimerase 1 OS=Arabidopsis thaliana & original description: none	9.53295	1.49798955826405e-07	7.75995	3.0338709130397e-06	5020	1423
TRGpnl2xsex6965	3.13.5.1	Carbohydrate metabolism.nucleotide sugar biosynthesis.UDP-D-xylose biosynthesis.UDP-D-glucuronic acid decarboxylase	mercator4v7.0: UDP-D-glucuronic acid decarboxylase & prot-scriber: udp glucuronic acid decarboxylase & swissprot: UDP-glucuronic acid decarboxylase 2 OS=Arabidopsis thaliana & original description: none	-8.73431	0.00028612	-8.66902	2.70504552152012e-05	12753	5564
TRGpnl2xsex46393	3.13.5.1	Carbohydrate metabolism.nucleotide sugar biosynthesis.UDP-D-xylose biosynthesis.UDP-D-glucuronic acid decarboxylase	mercator4v7.0: UDP-D-glucuronic acid decarboxylase & prot-scriber: udp glucuronic acid decarboxylase & swissprot: UDP-glucuronic acid decarboxylase 6 OS=Arabidopsis thaliana & original description: none	-10.2132	0.000113011	-9.04739	1.10866553121366e-05	11196.5	3603.5
TRGpnl4xsex25744	3.13.5.1	Carbohydrate metabolism.nucleotide sugar biosynthesis.UDP-D-xylose biosynthesis.UDP-D-glucuronic acid decarboxylase	mercator4v7.0: UDP-D-glucuronic acid decarboxylase & prot-scriber: udp glucuronate decarboxylase & swissprot: UDP-glucuronic acid decarboxylase 1 OS=Arabidopsis thaliana & original description: none	2.44947	1.65072426937612e-06	2.13691	0.031304	6550	25930
TRGpnl4xsex45977	3.13.5.1	Carbohydrate metabolism.nucleotide sugar biosynthesis.UDP-D-xylose biosynthesis.UDP-D-glucuronic acid decarboxylase	mercator4v7.0: UDP-D-glucuronic acid decarboxylase & prot-scriber: udp glucuronic acid decarboxylase & swissprot: UDP-glucuronic acid decarboxylase 4 OS=Arabidopsis thaliana & original description: none	10.2539	2.97295703835232e-12	9.52789	3.22799202307687e-06	2157	1502
TRGpnl4xapo53822	3.13.5.1	Carbohydrate metabolism.nucleotide sugar biosynthesis.UDP-D-xylose biosynthesis.UDP-D-glucuronic acid decarboxylase	mercator4v7.0: UDP-D-glucuronic acid decarboxylase & prot-scriber: udp glucuronic acid decarboxylase & swissprot: UDP-glucuronic acid decarboxylase 2 OS=Arabidopsis thaliana & original description: none	-6.71814	9.53452838121667e-20	-7.68811	0.000476235	601.5	13069
TRGpnl2xsex62923	3.13.6.2	Carbohydrate metabolism.nucleotide sugar biosynthesis.nucleotide rhamnose biosynthesis.dTDP-rhamnose synthase *(NRS-ER)	mercator4v7.0: dTDP-rhamnose synthase *(NRS-ER) & prot-scriber: trifunctional udp glucose 4 6 keto deoxy d 3 5 epimerase l rhamnose reductase & swissprot: Bifunctional dTDP-4-dehydrorhamnose 3,5-epimerase/dTDP-4-dehydrorhamnose reductase OS=Arabidopsis thaliana & original description: none	-8.83715	4.11241416045261e-05	-7.65513	1.35973464593279e-05	9829.5	4037
TRGpnl2xsex34971	3.13.7.1	Carbohydrate metabolism.nucleotide sugar biosynthesis.UDP-L-arabinose biosynthesis.UDP-D-xylose 4-epimerase	mercator4v7.0: UDP-D-xylose 4-epimerase & prot-scriber: bifunctional udp glucose 4 epimerase & swissprot: Probable UDP-arabinose 4-epimerase 2 OS=Oryza sativa subsp. japonica & original description: none	-3.51579	2.34511035314418e-07	-4.04053	0.00122254	5270	15717
TRGpnl4xsex58535	3.13.7.1	Carbohydrate metabolism.nucleotide sugar biosynthesis.UDP-L-arabinose biosynthesis.UDP-D-xylose 4-epimerase	mercator4v7.0: UDP-D-xylose 4-epimerase & prot-scriber: bifunctional udp glucose 4 epimerase & swissprot: Probable UDP-arabinose 4-epimerase 2 OS=Oryza sativa subsp. japonica & original description: none	10.8072	1.45029799804385e-07	9.71887	2.13725886595849e-05	5010	5022
TRGpnl4xapo59862	3.13.7.1	Carbohydrate metabolism.nucleotide sugar biosynthesis.UDP-L-arabinose biosynthesis.UDP-D-xylose 4-epimerase	mercator4v7.0: UDP-D-xylose 4-epimerase & prot-scriber: bifunctional udp glucose 4 epimerase & swissprot: Probable UDP-arabinose 4-epimerase 2 OS=Oryza sativa subsp. japonica & original description: none	-11.5593	1.07443857774163e-14	-10.3422	1.74931849414956e-05	1414	4534.5
TRGpnl4xsex29147	3.13.7.3.1	Carbohydrate metabolism.nucleotide sugar biosynthesis.UDP-L-arabinose biosynthesis.salvage biosynthesis.L-arabinose kinase	mercator4v7.0: L-arabinose kinase & prot-scriber: l arabinokinase & swissprot: L-arabinokinase OS=Arabidopsis thaliana & original description: none	8.5868	0.00111073	6.83019	1.11416844466202e-05	15622.5	3612
TRGpnl2xsex31996	3.13.7.4	Carbohydrate metabolism.nucleotide sugar biosynthesis.UDP-L-arabinose biosynthesis.UDP-L-arabinose mutase	mercator4v7.0: UDP-L-arabinose mutase & prot-scriber: orysj udp arabinopyranose mutase & swissprot: Probable inactive UDP-arabinopyranose mutase 2 OS=Oryza sativa subsp. japonica & original description: none	-4.87462	1.94011056326482e-05	-6.79019	0.0230509	8959	24800
TRGpnl2xsex47133	3.13.7.4	Carbohydrate metabolism.nucleotide sugar biosynthesis.UDP-L-arabinose biosynthesis.UDP-L-arabinose mutase	mercator4v7.0: UDP-L-arabinose mutase & prot-scriber: orysj udp arabinopyranose mutase & swissprot: Probable UDP-arabinopyranose mutase 1 OS=Zea mays & original description: none	-7.43494	0.000165602	-10.6937	0.0225673	11812	24731.5
TRGpnl4xsex18480	3.13.7.4	Carbohydrate metabolism.nucleotide sugar biosynthesis.UDP-L-arabinose biosynthesis.UDP-L-arabinose mutase	mercator4v7.0: UDP-L-arabinose mutase & prot-scriber: orysj udp arabinopyranose mutase & swissprot: Probable UDP-arabinopyranose mutase 1 OS=Zea mays & original description: none	3.12757	0.00136027	3.11292	0.00503375	16087.5	20131.5
TRGpnl2xsex36945	3.13.8	Carbohydrate metabolism.nucleotide sugar biosynthesis.UDP-D-glucose 4-epimerase	mercator4v7.0: UDP-D-glucose 4-epimerase & prot-scriber: bifunctional udp glucose 4 epimerase & swissprot: UDP-glucose 4-epimerase 1 OS=Oryza sativa subsp. japonica & original description: none	-4.9095	1.16825326590894e-06	-5.47687	0.000433681	6280	12825
TRGpnl4xsex15492	3.13.8	Carbohydrate metabolism.nucleotide sugar biosynthesis.UDP-D-glucose 4-epimerase	mercator4v7.0: UDP-D-glucose 4-epimerase & prot-scriber: bifunctional udp glucose 4 epimerase & swissprot: UDP-glucose 4-epimerase 1 OS=Oryza sativa subsp. japonica & original description: none	5.00111	0.00260103	8.37285	0.00210665	17729.5	17409.5
TRGpnl4xsex43050	3.13.8	Carbohydrate metabolism.nucleotide sugar biosynthesis.UDP-D-glucose 4-epimerase	mercator4v7.0: UDP-D-glucose 4-epimerase & prot-scriber: bifunctional udp glucose 4 epimerase & swissprot: UDP-glucose 4-epimerase 4 OS=Oryza sativa subsp. japonica & original description: none	7.83738	0.0492939	5.96128	0.000201575	27989	10656.5
TRGpnl4xsex43454	3.13.8	Carbohydrate metabolism.nucleotide sugar biosynthesis.UDP-D-glucose 4-epimerase	mercator4v7.0: UDP-D-glucose 4-epimerase & prot-scriber: bifunctional udp glucose 4 epimerase & swissprot: UDP-glucose 4-epimerase 4 OS=Oryza sativa subsp. japonica & original description: none	5.56894	0.0225622	5.93337	0.00167294	24848	16715
TRGpnl2xsex56797	3.13.9.1.1	Carbohydrate metabolism.nucleotide sugar biosynthesis.UDP-N-acetylglucosamine biosynthesis.de novo biosynthesis.glutamine:fructose-6-phosphate amidotransferase *(GFAT1)	mercator4v7.0: glutamine:fructose-6-phosphate amidotransferase *(GFAT1) & prot-scriber: glutamine fructose phosphate & swissprot: Glutamine--fructose-6-phosphate aminotransferase [isomerizing] 1 OS=Arabidopsis thaliana & original description: none	-2.49618	0.0396292	-2.80061	0.00322467	27107	18801
TRGpnl2xsex7420	3.13.9.1.3	Carbohydrate metabolism.nucleotide sugar biosynthesis.UDP-N-acetylglucosamine biosynthesis.de novo biosynthesis.N-acetylglucosamine-phosphate mutase	mercator4v7.0: N-acetylglucosamine-phosphate mutase & prot-scriber: phosphoacetylglucosamine mutase & swissprot: Phosphoacetylglucosamine mutase OS=Oryza sativa subsp. japonica & original description: none	-6.70433	0.000391157	-6.54796	0.000471347	13355	13044
TRGpnl4xapo49519	3.13.9.1.3	Carbohydrate metabolism.nucleotide sugar biosynthesis.UDP-N-acetylglucosamine biosynthesis.de novo biosynthesis.N-acetylglucosamine-phosphate mutase	mercator4v7.0: N-acetylglucosamine-phosphate mutase & prot-scriber: phosphoacetylglucosamine mutase & swissprot: Phosphoacetylglucosamine mutase OS=Oryza sativa subsp. japonica & original description: none	6.61977	0.00134987	4.89995	0.000424525	16059.5	12754

## Sheet: Cellular Respiration
Cellular Respiration transcripts differentially expressed in 4x vs 2x Paspalum notatum genotypes, as classified with Mapman (version 3.6.0RC1)
gene_id	BinCode	BinName	description	log2FoldChange	padj	logFC	adj.P.Val	deseq_rank	limma_rank
TRGpnl4xsex8774	2.1.1.1.1	Cellular respiration.glycolysis.cytosolic glycolysis.phosphofructokinase activities.ATP-dependent phosphofructokinase	mercator4v7.0: ATP-dependent phosphofructokinase & prot-scriber: atp dependent 6 phosphofructokinase 4 & swissprot: ATP-dependent 6-phosphofructokinase 3 OS=Arabidopsis thaliana & original description: none	3.43565	0.0123663	3.3178	0.000543486	22523.5	13424
TRGpnl4xsex49160	2.1.1.1.1	Cellular respiration.glycolysis.cytosolic glycolysis.phosphofructokinase activities.ATP-dependent phosphofructokinase	mercator4v7.0: ATP-dependent phosphofructokinase & prot-scriber: atp dependent 6 phosphofructokinase 4 & swissprot: ATP-dependent 6-phosphofructokinase 3 OS=Arabidopsis thaliana & original description: none	2.44215	0.00176697	2.29187	0.0286505	16710.5	25538
TRGpnl4xsex53945	2.1.1.1.1	Cellular respiration.glycolysis.cytosolic glycolysis.phosphofructokinase activities.ATP-dependent phosphofructokinase	mercator4v7.0: ATP-dependent phosphofructokinase & prot-scriber: atp dependent 6 phosphofructokinase 4 & swissprot: ATP-dependent 6-phosphofructokinase 3 OS=Arabidopsis thaliana & original description: none	7.46188	1.04845390210338e-05	6.26391	0.000140875	8241	9662.5
TRGpnl4xapo10380	2.1.1.1.1	Cellular respiration.glycolysis.cytosolic glycolysis.phosphofructokinase activities.ATP-dependent phosphofructokinase	mercator4v7.0: ATP-dependent phosphofructokinase & prot-scriber: atp dependent 6 phosphofructokinase 4 & swissprot: ATP-dependent 6-phosphofructokinase 3 OS=Arabidopsis thaliana & original description: none	-3.88833	8.1610513046577e-24	-4.31875	0.0045597	330	19834.5
TRGpnl4xapo12869	2.1.1.1.1	Cellular respiration.glycolysis.cytosolic glycolysis.phosphofructokinase activities.ATP-dependent phosphofructokinase	mercator4v7.0: ATP-dependent phosphofructokinase & prot-scriber: atp dependent 6 phosphofructokinase 4 & swissprot: ATP-dependent 6-phosphofructokinase 7 OS=Arabidopsis thaliana & original description: none	-9.0891	1.83305564762793e-11	-7.87996	1.86572368008555e-05	2436	4663
TRGpnl4xsex5551	2.1.1.2	Cellular respiration.glycolysis.cytosolic glycolysis.fructose-bisphosphate aldolase *(FBA)	mercator4v7.0: fructose-bisphosphate aldolase *(FBA) & prot-scriber: fructose bisphosphate aldolase 1 & swissprot: Fructose-bisphosphate aldolase 5, cytosolic OS=Arabidopsis thaliana & original description: none	7.31234	3.35489485862337e-06	5.94713	0.00165375	7134	16674
TRGpnl4xsex5552	2.1.1.2	Cellular respiration.glycolysis.cytosolic glycolysis.fructose-bisphosphate aldolase *(FBA)	mercator4v7.0: fructose-bisphosphate aldolase *(FBA) & prot-scriber: fructose bisphosphate aldolase 1 & swissprot: Fructose-bisphosphate aldolase 5, cytosolic OS=Arabidopsis thaliana & original description: none	10.442	2.09539861072394e-12	9.81068	1.95164064232174e-05	2106	4776
TRGpnl4xsex5553	2.1.1.2	Cellular respiration.glycolysis.cytosolic glycolysis.fructose-bisphosphate aldolase *(FBA)	mercator4v7.0: fructose-bisphosphate aldolase *(FBA) & prot-scriber: fructose bisphosphate aldolase 1 & swissprot: Fructose-bisphosphate aldolase 5, cytosolic OS=Arabidopsis thaliana & original description: none	9.95287	1.03914900680318e-05	8.42952	3.28163951493964e-06	8230	1535
TRGpnl4xsex48012	2.1.1.2	Cellular respiration.glycolysis.cytosolic glycolysis.fructose-bisphosphate aldolase *(FBA)	mercator4v7.0: fructose-bisphosphate aldolase *(FBA) & prot-scriber: fructose bisphosphate aldolase 1 & swissprot: Fructose-bisphosphate aldolase, cytoplasmic isozyme OS=Zea mays & original description: none	5.49	1.50265291272846e-09	5.2488	5.65868293282225e-06	3424	2372.5
TRGpnl4xsex48042	2.1.1.2	Cellular respiration.glycolysis.cytosolic glycolysis.fructose-bisphosphate aldolase *(FBA)	mercator4v7.0: fructose-bisphosphate aldolase *(FBA) & prot-scriber: fructose bisphosphate aldolase 1 & swissprot: Fructose-bisphosphate aldolase, cytoplasmic isozyme OS=Zea mays & original description: none	6.08304	1.94153842919447e-08	6.37817	6.77794834673454e-05	4205	7849
TRGpnl4xapo9943	2.1.1.2	Cellular respiration.glycolysis.cytosolic glycolysis.fructose-bisphosphate aldolase *(FBA)	mercator4v7.0: fructose-bisphosphate aldolase *(FBA) & prot-scriber: fructose bisphosphate aldolase 1 & swissprot: Fructose-bisphosphate aldolase 5, cytosolic OS=Arabidopsis thaliana & original description: none	22.2899	4.08020201848686e-11	6.1628	8.84908423282515e-05	2584	8461
TRGpnl4xapo47033	2.1.1.2	Cellular respiration.glycolysis.cytosolic glycolysis.fructose-bisphosphate aldolase *(FBA)	mercator4v7.0: fructose-bisphosphate aldolase *(FBA) & prot-scriber: fructose bisphosphate aldolase 1 & swissprot: Fructose-bisphosphate aldolase, cytoplasmic isozyme OS=Zea mays & original description: none	-6.23087	9.49193893170153e-20	-6.25393	0.032879	600	26112
TRGpnl4xsex45597	2.1.1.3	Cellular respiration.glycolysis.cytosolic glycolysis.triose-phosphate isomerase *(TPI)	mercator4v7.0: triose-phosphate isomerase *(TPI) & prot-scriber: triosephosphate isomerase cytosolic & swissprot: Triosephosphate isomerase, cytosolic OS=Coptis japonica & original description: none	2.12836	0.00490361	1.83751	0.0151986	19530	23455.5
TRGpnl2xsex5143	2.1.1.4.1	Cellular respiration.glycolysis.cytosolic glycolysis.glyceraldehyde 3-phosphate dehydrogenase activities.NAD-dependent glyceraldehyde 3-phosphate dehydrogenase	mercator4v7.0: NAD-dependent glyceraldehyde 3-phosphate dehydrogenase & prot-scriber: glyceraldehyde phosphate dehydrogenase 1 cytosolic & swissprot: Glyceraldehyde-3-phosphate dehydrogenase 1, cytosolic OS=Zea mays & original description: none	-8.21611	2.46667707446216e-18	-8.43954	0.0189415	766	24166
TRGpnl4xsex68933	2.1.1.4.1	Cellular respiration.glycolysis.cytosolic glycolysis.glyceraldehyde 3-phosphate dehydrogenase activities.NAD-dependent glyceraldehyde 3-phosphate dehydrogenase	mercator4v7.0: NAD-dependent glyceraldehyde 3-phosphate dehydrogenase & prot-scriber: glyceraldehyde phosphate dehydrogenase 1 cytosolic & swissprot: Glyceraldehyde-3-phosphate dehydrogenase 1, cytosolic OS=Zea mays & original description: none	9.4344	1.56325500336169e-60	9.15515	4.3309222758794e-06	9	1920.5
TRGpnl4xsex68934	2.1.1.4.1	Cellular respiration.glycolysis.cytosolic glycolysis.glyceraldehyde 3-phosphate dehydrogenase activities.NAD-dependent glyceraldehyde 3-phosphate dehydrogenase	mercator4v7.0: NAD-dependent glyceraldehyde 3-phosphate dehydrogenase & prot-scriber: glyceraldehyde phosphate dehydrogenase 1 cytosolic & swissprot: Glyceraldehyde-3-phosphate dehydrogenase 1, cytosolic OS=Zea mays & original description: none	9.3122	2.4725697918684e-23	8.66667	6.83635465972031e-06	341	2681
TRGpnl4xapo69632	2.1.1.4.2	Cellular respiration.glycolysis.cytosolic glycolysis.glyceraldehyde 3-phosphate dehydrogenase activities.NADP-dependent glyceraldehyde 3-phosphate dehydrogenase	mercator4v7.0: NADP-dependent glyceraldehyde 3-phosphate dehydrogenase & prot-scriber: nadp dependent glyceraldehyde phosphate dehydrogenase & swissprot: NADP-dependent glyceraldehyde-3-phosphate dehydrogenase OS=Zea mays & original description: none	-2.51648	8.29123568315326e-05	-2.70571	0.0108321	10755.5	22405
TRGpnl2xsex28256	2.1.1.5	Cellular respiration.glycolysis.cytosolic glycolysis.phosphoglycerate kinase *(PGK3)	mercator4v7.0: phosphoglycerate kinase *(PGK3) & prot-scriber: phosphoglycerate kinase 1 & swissprot: Phosphoglycerate kinase, cytosolic OS=Triticum aestivum & original description: none	-3.29178	1.79908896048552e-07	-3.63501	0.00123367	5130	15749
TRGpnl4xsex6740	2.1.1.5	Cellular respiration.glycolysis.cytosolic glycolysis.phosphoglycerate kinase *(PGK3)	mercator4v7.0: phosphoglycerate kinase *(PGK3) & prot-scriber: phosphoglycerate kinase 1 & swissprot: Phosphoglycerate kinase, cytosolic OS=Triticum aestivum & original description: none	2.03069	0.0265184	1.84671	0.0220542	25486	24644
TRGpnl4xapo7417	2.1.1.5	Cellular respiration.glycolysis.cytosolic glycolysis.phosphoglycerate kinase *(PGK3)	mercator4v7.0: phosphoglycerate kinase *(PGK3) & prot-scriber: phosphoglycerate kinase 1 & swissprot: Phosphoglycerate kinase, cytosolic OS=Triticum aestivum & original description: none	4.68943	1.19484380802168e-20	4.49316	0.000249988	516.5	11238
TRGpnl2xsex11139	2.1.1.6	Cellular respiration.glycolysis.cytosolic glycolysis.phosphoglycerate mutase *(iPGAM1/2)	mercator4v7.0: phosphoglycerate mutase *(iPGAM1/2) & prot-scriber: 2 3 independent phosphoglycerate mutase & swissprot: 2,3-bisphosphoglycerate-independent phosphoglycerate mutase OS=Zea mays & original description: none	-9.82344	1.13587426548881e-29	-10.3866	7.64423267743712e-05	149	8123
TRGpnl2xsex43337	2.1.1.6	Cellular respiration.glycolysis.cytosolic glycolysis.phosphoglycerate mutase *(iPGAM1/2)	mercator4v7.0: phosphoglycerate mutase *(iPGAM1/2) & prot-scriber: 2 3 independent phosphoglycerate mutase & swissprot: 2,3-bisphosphoglycerate-independent phosphoglycerate mutase OS=Ricinus communis & original description: none	-6.72917	0.000419097	-5.06558	0.00492036	13493	20058
TRGpnl4xsex23100	2.1.1.6	Cellular respiration.glycolysis.cytosolic glycolysis.phosphoglycerate mutase *(iPGAM1/2)	mercator4v7.0: phosphoglycerate mutase *(iPGAM1/2) & prot-scriber: 2 3 independent phosphoglycerate mutase & swissprot: 2,3-bisphosphoglycerate-independent phosphoglycerate mutase OS=Ricinus communis & original description: none	6.91325	0.00521667	6.51129	0.000228317	19734.5	10981
TRGpnl4xsex46928	2.1.1.6	Cellular respiration.glycolysis.cytosolic glycolysis.phosphoglycerate mutase *(iPGAM1/2)	mercator4v7.0: phosphoglycerate mutase *(iPGAM1/2) & prot-scriber: 2 3 independent phosphoglycerate mutase & swissprot: 2,3-bisphosphoglycerate-independent phosphoglycerate mutase OS=Zea mays & original description: none	8.65509	0.00025079	9.44836	8.12713090592274e-05	12537	8264
TRGpnl4xapo48354	2.1.1.6	Cellular respiration.glycolysis.cytosolic glycolysis.phosphoglycerate mutase *(iPGAM1/2)	mercator4v7.0: phosphoglycerate mutase *(iPGAM1/2) & prot-scriber: 2 3 independent phosphoglycerate mutase & swissprot: 2,3-bisphosphoglycerate-independent phosphoglycerate mutase OS=Zea mays & original description: none	7.94406	3.67385727959965e-29	8.1446	0.00010355	167	8912.5
TRGpnl4xsex22675	2.1.1.7	Cellular respiration.glycolysis.cytosolic glycolysis.phosphoenolpyruvate enolase *(ENO2)	mercator4v7.0: phosphoenolpyruvate enolase *(ENO2) & prot-scriber: bifunctional enolase 2 & swissprot: Enolase 2 OS=Zea mays & original description: none	7.06469	3.62663266885173e-12	6.85681	6.32387397231958e-06	2186	2548
TRGpnl2xsex14599	2.1.1.9	Cellular respiration.glycolysis.cytosolic glycolysis.pyruvate kinase *(cPK)	mercator4v7.0: pyruvate kinase *(cPK) & prot-scriber: pyruvate kinase 2 & swissprot: Pyruvate kinase, cytosolic isozyme OS=Nicotiana tabacum & original description: none	-5.58572	0.000170892	-7.50348	0.00330135	11862	18903
TRGpnl4xsex52491	2.1.1.9	Cellular respiration.glycolysis.cytosolic glycolysis.pyruvate kinase *(cPK)	mercator4v7.0: pyruvate kinase *(cPK) & prot-scriber: pyruvate kinase 2 & swissprot: Pyruvate kinase, cytosolic isozyme OS=Nicotiana tabacum & original description: none	11.3406	1.19396020583933e-05	9.59779	1.1765527220731e-06	8419	113.5
TRGpnl4xsex58160	2.1.2.1.1	Cellular respiration.glycolysis.methylglyoxal/glyoxal degradation.eukaryote-shared glyoxalase system.zinc-dependent lactoyl-glutathione lyase *(GLX-I3)	mercator4v7.0: zinc-dependent lactoyl-glutathione lyase *(GLX-I3) & prot-scriber: lactoylglutathione lyase & swissprot: Lactoylglutathione lyase OS=Cicer arietinum & original description: none	7.63023	0.0156388	7.55205	5.53626472111778e-05	23385	7323
TRGpnl4xapo58431	2.1.2.1.1	Cellular respiration.glycolysis.methylglyoxal/glyoxal degradation.eukaryote-shared glyoxalase system.zinc-dependent lactoyl-glutathione lyase *(GLX-I3)	mercator4v7.0: zinc-dependent lactoyl-glutathione lyase *(GLX-I3) & prot-scriber: lactoylglutathione lyase & swissprot: Lactoylglutathione lyase OS=Cicer arietinum & original description: none	-2.95282	5.0054992314781e-13	-3.18394	0.00718548	1891	21203
TRGpnl2xsex59587	2.1.2.2.1	Cellular respiration.glycolysis.methylglyoxal/glyoxal degradation.Viridiplantae-shared glyoxalase system.nickel-dependent lactoyl-glutathione lyase *(GLX-I1/2)	mercator4v7.0: nickel-dependent lactoyl-glutathione lyase *(GLX-I1/2) & prot-scriber: lactoylglutathione lyase & swissprot: Probable lactoylglutathione lyase, chloroplastic OS=Arabidopsis thaliana & original description: none	-5.61328	2.7531755742016e-05	-5.93688	0.00113037	9382.5	15498.5
TRGpnl4xsex68489	2.1.2.2.1	Cellular respiration.glycolysis.methylglyoxal/glyoxal degradation.Viridiplantae-shared glyoxalase system.nickel-dependent lactoyl-glutathione lyase *(GLX-I1/2)	mercator4v7.0: nickel-dependent lactoyl-glutathione lyase *(GLX-I1/2) & prot-scriber: lactoylglutathione lyase & swissprot: Lactoylglutathione lyase OS=Oryza sativa subsp. japonica & original description: none	5.25241	0.00110785	7.48589	0.0010673	15613	15326
TRGpnl2xsex76337	2.1.2.2.2	Cellular respiration.glycolysis.methylglyoxal/glyoxal degradation.Viridiplantae-shared glyoxalase system.hydroxy-acyl-glutathione hydrolase *(GLX-II4/5)	mercator4v7.0: hydroxy-acyl-glutathione hydrolase *(GLX-II4/5) & prot-scriber: hydroxyacylglutathione hydrolase 1 & swissprot: Probable hydroxyacylglutathione hydrolase 2, chloroplastic OS=Arabidopsis thaliana & original description: none	-2.65717	0.000345434	-2.96399	0.000104055	13119	8926.5
TRGpnl2xsex31841	2.1.2.3	Cellular respiration.glycolysis.methylglyoxal/glyoxal degradation.glutathione-independent glyoxalase *(GLY-III)	mercator4v7.0: glutathione-independent glyoxalase *(GLY-III) & prot-scriber: protein dj homolog d & swissprot: Protein DJ-1 homolog D OS=Arabidopsis thaliana & original description: none	-5.13641	9.02247220397979e-13	-5.54394	0.00041976	1996	12717
TRGpnl4xsex55115	2.1.2.3	Cellular respiration.glycolysis.methylglyoxal/glyoxal degradation.glutathione-independent glyoxalase *(GLY-III)	mercator4v7.0: glutathione-independent glyoxalase *(GLY-III) & prot-scriber: protein dj homolog d & swissprot: Protein DJ-1 homolog D OS=Arabidopsis thaliana & original description: none	11.4596	5.7049556380841e-21	11.1335	3.97261790719132e-06	493	1777.5
TRGpnl2xsex59464	2.2.1.1.1	Cellular respiration.pyruvate oxidation.mitochondrial pyruvate dehydrogenase complex.component E1 heterodimer.subunit alpha	mercator4v7.0: subunit alpha of E1 subcomplex of pyruvate dehydrogenase complex & prot-scriber: dicdi pyruvate dehydrogenase e1 component subunit alpha mitochondrial & swissprot: Pyruvate dehydrogenase E1 component subunit alpha-1, mitochondrial OS=Oryza sativa subsp. japonica & original description: none	-6.67528	2.20888742686576e-16	-6.42996	0.0227786	1079	24757
TRGpnl2xsex4265	2.2.1.1.2	Cellular respiration.pyruvate oxidation.mitochondrial pyruvate dehydrogenase complex.component E1 heterodimer.subunit beta	mercator4v7.0: subunit beta of E1 subcomplex of pyruvate dehydrogenase complex & prot-scriber: orysj pyruvate dehydrogenase e1 component subunit beta & swissprot: Pyruvate dehydrogenase E1 component subunit beta-1, mitochondrial OS=Oryza sativa subsp. japonica & original description: none	-5.01784	1.39643343686027e-61	-5.27742	8.90556089592301e-05	8	8479
TRGpnl4xsex66928	2.2.1.1.2	Cellular respiration.pyruvate oxidation.mitochondrial pyruvate dehydrogenase complex.component E1 heterodimer.subunit beta	mercator4v7.0: subunit beta of E1 subcomplex of pyruvate dehydrogenase complex & prot-scriber: orysj pyruvate dehydrogenase e1 component subunit beta & swissprot: Pyruvate dehydrogenase E1 component subunit beta-1, mitochondrial OS=Oryza sativa subsp. japonica & original description: none	12.8769	5.09348021385165e-05	11.1241	1.33180597876731e-06	10117	380
TRGpnl4xapo43623	2.2.1.1.2	Cellular respiration.pyruvate oxidation.mitochondrial pyruvate dehydrogenase complex.component E1 heterodimer.subunit beta	mercator4v7.0: subunit beta of E1 subcomplex of pyruvate dehydrogenase complex & prot-scriber: orysj pyruvate dehydrogenase e1 component subunit beta & swissprot: Pyruvate dehydrogenase E1 component subunit beta-2, mitochondrial OS=Oryza sativa subsp. japonica & original description: none	5.25861	0.0170553	4.06851	0.0217852	23728.5	24620
TRGpnl2xsex62216	2.2.1.2	Cellular respiration.pyruvate oxidation.mitochondrial pyruvate dehydrogenase complex.E2 component	mercator4v7.0: E2 component of mitochondrial pyruvate dehydrogenase complex & prot-scriber: dihydrolipoyllysine residue acetyltransferase component of pyruvate dehydrogenase complex mitochondrial & swissprot: Dihydrolipoyllysine-residue acetyltransferase component 2 of pyruvate dehydrogenase complex, mitochondrial OS=Arabidopsis thaliana & original description: none	-2.19552	0.000207138	-2.43084	0.00452554	12197.5	19812
TRGpnl4xsex31767	2.2.1.2	Cellular respiration.pyruvate oxidation.mitochondrial pyruvate dehydrogenase complex.E2 component	mercator4v7.0: E2 component of mitochondrial pyruvate dehydrogenase complex & prot-scriber: dihydrolipoyllysine residue acetyltransferase component of pyruvate dehydrogenase complex mitochondrial & swissprot: Dihydrolipoyllysine-residue acetyltransferase component 2 of pyruvate dehydrogenase complex, mitochondrial OS=Arabidopsis thaliana & original description: none	3.96215	0.00173102	5.43441	0.00627409	16653	20788
TRGpnl2xsex6998	2.2.1.3	Cellular respiration.pyruvate oxidation.mitochondrial pyruvate dehydrogenase complex.E3 dihydrolipoamide dehydrogenase component	mercator4v7.0: dihydrolipoamide dehydrogenase component of mitochondrial pyruvate dehydrogenase complex & prot-scriber: dihydrolipoyl dehydrogenase 1 & swissprot: Dihydrolipoyl dehydrogenase 1, mitochondrial OS=Arabidopsis thaliana & original description: none	-11.4164	1.91345740786377e-10	-10.239	3.60041697316493e-06	2913	1652
TRGpnl4xapo38890	2.2.1.4.1	Cellular respiration.pyruvate oxidation.mitochondrial pyruvate dehydrogenase complex.regulation.pyruvate dehydrogenase kinase *(PDHK)	mercator4v7.0: pyruvate dehydrogenase kinase *(PDHK) & prot-scriber: [pyruvate dehydrogenase acetyl transferring ] kinase 1 mitochondrial & swissprot: [Pyruvate dehydrogenase (acetyl-transferring)] kinase, mitochondrial OS=Arabidopsis thaliana & original description: none	3.4059	3.97055611238104e-07	3.15489	0.0262005	5573	25207
TRGpnl2xsex4964	2.3.2	Cellular respiration.tricarboxylic acid cycle.aconitase *(ACO)	mercator4v7.0: aconitase *(ACO) & prot-scriber: aconitate hydratase a & swissprot: Putative aconitate hydratase, cytoplasmic OS=Oryza sativa subsp. japonica & original description: none	-3.03502	0.0273979	-3.32886	6.23864843670464e-05	25614	7655.5
TRGpnl2xsex34042	2.3.2	Cellular respiration.tricarboxylic acid cycle.aconitase *(ACO)	mercator4v7.0: aconitase *(ACO) & prot-scriber: aconitate hydratase a & swissprot: Putative aconitate hydratase, cytoplasmic OS=Oryza sativa subsp. japonica & original description: none	-2.06602	2.14692683681375e-05	-2.26717	0.0162134	9092	23674
TRGpnl2xsex75732	2.3.2	Cellular respiration.tricarboxylic acid cycle.aconitase *(ACO)	mercator4v7.0: aconitase *(ACO) & prot-scriber: aconitate hydratase a & swissprot: Putative aconitate hydratase, cytoplasmic OS=Oryza sativa subsp. japonica & original description: none	-2.83967	1.25788769055201e-05	-3.06067	0.0105023	8464	22321
TRGpnl4xsex24933	2.3.2	Cellular respiration.tricarboxylic acid cycle.aconitase *(ACO)	mercator4v7.0: aconitase *(ACO) & prot-scriber: aconitate hydratase a & swissprot: Putative aconitate hydratase, cytoplasmic OS=Oryza sativa subsp. japonica & original description: none	4.62555	5.83243611956463e-10	4.32162	0.000358626	3146	12295
TRGpnl4xsex69281	2.3.2	Cellular respiration.tricarboxylic acid cycle.aconitase *(ACO)	mercator4v7.0: aconitase *(ACO) & prot-scriber: aconitate hydratase a & swissprot: Putative aconitate hydratase, cytoplasmic OS=Oryza sativa subsp. japonica & original description: none	5.10775	1.12907088129223e-06	6.09464	0.000349466	6251	12223
TRGpnl4xapo67118	2.3.2	Cellular respiration.tricarboxylic acid cycle.aconitase *(ACO)	mercator4v7.0: aconitase *(ACO) & prot-scriber: aconitate hydratase a & swissprot: Putative aconitate hydratase, cytoplasmic OS=Oryza sativa subsp. japonica & original description: none	7.60588	1.86972445654026e-24	7.13803	9.97607338929315e-05	303	8807
TRGpnl2xsex14601	2.3.3.1	Cellular respiration.tricarboxylic acid cycle.isocitrate dehydrogenase heterodimer.catalytic component *(IDH5/6)	mercator4v7.0: catalytic component *(IDH5/6) of isocitrate dehydrogenase heterodimer & prot-scriber: isocitrate dehydrogenase [nad] subunit 1 mitochondrial & swissprot: Isocitrate dehydrogenase [NAD] catalytic subunit 5, mitochondrial OS=Arabidopsis thaliana & original description: none	-4.80295	4.75871654825979e-14	-5.08915	0.00190112	1580.5	17085.5
TRGpnl4xsex60897	2.3.3.2	Cellular respiration.tricarboxylic acid cycle.isocitrate dehydrogenase heterodimer.regulatory component *(IDH1/2/3)	mercator4v7.0: regulatory component *(IDH1/2/3) of isocitrate dehydrogenase heterodimer & prot-scriber: isocitrate dehydrogenase [nad] subunit 1 mitochondrial & swissprot: Isocitrate dehydrogenase [NAD] regulatory subunit 1, mitochondrial OS=Arabidopsis thaliana & original description: none	5.47411	0.0115343	4.27064	0.00947541	22260	22011
TRGpnl4xsex60901	2.3.3.2	Cellular respiration.tricarboxylic acid cycle.isocitrate dehydrogenase heterodimer.regulatory component *(IDH1/2/3)	mercator4v7.0: regulatory component *(IDH1/2/3) of isocitrate dehydrogenase heterodimer & prot-scriber: isocitrate dehydrogenase [nad] subunit 1 mitochondrial & swissprot: Isocitrate dehydrogenase [NAD] regulatory subunit 1, mitochondrial OS=Arabidopsis thaliana & original description: none	7.99408	0.00368398	6.21632	4.478931925743e-05	18673	6840.5
TRGpnl4xapo35425	2.3.3.2	Cellular respiration.tricarboxylic acid cycle.isocitrate dehydrogenase heterodimer.regulatory component *(IDH1/2/3)	mercator4v7.0: regulatory component *(IDH1/2/3) of isocitrate dehydrogenase heterodimer & prot-scriber: isocitrate dehydrogenase [nad] subunit 1 mitochondrial & swissprot: Isocitrate dehydrogenase [NAD] regulatory subunit 1, mitochondrial OS=Arabidopsis thaliana & original description: none	-2.44412	1.05903112567416e-06	-2.85368	0.0141191	6196	23243
TRGpnl2xsex71359	2.3.4.1	Cellular respiration.tricarboxylic acid cycle.2-oxoglutarate dehydrogenase complex.E1 component *(OGDH-E1)	mercator4v7.0: E1 component of 2-oxoglutarate dehydrogenase complex & prot-scriber: 2 oxoglutarate dehydrogenase & swissprot: no annotation & original description: none	-8.25221	3.07516676795811e-06	-7.103	2.03295209052354e-05	7060	4889
TRGpnl4xsex44567	2.3.4.1	Cellular respiration.tricarboxylic acid cycle.2-oxoglutarate dehydrogenase complex.E1 component *(OGDH-E1)	mercator4v7.0: E1 component of 2-oxoglutarate dehydrogenase complex & prot-scriber: 2 oxoglutarate dehydrogenase & swissprot: no annotation & original description: none	8.71363	0.00504732	6.93501	8.06046483710521e-06	19625	3022
TRGpnl4xsex56703	2.3.4.1	Cellular respiration.tricarboxylic acid cycle.2-oxoglutarate dehydrogenase complex.E1 component *(OGDH-E1)	mercator4v7.0: E1 component of 2-oxoglutarate dehydrogenase complex & prot-scriber: 2 oxoglutarate dehydrogenase & swissprot: no annotation & original description: none	11.4115	1.51487207049457e-05	9.59066	2.24745723013092e-06	8650	989.5
TRGpnl4xsex56704	2.3.4.1	Cellular respiration.tricarboxylic acid cycle.2-oxoglutarate dehydrogenase complex.E1 component *(OGDH-E1)	mercator4v7.0: E1 component of 2-oxoglutarate dehydrogenase complex & prot-scriber: 2 oxoglutarate dehydrogenase & swissprot: no annotation & original description: none	6.22051	0.00137621	6.55633	0.000611311	16110	13726
TRGpnl2xsex59639	2.3.5.2	Cellular respiration.tricarboxylic acid cycle.succinyl-CoA ligase heterodimer.subunit beta	mercator4v7.0: subunit beta of succinyl-CoA ligase heterodimer & prot-scriber: succinate coa ligase forming] subunit beta & swissprot: Succinate--CoA ligase [ADP-forming] subunit beta, mitochondrial OS=Oryza sativa subsp. japonica & original description: none	-7.22811	2.14926408165255e-19	-7.84224	0.000218931	642	10867.5
TRGpnl4xsex35935	2.3.5.2	Cellular respiration.tricarboxylic acid cycle.succinyl-CoA ligase heterodimer.subunit beta	mercator4v7.0: subunit beta of succinyl-CoA ligase heterodimer & prot-scriber: succinate coa ligase forming] subunit beta & swissprot: Succinate--CoA ligase [ADP-forming] subunit beta, mitochondrial OS=Oryza sativa subsp. japonica & original description: none	10.9503	3.01607246967532e-10	9.20858	1.1765527220731e-06	3004	113.5
TRGpnl4xsex67237	2.3.6.1.2	Cellular respiration.tricarboxylic acid cycle.succinate dehydrogenase complex.components.iron-sulphur component *(SDH2)	mercator4v7.0: iron-sulphur component *(SDH2) of succinate dehydrogenase complex & prot-scriber: orysj succinate dehydrogenase [ubiquinone] iron sulfur subunit 2 mitochondrial & swissprot: Succinate dehydrogenase [ubiquinone] iron-sulfur subunit 1, mitochondrial OS=Oryza sativa subsp. japonica & original description: none	4.25435	0.0364896	4.55204	0.0139463	26781	23208.5
TRGpnl4xapo16523	2.3.6.1.4	Cellular respiration.tricarboxylic acid cycle.succinate dehydrogenase complex.components.membrane-anchor component *(SDH4)	mercator4v7.0: membrane-anchor component *(SDH4) of succinate dehydrogenase complex & prot-scriber: succinate dehydrogenase subunit 4 mitochondrial & swissprot: Succinate dehydrogenase subunit 4, mitochondrial OS=Oryza sativa subsp. japonica & original description: none	8.71021	8.3526056118948e-05	8.70804	1.17103471331284e-05	10768	3729
TRGpnl4xsex10689	2.3.6.1.8	Cellular respiration.tricarboxylic acid cycle.succinate dehydrogenase complex.components.component *(SDH8)	mercator4v7.0: component *(SDH8) of succinate dehydrogenase complex & prot-scriber: succinate dehydrogenase subunit 8a mitochondrial & swissprot: Succinate dehydrogenase subunit 8A, mitochondrial OS=Oryza sativa subsp. japonica & original description: none	6.96548	0.00307319	7.20265	0.000367782	18166.5	12358
TRGpnl4xsex49483	2.3.6.1.8	Cellular respiration.tricarboxylic acid cycle.succinate dehydrogenase complex.components.component *(SDH8)	mercator4v7.0: component *(SDH8) of succinate dehydrogenase complex & prot-scriber: succinate dehydrogenase subunit 8a mitochondrial & swissprot: Succinate dehydrogenase subunit 8A, mitochondrial OS=Oryza sativa subsp. japonica & original description: none	9.57427	3.23974605270981e-07	8.41645	5.35221502464477e-06	5468	2280.5
TRGpnl4xsex23409	2.3.9	Cellular respiration.tricarboxylic acid cycle.NAD-dependent malic enzyme *(NAD-ME1/2)	mercator4v7.0: NAD-dependent malic enzyme *(NAD-ME1/2) & prot-scriber: nadp dependent malic enzyme 4 & swissprot: NAD-dependent malic enzyme 59 kDa isoform, mitochondrial OS=Solanum tuberosum & original description: none	9.43602	6.73204107020644e-13	7.86474	4.66567647864452e-06	1949	2045.5
TRGpnl2xsex48666	2.3.10	Cellular respiration.tricarboxylic acid cycle.regulatory enol-oxaloacetate tautomerase *(FAHD1)	mercator4v7.0: regulatory enol-oxaloacetate tautomerase *(FAHD1) & prot-scriber: faa hydrolase domain containing protein & swissprot: Oxaloacetate tautomerase FAHD1, mitochondrial OS=Oryza sativa subsp. japonica & original description: none	-5.87398	0.000423938	-4.66803	0.0015101	13518	16387
TRGpnl4xsex27365	2.4.1.1.3	Cellular respiration.oxidative phosphorylation.NADH dehydrogenase complex.module N (electron input).component *(NQO3/75kDa)	mercator4v7.0: component *(NQO3/75kDa) of NADH dehydrogenase electron input (module N) & prot-scriber: nadh ubiquinone oxidoreductase kda subunit mitochondrial & swissprot: NADH dehydrogenase [ubiquinone] iron-sulfur protein 1, mitochondrial OS=Solanum tuberosum & original description: none	9.6813	0.0010799	7.93292	2.03159986358285e-06	15556	882.5
TRGpnl4xsex47285	2.4.1.2.3	Cellular respiration.oxidative phosphorylation.NADH dehydrogenase complex.module Q (electron output).component *(NQO6/PSST)	mercator4v7.0: component *(NQO6/PSST) of NADH dehydrogenase electron output (module Q) & prot-scriber: nadh quinone oxidoreductase subunit b & swissprot: NADH dehydrogenase [ubiquinone] iron-sulfur protein 7, mitochondrial OS=Brassica oleracea & original description: none	7.22965	1.39397553898119e-06	8.92998	0.000216172	6413	10823.5
TRGpnl4xapo52794	2.4.1.2.3	Cellular respiration.oxidative phosphorylation.NADH dehydrogenase complex.module Q (electron output).component *(NQO6/PSST)	mercator4v7.0: component *(NQO6/PSST) of NADH dehydrogenase electron output (module Q) & prot-scriber: nadh quinone oxidoreductase subunit b & swissprot: NADH dehydrogenase [ubiquinone] iron-sulfur protein 7, mitochondrial OS=Brassica oleracea & original description: none	11.1923	0.000744443	9.43818	1.37210641090504e-06	14727	429.5
TRGpnl2xsex39238	2.4.1.4.1.1	Cellular respiration.oxidative phosphorylation.NADH dehydrogenase complex.non-core modules.alpha subcomplex.component *(NDUFA1/MWFE)	mercator4v7.0: component *(NDUFA1/MWFE) of NADH dehydrogenase alpha subcomplex & prot-scriber: nadh dehydrogenase [ubiquinone] alpha subcomplex subunit & swissprot: NADH dehydrogenase [ubiquinone] 1 alpha subcomplex subunit 1 OS=Arabidopsis thaliana & original description: none	-10.2209	0.000173959	-9.05048	4.38567220870107e-06	11888	1956.5
TRGpnl4xsex15119	2.4.1.4.1.1	Cellular respiration.oxidative phosphorylation.NADH dehydrogenase complex.non-core modules.alpha subcomplex.component *(NDUFA1/MWFE)	mercator4v7.0: component *(NDUFA1/MWFE) of NADH dehydrogenase alpha subcomplex & prot-scriber: nadh dehydrogenase [ubiquinone] alpha subcomplex subunit & swissprot: NADH dehydrogenase [ubiquinone] 1 alpha subcomplex subunit 1 OS=Arabidopsis thaliana & original description: none	10.5162	6.45805655744873e-25	8.77218	1.67026760852843e-06	274	659
TRGpnl4xsex16010	2.4.1.4.1.3	Cellular respiration.oxidative phosphorylation.NADH dehydrogenase complex.non-core modules.alpha subcomplex.component *(NDUFA3/B9)	mercator4v7.0: component *(NDUFA3/B9) of NADH dehydrogenase complex & prot-scriber: fiber protein fb & swissprot: no annotation & original description: none	5.9266	0.000135712	7.28536	0.00139836	11484	16122
TRGpnl2xsex8459	2.4.1.4.1.5	Cellular respiration.oxidative phosphorylation.NADH dehydrogenase complex.non-core modules.alpha subcomplex.component *(NDUFA6/B14)	mercator4v7.0: component *(NDUFA6/B14) of NADH dehydrogenase alpha subcomplex & prot-scriber: nadh dehydrogenase [ubiquinone] alpha subcomplex subunit & swissprot: NADH dehydrogenase [ubiquinone] 1 alpha subcomplex subunit 6 OS=Arabidopsis thaliana & original description: none	-8.37898	4.31151748089198e-08	-8.83891	8.93628098091165e-05	4496	8489
TRGpnl4xsex46554	2.4.1.4.1.5	Cellular respiration.oxidative phosphorylation.NADH dehydrogenase complex.non-core modules.alpha subcomplex.component *(NDUFA6/B14)	mercator4v7.0: component *(NDUFA6/B14) of NADH dehydrogenase alpha subcomplex & prot-scriber: nadh dehydrogenase [ubiquinone] alpha subcomplex subunit & swissprot: NADH dehydrogenase [ubiquinone] 1 alpha subcomplex subunit 6 OS=Arabidopsis thaliana & original description: none	9.88108	3.827383739725e-15	9.705	8.20516660611538e-06	1312	3065
TRGpnl2xsex65671	2.4.1.4.1.8	Cellular respiration.oxidative phosphorylation.NADH dehydrogenase complex.non-core modules.alpha subcomplex.component *(NDUFA9/39kDa)	mercator4v7.0: component *(NDUFA9/39kDa) of NADH dehydrogenase alpha subcomplex & prot-scriber: nadh dehydrogenase [ubiquinone] alpha subcomplex subunit 9 mitochondrial & swissprot: NADH dehydrogenase [ubiquinone] 1 alpha subcomplex subunit 9, mitochondrial OS=Arabidopsis thaliana & original description: none	-11.2462	6.30373732241536e-10	-9.90518	7.40057206150513e-05	3172	8028
TRGpnl4xsex32691	2.4.1.4.1.8	Cellular respiration.oxidative phosphorylation.NADH dehydrogenase complex.non-core modules.alpha subcomplex.component *(NDUFA9/39kDa)	mercator4v7.0: component *(NDUFA9/39kDa) of NADH dehydrogenase alpha subcomplex & prot-scriber: nadh dehydrogenase [ubiquinone] alpha subcomplex subunit 9 mitochondrial & swissprot: NADH dehydrogenase [ubiquinone] 1 alpha subcomplex subunit 9, mitochondrial OS=Arabidopsis thaliana & original description: none	9.99716	3.21917511273025e-06	9.12139	2.65264847812351e-06	7095.5	1220
TRGpnl2xsex65997	2.4.1.4.1.9	Cellular respiration.oxidative phosphorylation.NADH dehydrogenase complex.non-core modules.alpha subcomplex.component *(NDUFA11/B14-7)	mercator4v7.0: component *(NDUFA11/B14-7) of NADH dehydrogenase alpha subcomplex & prot-scriber: outer envelope pore protein 16 3 chloroplastic mitochondrial & swissprot: Outer envelope pore protein 16-3, chloroplastic/mitochondrial OS=Arabidopsis thaliana & original description: none	-2.39372	3.23164721077218e-06	-2.5244	0.0348106	7097	26334
TRGpnl4xsex17593	2.4.1.4.1.11	Cellular respiration.oxidative phosphorylation.NADH dehydrogenase complex.non-core modules.alpha subcomplex.component *(NDUFA13/B16-6)	mercator4v7.0: component *(NDUFA13/B16-6) of NADH dehydrogenase alpha subcomplex & prot-scriber: nadh dehydrogenase [ubiquinone] alpha subcomplex subunit 13 & swissprot: NADH dehydrogenase [ubiquinone] 1 alpha subcomplex subunit 13-B OS=Arabidopsis thaliana & original description: none	6.78761	0.000309597	9.05171	0.000439792	12904	12857.5
TRGpnl2xsex27904	2.4.1.4.2.2	Cellular respiration.oxidative phosphorylation.NADH dehydrogenase complex.non-core modules.beta subcomplex.component *(NDUFB2/AGGG)	mercator4v7.0: component *(NDUFB2/AGGG) of NADH dehydrogenase beta subcomplex & prot-scriber: nadh dehydrogenase [ubiquinone] beta subcomplex subunit & swissprot: no annotation & original description: none	-7.33314	3.2270521822646e-31	-7.42926	0.00109486	123	15405
TRGpnl4xsex10215	2.4.1.4.2.2	Cellular respiration.oxidative phosphorylation.NADH dehydrogenase complex.non-core modules.beta subcomplex.component *(NDUFB2/AGGG)	mercator4v7.0: component *(NDUFB2/AGGG) of NADH dehydrogenase beta subcomplex & prot-scriber: nadh dehydrogenase [ubiquinone] beta subcomplex subunit & swissprot: no annotation & original description: none	6.00182	0.00119165	5.74493	1.20350444357583e-05	15768	3776
TRGpnl4xsex49977	2.4.1.4.2.4	Cellular respiration.oxidative phosphorylation.NADH dehydrogenase complex.non-core modules.beta subcomplex.component *(NDUFB4/B15)	mercator4v7.0: component *(NDUFB4/B15) of NADH dehydrogenase beta subcomplex & prot-scriber: gst n terminal domain containing protein & swissprot: no annotation & original description: none	4.75257	0.0185524	6.02596	0.0022975	24071	17703.5
TRGpnl4xsex49980	2.4.1.4.2.4	Cellular respiration.oxidative phosphorylation.NADH dehydrogenase complex.non-core modules.beta subcomplex.component *(NDUFB4/B15)	mercator4v7.0: component *(NDUFB4/B15) of NADH dehydrogenase beta subcomplex & prot-scriber: i subunit & swissprot: no annotation & original description: none	4.95513	1.56946717402041e-05	4.97671	0.00535425	8693	20292
TRGpnl4xsex49014	2.4.1.4.2.5	Cellular respiration.oxidative phosphorylation.NADH dehydrogenase complex.non-core modules.beta subcomplex.component *(NDUFB5/SGDH)	mercator4v7.0: component *(NDUFB5/SGDH) of NADH dehydrogenase beta subcomplex & prot-scriber: no annotation & swissprot: no annotation & original description: none	6.28771	0.000938917	7.11862	0.000779634	15257	14401
TRGpnl4xsex49015	2.4.1.4.2.5	Cellular respiration.oxidative phosphorylation.NADH dehydrogenase complex.non-core modules.beta subcomplex.component *(NDUFB5/SGDH)	mercator4v7.0: component *(NDUFB5/SGDH) of NADH dehydrogenase beta subcomplex & prot-scriber: no annotation & swissprot: no annotation & original description: none	8.03428	6.72659841016712e-05	8.81398	4.55566865508066e-05	10473	6880.5
TRGpnl4xapo47022	2.4.1.4.2.5	Cellular respiration.oxidative phosphorylation.NADH dehydrogenase complex.non-core modules.beta subcomplex.component *(NDUFB5/SGDH)	mercator4v7.0: component *(NDUFB5/SGDH) of NADH dehydrogenase beta subcomplex & prot-scriber: no annotation & swissprot: no annotation & original description: none	-5.72217	3.64651741234798e-57	-6.04288	5.4794002830432e-05	12	7297
TRGpnl4xsex28398	2.4.1.4.2.9	Cellular respiration.oxidative phosphorylation.NADH dehydrogenase complex.non-core modules.beta subcomplex.component *(NDUFB10/PDSW)	mercator4v7.0: component *(NDUFB10/PDSW) of NADH dehydrogenase beta subcomplex & prot-scriber: quality protein nadh dehydrogenase [ubiquinone] beta subcomplex subunit 10 b & swissprot: NADH dehydrogenase [ubiquinone] 1 beta subcomplex subunit 10-B OS=Arabidopsis thaliana & original description: none	7.9157	0.0171303	8.05432	7.91501410201754e-05	23747	8186
TRGpnl4xsex41495	2.4.1.4.3	Cellular respiration.oxidative phosphorylation.NADH dehydrogenase complex.non-core modules.component *(NDUFS4/18kDa)	mercator4v7.0: non-core component *(NDUFS4/18kDa) of NADH dehydrogenase complex & prot-scriber: nadh dehydrogenase [ubiquinone] iron sulfur protein 4 mitochondrial & swissprot: NADH dehydrogenase [ubiquinone] iron-sulfur protein 4, mitochondrial OS=Arabidopsis thaliana & original description: none	4.6669	0.0372001	6.37	0.00182183	26853	16974
TRGpnl2xsex1894	2.4.1.4.4	Cellular respiration.oxidative phosphorylation.NADH dehydrogenase complex.non-core modules.component *(NDUFS5/15kDa)	mercator4v7.0: non-core component *(NDUFS5/15kDa) of NADH dehydrogenase complex & prot-scriber: nadh dehydrogenase [ubiquinone] iron sulfur protein 5 b & swissprot: NADH dehydrogenase [ubiquinone] iron-sulfur protein 5-B OS=Arabidopsis thaliana & original description: none	-6.51786	0.000788791	-7.51121	0.00111968	14877	15472
TRGpnl4xsex67462	2.4.1.4.4	Cellular respiration.oxidative phosphorylation.NADH dehydrogenase complex.non-core modules.component *(NDUFS5/15kDa)	mercator4v7.0: non-core component *(NDUFS5/15kDa) of NADH dehydrogenase complex & prot-scriber: nadh dehydrogenase [ubiquinone] iron sulfur protein 5 b & swissprot: NADH dehydrogenase [ubiquinone] iron-sulfur protein 5-B OS=Arabidopsis thaliana & original description: none	4.62286	0.000516227	6.5966	0.00195906	13922	17173
TRGpnl2xsex4185	2.4.1.4.5	Cellular respiration.oxidative phosphorylation.NADH dehydrogenase complex.non-core modules.component *(NDUFS6/13kDa)	mercator4v7.0: non-core component *(NDUFS6/13kDa) of NADH dehydrogenase complex & prot-scriber: zf chcc domain containing protein & swissprot: NADH dehydrogenase [ubiquinone] iron-sulfur protein 6, mitochondrial OS=Arabidopsis thaliana & original description: none	-4.14562	2.5208674824799e-05	-5.66122	0.0151617	9291	23449
TRGpnl4xsex67702	2.4.1.4.5	Cellular respiration.oxidative phosphorylation.NADH dehydrogenase complex.non-core modules.component *(NDUFS6/13kDa)	mercator4v7.0: non-core component *(NDUFS6/13kDa) of NADH dehydrogenase complex & prot-scriber: zf chcc domain containing protein & swissprot: NADH dehydrogenase [ubiquinone] iron-sulfur protein 6, mitochondrial OS=Arabidopsis thaliana & original description: none	6.6768	3.67507992763033e-06	8.58978	0.000256857	7206	11310
TRGpnl4xapo68715	2.4.1.4.5	Cellular respiration.oxidative phosphorylation.NADH dehydrogenase complex.non-core modules.component *(NDUFS6/13kDa)	mercator4v7.0: non-core component *(NDUFS6/13kDa) of NADH dehydrogenase complex & prot-scriber: zf chcc domain containing protein & swissprot: NADH dehydrogenase [ubiquinone] iron-sulfur protein 6, mitochondrial OS=Arabidopsis thaliana & original description: none	4.98444	2.40803797202914e-07	5.86535	0.0058895	5284	20594
TRGpnl4xsex42811	2.4.1.4.10.1	Cellular respiration.oxidative phosphorylation.NADH dehydrogenase complex.non-core modules.carbonic anhydrase module.component *(CA)	mercator4v7.0: component *(CA) of NADH dehydrogenase carbonic anhydrase module & prot-scriber: gamma carbonic anhydrase 1 mitochondrial & swissprot: Gamma carbonic anhydrase 2, mitochondrial OS=Arabidopsis thaliana & original description: none	8.65671	4.7368083864188e-06	8.46324	3.20010870599917e-05	7426	6005
TRGpnl4xsex50893	2.4.1.4.10.1	Cellular respiration.oxidative phosphorylation.NADH dehydrogenase complex.non-core modules.carbonic anhydrase module.component *(CA)	mercator4v7.0: component *(CA) of NADH dehydrogenase carbonic anhydrase module & prot-scriber: gamma carbonic anhydrase 1 mitochondrial & swissprot: Gamma carbonic anhydrase 1, mitochondrial OS=Arabidopsis thaliana & original description: none	9.87286	5.83990773871923e-05	9.08212	3.48633632103262e-06	10298	1621
TRGpnl4xapo55047	2.4.1.4.10.1	Cellular respiration.oxidative phosphorylation.NADH dehydrogenase complex.non-core modules.carbonic anhydrase module.component *(CA)	mercator4v7.0: component *(CA) of NADH dehydrogenase carbonic anhydrase module & prot-scriber: gamma carbonic anhydrase 1 mitochondrial & swissprot: Gamma carbonic anhydrase 1, mitochondrial OS=Arabidopsis thaliana & original description: none	5.16828	0.0154079	4.26472	0.0208479	23329	24470
TRGpnl2xsex61460	2.4.1.4.10.2	Cellular respiration.oxidative phosphorylation.NADH dehydrogenase complex.non-core modules.carbonic anhydrase module.component *(CAL)	mercator4v7.0: component *(CAL) of NADH dehydrogenase carbonic anhydrase module & prot-scriber: gamma carbonic anhydrase 1 mitochondrial & swissprot: Gamma carbonic anhydrase-like 2, mitochondrial OS=Arabidopsis thaliana & original description: none	-2.28439	0.000346181	-2.56581	0.0428371	13122	27272
TRGpnl4xsex36248	2.4.1.4.10.2	Cellular respiration.oxidative phosphorylation.NADH dehydrogenase complex.non-core modules.carbonic anhydrase module.component *(CAL)	mercator4v7.0: component *(CAL) of NADH dehydrogenase carbonic anhydrase module & prot-scriber: gamma carbonic anhydrase 1 mitochondrial & swissprot: Gamma carbonic anhydrase-like 2, mitochondrial OS=Arabidopsis thaliana & original description: none	9.01074	6.1825083940089e-05	7.1592	2.37875822467127e-05	10367	5280
TRGpnl2xsex34521	2.4.1.5.2	Cellular respiration.oxidative phosphorylation.NADH dehydrogenase complex.assembly.assembly factor *(NDUFAF1)	mercator4v7.0: assembly factor of NADH dehydrogenase complex *(NDUFAF1) & prot-scriber: cia domain containing protein & swissprot: Probable complex I intermediate-associated protein 30 OS=Arabidopsis thaliana & original description: none	-6.67038	1.67784124665475e-07	-6.48646	0.000348995	5088	12218
TRGpnl2xsex34523	2.4.1.5.2	Cellular respiration.oxidative phosphorylation.NADH dehydrogenase complex.assembly.assembly factor *(NDUFAF1)	mercator4v7.0: assembly factor of NADH dehydrogenase complex *(NDUFAF1) & prot-scriber: cia domain containing protein & swissprot: Probable complex I intermediate-associated protein 30 OS=Arabidopsis thaliana & original description: none	-8.22729	2.89167768487005e-07	-6.95721	0.000157612	5393	9978
TRGpnl4xsex60272	2.4.1.5.2	Cellular respiration.oxidative phosphorylation.NADH dehydrogenase complex.assembly.assembly factor *(NDUFAF1)	mercator4v7.0: assembly factor of NADH dehydrogenase complex *(NDUFAF1) & prot-scriber: cia domain containing protein & swissprot: Probable complex I intermediate-associated protein 30 OS=Arabidopsis thaliana & original description: none	9.56705	5.72822313107061e-09	8.00733	8.11630922531609e-06	3799	3037.5
TRGpnl4xsex60275	2.4.1.5.2	Cellular respiration.oxidative phosphorylation.NADH dehydrogenase complex.assembly.assembly factor *(NDUFAF1)	mercator4v7.0: assembly factor of NADH dehydrogenase complex *(NDUFAF1) & prot-scriber: cia domain containing protein & swissprot: Probable complex I intermediate-associated protein 30 OS=Arabidopsis thaliana & original description: none	9.56457	6.88110617328573e-11	7.69556	1.02503960461506e-05	2687	3460
TRGpnl4xsex61917	2.4.1.5.6	Cellular respiration.oxidative phosphorylation.NADH dehydrogenase complex.assembly.assembly factor *(NDUFAF5)	mercator4v7.0: assembly factor of NADH dehydrogenase complex *(NDUFAF5) & prot-scriber: methyltransf 11 domain containing protein & swissprot: Putative methyltransferase At1g22800, mitochondrial OS=Arabidopsis thaliana & original description: none	5.27387	0.0318422	5.80635	0.00258958	26255	18063
TRGpnl4xsex61918	2.4.1.5.6	Cellular respiration.oxidative phosphorylation.NADH dehydrogenase complex.assembly.assembly factor *(NDUFAF5)	mercator4v7.0: assembly factor of NADH dehydrogenase complex *(NDUFAF5) & prot-scriber: methyltransf 11 domain containing protein & swissprot: Putative methyltransferase At1g22800, mitochondrial OS=Arabidopsis thaliana & original description: none	5.64369	0.0304782	3.93559	0.0165818	26073	23737
TRGpnl2xsex11267	2.4.2.1.1	Cellular respiration.oxidative phosphorylation.alternative NAD(P)H dehydrogenase activities.type-II NAD(P)H dehydrogenase activities.NAD(P)H dehydrogenase *(NDA)	mercator4v7.0: NAD(P)H dehydrogenase *(NDA) & prot-scriber: nadh ubiquinone reductase non electrogenic & swissprot: Internal alternative NAD(P)H-ubiquinone oxidoreductase A2, mitochondrial OS=Arabidopsis thaliana & original description: none	-9.30498	8.85637596398505e-05	-7.97205	0.000123018	10841	9333
TRGpnl2xsex11269	2.4.2.1.1	Cellular respiration.oxidative phosphorylation.alternative NAD(P)H dehydrogenase activities.type-II NAD(P)H dehydrogenase activities.NAD(P)H dehydrogenase *(NDA)	mercator4v7.0: NAD(P)H dehydrogenase *(NDA) & prot-scriber: external alternative nad p h ubiquinone oxidoreductase mitochondrial & swissprot: Internal alternative NAD(P)H-ubiquinone oxidoreductase A1, mitochondrial OS=Arabidopsis thaliana & original description: none	-9.96827	4.8945214402713e-05	-8.69172	5.00204011943087e-05	10060	7083
TRGpnl4xsex45721	2.4.2.1.1	Cellular respiration.oxidative phosphorylation.alternative NAD(P)H dehydrogenase activities.type-II NAD(P)H dehydrogenase activities.NAD(P)H dehydrogenase *(NDA)	mercator4v7.0: NAD(P)H dehydrogenase *(NDA) & prot-scriber: nadh ubiquinone reductase non electrogenic & swissprot: Internal alternative NAD(P)H-ubiquinone oxidoreductase A1, mitochondrial OS=Solanum tuberosum & original description: none	6.56736	0.000133653	7.21534	0.000241961	11455	11144
TRGpnl4xsex45722	2.4.2.1.1	Cellular respiration.oxidative phosphorylation.alternative NAD(P)H dehydrogenase activities.type-II NAD(P)H dehydrogenase activities.NAD(P)H dehydrogenase *(NDA)	mercator4v7.0: NAD(P)H dehydrogenase *(NDA) & prot-scriber: nadh ubiquinone reductase non electrogenic & swissprot: Internal alternative NAD(P)H-ubiquinone oxidoreductase A1, mitochondrial OS=Solanum tuberosum & original description: none	9.50259	0.00308355	7.74619	2.86266003480605e-06	18178	1342
TRGpnl4xsex45723	2.4.2.1.1	Cellular respiration.oxidative phosphorylation.alternative NAD(P)H dehydrogenase activities.type-II NAD(P)H dehydrogenase activities.NAD(P)H dehydrogenase *(NDA)	mercator4v7.0: NAD(P)H dehydrogenase *(NDA) & prot-scriber: nadh ubiquinone reductase non electrogenic & swissprot: Internal alternative NAD(P)H-ubiquinone oxidoreductase A2, mitochondrial OS=Arabidopsis thaliana & original description: none	6.22794	0.00165056	5.98137	0.000652755	16548.5	13902
TRGpnl4xsex45724	2.4.2.1.1	Cellular respiration.oxidative phosphorylation.alternative NAD(P)H dehydrogenase activities.type-II NAD(P)H dehydrogenase activities.NAD(P)H dehydrogenase *(NDA)	mercator4v7.0: NAD(P)H dehydrogenase *(NDA) & prot-scriber: nadh ubiquinone reductase non electrogenic & swissprot: Internal alternative NAD(P)H-ubiquinone oxidoreductase A2, mitochondrial OS=Arabidopsis thaliana & original description: none	7.32121	0.0361246	5.41827	0.000266257	26749	11430
TRGpnl4xapo51612	2.4.2.1.1	Cellular respiration.oxidative phosphorylation.alternative NAD(P)H dehydrogenase activities.type-II NAD(P)H dehydrogenase activities.NAD(P)H dehydrogenase *(NDA)	mercator4v7.0: NAD(P)H dehydrogenase *(NDA) & prot-scriber: nadh ubiquinone reductase non electrogenic & swissprot: Internal alternative NAD(P)H-ubiquinone oxidoreductase A2, mitochondrial OS=Arabidopsis thaliana & original description: none	4.60194	0.000818686	4.92701	0.0115588	14952	22605
TRGpnl4xapo51613	2.4.2.1.1	Cellular respiration.oxidative phosphorylation.alternative NAD(P)H dehydrogenase activities.type-II NAD(P)H dehydrogenase activities.NAD(P)H dehydrogenase *(NDA)	mercator4v7.0: NAD(P)H dehydrogenase *(NDA) & prot-scriber: external alternative nad p h ubiquinone oxidoreductase mitochondrial & swissprot: Internal alternative NAD(P)H-ubiquinone oxidoreductase A1, mitochondrial OS=Arabidopsis thaliana & original description: none	5.75425	3.38667081861161e-05	5.94809	0.00296403	9619	18508
TRGpnl4xapo8668	2.4.2.1.2	Cellular respiration.oxidative phosphorylation.alternative NAD(P)H dehydrogenase activities.type-II NAD(P)H dehydrogenase activities.NAD(P)H dehydrogenase *(NDB)	mercator4v7.0: NAD(P)H dehydrogenase *(NDB) & prot-scriber: nadh ubiquinone reductase non electrogenic & swissprot: External alternative NAD(P)H-ubiquinone oxidoreductase B1, mitochondrial OS=Arabidopsis thaliana & original description: none	3.14368	0.00153493	4.10987	0.0458754	16368	27590
TRGpnl4xsex9128	2.4.2.1.3	Cellular respiration.oxidative phosphorylation.alternative NAD(P)H dehydrogenase activities.type-II NAD(P)H dehydrogenase activities.NAD(P)H dehydrogenase *(NDC)	mercator4v7.0: NAD(P)H dehydrogenase *(NDC) & prot-scriber: pyr redox 2 domain containing protein & swissprot: Alternative NAD(P)H-ubiquinone oxidoreductase C1, chloroplastic/mitochondrial OS=Arabidopsis thaliana & original description: none	6.59862	0.0377791	4.87701	0.000346828	26917	12191
TRGpnl4xsex55438	2.4.2.2	Cellular respiration.oxidative phosphorylation.alternative NAD(P)H dehydrogenase activities.alternative oxidase *(AOx)	mercator4v7.0: alternative oxidase *(AOx) & prot-scriber: ubiquinol oxidase 1 mitochondrial & swissprot: Ubiquinol oxidase 1b, mitochondrial OS=Oryza sativa subsp. japonica & original description: none	3.64674	0.015769	3.59606	0.046547	23430	27660
TRGpnl4xapo29274	2.4.2.2	Cellular respiration.oxidative phosphorylation.alternative NAD(P)H dehydrogenase activities.alternative oxidase *(AOx)	mercator4v7.0: alternative oxidase *(AOx) & prot-scriber: ubiquinol oxidase 1 mitochondrial & swissprot: Ubiquinol oxidase 1c, mitochondrial OS=Oryza sativa subsp. japonica & original description: none	7.21287	9.10064929406868e-06	5.49482	8.61233082664626e-05	8093	8396.5
TRGpnl2xsex34035	2.4.2.3	Cellular respiration.oxidative phosphorylation.alternative NAD(P)H dehydrogenase activities.mitochondrial uncoupling protein *(PUMP)	mercator4v7.0: mitochondrial uncoupling protein *(PUMP) & prot-scriber: mitochondrial brown fat uncoupling protein & swissprot: Mitochondrial uncoupling protein 1 OS=Arabidopsis thaliana & original description: none	-6.42602	0.0101727	-4.82709	0.014727	21834	23365.5
TRGpnl2xsex34491	2.4.2.3	Cellular respiration.oxidative phosphorylation.alternative NAD(P)H dehydrogenase activities.mitochondrial uncoupling protein *(PUMP)	mercator4v7.0: mitochondrial uncoupling protein *(PUMP) & prot-scriber: mitochondrial brown fat uncoupling protein & swissprot: Mitochondrial uncoupling protein 1 OS=Arabidopsis thaliana & original description: none	-8.69219	1.30158795969885e-05	-7.4202	7.41617819509383e-05	8500	8031
TRGpnl4xsex60907	2.4.2.3	Cellular respiration.oxidative phosphorylation.alternative NAD(P)H dehydrogenase activities.mitochondrial uncoupling protein *(PUMP)	mercator4v7.0: mitochondrial uncoupling protein *(PUMP) & prot-scriber: mitochondrial brown fat uncoupling protein & swissprot: Mitochondrial uncoupling protein 1 OS=Arabidopsis thaliana & original description: none	10.0282	9.54367105994975e-11	8.29453	1.67795881783509e-06	2755	674
TRGpnl4xsex11598	2.4.3.1.1	Cellular respiration.oxidative phosphorylation.cytochrome c reductase complex.core subcomplex.subunit alpha *(QCR2)	mercator4v7.0: subunit alpha *(QCR2) of cytochrome c reductase subcomplex & prot-scriber: bovin mitochondrial processing peptidase subunit alpha & swissprot: Mitochondrial-processing peptidase subunit alpha OS=Solanum tuberosum & original description: none	10.7669	3.60275375485999e-06	9.03098	1.18180281188449e-06	7193	236
TRGpnl4xsex45506	2.4.3.1.1	Cellular respiration.oxidative phosphorylation.cytochrome c reductase complex.core subcomplex.subunit alpha *(QCR2)	mercator4v7.0: subunit alpha *(QCR2) of cytochrome c reductase subcomplex & prot-scriber: bovin mitochondrial processing peptidase subunit alpha & swissprot: Mitochondrial-processing peptidase subunit alpha OS=Solanum tuberosum & original description: none	8.82669	0.0150815	7.05453	8.76546325191137e-06	23229	3171
TRGpnl2xsex49724	2.4.3.1.2	Cellular respiration.oxidative phosphorylation.cytochrome c reductase complex.core subcomplex.subunit beta *(QCR1)	mercator4v7.0: subunit beta *(QCR1) of cytochrome c reductase subcomplex & prot-scriber: mitochondrial processing peptidase subunit beta & swissprot: Probable mitochondrial-processing peptidase subunit beta, mitochondrial OS=Arabidopsis thaliana & original description: none	-2.23148	1.23920941030416e-10	-2.53316	0.000261566	2812	11360.5
TRGpnl4xsex24134	2.4.3.1.2	Cellular respiration.oxidative phosphorylation.cytochrome c reductase complex.core subcomplex.subunit beta *(QCR1)	mercator4v7.0: subunit beta *(QCR1) of cytochrome c reductase subcomplex & prot-scriber: mitochondrial processing peptidase subunit beta & swissprot: Probable mitochondrial-processing peptidase subunit beta, mitochondrial OS=Arabidopsis thaliana & original description: none	11.8306	1.99080683201546e-29	10.0907	1.1765527220731e-06	160	113.5
TRGpnl4xsex24135	2.4.3.1.2	Cellular respiration.oxidative phosphorylation.cytochrome c reductase complex.core subcomplex.subunit beta *(QCR1)	mercator4v7.0: subunit beta *(QCR1) of cytochrome c reductase subcomplex & prot-scriber: mitochondrial processing peptidase subunit beta & swissprot: Probable mitochondrial-processing peptidase subunit beta, mitochondrial OS=Arabidopsis thaliana & original description: none	7.30305	0.0422428	5.75481	0.000243168	27374	11161
TRGpnl4xsex46138	2.4.3.1.2	Cellular respiration.oxidative phosphorylation.cytochrome c reductase complex.core subcomplex.subunit beta *(QCR1)	mercator4v7.0: subunit beta *(QCR1) of cytochrome c reductase subcomplex & prot-scriber: mitochondrial processing peptidase subunit beta & swissprot: Probable mitochondrial-processing peptidase subunit beta, mitochondrial OS=Arabidopsis thaliana & original description: none	8.40508	0.000145311	6.66478	1.14663381712477e-05	11596	3677.5
TRGpnl4xapo18232	2.4.3.1.2	Cellular respiration.oxidative phosphorylation.cytochrome c reductase complex.core subcomplex.subunit beta *(QCR1)	mercator4v7.0: subunit beta *(QCR1) of cytochrome c reductase subcomplex & prot-scriber: mitochondrial processing peptidase subunit beta & swissprot: Probable mitochondrial-processing peptidase subunit beta, mitochondrial OS=Arabidopsis thaliana & original description: none	5.77367	1.89254794673067e-12	5.88266	0.0016587	2085	16684
TRGpnl4xapo18233	2.4.3.1.2	Cellular respiration.oxidative phosphorylation.cytochrome c reductase complex.core subcomplex.subunit beta *(QCR1)	mercator4v7.0: subunit beta *(QCR1) of cytochrome c reductase subcomplex & prot-scriber: mitochondrial processing peptidase subunit beta & swissprot: Probable mitochondrial-processing peptidase subunit beta, mitochondrial OS=Arabidopsis thaliana & original description: none	-10.0748	8.62965551550591e-15	-8.91631	8.53875781980109e-06	1393	3122.5
TRGpnl2xsex1888	2.4.3.3	Cellular respiration.oxidative phosphorylation.cytochrome c reductase complex.apocytochrome c1 component	mercator4v7.0: apocytochrome c1 component of cytochrome c reductase complex & prot-scriber: cytochrome c1 1 heme protein mitochondrial & swissprot: Cytochrome c1-2, heme protein, mitochondrial (Fragment) OS=Solanum tuberosum & original description: none	-11.6463	1.46380981513696e-15	-10.406	2.33007076855765e-05	1234.5	5218.5
TRGpnl4xsex51893	2.4.3.3	Cellular respiration.oxidative phosphorylation.cytochrome c reductase complex.apocytochrome c1 component	mercator4v7.0: apocytochrome c1 component of cytochrome c reductase complex & prot-scriber: cytochrome c1 1 heme protein mitochondrial & swissprot: Cytochrome c1 1, heme protein, mitochondrial OS=Arabidopsis thaliana & original description: none	10.8506	0.00118629	9.06049	3.08638209570066e-06	15752	1459
TRGpnl4xsex51894	2.4.3.3	Cellular respiration.oxidative phosphorylation.cytochrome c reductase complex.apocytochrome c1 component	mercator4v7.0: apocytochrome c1 component of cytochrome c reductase complex & prot-scriber: cytochrome c1 1 heme protein mitochondrial & swissprot: Cytochrome c1 1, heme protein, mitochondrial OS=Arabidopsis thaliana & original description: none	7.77105	0.0329428	5.10517	0.00623434	26399.5	20774
TRGpnl4xsex69037	2.4.3.3	Cellular respiration.oxidative phosphorylation.cytochrome c reductase complex.apocytochrome c1 component	mercator4v7.0: apocytochrome c1 component of cytochrome c reductase complex & prot-scriber: cytochrome c1 1 heme protein mitochondrial & swissprot: Cytochrome c1-2, heme protein, mitochondrial (Fragment) OS=Solanum tuberosum & original description: none	9.83606	4.12197860410612e-05	9.94899	7.5275381624854e-06	9836	2870
TRGpnl4xsex35834	2.4.3.4	Cellular respiration.oxidative phosphorylation.cytochrome c reductase complex.Rieske iron-sulphur component *(UCR1)	mercator4v7.0: Rieske iron-sulphur component of cytochrome c reductase complex & prot-scriber: cytochrome b c1 complex subunit rieske mitochondrial & swissprot: Cytochrome b-c1 complex subunit Rieske, mitochondrial OS=Zea mays & original description: none	11.0328	1.8136717148368e-17	9.29556	1.18180281188449e-06	889	236
TRGpnl2xsex61401	2.4.3.5	Cellular respiration.oxidative phosphorylation.cytochrome c reductase complex.component *(QCR6)	mercator4v7.0: component *(QCR6) of cytochrome c reductase complex & prot-scriber: cytochrome b c1 complex subunit 6 1 & swissprot: Cytochrome b-c1 complex subunit 6 OS=Solanum tuberosum & original description: none	-7.40338	1.42984121642202e-39	-8.8922	0.000182856	51	10352
TRGpnl4xsex2064	2.4.3.5	Cellular respiration.oxidative phosphorylation.cytochrome c reductase complex.component *(QCR6)	mercator4v7.0: component *(QCR6) of cytochrome c reductase complex & prot-scriber: cytochrome b c1 complex subunit 6 1 & swissprot: Cytochrome b-c1 complex subunit 6-1, mitochondrial OS=Arabidopsis thaliana & original description: none	5.53579	0.00107201	5.36561	0.00260428	15539	18082
TRGpnl4xsex33853	2.4.3.5	Cellular respiration.oxidative phosphorylation.cytochrome c reductase complex.component *(QCR6)	mercator4v7.0: component *(QCR6) of cytochrome c reductase complex & prot-scriber: cytochrome b c1 complex subunit 6 1 & swissprot: Cytochrome b-c1 complex subunit 6 OS=Solanum tuberosum & original description: none	11.2907	0.00146364	9.5555	1.1765527220731e-06	16263	113.5
TRGpnl4xsex63316	2.4.3.5	Cellular respiration.oxidative phosphorylation.cytochrome c reductase complex.component *(QCR6)	mercator4v7.0: component *(QCR6) of cytochrome c reductase complex & prot-scriber: cytochrome b c1 complex subunit 6 1 & swissprot: Cytochrome b-c1 complex subunit 6-1, mitochondrial OS=Arabidopsis thaliana & original description: none	3.59209	0.000103619	3.96835	0.0354279	11063	26411
TRGpnl2xsex74448	2.4.3.6	Cellular respiration.oxidative phosphorylation.cytochrome c reductase complex.component *(QCR7)	mercator4v7.0: component *(QCR7) of cytochrome c reductase complex & prot-scriber: cytochrome b c1 complex subunit 7 1 & swissprot: Cytochrome b-c1 complex subunit 7 OS=Solanum tuberosum & original description: none	-8.94076	3.13257816489435e-06	-7.11576	0.0171254	7069	23838
TRGpnl4xapo43039	2.4.3.6	Cellular respiration.oxidative phosphorylation.cytochrome c reductase complex.component *(QCR7)	mercator4v7.0: component *(QCR7) of cytochrome c reductase complex & prot-scriber: cytochrome b c1 complex subunit 7 1 & swissprot: Cytochrome b-c1 complex subunit 7 OS=Solanum tuberosum & original description: none	-6.92755	3.15767171038935e-11	-7.0921	0.00153449	2536	16422
TRGpnl4xsex149	2.4.3.8	Cellular respiration.oxidative phosphorylation.cytochrome c reductase complex.component *(QCR9)	mercator4v7.0: component *(QCR9) of cytochrome c reductase complex & prot-scriber: cytochrome b c1 complex subunit 9 & swissprot: Cytochrome b-c1 complex subunit 9, mitochondrial OS=Arabidopsis thaliana & original description: none	5.21588	5.7588420901296e-08	5.27409	0.000425729	4621	12765
TRGpnl4xsex38203	2.4.3.9	Cellular respiration.oxidative phosphorylation.cytochrome c reductase complex.component *(QCR10)	mercator4v7.0: component *(QCR10) of cytochrome c reductase complex & prot-scriber: ubiquinol cytochrome c reductase complex kda protein & swissprot: no annotation & original description: none	7.05889	0.00165161	8.1347	0.000156431	16551	9959.5
TRGpnl4xapo45082	2.4.3.9	Cellular respiration.oxidative phosphorylation.cytochrome c reductase complex.component *(QCR10)	mercator4v7.0: component *(QCR10) of cytochrome c reductase complex & prot-scriber: ubiquinol cytochrome c reductase complex kda protein & swissprot: no annotation & original description: none	9.02676	0.0162369	7.09066	8.11659305291773e-05	23539	8261
TRGpnl4xsex15224	2.4.4.1	Cellular respiration.oxidative phosphorylation.cytochrome c hemoprotein activity.cytochrome c electron shuttle hemoprotein *(CytC)	mercator4v7.0: cytochrome c electron shuttle hemoprotein *(CytC) & prot-scriber: cytochrome c containing protein & swissprot: Cytochrome c OS=Zea mays & original description: none	8.19126	0.00395466	8.92623	3.9094963527989e-05	18880.5	6485
TRGpnl4xapo15985	2.4.4.1	Cellular respiration.oxidative phosphorylation.cytochrome c hemoprotein activity.cytochrome c electron shuttle hemoprotein *(CytC)	mercator4v7.0: cytochrome c electron shuttle hemoprotein *(CytC) & prot-scriber: cytochrome c containing protein & swissprot: Cytochrome c OS=Zea mays & original description: none	7.68689	2.23783932760737e-16	8.70831	0.000132536	1080	9505
TRGpnl2xsex59141	2.4.5.1.7	Cellular respiration.oxidative phosphorylation.cytochrome c oxidase complex.core components.component *(COX6b)	mercator4v7.0: component *(COX6b) of cytochrome c oxidase complex & prot-scriber: cytochrome c oxidase subunit 1 & swissprot: Cytochrome c oxidase subunit 6b-3 OS=Arabidopsis thaliana & original description: none	-7.54574	5.32800177178175e-24	-9.04518	0.000124819	325	9368
TRGpnl4xsex32772	2.4.5.1.7	Cellular respiration.oxidative phosphorylation.cytochrome c oxidase complex.core components.component *(COX6b)	mercator4v7.0: component *(COX6b) of cytochrome c oxidase complex & prot-scriber: cytochrome c oxidase subunit 1 & swissprot: Cytochrome c oxidase subunit 6b-3 OS=Arabidopsis thaliana & original description: none	6.66927	0.000835091	8.98144	0.000793941	14997.5	14447.5
TRGpnl4xsex62090	2.4.5.2.1	Cellular respiration.oxidative phosphorylation.cytochrome c oxidase complex.plant-specific components.component *(Cox-X1)	mercator4v7.0: component *(Cox-X1) of cytochrome c oxidase complex & prot-scriber: hig domain containing protein & swissprot: no annotation & original description: none	8.61559	2.86035849082952e-05	6.66284	0.00017939	9425	10305.5
TRGpnl2xsex52899	2.4.5.2.2	Cellular respiration.oxidative phosphorylation.cytochrome c oxidase complex.plant-specific components.component *(Cox-X2)	mercator4v7.0: component *(Cox-X2) of cytochrome c oxidase complex & prot-scriber: quality protein allene oxide synthase 1 chloroplastic & swissprot: Allene oxide synthase 1, chloroplastic OS=Oryza sativa subsp. japonica & original description: none	-2.97012	0.022452	-3.48404	0.0199778	24829	24338
TRGpnl4xsex9208	2.4.5.2.2	Cellular respiration.oxidative phosphorylation.cytochrome c oxidase complex.plant-specific components.component *(Cox-X2)	mercator4v7.0: component *(Cox-X2) of cytochrome c oxidase complex & prot-scriber: atozi & swissprot: no annotation & original description: none	5.0175	0.0288558	6.9957	0.00454136	25839	19825
TRGpnl2xsex13069	2.4.5.2.3	Cellular respiration.oxidative phosphorylation.cytochrome c oxidase complex.plant-specific components.component *(Cox-X4)	mercator4v7.0: component *(Cox-X4) of cytochrome c oxidase complex & prot-scriber: cox7a domain containing protein & swissprot: no annotation & original description: none	-5.84082	0.000467901	-7.67833	0.00460169	13712	19857
TRGpnl4xsex904	2.4.5.2.3	Cellular respiration.oxidative phosphorylation.cytochrome c oxidase complex.plant-specific components.component *(Cox-X4)	mercator4v7.0: component *(Cox-X4) of cytochrome c oxidase complex & prot-scriber: protein serine threonine phosphatase & swissprot: Putative protein phosphatase 2C 76 OS=Oryza sativa subsp. japonica & original description: none	8.02121	5.08662505360078e-05	6.21397	7.18032539347286e-05	10115	7969
TRGpnl4xsex36509	2.4.5.3.1.1	Cellular respiration.oxidative phosphorylation.cytochrome c oxidase complex.assembly.copper insertion.metallochaperone *(HCC)	mercator4v7.0: metallochaperone HCC of cytochrome c oxidase assembly & prot-scriber: protein sco homolog 1 mitochondrial & swissprot: Protein SCO1 homolog 2, mitochondrial OS=Arabidopsis thaliana & original description: none	7.91038	2.52330748124979e-05	6.14014	3.30261224959618e-05	9292	6092
TRGpnl2xsex76186	2.4.5.3.1.3	Cellular respiration.oxidative phosphorylation.cytochrome c oxidase complex.assembly.copper insertion.copper chaperone *(COX17)	mercator4v7.0: copper chaperone *(COX17) of cytochrome c oxidase assembly & prot-scriber: cytochrome c oxidase copper chaperone protein & swissprot: Cytochrome c oxidase copper chaperone 1 OS=Arabidopsis thaliana & original description: none	-9.78138	3.537917303625e-05	-8.50234	4.85200168308377e-05	9674	7015
TRGpnl4xsex36686	2.4.5.3.1.3	Cellular respiration.oxidative phosphorylation.cytochrome c oxidase complex.assembly.copper insertion.copper chaperone *(COX17)	mercator4v7.0: copper chaperone *(COX17) of cytochrome c oxidase assembly & prot-scriber: cytochrome c oxidase copper chaperone protein & swissprot: Cytochrome c oxidase copper chaperone 1 OS=Arabidopsis thaliana & original description: none	2.43014	0.00655434	2.90636	0.0243036	20436.5	24977
TRGpnl4xsex26054	2.4.5.3.1.7	Cellular respiration.oxidative phosphorylation.cytochrome c oxidase complex.assembly.copper insertion.assembly factor *(CMC1)	mercator4v7.0: assembly factor *(CMC1) of cytochrome c oxidase assembly & prot-scriber: cox assembly mitochondrial protein & swissprot: no annotation & original description: none	9.2748	0.0103909	7.5355	2.81069907690961e-06	21909	1301.5
TRGpnl4xsex58881	2.4.5.3.1.8	Cellular respiration.oxidative phosphorylation.cytochrome c oxidase complex.assembly.copper insertion.assembly factor *(CMC2)	mercator4v7.0: assembly factor *(CMC2) of cytochrome c oxidase assembly & prot-scriber: oxidored fmn domain containing protein & swissprot: Putative 12-oxophytodienoate reductase 13 OS=Oryza sativa subsp. japonica & original description: none	7.17523	2.79288109796643e-11	6.32935	0.00013339	2517	9524
TRGpnl4xsex26652	2.4.5.3.2.1	Cellular respiration.oxidative phosphorylation.cytochrome c oxidase complex.assembly.insertion into membrane.membrane insertase *(Oxa1)	mercator4v7.0: membrane insertase *(Oxa1) of cytochrome c oxidase assembly & prot-scriber: membrane protein insertase yidc & swissprot: Mitochondrial inner membrane protein OXA1-like OS=Arabidopsis thaliana & original description: none	8.43552	0.00423137	6.70686	8.05905031191532e-06	19071	3019
TRGpnl2xsex7190	2.4.5.3.3.1	Cellular respiration.oxidative phosphorylation.cytochrome c oxidase complex.assembly.heme a cofactor biosynthesis.protoheme IX farnesyltransferase *(COX10)	mercator4v7.0: protoheme IX farnesyltransferase *(COX10) in cytochrome c oxidase assembly & prot-scriber: gibze protoheme ix farnesyltransferase mitochondrial & swissprot: Protoheme IX farnesyltransferase, mitochondrial OS=Arabidopsis thaliana & original description: none	-4.58625	0.00596382	-4.23862	0.026723	20116	25273
TRGpnl2xsex7192	2.4.5.3.3.1	Cellular respiration.oxidative phosphorylation.cytochrome c oxidase complex.assembly.heme a cofactor biosynthesis.protoheme IX farnesyltransferase *(COX10)	mercator4v7.0: protoheme IX farnesyltransferase *(COX10) in cytochrome c oxidase assembly & prot-scriber: gibze protoheme ix farnesyltransferase mitochondrial & swissprot: Protoheme IX farnesyltransferase, mitochondrial OS=Arabidopsis thaliana & original description: none	-6.60284	6.481900105733e-06	-6.5037	0.000309998	7733	11860
TRGpnl2xsex9553	2.4.5.3.3.1	Cellular respiration.oxidative phosphorylation.cytochrome c oxidase complex.assembly.heme a cofactor biosynthesis.protoheme IX farnesyltransferase *(COX10)	mercator4v7.0: protoheme IX farnesyltransferase *(COX10) in cytochrome c oxidase assembly & prot-scriber: gibze protoheme ix farnesyltransferase mitochondrial & swissprot: Protoheme IX farnesyltransferase, mitochondrial OS=Arabidopsis thaliana & original description: none	-6.56736	0.00391496	-5.15276	0.00185408	18852	17020.5
TRGpnl2xsex9556	2.4.5.3.3.1	Cellular respiration.oxidative phosphorylation.cytochrome c oxidase complex.assembly.heme a cofactor biosynthesis.protoheme IX farnesyltransferase *(COX10)	mercator4v7.0: protoheme IX farnesyltransferase *(COX10) in cytochrome c oxidase assembly & prot-scriber: gibze protoheme ix farnesyltransferase mitochondrial & swissprot: Protoheme IX farnesyltransferase, mitochondrial OS=Arabidopsis thaliana & original description: none	-6.10279	0.0101745	-4.47112	0.0370017	21835.5	26580
TRGpnl4xsex48951	2.4.5.3.3.1	Cellular respiration.oxidative phosphorylation.cytochrome c oxidase complex.assembly.heme a cofactor biosynthesis.protoheme IX farnesyltransferase *(COX10)	mercator4v7.0: protoheme IX farnesyltransferase *(COX10) in cytochrome c oxidase assembly & prot-scriber: gibze protoheme ix farnesyltransferase mitochondrial & swissprot: Protoheme IX farnesyltransferase, mitochondrial OS=Arabidopsis thaliana & original description: none	9.07001	0.0005285	7.31311	7.82729628123537e-06	13970	2958
TRGpnl4xsex53738	2.4.5.3.3.1	Cellular respiration.oxidative phosphorylation.cytochrome c oxidase complex.assembly.heme a cofactor biosynthesis.protoheme IX farnesyltransferase *(COX10)	mercator4v7.0: protoheme IX farnesyltransferase *(COX10) in cytochrome c oxidase assembly & prot-scriber: gibze protoheme ix farnesyltransferase mitochondrial & swissprot: Protoheme IX farnesyltransferase, mitochondrial OS=Arabidopsis thaliana & original description: none	8.18019	1.84616941237135e-13	6.38386	3.63720355624461e-05	1756	6298.5
TRGpnl4xsex20458	2.4.5.3.4	Cellular respiration.oxidative phosphorylation.cytochrome c oxidase complex.assembly.assembly factor *(COX14)	mercator4v7.0: assembly factor *(COX14) of cytochrome c oxidase assembly & prot-scriber: cytochrome c 552 & swissprot: no annotation & original description: none	7.56571	8.58729242513341e-07	6.46341	4.30917032363023e-05	6039	6745
TRGpnl2xsex45530	2.4.5.3.5	Cellular respiration.oxidative phosphorylation.cytochrome c oxidase complex.assembly.assembly factor *(COX16)	mercator4v7.0: assembly factor *(COX16) of cytochrome c oxidase assembly & prot-scriber: cytochrome c oxidase assembly protein cox & swissprot: no annotation & original description: none	-8.48747	9.95404235087693e-07	-7.29356	5.55695069595423e-05	6145	7340
TRGpnl4xsex26129	2.4.5.3.5	Cellular respiration.oxidative phosphorylation.cytochrome c oxidase complex.assembly.assembly factor *(COX16)	mercator4v7.0: assembly factor *(COX16) of cytochrome c oxidase assembly & prot-scriber: cytochrome c oxidase assembly protein cox & swissprot: no annotation & original description: none	8.93766	5.29391597357167e-18	7.20429	4.53835125832277e-06	809.5	2012
TRGpnl4xsex28565	2.4.5.3.6	Cellular respiration.oxidative phosphorylation.cytochrome c oxidase complex.assembly.assembly factor *(SURF1)	mercator4v7.0: assembly factor *(SURF1) of cytochrome c oxidase assembly & prot-scriber: surf protein & swissprot: Surfeit locus protein 1 OS=Arabidopsis thaliana & original description: none	3.51174	0.00336292	3.65046	0.0343721	18421.5	26287.5
TRGpnl2xsex564	2.4.6.1.4	Cellular respiration.oxidative phosphorylation.ATP synthase complex.membrane MF0 subcomplex.subunit d	mercator4v7.0: subunit d of ATP synthase membrane MF0 subcomplex & prot-scriber: atp synthase subunit d mitochondrial & swissprot: ATP synthase subunit d, mitochondrial OS=Arabidopsis thaliana & original description: none	-7.38711	2.93950556315786e-27	-7.86004	0.000170878	209.5	10183.5
TRGpnl4xsex69537	2.4.6.1.4	Cellular respiration.oxidative phosphorylation.ATP synthase complex.membrane MF0 subcomplex.subunit d	mercator4v7.0: subunit d of ATP synthase membrane MF0 subcomplex & prot-scriber: atp synthase subunit d mitochondrial & swissprot: ATP synthase subunit d, mitochondrial OS=Arabidopsis thaliana & original description: none	7.37207	0.00586379	8.8297	0.000415272	20067	12688.5
TRGpnl4xsex59539	2.4.6.1.5	Cellular respiration.oxidative phosphorylation.ATP synthase complex.membrane MF0 subcomplex.subunit e	mercator4v7.0: subunit e of ATP synthase membrane MF0 subcomplex & prot-scriber: atp synthase subunit e mitochondrial & swissprot: no annotation & original description: none	11.9196	1.79524951034828e-07	10.164	1.1765527220731e-06	5127	113.5
TRGpnl4xapo12254	2.4.6.1.9	Cellular respiration.oxidative phosphorylation.ATP synthase complex.membrane MF0 subcomplex.component *(6kDa/ATP6)	mercator4v7.0: component *(6kDa/ATP6) of ATP synthase membrane MF0 subcomplex & prot-scriber: atp synthase small subunit 6 mitochondrial & swissprot: ATP synthase small subunit 6, mitochondrial OS=Solanum tuberosum & original description: none	4.89201	0.0321019	6.00435	0.0104539	26287	22306
TRGpnl2xsex63535	2.4.6.1.10	Cellular respiration.oxidative phosphorylation.ATP synthase complex.membrane MF0 subcomplex.component *(24kDa/FAd)	mercator4v7.0: component *(24kDa/FAd) of ATP synthase membrane MF0 subcomplex & prot-scriber: biosyn domain containing protein & swissprot: Probable ATP synthase 24 kDa subunit, mitochondrial OS=Arabidopsis thaliana & original description: none	-2.29924	0.010794	-2.39998	0.0195668	22041	24270
TRGpnl4xsex36224	2.4.6.1.10	Cellular respiration.oxidative phosphorylation.ATP synthase complex.membrane MF0 subcomplex.component *(24kDa/FAd)	mercator4v7.0: component *(24kDa/FAd) of ATP synthase membrane MF0 subcomplex & prot-scriber: biosyn domain containing protein & swissprot: Probable ATP synthase 24 kDa subunit, mitochondrial OS=Arabidopsis thaliana & original description: none	12.3688	2.96036403817097e-06	10.6293	1.1765527220731e-06	7020	113.5
TRGpnl2xsex6121	2.4.6.2.2	Cellular respiration.oxidative phosphorylation.ATP synthase complex.peripheral MF1 subcomplex.subunit beta	mercator4v7.0: subunit beta of ATP synthase peripheral MF1 subcomplex & prot-scriber: atp synthase subunit beta mitochondrial & swissprot: ATP synthase subunit beta, mitochondrial OS=Oryza sativa subsp. japonica & original description: none	-3.34134	0.00194353	-3.79618	0.0216745	16938	24596
TRGpnl4xsex24148	2.4.6.2.3	Cellular respiration.oxidative phosphorylation.ATP synthase complex.peripheral MF1 subcomplex.subunit gamma	mercator4v7.0: subunit gamma of ATP synthase peripheral MF1 subcomplex & prot-scriber: atp synthase subunit gamma mitochondrial & swissprot: ATP synthase subunit gamma, mitochondrial OS=Ipomoea batatas & original description: none	7.47646	0.000202395	8.46525	0.000230703	12161	11009
TRGpnl2xsex38161	2.4.6.3.1	Cellular respiration.oxidative phosphorylation.ATP synthase complex.assembly.chaperone *(ATP10)	mercator4v7.0: chaperone involved in ATP synthase assembly *(ATP10) & prot-scriber: aai domain containing protein & swissprot: no annotation & original description: none	-3.44802	0.000411995	-4.74463	0.0228088	13457.5	24761
TRGpnl4xsex14337	2.4.6.3.1	Cellular respiration.oxidative phosphorylation.ATP synthase complex.assembly.chaperone *(ATP10)	mercator4v7.0: chaperone involved in ATP synthase assembly *(ATP10) & prot-scriber: aai domain containing protein & swissprot: no annotation & original description: none	3.50973	0.000811579	3.94366	0.0432797	14935	27316
TRGpnl2xsex34724	2.4.6.3.2	Cellular respiration.oxidative phosphorylation.ATP synthase complex.assembly.chaperone *(ATP11)	mercator4v7.0: chaperone involved in ATP synthase assembly *(ATP11) & prot-scriber: atp synthase mitochondrial f1 complex assembly & swissprot: no annotation & original description: none	-6.83275	7.68056617165299e-06	-5.66534	0.000127431	7912	9406
TRGpnl4xsex54913	2.4.6.3.2	Cellular respiration.oxidative phosphorylation.ATP synthase complex.assembly.chaperone *(ATP11)	mercator4v7.0: chaperone involved in ATP synthase assembly *(ATP11) & prot-scriber: atp synthase mitochondrial f1 complex assembly & swissprot: no annotation & original description: none	2.82796	0.0174143	4.03751	0.0284413	23813	25503
TRGpnl4xsex44339	2.4.6.3.3	Cellular respiration.oxidative phosphorylation.ATP synthase complex.assembly.chaperone *(ATP12)	mercator4v7.0: chaperone involved in ATP synthase assembly *(ATP12) & prot-scriber: atp synthase mitochondrial f1 complex assembly factor & swissprot: no annotation & original description: none	7.43628	0.000643377	7.01884	5.89040936007773e-05	14399	7487
TRGpnl4xsex25326	2.4.6.3.4	Cellular respiration.oxidative phosphorylation.ATP synthase complex.assembly.assembly factor *(TMEM70)	mercator4v7.0: assembly factor *(TMEM70) of ATP synthase assembly & prot-scriber: bromo domain containing protein & swissprot: no annotation & original description: none	10.008	4.66533723956901e-06	8.26649	2.05363164641837e-06	7415	901.5
TRGpnl2xsex1983	2.4.6.4.1	Cellular respiration.oxidative phosphorylation.ATP synthase complex.regulation.regulatory protein *(IF1)	mercator4v7.0: regulatory protein *(IF1) of ATP synthase activity & prot-scriber: dead box atp dependent rna helicase & swissprot: no annotation & original description: none	-9.96782	6.26618366351119e-09	-8.59344	0.000180793	3833	10332

## Sheet: Secondary metabolism
Secondary metabolism transcripts differentially expressed in 4x vs 2x Paspalum notatum genotypes, as classified with Mapman (version 3.6.0RC1)
gene_id	BinCode	BinName	description	log2FoldChange	padj	logFC	adj.P.Val	deseq_rank	limma_rank
TRGpnl4xsex46325	8.1.1.1	Secondary metabolism.terpenoid biosynthesis.mevalonate (MVA) pathway.acetyl-CoA C-acyltransferase *(ACAT1/2)	mercator4v7.0: acetyl-CoA C-acyltransferase *(ACAT1/2) & prot-scriber: acetyl coa acetyltransferase mitochondrial & swissprot: Acetyl-CoA acetyltransferase 1 OS=Arabidopsis thaliana & original description: none	10.3337	0.000678485	8.59609	1.29619288574806e-06	14506.5	354.5
TRGpnl4xsex46326	8.1.1.1	Secondary metabolism.terpenoid biosynthesis.mevalonate (MVA) pathway.acetyl-CoA C-acyltransferase *(ACAT1/2)	mercator4v7.0: acetyl-CoA C-acyltransferase *(ACAT1/2) & prot-scriber: acetyl coa acetyltransferase mitochondrial & swissprot: Acetyl-CoA acetyltransferase 1 OS=Arabidopsis thaliana & original description: none	2.99362	0.00454478	2.93062	0.0185274	19317	24092
TRGpnl4xsex46327	8.1.1.1	Secondary metabolism.terpenoid biosynthesis.mevalonate (MVA) pathway.acetyl-CoA C-acyltransferase *(ACAT1/2)	mercator4v7.0: acetyl-CoA C-acyltransferase *(ACAT1/2) & prot-scriber: acetyl coa acetyltransferase mitochondrial & swissprot: Acetyl-CoA acetyltransferase 1 OS=Arabidopsis thaliana & original description: none	7.03621	0.0108195	5.01601	0.00221388	22049	17568.5
TRGpnl4xsex22714	8.1.1.2	Secondary metabolism.terpenoid biosynthesis.mevalonate (MVA) pathway.3-hydroxy-3-methylglutaryl-CoA synthase *(HMGS)	mercator4v7.0: 3-hydroxy-3-methylglutaryl-CoA synthase *(HMGS) & prot-scriber: hydroxymethylglutaryl coa synthase a & swissprot: Hydroxymethylglutaryl-CoA synthase OS=Arabidopsis thaliana & original description: none	8.39941	2.81950797784925e-05	8.6871	3.110887421939e-05	9406	5910
TRGpnl4xapo44063	8.1.1.2	Secondary metabolism.terpenoid biosynthesis.mevalonate (MVA) pathway.3-hydroxy-3-methylglutaryl-CoA synthase *(HMGS)	mercator4v7.0: 3-hydroxy-3-methylglutaryl-CoA synthase *(HMGS) & prot-scriber: hydroxymethylglutaryl coa synthase a & swissprot: Hydroxymethylglutaryl-CoA synthase OS=Arabidopsis thaliana & original description: none	4.70938	1.43169207790558e-16	4.68354	0.00242144	1047	17863
TRGpnl2xsex2691	8.1.1.3	Secondary metabolism.terpenoid biosynthesis.mevalonate (MVA) pathway.3-hydroxy-3-methylglutaryl-CoA reductase *(HMGR)	mercator4v7.0: 3-hydroxy-3-methylglutaryl-CoA reductase *(HMGR) & prot-scriber: 3 hydroxy methylglutaryl coenzyme a reductase 2 & swissprot: 3-hydroxy-3-methylglutaryl-coenzyme A reductase 3 OS=Oryza sativa subsp. japonica & original description: none	-2.23816	0.0141906	-3.155	0.0197933	23015	24305
TRGpnl4xsex66672	8.1.1.3	Secondary metabolism.terpenoid biosynthesis.mevalonate (MVA) pathway.3-hydroxy-3-methylglutaryl-CoA reductase *(HMGR)	mercator4v7.0: 3-hydroxy-3-methylglutaryl-CoA reductase *(HMGR) & prot-scriber: 3 hydroxy methylglutaryl coenzyme a reductase 2 & swissprot: 3-hydroxy-3-methylglutaryl-coenzyme A reductase 3 OS=Oryza sativa subsp. japonica & original description: none	5.3267	0.000406993	5.08037	0.000262272	13434	11379
TRGpnl4xapo44498	8.1.1.3	Secondary metabolism.terpenoid biosynthesis.mevalonate (MVA) pathway.3-hydroxy-3-methylglutaryl-CoA reductase *(HMGR)	mercator4v7.0: 3-hydroxy-3-methylglutaryl-CoA reductase *(HMGR) & prot-scriber: 3 hydroxy methylglutaryl coenzyme a reductase 2 & swissprot: 3-hydroxy-3-methylglutaryl-coenzyme A reductase 3 OS=Oryza sativa subsp. japonica & original description: none	-9.02202	3.36076758597688e-09	-7.63997	0.000972457	3628	15052
TRGpnl4xsex67969	8.1.1.4	Secondary metabolism.terpenoid biosynthesis.mevalonate (MVA) pathway.mevalonate kinase *(MVK)	mercator4v7.0: mevalonate kinase *(MVK) & prot-scriber: mevalonate kinase & swissprot: Mevalonate kinase OS=Arabidopsis thaliana & original description: none	8.38623	1.87676497406928e-06	7.64957	1.99007108452214e-05	6642	4823
TRGpnl4xsex2548	8.1.1.5	Secondary metabolism.terpenoid biosynthesis.mevalonate (MVA) pathway.phosphomevalonate kinase *(PMK)	mercator4v7.0: phosphomevalonate kinase *(PMK) & prot-scriber: phosphomevalonate kinase & swissprot: no annotation & original description: none	7.67545	0.0243392	5.83419	0.000189283	25147	10453
TRGpnl2xsex55061	8.1.1.6	Secondary metabolism.terpenoid biosynthesis.mevalonate (MVA) pathway.mevalonate diphosphate decarboxylase *(MVD1/2)	mercator4v7.0: mevalonate diphosphate decarboxylase *(MVD1/2) & prot-scriber: diphosphomevalonate decarboxylase & swissprot: Diphosphomevalonate decarboxylase MVD2, peroxisomal OS=Arabidopsis thaliana & original description: none	-3.66425	0.0212067	-4.09958	0.0195626	24598	24269
TRGpnl2xsex64981	8.1.1.6	Secondary metabolism.terpenoid biosynthesis.mevalonate (MVA) pathway.mevalonate diphosphate decarboxylase *(MVD1/2)	mercator4v7.0: mevalonate diphosphate decarboxylase *(MVD1/2) & prot-scriber: diphosphomevalonate decarboxylase & swissprot: Diphosphomevalonate decarboxylase MVD2, peroxisomal OS=Arabidopsis thaliana & original description: none	-7.45681	2.31647944220873e-07	-6.27859	7.82517660807311e-05	5260.5	8161
TRGpnl4xsex33928	8.1.1.6	Secondary metabolism.terpenoid biosynthesis.mevalonate (MVA) pathway.mevalonate diphosphate decarboxylase *(MVD1/2)	mercator4v7.0: mevalonate diphosphate decarboxylase *(MVD1/2) & prot-scriber: diphosphomevalonate decarboxylase mvd & swissprot: Diphosphomevalonate decarboxylase 2 OS=Panax ginseng & original description: none	8.24319	0.0232357	6.48886	2.07491228000575e-05	24970	4948.5
TRGpnl4xsex63512	8.1.1.6	Secondary metabolism.terpenoid biosynthesis.mevalonate (MVA) pathway.mevalonate diphosphate decarboxylase *(MVD1/2)	mercator4v7.0: mevalonate diphosphate decarboxylase *(MVD1/2) & prot-scriber: diphosphomevalonate decarboxylase & swissprot: Diphosphomevalonate decarboxylase MVD2, peroxisomal OS=Arabidopsis thaliana & original description: none	2.92547	0.00287277	2.76749	0.0222614	18005.5	24689
TRGpnl4xapo65445	8.1.1.6	Secondary metabolism.terpenoid biosynthesis.mevalonate (MVA) pathway.mevalonate diphosphate decarboxylase *(MVD1/2)	mercator4v7.0: mevalonate diphosphate decarboxylase *(MVD1/2) & prot-scriber: diphosphomevalonate decarboxylase mvd & swissprot: Diphosphomevalonate decarboxylase 2 OS=Panax ginseng & original description: none	6.48204	3.01321471382945e-06	5.32096	0.000564712	7035	13520
TRGpnl4xapo65522	8.1.1.6	Secondary metabolism.terpenoid biosynthesis.mevalonate (MVA) pathway.mevalonate diphosphate decarboxylase *(MVD1/2)	mercator4v7.0: mevalonate diphosphate decarboxylase *(MVD1/2) & prot-scriber: diphosphomevalonate decarboxylase & swissprot: Diphosphomevalonate decarboxylase MVD2, peroxisomal OS=Arabidopsis thaliana & original description: none	4.28847	4.14749869170698e-05	4.31099	0.0269211	9843	25305
[truncated: 122 more rows]
