# Supplementary material for: Leaf transcriptome differences between diploid and tetraploid bahiagrass
Source: Plant Genome. 2026 Feb 28;19(1):e70212. doi: 10.1002/tpg2.70212 (PMC12949672; doi:10.1002/tpg2.70212)
Supplement: Supplementary file 6 — Supplemental Table S4: List of differentially expressed transcripts (DETs) involved in stress response and signaling processes: phytohormone action, protein translocation, redox homeostasis, and DNA damage response. [file TPG2-19-e70212-s004.xlsx]

## Sheet: Phytohormone action
Authors: Maricel Podio, Danilo Fabrizio Santoro, Carolina Marta Colono, Juan Pablo A. Ortiz, Emidio Albertini, Silvina Claudia Pessino. Manuscript title: Leaf transcriptome differences between diploid and tetraploid Bahiagrass Number of pages: 37, number of figures: 6, number of tables: 1
Supplemental Table S4
Phytohormone action transcripts differentially expressed in 4x vs 2x Paspalum notatum genotypes, as classified with Mapman (version 3.6.0RC1)
BinName	gene_id	BinCode	description	log2FoldChange	padj	logFC	adj.P.Val	deseq_rank	limma_rank
TRGpnl4xsex56001	10.1.1.1	Phytohormone action.abscisic acid.biosynthesis.zeaxanthin epoxidase *(ABA1)	mercator4v7.0: zeaxanthin epoxidase *(ABA1) & prot-scriber: zeaxanthin epoxidase chloroplastic & swissprot: Zeaxanthin epoxidase, chloroplastic OS=Oryza sativa subsp. japonica & original description: none	11.3513	3.04846994467003e-13	10.8869	7.14518453468477e-06	1828	2764
TRGpnl4xapo56858	10.1.1.1	Phytohormone action.abscisic acid.biosynthesis.zeaxanthin epoxidase *(ABA1)	mercator4v7.0: zeaxanthin epoxidase *(ABA1) & prot-scriber: zeaxanthin epoxidase chloroplastic & swissprot: Zeaxanthin epoxidase, chloroplastic OS=Oryza sativa subsp. japonica & original description: none	-5.70764	9.79591700749482e-89	-6.09192	4.40942658962921e-06	2	1975
TRGpnl2xsex12919	10.1.1.2	Phytohormone action.abscisic acid.biosynthesis.neoxanthin synthase *(ABA4)	mercator4v7.0: neoxanthin synthase *(ABA4) & prot-scriber: aspergillus nuclease s 1 & swissprot: Endonuclease 2 OS=Arabidopsis thaliana & original description: none	-7.24425	4.5248368222893e-06	-6.03472	0.00245733	7383	17902.5
TRGpnl4xsex48873	10.1.1.2	Phytohormone action.abscisic acid.biosynthesis.neoxanthin synthase *(ABA4)	mercator4v7.0: neoxanthin synthase *(ABA4) & prot-scriber: aspergillus nuclease s 1 & swissprot: Endonuclease 4 OS=Arabidopsis thaliana & original description: none	24.5517	3.76181867030385e-13	8.59702	7.96674359631831e-06	1862	2982
TRGpnl4xsex48874	10.1.1.2	Phytohormone action.abscisic acid.biosynthesis.neoxanthin synthase *(ABA4)	mercator4v7.0: neoxanthin synthase *(ABA4) & prot-scriber: aspergillus nuclease s 1 & swissprot: Endonuclease 2 OS=Arabidopsis thaliana & original description: none	6.78373	0.0339362	5.27248	0.000195203	26527	10539
TRGpnl4xsex48875	10.1.1.2	Phytohormone action.abscisic acid.biosynthesis.neoxanthin synthase *(ABA4)	mercator4v7.0: neoxanthin synthase *(ABA4) & prot-scriber: aspergillus nuclease s 1 & swissprot: Endonuclease 2 OS=Arabidopsis thaliana & original description: none	7.77478	0.0194828	6.03549	4.23108409018626e-05	24258.5	6683.5
TRGpnl2xsex28313	10.1.1.6	Phytohormone action.abscisic acid.biosynthesis.xanthoxin oxidase molybdopterin sulfurase *(ABA3)	mercator4v7.0: xanthoxin oxidase molybdopterin sulfurase *(ABA3) & prot-scriber: dicdi molybdenum cofactor sulfurase & swissprot: Molybdenum cofactor sulfurase OS=Oryza sativa subsp. japonica & original description: none	-7.26408	0.0138301	-5.20727	0.0461569	22919	27626
TRGpnl2xsex28314	10.1.1.6	Phytohormone action.abscisic acid.biosynthesis.xanthoxin oxidase molybdopterin sulfurase *(ABA3)	mercator4v7.0: xanthoxin oxidase molybdopterin sulfurase *(ABA3) & prot-scriber: dicdi molybdenum cofactor sulfurase & swissprot: Molybdenum cofactor sulfurase OS=Oryza sativa subsp. japonica & original description: none	-8.4776	2.52393118242604e-05	-7.32124	1.67835942303657e-05	9293	4455.5
TRGpnl4xsex7426	10.1.1.6	Phytohormone action.abscisic acid.biosynthesis.xanthoxin oxidase molybdopterin sulfurase *(ABA3)	mercator4v7.0: xanthoxin oxidase molybdopterin sulfurase *(ABA3) & prot-scriber: dicdi molybdenum cofactor sulfurase & swissprot: Molybdenum cofactor sulfurase OS=Oryza sativa subsp. japonica & original description: none	8.32845	0.00217787	6.38094	5.3627974365232e-05	17241	7251
TRGpnl4xsex7428	10.1.1.6	Phytohormone action.abscisic acid.biosynthesis.xanthoxin oxidase molybdopterin sulfurase *(ABA3)	mercator4v7.0: xanthoxin oxidase molybdopterin sulfurase *(ABA3) & prot-scriber: dicdi molybdenum cofactor sulfurase & swissprot: Molybdenum cofactor sulfurase OS=Oryza sativa subsp. japonica & original description: none	7.60056	0.0145409	5.64882	0.000237062	23104	11092.5
TRGpnl4xsex26757	10.1.2.1.1.1	Phytohormone action.abscisic acid.perception and signalling.receptor activities.cytoplasm-localized receptor complex.receptor component *(PYL/RCAR)	mercator4v7.0: receptor component *(PYL/RCAR) of cytoplasm-localized abscisic acid receptor complex & prot-scriber: abscisic acid receptor pyl & swissprot: Abscisic acid receptor PYL4 OS=Arabidopsis thaliana & original description: none	3.6591	2.68517337174661e-07	3.75257	0.00235148	5353	17794
TRGpnl4xsex28900	10.1.2.1.1.1	Phytohormone action.abscisic acid.perception and signalling.receptor activities.cytoplasm-localized receptor complex.receptor component *(PYL/RCAR)	mercator4v7.0: receptor component *(PYL/RCAR) of cytoplasm-localized abscisic acid receptor complex & prot-scriber: abscisic acid receptor pyl protein & swissprot: Abscisic acid receptor PYL3 OS=Oryza sativa subsp. japonica & original description: none	4.50326	5.2545764003886e-05	4.26991	0.00156355	10162	16481
TRGpnl4xapo14292	10.1.2.1.1.1	Phytohormone action.abscisic acid.perception and signalling.receptor activities.cytoplasm-localized receptor complex.receptor component *(PYL/RCAR)	mercator4v7.0: receptor component *(PYL/RCAR) of cytoplasm-localized abscisic acid receptor complex & prot-scriber: abscisic acid receptor pyl protein & swissprot: Abscisic acid receptor PYL5 OS=Oryza sativa subsp. japonica & original description: none	5.49403	1.05808927191075e-05	4.99248	0.00266825	8255	18155.5
TRGpnl4xapo33301	10.1.2.1.1.1	Phytohormone action.abscisic acid.perception and signalling.receptor activities.cytoplasm-localized receptor complex.receptor component *(PYL/RCAR)	mercator4v7.0: receptor component *(PYL/RCAR) of cytoplasm-localized abscisic acid receptor complex & prot-scriber: abscisic acid receptor pyl protein & swissprot: Abscisic acid receptor PYL3 OS=Oryza sativa subsp. japonica & original description: none	-7.03657	7.44508286122911e-11	-7.27754	0.000469549	2709	13033
TRGpnl4xapo33302	10.1.2.1.1.1	Phytohormone action.abscisic acid.perception and signalling.receptor activities.cytoplasm-localized receptor complex.receptor component *(PYL/RCAR)	mercator4v7.0: receptor component *(PYL/RCAR) of cytoplasm-localized abscisic acid receptor complex & prot-scriber: abscisic acid receptor pyl protein & swissprot: Abscisic acid receptor PYL3 OS=Oryza sativa subsp. japonica & original description: none	-5.73522	1.23537942664551e-10	-7.29679	0.00144877	2811	16250.5
TRGpnl2xsex9833	10.1.2.1.1.2	Phytohormone action.abscisic acid.perception and signalling.receptor activities.cytoplasm-localized receptor complex.regulatory protein phosphatase component *(ABI1/ABI2)	mercator4v7.0: regulatory protein phosphatase component *(ABI1/ABI2) of cytoplasm-localized abscisic acid receptor complex & prot-scriber: protein phosphatase & swissprot: Probable protein phosphatase 2C 6 OS=Oryza sativa subsp. japonica & original description: none	-3.0121	2.2243681475163e-06	-3.20921	0.00644754	6782	20876
TRGpnl4xsex12237	10.1.2.1.1.2	Phytohormone action.abscisic acid.perception and signalling.receptor activities.cytoplasm-localized receptor complex.regulatory protein phosphatase component *(ABI1/ABI2)	mercator4v7.0: regulatory protein phosphatase component *(ABI1/ABI2) of cytoplasm-localized abscisic acid receptor complex & prot-scriber: protein serine threonine phosphatase & swissprot: Protein phosphatase 2C 53 OS=Oryza sativa subsp. japonica & original description: none	6.12578	0.000321233	7.09028	0.000737	12968.5	14239
TRGpnl2xsex31153	10.1.2.1.4	Phytohormone action.abscisic acid.perception and signalling.receptor activities.plasma membrane-localized receptor *(GTG)	mercator4v7.0: plasma membrane-localized abscisic acid receptor *(GTG) & prot-scriber: the golgi ph regulator gpcr type g protein & swissprot: GPCR-type G protein COLD1 OS=Oryza sativa subsp. indica & original description: none	-8.90118	2.4717786437125e-05	-7.67292	2.25219623866198e-05	9276	5143
TRGpnl2xsex68342	10.1.2.2.1	Phytohormone action.abscisic acid.perception and signalling.signal transduction.signal transducer *(AIP2)	mercator4v7.0: signal transducer of abscisic acid perception *(AIP2) & prot-scriber: ring type domain containing protein & swissprot: E3 ubiquitin-protein ligase AIP2 OS=Arabidopsis thaliana & original description: none	-5.8714	0.000649319	-6.41166	0.0321105	14419	26024.5
TRGpnl2xsex38739	10.1.2.2.3	Phytohormone action.abscisic acid.perception and signalling.signal transduction.signal transducer *(KEG)	mercator4v7.0: signal transducer of abscisic acid perception *(KEG) & prot-scriber: ring type e3 ubiquitin transferase & swissprot: E3 ubiquitin-protein ligase KEG OS=Arabidopsis thaliana & original description: none	-2.41222	4.62872041280008e-08	-2.74913	0.0017882	4527	16924
TRGpnl4xsex15017	10.1.2.2.3	Phytohormone action.abscisic acid.perception and signalling.signal transduction.signal transducer *(KEG)	mercator4v7.0: signal transducer of abscisic acid perception *(KEG) & prot-scriber: ring type e3 ubiquitin transferase & swissprot: E3 ubiquitin-protein ligase KEG OS=Arabidopsis thaliana & original description: none	10.7125	2.18829103710551e-06	8.94837	1.33887620375754e-06	6773	415
TRGpnl2xsex46429	10.1.2.2.4	Phytohormone action.abscisic acid.perception and signalling.signal transduction.signal transducer *(SDIR1)	mercator4v7.0: signal transducer of abscisic acid perception *(SDIR1) & prot-scriber: ring type domain containing protein & swissprot: E3 ubiquitin-protein ligase SDIR1 OS=Arabidopsis thaliana & original description: none	-6.19801	0.000374539	-4.77666	0.00352824	13276	19090
TRGpnl2xsex60264	10.1.2.2.5	Phytohormone action.abscisic acid.perception and signalling.signal transduction.transcriptional repressor *(AITR)	mercator4v7.0: transcriptional repressor *(AITR) & prot-scriber: no annotation & swissprot: no annotation & original description: none	-9.04098	0.00213236	-7.2182	0.0029064	17189	18436
TRGpnl2xsex23201	10.1.2.4	Phytohormone action.abscisic acid.perception and signalling.regulatory protein *(MIW1/XIW1)	mercator4v7.0: regulatory protein *(MIW1/XIW1) involved in abscisic acid signalling & prot-scriber: droer eukaryotic translation initiation factor subunit i & swissprot: Eukaryotic translation initiation factor 3 subunit I OS=Arabidopsis thaliana & original description: none	-6.50669	0.00614848	-6.94988	0.00070261	20231	14112
TRGpnl4xsex9906	10.1.2.4	Phytohormone action.abscisic acid.perception and signalling.regulatory protein *(MIW1/XIW1)	mercator4v7.0: regulatory protein *(MIW1/XIW1) involved in abscisic acid signalling & prot-scriber: droer eukaryotic translation initiation factor subunit i & swissprot: Eukaryotic translation initiation factor 3 subunit I OS=Arabidopsis thaliana & original description: none	4.15778	1.73515642197139e-06	4.79805	0.0149384	6583	23404
TRGpnl4xapo36053	10.1.2.4	Phytohormone action.abscisic acid.perception and signalling.regulatory protein *(MIW1/XIW1)	mercator4v7.0: regulatory protein *(MIW1/XIW1) involved in abscisic acid signalling & prot-scriber: 3 ketoacyl coa synthase & swissprot: 3-ketoacyl-CoA synthase 11 OS=Arabidopsis thaliana & original description: none	3.33613	0.00024473	3.36992	0.0298989	12482	25699
TRGpnl2xsex66278	10.1.3.1	Phytohormone action.abscisic acid.conjugation and degradation.abscisic acid hydroxylase *(CYP707A)	mercator4v7.0: abscisic acid hydroxylase & prot-scriber: abscisic acid 8 hydroxylase & swissprot: Abscisic acid 8-hydroxylase 1 OS=Oryza sativa subsp. indica & original description: none	-3.76651	0.0260094	-5.34286	0.02251	25407	24717
TRGpnl4xapo33845	10.1.3.1	Phytohormone action.abscisic acid.conjugation and degradation.abscisic acid hydroxylase *(CYP707A)	mercator4v7.0: abscisic acid hydroxylase & prot-scriber: abscisic acid 8 hydroxylase & swissprot: Abscisic acid 8-hydroxylase 1 OS=Oryza sativa subsp. indica & original description: none	-5.57124	0.0157341	-6.55116	0.0283325	23415.5	25493
TRGpnl2xsex23513	10.1.3.3	Phytohormone action.abscisic acid.conjugation and degradation.phaseic acid reductase *(CRL1/2)	mercator4v7.0: phaseic acid reductase *(CRL1/2) & prot-scriber: epimerase domain containing protein & swissprot: Cinnamoyl-CoA reductase 1 OS=Petunia hybrida & original description: none	-7.48495	0.00107585	-5.55774	0.0378683	15547.5	26685.5
TRGpnl4xsex68987	10.1.3.3	Phytohormone action.abscisic acid.conjugation and degradation.phaseic acid reductase *(CRL1/2)	mercator4v7.0: phaseic acid reductase *(CRL1/2) & prot-scriber: epimerase domain containing protein & swissprot: Cinnamoyl-CoA reductase 1 OS=Medicago truncatula & original description: none	2.65956	0.0278562	2.80461	0.0139504	25683	23210
TRGpnl4xsex49627	10.2.1.1.1	Phytohormone action.auxin.biosynthesis.indole-3-pyruvic acid (IPyA) pathway.tryptophan aminotransferase *(TAA1/TAR1)	mercator4v7.0: tryptophan aminotransferase *(TAA1/TAR1) & prot-scriber: alliinase c domain containing protein & swissprot: Tryptophan aminotransferase-related protein 2 OS=Oryza sativa subsp. japonica & original description: none	3.75862	0.0285188	4.07794	0.0202177	25785	24368
TRGpnl4xapo46557	10.2.1.1.1	Phytohormone action.auxin.biosynthesis.indole-3-pyruvic acid (IPyA) pathway.tryptophan aminotransferase *(TAA1/TAR1)	mercator4v7.0: tryptophan aminotransferase *(TAA1/TAR1) & prot-scriber: alliinase c domain containing protein & swissprot: Tryptophan aminotransferase-related protein 2 OS=Oryza sativa subsp. japonica & original description: none	5.8109	4.93677425680047e-07	4.48497	0.0128013	5699	22927
TRGpnl2xsex14578	10.2.1.1.2	Phytohormone action.auxin.biosynthesis.indole-3-pyruvic acid (IPyA) pathway.flavin-dependent monooxygenase *(YUC1/2/++)	mercator4v7.0: flavin-dependent monooxygenase *(YUC1/2/++) & prot-scriber: flavin containing monooxygenase & swissprot: Probable indole-3-pyruvate monooxygenase YUCCA10 OS=Arabidopsis thaliana & original description: none	-7.37105	0.000199419	-6.11678	0.000229663	12137	10993.5
TRGpnl2xsex14580	10.2.1.1.2	Phytohormone action.auxin.biosynthesis.indole-3-pyruvic acid (IPyA) pathway.flavin-dependent monooxygenase *(YUC1/2/++)	mercator4v7.0: flavin-dependent monooxygenase *(YUC1/2/++) & prot-scriber: flavin containing monooxygenase & swissprot: Probable indole-3-pyruvate monooxygenase YUCCA10 OS=Arabidopsis thaliana & original description: none	-6.36924	0.00293675	-5.09289	0.000838311	18054	14633
TRGpnl4xsex45224	10.2.1.1.2	Phytohormone action.auxin.biosynthesis.indole-3-pyruvic acid (IPyA) pathway.flavin-dependent monooxygenase *(YUC1/2/++)	mercator4v7.0: flavin-dependent monooxygenase *(YUC1/2/++) & prot-scriber: flavin containing monooxygenase & swissprot: Probable indole-3-pyruvate monooxygenase YUCCA10 OS=Arabidopsis thaliana & original description: none	5.09785	0.00570688	4.42054	0.0135326	19998.5	23113.5
TRGpnl4xapo54668	10.2.1.1.2	Phytohormone action.auxin.biosynthesis.indole-3-pyruvic acid (IPyA) pathway.flavin-dependent monooxygenase *(YUC1/2/++)	mercator4v7.0: flavin-dependent monooxygenase *(YUC1/2/++) & prot-scriber: flavin containing monooxygenase & swissprot: Probable indole-3-pyruvate monooxygenase YUCCA10 OS=Arabidopsis thaliana & original description: none	4.77388	0.00011048	3.64106	0.0222622	11171	24691
TRGpnl4xsex51860	10.2.1.2.1	Phytohormone action.auxin.biosynthesis.indole-3-acetamide (IAM) pathway.indole-3-acetamide hydrolase *(AMI1)	mercator4v7.0: indole-3-acetamide hydrolase *(AMI1) & prot-scriber: glutamyl trna gln amidotransferase subunit a & swissprot: Amidase 1 OS=Oryza sativa subsp. japonica & original description: none	9.86718	0.0049816	8.11291	2.30625213213147e-06	19581	1021.5
TRGpnl2xsex8410	10.2.2.2	Phytohormone action.auxin.perception and signal transduction.transcriptional repressor *(IAA/AUX)	mercator4v7.0: transcriptional repressor *(IAA/AUX) & prot-scriber: auxin responsive protein & swissprot: Auxin-responsive protein IAA6 OS=Oryza sativa subsp. japonica & original description: none	-8.6795	0.000256218	-7.68312	0.00076992	12572	14369.5
TRGpnl2xsex15945	10.2.2.2	Phytohormone action.auxin.perception and signal transduction.transcriptional repressor *(IAA/AUX)	mercator4v7.0: transcriptional repressor *(IAA/AUX) & prot-scriber: auxin responsive protein iaa & swissprot: Auxin-responsive protein IAA1 OS=Oryza sativa subsp. japonica & original description: none	-2.75232	7.34160900183934e-11	-3.01606	0.000801781	2706	14488.5
TRGpnl2xsex20808	10.2.2.2	Phytohormone action.auxin.perception and signal transduction.transcriptional repressor *(IAA/AUX)	mercator4v7.0: transcriptional repressor *(IAA/AUX) & prot-scriber: auxin responsive protein iaa & swissprot: no annotation & original description: none	-7.13703	0.00619063	-5.96919	0.000106698	20253	8985
TRGpnl2xsex20809	10.2.2.2	Phytohormone action.auxin.perception and signal transduction.transcriptional repressor *(IAA/AUX)	mercator4v7.0: transcriptional repressor *(IAA/AUX) & prot-scriber: auxin responsive protein iaa & swissprot: no annotation & original description: none	-5.15968	0.000514222	-4.76556	0.00280205	13915	18319.5
TRGpnl2xsex20811	10.2.2.2	Phytohormone action.auxin.perception and signal transduction.transcriptional repressor *(IAA/AUX)	mercator4v7.0: transcriptional repressor *(IAA/AUX) & prot-scriber: auxin responsive protein iaa & swissprot: no annotation & original description: none	-7.62911	9.85215855708099e-07	-6.83428	0.000159276	6135.5	10002
TRGpnl2xsex20813	10.2.2.2	Phytohormone action.auxin.perception and signal transduction.transcriptional repressor *(IAA/AUX)	mercator4v7.0: transcriptional repressor *(IAA/AUX) & prot-scriber: auxin responsive protein iaa & swissprot: no annotation & original description: none	-8.12138	0.00161828	-6.97253	6.73670556765235e-05	16489	7829.5
TRGpnl2xsex47242	10.2.2.2	Phytohormone action.auxin.perception and signal transduction.transcriptional repressor *(IAA/AUX)	mercator4v7.0: transcriptional repressor *(IAA/AUX) & prot-scriber: auxin responsive protein & swissprot: no annotation & original description: none	2.27777	0.0447114	1.96778	0.0354308	27612.5	26412
TRGpnl2xsex65116	10.2.2.2	Phytohormone action.auxin.perception and signal transduction.transcriptional repressor *(IAA/AUX)	mercator4v7.0: transcriptional repressor *(IAA/AUX) & prot-scriber: auxin responsive protein iaa & swissprot: Auxin-responsive protein IAA10 OS=Oryza sativa subsp. japonica & original description: none	-9.44526	0.000196056	-7.86151	0.00412398	12109	19545.5
TRGpnl4xsex9326	10.2.2.2	Phytohormone action.auxin.perception and signal transduction.transcriptional repressor *(IAA/AUX)	mercator4v7.0: transcriptional repressor *(IAA/AUX) & prot-scriber: auxin responsive protein iaa & swissprot: Auxin-responsive protein IAA21 OS=Oryza sativa subsp. japonica & original description: none	3.78013	0.00259614	5.75712	0.0117234	17725	22646.5
TRGpnl4xsex11550	10.2.2.2	Phytohormone action.auxin.perception and signal transduction.transcriptional repressor *(IAA/AUX)	mercator4v7.0: transcriptional repressor *(IAA/AUX) & prot-scriber: auxin responsive protein & swissprot: Auxin-responsive protein IAA18 OS=Oryza sativa subsp. japonica & original description: none	7.67932	0.00588591	5.94196	3.3093171610874e-05	20082	6099
TRGpnl4xsex14332	10.2.2.2	Phytohormone action.auxin.perception and signal transduction.transcriptional repressor *(IAA/AUX)	mercator4v7.0: transcriptional repressor *(IAA/AUX) & prot-scriber: auxin responsive protein iaa & swissprot: Auxin-responsive protein IAA15 OS=Oryza sativa subsp. japonica & original description: none	2.41945	1.02238312290769e-05	2.19666	0.00729791	8213	21247.5
TRGpnl4xsex24440	10.2.2.2	Phytohormone action.auxin.perception and signal transduction.transcriptional repressor *(IAA/AUX)	mercator4v7.0: transcriptional repressor *(IAA/AUX) & prot-scriber: auxin responsive protein & swissprot: no annotation & original description: none	6.0747	0.0479147	6.61056	0.000393039	27878	12543.5
TRGpnl4xsex32629	10.2.2.2	Phytohormone action.auxin.perception and signal transduction.transcriptional repressor *(IAA/AUX)	mercator4v7.0: transcriptional repressor *(IAA/AUX) & prot-scriber: auxin responsive protein iaa & swissprot: Auxin-responsive protein IAA10 OS=Oryza sativa subsp. japonica & original description: none	10.671	4.69091520550456e-08	8.93113	1.43896844322688e-06	4530	465.5
TRGpnl4xsex50935	10.2.2.2	Phytohormone action.auxin.perception and signal transduction.transcriptional repressor *(IAA/AUX)	mercator4v7.0: transcriptional repressor *(IAA/AUX) & prot-scriber: auxin responsive protein iaa & swissprot: Auxin-responsive protein IAA1 OS=Oryza sativa subsp. japonica & original description: none	11.8481	7.3063428823209e-06	10.0967	1.1765527220731e-06	7843	113.5
TRGpnl4xsex50936	10.2.2.2	Phytohormone action.auxin.perception and signal transduction.transcriptional repressor *(IAA/AUX)	mercator4v7.0: transcriptional repressor *(IAA/AUX) & prot-scriber: auxin responsive protein iaa & swissprot: Auxin-responsive protein IAA1 OS=Oryza sativa subsp. japonica & original description: none	3.00013	3.50011768898958e-05	2.79543	0.0208713	9659	24476.5
TRGpnl4xsex66639	10.2.2.2	Phytohormone action.auxin.perception and signal transduction.transcriptional repressor *(IAA/AUX)	mercator4v7.0: transcriptional repressor *(IAA/AUX) & prot-scriber: auxin responsive protein iaa & swissprot: Auxin-responsive protein IAA25 OS=Oryza sativa subsp. japonica & original description: none	7.43911	0.000108579	7.27486	0.00237924	11134	17827.5
TRGpnl4xapo16839	10.2.2.2	Phytohormone action.auxin.perception and signal transduction.transcriptional repressor *(IAA/AUX)	mercator4v7.0: transcriptional repressor *(IAA/AUX) & prot-scriber: auxin responsive protein iaa & swissprot: Auxin-responsive protein IAA1 OS=Oryza sativa subsp. japonica & original description: none	4.412	0.00567776	4.74265	0.0118444	19987	22680
TRGpnl4xapo41666	10.2.2.2	Phytohormone action.auxin.perception and signal transduction.transcriptional repressor *(IAA/AUX)	mercator4v7.0: transcriptional repressor *(IAA/AUX) & prot-scriber: auxin responsive protein iaa & swissprot: Auxin-responsive protein IAA24 OS=Oryza sativa subsp. japonica & original description: none	-6.36361	0.0117878	-4.70191	0.031768	22345	25986
TRGpnl4xapo47532	10.2.2.2	Phytohormone action.auxin.perception and signal transduction.transcriptional repressor *(IAA/AUX)	mercator4v7.0: transcriptional repressor *(IAA/AUX) & prot-scriber: auxin responsive protein & swissprot: Auxin-responsive protein IAA6 OS=Oryza sativa subsp. japonica & original description: none	-3.94596	0.0414328	-3.83939	0.0475381	27282	27779
TRGpnl4xapo47533	10.2.2.2	Phytohormone action.auxin.perception and signal transduction.transcriptional repressor *(IAA/AUX)	mercator4v7.0: transcriptional repressor *(IAA/AUX) & prot-scriber: auxin responsive protein & swissprot: Auxin-responsive protein IAA6 OS=Oryza sativa subsp. japonica & original description: none	-7.15589	0.00327571	-5.83788	0.000304697	18346	11814.5
TRGpnl4xapo47534	10.2.2.2	Phytohormone action.auxin.perception and signal transduction.transcriptional repressor *(IAA/AUX)	mercator4v7.0: transcriptional repressor *(IAA/AUX) & prot-scriber: auxin responsive protein & swissprot: Auxin-responsive protein IAA6 OS=Oryza sativa subsp. japonica & original description: none	-8.31735	2.48733392011583e-08	-7.92719	0.00111294	4287	15453.5
TRGpnl4xsex24415	10.2.2.3	Phytohormone action.auxin.perception and signal transduction.transcriptional co-repressor *(TPL/TPR)	mercator4v7.0: auxin signalling transcriptional co-repressor *(TPL/TPR) & prot-scriber: topless protein isoform x1 & swissprot: Protein TPR3 OS=Oryza sativa subsp. japonica & original description: none	7.6893	1.43410823498486e-06	7.95621	8.60048720397511e-05	6434.5	8389.5
TRGpnl4xsex67688	10.2.2.3	Phytohormone action.auxin.perception and signal transduction.transcriptional co-repressor *(TPL/TPR)	mercator4v7.0: auxin signalling transcriptional co-repressor *(TPL/TPR) & prot-scriber: isoform topless protein & swissprot: Protein TOPLESS-RELATED PROTEIN 2 OS=Oryza sativa subsp. japonica & original description: none	10.3526	1.06296062212201e-05	10.3453	3.41783943918806e-06	8263.5	1591.5
TRGpnl4xapo22905	10.2.2.3	Phytohormone action.auxin.perception and signal transduction.transcriptional co-repressor *(TPL/TPR)	mercator4v7.0: auxin signalling transcriptional co-repressor *(TPL/TPR) & prot-scriber: topless protein isoform x1 & swissprot: Protein TPR3 OS=Oryza sativa subsp. japonica & original description: none	2.70282	1.99005247561136e-16	2.42957	0.0030408	1076	18587.5
TRGpnl4xapo54763	10.2.2.3	Phytohormone action.auxin.perception and signal transduction.transcriptional co-repressor *(TPL/TPR)	mercator4v7.0: auxin signalling transcriptional co-repressor *(TPL/TPR) & prot-scriber: isoform topless protein & swissprot: Protein TPR1 OS=Oryza sativa subsp. japonica & original description: none	-2.57314	1.04456829388022e-06	-2.93146	0.000594441	6182	13658.5
TRGpnl4xapo68707	10.2.2.3	Phytohormone action.auxin.perception and signal transduction.transcriptional co-repressor *(TPL/TPR)	mercator4v7.0: auxin signalling transcriptional co-repressor *(TPL/TPR) & prot-scriber: isoform topless protein & swissprot: Protein TOPLESS-RELATED PROTEIN 2 OS=Oryza sativa subsp. japonica & original description: none	5.03625	0.000319415	5.58726	0.00163385	12959	16634
TRGpnl4xsex66969	10.2.2.4	Phytohormone action.auxin.perception and signal transduction.signal mediator *(ARF7/19)	mercator4v7.0: auxin signal mediator *(ARF7/19) & prot-scriber: auxin response factor & swissprot: Auxin response factor 21 OS=Oryza sativa subsp. japonica & original description: none	9.99463	0.000675805	8.2124	2.23231676996207e-06	14501	971
TRGpnl4xsex66970	10.2.2.4	Phytohormone action.auxin.perception and signal transduction.signal mediator *(ARF7/19)	mercator4v7.0: auxin signal mediator *(ARF7/19) & prot-scriber: auxin response factor & swissprot: Auxin response factor 21 OS=Oryza sativa subsp. japonica & original description: none	5.74879	0.012221	4.55291	0.00267339	22482	18163
TRGpnl4xsex66971	10.2.2.4	Phytohormone action.auxin.perception and signal transduction.signal mediator *(ARF7/19)	mercator4v7.0: auxin signal mediator *(ARF7/19) & prot-scriber: auxin response factor & swissprot: Auxin response factor 21 OS=Oryza sativa subsp. japonica & original description: none	7.32619	0.0235799	5.52283	0.00011579	25023	9170.5
TRGpnl2xsex43839	10.2.2.5.1	Phytohormone action.auxin.perception and signal transduction.receptor complex.protein kinase signalling component *(TMK1/2/++)	mercator4v7.0: protein kinase signalling component *(TMK1/2/++) of auxin receptor complex & prot-scriber: protein kinase domain containing & swissprot: Receptor protein kinase TMK1 OS=Arabidopsis thaliana & original description: none	-6.53479	8.78662537554311e-05	-5.72907	0.000475597	10831	13066
TRGpnl4xsex48442	10.2.2.5.4	Phytohormone action.auxin.perception and signal transduction.receptor complex.kinase-regulatory protein *(MAKR2)	mercator4v7.0: kinase-regulatory protein *(MAKR2) of auxin perception and signal transduction & prot-scriber: no annotation & swissprot: no annotation & original description: none	8.56705	0.00850783	6.82299	9.76464894426612e-06	21253.5	3369.5
TRGpnl4xsex61532	10.2.2.5.4	Phytohormone action.auxin.perception and signal transduction.receptor complex.kinase-regulatory protein *(MAKR2)	mercator4v7.0: kinase-regulatory protein *(MAKR2) of auxin perception and signal transduction & prot-scriber: no annotation & swissprot: no annotation & original description: none	6.25926	0.000349679	4.52933	0.000879022	13149	14759
TRGpnl4xsex57554	10.2.3.2	Phytohormone action.auxin.conjugation and degradation.indole-3-acetic acid dioxygenase *(DAO)	mercator4v7.0: indole-3-acetic acid dioxygenase *(DAO) & prot-scriber: fe2og dioxygenase domain containing protein & swissprot: 2-oxoglutarate-dependent dioxygenase DAO OS=Oryza sativa subsp. indica & original description: none	7.12979	0.0184816	4.94379	0.0029227	24055	18448.5
TRGpnl2xsex14804	10.2.3.3	Phytohormone action.auxin.conjugation and degradation.indole-3-acetic acid amidohydrolase *(ILR)	mercator4v7.0: indole-3-acetic acid amidohydrolase *(ILR) & prot-scriber: iaa amino acid hydrolase ilr & swissprot: IAA-amino acid hydrolase ILR1-like 1 OS=Oryza sativa subsp. japonica & original description: none	-9.95006	1.18676078514072e-14	-8.80013	3.31301002294142e-06	1421	1552.5
TRGpnl2xsex14805	10.2.3.3	Phytohormone action.auxin.conjugation and degradation.indole-3-acetic acid amidohydrolase *(ILR)	mercator4v7.0: indole-3-acetic acid amidohydrolase *(ILR) & prot-scriber: iaa amino acid hydrolase ilr & swissprot: IAA-amino acid hydrolase ILR1-like 1 OS=Oryza sativa subsp. japonica & original description: none	-6.73064	0.00993546	-5.55537	0.000273768	21759	11519
TRGpnl2xsex29805	10.2.3.3	Phytohormone action.auxin.conjugation and degradation.indole-3-acetic acid amidohydrolase *(ILR)	mercator4v7.0: indole-3-acetic acid amidohydrolase *(ILR) & prot-scriber: iaa amino acid hydrolase ilr & swissprot: IAA-amino acid hydrolase ILR1-like 5 OS=Oryza sativa subsp. japonica & original description: none	-8.58731	0.000576292	-7.32641	6.24129896834437e-05	14149	7661
TRGpnl2xsex71307	10.2.3.3	Phytohormone action.auxin.conjugation and degradation.indole-3-acetic acid amidohydrolase *(ILR)	mercator4v7.0: indole-3-acetic acid amidohydrolase *(ILR) & prot-scriber: iaa amino acid hydrolase ilr & swissprot: IAA-amino acid hydrolase ILR1-like 7 OS=Oryza sativa subsp. japonica & original description: none	-4.3606	0.00672278	-5.65167	0.00539232	20525	20311.5
TRGpnl4xsex40806	10.2.3.3	Phytohormone action.auxin.conjugation and degradation.indole-3-acetic acid amidohydrolase *(ILR)	mercator4v7.0: indole-3-acetic acid amidohydrolase *(ILR) & prot-scriber: iaa amino acid hydrolase ilr & swissprot: IAA-amino acid hydrolase ILR1-like 7 OS=Oryza sativa subsp. japonica & original description: none	7.75886	0.0155006	8.26	0.000129961	23352.5	9463.5
TRGpnl4xsex52565	10.2.3.3	Phytohormone action.auxin.conjugation and degradation.indole-3-acetic acid amidohydrolase *(ILR)	mercator4v7.0: indole-3-acetic acid amidohydrolase *(ILR) & prot-scriber: iaa amino acid hydrolase ilr & swissprot: IAA-amino acid hydrolase ILR1-like 1 OS=Oryza sativa subsp. japonica & original description: none	10.8962	3.26627153217716e-32	9.15356	1.1765527220731e-06	113	113.5
TRGpnl4xsex59063	10.2.3.3	Phytohormone action.auxin.conjugation and degradation.indole-3-acetic acid amidohydrolase *(ILR)	mercator4v7.0: indole-3-acetic acid amidohydrolase *(ILR) & prot-scriber: iaa amino acid hydrolase ilr & swissprot: IAA-amino acid hydrolase ILR1-like 5 OS=Oryza sativa subsp. japonica & original description: none	9.79982	0.00601981	8.04632	2.76939941582165e-06	20153	1278.5
TRGpnl4xapo45582	10.2.3.3	Phytohormone action.auxin.conjugation and degradation.indole-3-acetic acid amidohydrolase *(ILR)	mercator4v7.0: indole-3-acetic acid amidohydrolase *(ILR) & prot-scriber: iaa amino acid hydrolase ilr & swissprot: IAA-amino acid hydrolase ILR1-like 1 OS=Oryza sativa subsp. japonica & original description: none	7.56183	0.000348195	5.68211	0.000218069	13140	10850
TRGpnl4xapo58181	10.2.3.3	Phytohormone action.auxin.conjugation and degradation.indole-3-acetic acid amidohydrolase *(ILR)	mercator4v7.0: indole-3-acetic acid amidohydrolase *(ILR) & prot-scriber: iaa amino acid hydrolase ilr & swissprot: IAA-amino acid hydrolase ILR1-like 5 OS=Oryza sativa subsp. japonica & original description: none	-7.34908	2.0971741275333e-05	-5.03971	0.039086	9061	26808
TRGpnl4xsex30554	10.2.4.1.1	Phytohormone action.auxin.transport.polar auxin transport system.auxin transporter *(PIN)	mercator4v7.0: auxin transporter *(PIN) & prot-scriber: auxin efflux carrier component & swissprot: Auxin efflux carrier component 1a OS=Oryza sativa subsp. japonica & original description: none	3.39006	0.0471644	4.45526	0.0216836	27817	24601
TRGpnl4xsex49281	10.2.4.1.1	Phytohormone action.auxin.transport.polar auxin transport system.auxin transporter *(PIN)	mercator4v7.0: auxin transporter *(PIN) & prot-scriber: auxin efflux carrier component protein & swissprot: Probable auxin efflux carrier component 5a OS=Oryza sativa subsp. japonica & original description: none	8.14106	0.0153527	6.39481	1.93258258601816e-05	23315	4753.5
TRGpnl4xsex51130	10.2.4.2.1	Phytohormone action.auxin.transport.auxin influx.auxin transporter *(AUX/LAX)	mercator4v7.0: auxin transporter *(AUX/LAX) & prot-scriber: auxin transporter protein & swissprot: Auxin transporter-like protein 1 OS=Oryza sativa subsp. japonica & original description: none	7.84686	0.00300548	7.02852	3.98428871607484e-05	18110	6529
TRGpnl2xsex59142	10.2.4.3.1	Phytohormone action.auxin.transport.auxin efflux.auxin efflux transporter *(PILS)	mercator4v7.0: auxin efflux transporter *(PILS) & prot-scriber: protein pin likes & swissprot: Protein PIN-LIKES 2 OS=Arabidopsis thaliana & original description: none	-10.3564	9.0478664285708e-05	-9.18047	4.94120429690488e-06	10868	2143
TRGpnl2xsex70893	10.2.4.3.1	Phytohormone action.auxin.transport.auxin efflux.auxin efflux transporter *(PILS)	mercator4v7.0: auxin efflux transporter *(PILS) & prot-scriber: protein pin likes & swissprot: Protein PIN-LIKES 7 OS=Arabidopsis thaliana & original description: none	-21.1482	5.74796868997962e-13	-13.0606	0.000641109	1915	13857
TRGpnl2xsex73345	10.2.4.3.1	Phytohormone action.auxin.transport.auxin efflux.auxin efflux transporter *(PILS)	mercator4v7.0: auxin efflux transporter *(PILS) & prot-scriber: protein pin likes & swissprot: Protein PIN-LIKES 1 OS=Arabidopsis thaliana & original description: none	-5.63583	5.9190075619206e-06	-5.43944	0.00159499	7655	16554
TRGpnl2xsex73351	10.2.4.3.1	Phytohormone action.auxin.transport.auxin efflux.auxin efflux transporter *(PILS)	mercator4v7.0: auxin efflux transporter *(PILS) & prot-scriber: protein pin likes & swissprot: Protein PIN-LIKES 3 OS=Arabidopsis thaliana & original description: none	-6.34654	2.27668351403022e-10	-6.27654	0.000278327	2934	11562
TRGpnl4xsex32771	10.2.4.3.1	Phytohormone action.auxin.transport.auxin efflux.auxin efflux transporter *(PILS)	mercator4v7.0: auxin efflux transporter *(PILS) & prot-scriber: protein pin likes & swissprot: Protein PIN-LIKES 2 OS=Arabidopsis thaliana & original description: none	2.08928	6.91862425316992e-06	1.85312	0.017628	7786.5	23927
TRGpnl4xsex41409	10.2.4.3.1	Phytohormone action.auxin.transport.auxin efflux.auxin efflux transporter *(PILS)	mercator4v7.0: auxin efflux transporter *(PILS) & prot-scriber: protein pin likes & swissprot: Protein PIN-LIKES 1 OS=Arabidopsis thaliana & original description: none	2.29717	6.66876185119204e-08	1.9363	0.0428953	4675	27285
TRGpnl4xsex41425	10.2.4.3.1	Phytohormone action.auxin.transport.auxin efflux.auxin efflux transporter *(PILS)	mercator4v7.0: auxin efflux transporter *(PILS) & prot-scriber: protein pin likes & swissprot: Protein PIN-LIKES 3 OS=Arabidopsis thaliana & original description: none	3.81521	0.0202501	4.14871	0.0175704	24414	23916
TRGpnl4xsex41426	10.2.4.3.1	Phytohormone action.auxin.transport.auxin efflux.auxin efflux transporter *(PILS)	mercator4v7.0: auxin efflux transporter *(PILS) & prot-scriber: of protein pin likes & swissprot: Protein PIN-LIKES 1 OS=Arabidopsis thaliana & original description: none	3.50014	0.0301136	3.86714	0.00784844	26019	21471
TRGpnl4xsex41428	10.2.4.3.1	Phytohormone action.auxin.transport.auxin efflux.auxin efflux transporter *(PILS)	mercator4v7.0: auxin efflux transporter *(PILS) & prot-scriber: protein pin likes & swissprot: Protein PIN-LIKES 3 OS=Arabidopsis thaliana & original description: none	3.86644	0.00143085	4.56233	0.00414466	16204	19554
TRGpnl4xapo34859	10.2.4.3.1	Phytohormone action.auxin.transport.auxin efflux.auxin efflux transporter *(PILS)	mercator4v7.0: auxin efflux transporter *(PILS) & prot-scriber: protein pin likes & swissprot: Protein PIN-LIKES 2 OS=Arabidopsis thaliana & original description: none	5.8148	2.05046314168191e-18	6.2137	0.000376947	755	12415
TRGpnl4xapo44527	10.2.4.3.1	Phytohormone action.auxin.transport.auxin efflux.auxin efflux transporter *(PILS)	mercator4v7.0: auxin efflux transporter *(PILS) & prot-scriber: protein pin likes & swissprot: no annotation & original description: none	-8.48429	5.51813281000644e-09	-7.26087	4.96041738564558e-05	3786	7059
TRGpnl4xapo48340	10.2.4.3.1	Phytohormone action.auxin.transport.auxin efflux.auxin efflux transporter *(PILS)	mercator4v7.0: auxin efflux transporter *(PILS) & prot-scriber: protein pin likes & swissprot: Protein PIN-LIKES 6 OS=Arabidopsis thaliana & original description: none	8.55127	0.00040204	6.94181	4.99934776934738e-05	13407	7077.5
TRGpnl4xapo48342	10.2.4.3.1	Phytohormone action.auxin.transport.auxin efflux.auxin efflux transporter *(PILS)	mercator4v7.0: auxin efflux transporter *(PILS) & prot-scriber: protein pin likes & swissprot: Protein PIN-LIKES 6 OS=Arabidopsis thaliana & original description: none	5.12701	0.000865659	6.0026	0.00536076	15074.5	20296
TRGpnl4xapo48343	10.2.4.3.1	Phytohormone action.auxin.transport.auxin efflux.auxin efflux transporter *(PILS)	mercator4v7.0: auxin efflux transporter *(PILS) & prot-scriber: protein pin likes & swissprot: Protein PIN-LIKES 6 OS=Arabidopsis thaliana & original description: none	8.99787	5.28509768947187e-05	7.18827	7.23124856205387e-06	10167	2805.5
TRGpnl2xsex14358	10.3.1.3	Phytohormone action.brassinosteroid.biosynthesis.steroid 5-alpha-reductase *(DET2)	mercator4v7.0: steroid 5-alpha-reductase *(DET2) & prot-scriber: steroid 5 alpha reductase det & swissprot: Protein DEETIOLATED 2 OS=Brachypodium distachyon & original description: none	-6.32171	0.00131232	-5.08934	0.000532083	15998	13356
TRGpnl2xsex41220	10.3.1.4	Phytohormone action.brassinosteroid.biosynthesis.3-epi-6-deoxocathasterone 23-monooxygenase *(ROT3)	mercator4v7.0: 3-epi-6-deoxocathasterone 23-monooxygenase *(ROT3) & prot-scriber: cytochrome p450 oxidase & swissprot: Cytochrome P450 90D2 OS=Brachypodium distachyon & original description: none	-5.22239	0.00993324	-4.32968	0.0191085	21757	24196
TRGpnl2xsex47009	10.3.1.5	Phytohormone action.brassinosteroid.biosynthesis.6-deoxocastasterone 6-oxidase *(BR6OX)	mercator4v7.0: 6-deoxocastasterone 6-oxidase *(BR6OX) & prot-scriber: cytochrome p450 85a1 & swissprot: Cytochrome P450 85A1 OS=Oryza sativa subsp. japonica & original description: none	-5.44157	0.00412439	-6.30993	0.0202503	18999	24377.5
TRGpnl4xsex17356	10.3.1.5	Phytohormone action.brassinosteroid.biosynthesis.6-deoxocastasterone 6-oxidase *(BR6OX)	mercator4v7.0: 6-deoxocastasterone 6-oxidase *(BR6OX) & prot-scriber: cytochrome p450 85a1 & swissprot: Cytochrome P450 85A1 OS=Oryza sativa subsp. japonica & original description: none	10.6497	8.77373794239345e-06	8.83897	5.20942825646393e-06	8056	2222.5
TRGpnl4xsex47750	10.3.2.1.1	Phytohormone action.brassinosteroid.perception and signal transduction.receptor complex.receptor protein kinase *(BRI/BRL)	mercator4v7.0: brassinosteroid receptor protein kinase *(BRI/BRL) & prot-scriber: lrr receptor serine threonine protein kinase & swissprot: Brassinosteroid LRR receptor kinase BRI1 OS=Oryza sativa subsp. japonica & original description: none	9.28654	4.7791570645264e-12	7.96685	2.16889755769555e-05	2218	5056.5
TRGpnl4xapo50993	10.3.2.1.1	Phytohormone action.brassinosteroid.perception and signal transduction.receptor complex.receptor protein kinase *(BRI/BRL)	mercator4v7.0: brassinosteroid receptor protein kinase *(BRI/BRL) & prot-scriber: lrr receptor serine threonine protein kinase & swissprot: Brassinosteroid LRR receptor kinase BRI1 OS=Oryza sativa subsp. japonica & original description: none	-3.28494	0.0011826	-4.84497	0.0228627	15747	24768
TRGpnl2xsex3803	10.3.2.1.2	Phytohormone action.brassinosteroid.perception and signal transduction.receptor complex.co-receptor protein kinase *(BAK/SERK)	mercator4v7.0: brassinosteroid co-receptor protein kinase *(BAK/SERK) & prot-scriber: somatic embryogenesis receptor kinase & swissprot: LRR receptor kinase BAK1 OS=Oryza sativa subsp. indica & original description: none	-2.96346	7.06811001443353e-05	-3.15143	0.0264529	10555	25239
TRGpnl2xsex34132	10.3.2.1.2	Phytohormone action.brassinosteroid.perception and signal transduction.receptor complex.co-receptor protein kinase *(BAK/SERK)	mercator4v7.0: brassinosteroid co-receptor protein kinase *(BAK/SERK) & prot-scriber: lrr receptor kinase & swissprot: LRR receptor kinase SERK2 OS=Oryza sativa subsp. japonica & original description: none	-2.09743	0.0181638	-2.51829	0.040449	23970	26958
TRGpnl4xsex29997	10.3.2.1.2	Phytohormone action.brassinosteroid.perception and signal transduction.receptor complex.co-receptor protein kinase *(BAK/SERK)	mercator4v7.0: brassinosteroid co-receptor protein kinase *(BAK/SERK) & prot-scriber: lrr receptor kinase & swissprot: LRR receptor kinase SERK2 OS=Oryza sativa subsp. japonica & original description: none	7.95595	3.2983857708415e-06	8.83553	9.08951452500267e-05	7119	8528
TRGpnl4xsex61140	10.3.2.1.2	Phytohormone action.brassinosteroid.perception and signal transduction.receptor complex.co-receptor protein kinase *(BAK/SERK)	mercator4v7.0: brassinosteroid co-receptor protein kinase *(BAK/SERK) & prot-scriber: lrr receptor kinase & swissprot: LRR receptor kinase SERK2 OS=Oryza sativa subsp. japonica & original description: none	9.08664	9.89214613524688e-07	7.16217	1.97260988099882e-05	6139	4809
TRGpnl4xsex67177	10.3.2.1.2	Phytohormone action.brassinosteroid.perception and signal transduction.receptor complex.co-receptor protein kinase *(BAK/SERK)	mercator4v7.0: brassinosteroid co-receptor protein kinase *(BAK/SERK) & prot-scriber: lrr receptor kinase & swissprot: LRR receptor kinase BAK1 OS=Oryza sativa subsp. indica & original description: none	7.74847	1.01153758767655e-06	7.10835	2.94846803557035e-05	6160	5790
TRGpnl4xapo33674	10.3.2.1.2	Phytohormone action.brassinosteroid.perception and signal transduction.receptor complex.co-receptor protein kinase *(BAK/SERK)	mercator4v7.0: brassinosteroid co-receptor protein kinase *(BAK/SERK) & prot-scriber: lrr receptor kinase & swissprot: LRR receptor kinase SERK2 OS=Oryza sativa subsp. japonica & original description: none	5.72316	1.19279792172518e-06	3.8769	0.00723538	6300.5	21226
TRGpnl4xapo37385	10.3.2.1.3	Phytohormone action.brassinosteroid.perception and signal transduction.receptor complex.kinase-regulatory protein *(BKI1)	mercator4v7.0: kinase-regulatory protein *(BKI1) of brassinosteroid signal transduction & prot-scriber: bri kinase inhibitor protein & swissprot: no annotation & original description: none	-6.77505	0.000232025	-5.49423	0.000848911	12391	14661
TRGpnl4xsex20214	10.3.2.1.5	Phytohormone action.brassinosteroid.perception and signal transduction.receptor complex.signalling protein kinase *(BSK)	mercator4v7.0: brassinosteroid signalling protein kinase *(BSK) & prot-scriber: protein kinase domain containing & swissprot: Serine/threonine-protein kinase BSK2 OS=Arabidopsis thaliana & original description: none	7.92789	5.12208802634893e-05	5.83713	0.000236019	10124	11081.5
TRGpnl4xsex21964	10.3.2.1.5	Phytohormone action.brassinosteroid.perception and signal transduction.receptor complex.signalling protein kinase *(BSK)	mercator4v7.0: brassinosteroid signalling protein kinase *(BSK) & prot-scriber: protein kinase domain containing & swissprot: Serine/threonine-protein kinase BSK1-2 OS=Oryza sativa subsp. japonica & original description: none	10.9682	1.27569649731059e-25	9.22913	1.1765527220731e-06	256	113.5
TRGpnl4xsex21965	10.3.2.1.5	Phytohormone action.brassinosteroid.perception and signal transduction.receptor complex.signalling protein kinase *(BSK)	mercator4v7.0: brassinosteroid signalling protein kinase *(BSK) & prot-scriber: protein kinase domain containing & swissprot: Serine/threonine-protein kinase BSK1-2 OS=Oryza sativa subsp. japonica & original description: none	9.11988	1.41242682586178e-35	8.66056	7.59257027943858e-06	78	2885
TRGpnl4xsex57065	10.3.2.1.5	Phytohormone action.brassinosteroid.perception and signal transduction.receptor complex.signalling protein kinase *(BSK)	mercator4v7.0: brassinosteroid signalling protein kinase *(BSK) & prot-scriber: arath serine threonine protein kinase bsk & swissprot: Probable serine/threonine-protein kinase BSK3 OS=Oryza sativa subsp. japonica & original description: none	7.58384	2.26908593538837e-16	8.1269	4.23872282399031e-05	1086	6691.5
TRGpnl4xapo19461	10.3.2.1.5	Phytohormone action.brassinosteroid.perception and signal transduction.receptor complex.signalling protein kinase *(BSK)	mercator4v7.0: brassinosteroid signalling protein kinase *(BSK) & prot-scriber: protein kinase domain containing & swissprot: Serine/threonine-protein kinase BSK2 OS=Arabidopsis thaliana & original description: none	-6.66908	0.00170286	-5.47253	0.000753927	16619	14307
TRGpnl4xapo20797	10.3.2.1.5	Phytohormone action.brassinosteroid.perception and signal transduction.receptor complex.signalling protein kinase *(BSK)	mercator4v7.0: brassinosteroid signalling protein kinase *(BSK) & prot-scriber: arath serine threonine protein kinase bsk & swissprot: Serine/threonine-protein kinase BSK1-2 OS=Oryza sativa subsp. japonica & original description: none	-8.85742	3.40310214400006e-08	-7.57595	8.03319695011552e-05	4403	8242
TRGpnl4xapo55627	10.3.2.1.5	Phytohormone action.brassinosteroid.perception and signal transduction.receptor complex.signalling protein kinase *(BSK)	mercator4v7.0: brassinosteroid signalling protein kinase *(BSK) & prot-scriber: arath serine threonine protein kinase bsk & swissprot: Probable serine/threonine-protein kinase BSK3 OS=Oryza sativa subsp. japonica & original description: none	-2.22789	9.88034159958361e-08	-2.50867	0.00909438	4827	21904
TRGpnl4xsex21773	10.3.2.2	Phytohormone action.brassinosteroid.perception and signal transduction.protein phosphatase *(BSU/BSL)	mercator4v7.0: brassinosteroid signalling protein phosphatase *(BSU/BSL) & prot-scriber: serine threonine protein phosphatase & swissprot: Serine/threonine-protein phosphatase BSL2 homolog OS=Oryza sativa subsp. japonica & original description: none	5.74525	3.61459800339143e-06	6.91983	0.00560991	7195	20435
TRGpnl4xapo18505	10.3.2.2	Phytohormone action.brassinosteroid.perception and signal transduction.protein phosphatase *(BSU/BSL)	mercator4v7.0: brassinosteroid signalling protein phosphatase *(BSU/BSL) & prot-scriber: serine threonine protein phosphatase & swissprot: Serine/threonine-protein phosphatase BSL2 homolog OS=Oryza sativa subsp. japonica & original description: none	8.95439	3.26803394764729e-14	6.97237	5.80135531038571e-05	1529	7439
TRGpnl4xsex34612	10.3.2.3.1	Phytohormone action.brassinosteroid.perception and signal transduction.BIN2-BES1 signalling cascade.protein kinase *(BIN2)	mercator4v7.0: brassinosteroid signalling protein kinase *(BIN2) & prot-scriber: non specific serine threonine protein kinase & swissprot: Shaggy-related protein kinase GSK4 OS=Oryza sativa subsp. japonica & original description: none	11.9401	1.70777089092991e-08	10.2029	1.1765527220731e-06	4150	113.5
TRGpnl4xsex54279	10.3.2.3.1	Phytohormone action.brassinosteroid.perception and signal transduction.BIN2-BES1 signalling cascade.protein kinase *(BIN2)	mercator4v7.0: brassinosteroid signalling protein kinase *(BIN2) & prot-scriber: non specific serine threonine protein kinase & swissprot: Shaggy-related protein kinase GSK1 OS=Oryza sativa subsp. japonica & original description: none	9.56612	0.00345366	9.87293	0.000621848	18489	13767.5
TRGpnl4xapo51916	10.3.2.3.1	Phytohormone action.brassinosteroid.perception and signal transduction.BIN2-BES1 signalling cascade.protein kinase *(BIN2)	mercator4v7.0: brassinosteroid signalling protein kinase *(BIN2) & prot-scriber: non specific serine threonine protein kinase & swissprot: Shaggy-related protein kinase GSK1 OS=Oryza sativa subsp. japonica & original description: none	-2.35078	0.016943	-2.64953	0.000149895	23692	9839
TRGpnl2xsex7573	10.3.2.3.2	Phytohormone action.brassinosteroid.perception and signal transduction.BIN2-BES1 signalling cascade.transcriptional regulator *(BES/BZR)	mercator4v7.0: transcription regulator *(BES/BZR) & prot-scriber: bes1 n domain containing protein & swissprot: Protein BZR1 homolog 2 OS=Oryza sativa subsp. japonica & original description: none	-4.58802	8.56996980692811e-22	-4.86119	0.000344277	434	12160.5
TRGpnl4xsex10818	10.3.2.3.2	Phytohormone action.brassinosteroid.perception and signal transduction.BIN2-BES1 signalling cascade.transcriptional regulator *(BES/BZR)	mercator4v7.0: transcription regulator *(BES/BZR) & prot-scriber: bes1 n domain containing protein & swissprot: Protein BZR1 homolog 3 OS=Oryza sativa subsp. japonica & original description: none	8.01734	0.000226992	8.01734	3.00163502586254e-05	12345	5836.5
TRGpnl4xsex15323	10.3.2.6	Phytohormone action.brassinosteroid.perception and signal transduction.regulatory protein *(BON1/2/3)	mercator4v7.0: regulatory protein *(BON) in brassinosteroid signalling & prot-scriber: copine & swissprot: Protein BONZAI 3 OS=Arabidopsis thaliana & original description: none	8.55251	0.00137595	6.95513	2.26409298833897e-05	16108	5152
TRGpnl4xsex35842	10.3.2.6	Phytohormone action.brassinosteroid.perception and signal transduction.regulatory protein *(BON1/2/3)	mercator4v7.0: regulatory protein *(BON) in brassinosteroid signalling & prot-scriber: copine & swissprot: Protein BONZAI 1 OS=Arabidopsis thaliana & original description: none	4.30284	0.0423045	4.76761	0.0165403	27380	23731
TRGpnl4xapo16552	10.3.2.6	Phytohormone action.brassinosteroid.perception and signal transduction.regulatory protein *(BON1/2/3)	mercator4v7.0: regulatory protein *(BON) in brassinosteroid signalling & prot-scriber: copine & swissprot: Protein BONZAI 3 OS=Arabidopsis thaliana & original description: none	7.62007	5.56054783987311e-11	5.3437	0.0021688	2644	17508
TRGpnl4xsex15907	10.4.1.3	Phytohormone action.cytokinin.biosynthesis.cytokinin phosphoribohydrolase *(LOG)	mercator4v7.0: cytokinin phosphoribohydrolase *(LOG) & prot-scriber: cytokinin riboside 5 monophosphate phosphoribohydrolase & swissprot: Probable cytokinin riboside 5-monophosphate phosphoribohydrolase LOGL7 OS=Oryza sativa subsp. japonica & original description: none	8.08261	3.70134405258513e-12	6.89927	3.54626947444728e-05	2188	6234.5
TRGpnl4xsex15908	10.4.1.3	Phytohormone action.cytokinin.biosynthesis.cytokinin phosphoribohydrolase *(LOG)	mercator4v7.0: cytokinin phosphoribohydrolase *(LOG) & prot-scriber: cytokinin riboside 5 monophosphate phosphoribohydrolase & swissprot: Probable cytokinin riboside 5-monophosphate phosphoribohydrolase LOGL7 OS=Oryza sativa subsp. japonica & original description: none	6.46519	0.044548	4.74297	0.000510054	27598	13252.5
TRGpnl4xsex18088	10.4.1.3	Phytohormone action.cytokinin.biosynthesis.cytokinin phosphoribohydrolase *(LOG)	mercator4v7.0: cytokinin phosphoribohydrolase *(LOG) & prot-scriber: cytokinin riboside 5 monophosphate phosphoribohydrolase & swissprot: Probable cytokinin riboside 5-monophosphate phosphoribohydrolase LOGL3 OS=Oryza sativa subsp. japonica & original description: none	7.49413	0.0116361	5.48063	0.000308782	22290	11852
TRGpnl4xsex44097	10.4.1.3	Phytohormone action.cytokinin.biosynthesis.cytokinin phosphoribohydrolase *(LOG)	mercator4v7.0: cytokinin phosphoribohydrolase *(LOG) & prot-scriber: cytokinin riboside 5 monophosphate phosphoribohydrolase & swissprot: Probable cytokinin riboside 5-monophosphate phosphoribohydrolase LOGL9 OS=Oryza sativa subsp. japonica & original description: none	3.11839	0.000477224	2.91357	0.0154449	13748	23518
TRGpnl4xsex44098	10.4.1.3	Phytohormone action.cytokinin.biosynthesis.cytokinin phosphoribohydrolase *(LOG)	mercator4v7.0: cytokinin phosphoribohydrolase *(LOG) & prot-scriber: cytokinin riboside 5 monophosphate phosphoribohydrolase & swissprot: Cytokinin riboside 5-monophosphate phosphoribohydrolase LOG5 OS=Arabidopsis thaliana & original description: none	7.04055	1.72247742366153e-07	5.23663	0.000211297	5104	10770
TRGpnl4xsex46111	10.4.1.3	Phytohormone action.cytokinin.biosynthesis.cytokinin phosphoribohydrolase *(LOG)	mercator4v7.0: cytokinin phosphoribohydrolase *(LOG) & prot-scriber: cytokinin riboside 5 monophosphate phosphoribohydrolase & swissprot: Probable cytokinin riboside 5-monophosphate phosphoribohydrolase LOGL1 OS=Oryza sativa subsp. japonica & original description: none	11.0181	6.01799751526205e-18	9.27241	1.1765527220731e-06	819	113.5
TRGpnl4xsex47837	10.4.1.3	Phytohormone action.cytokinin.biosynthesis.cytokinin phosphoribohydrolase *(LOG)	mercator4v7.0: cytokinin phosphoribohydrolase *(LOG) & prot-scriber: cytokinin riboside 5 monophosphate phosphoribohydrolase & swissprot: Cytokinin riboside 5-monophosphate phosphoribohydrolase LOG OS=Oryza sativa subsp. japonica & original description: none	7.77208	0.0354004	5.93992	6.86998406046051e-05	26675	7870
TRGpnl4xsex47838	10.4.1.3	Phytohormone action.cytokinin.biosynthesis.cytokinin phosphoribohydrolase *(LOG)	mercator4v7.0: cytokinin phosphoribohydrolase *(LOG) & prot-scriber: cytokinin riboside 5 monophosphate phosphoribohydrolase & swissprot: Cytokinin riboside 5-monophosphate phosphoribohydrolase LOG OS=Oryza sativa subsp. japonica & original description: none	10.1002	0.000718961	8.16982	5.21494138995768e-05	14645	7185
TRGpnl4xsex47839	10.4.1.3	Phytohormone action.cytokinin.biosynthesis.cytokinin phosphoribohydrolase *(LOG)	mercator4v7.0: cytokinin phosphoribohydrolase *(LOG) & prot-scriber: cytokinin riboside 5 monophosphate phosphoribohydrolase & swissprot: Cytokinin riboside 5-monophosphate phosphoribohydrolase LOG OS=Oryza sativa subsp. japonica & original description: none	9.04136	0.000313255	8.25403	1.79172787113933e-05	12924	4595
TRGpnl4xapo13167	10.4.1.3	Phytohormone action.cytokinin.biosynthesis.cytokinin phosphoribohydrolase *(LOG)	mercator4v7.0: cytokinin phosphoribohydrolase *(LOG) & prot-scriber: cytokinin riboside 5 monophosphate phosphoribohydrolase & swissprot: Probable cytokinin riboside 5-monophosphate phosphoribohydrolase LOGL7 OS=Oryza sativa subsp. japonica & original description: none	-2.34172	0.00115206	-2.75776	0.034824	15696	26335
TRGpnl4xapo27063	10.4.1.3	Phytohormone action.cytokinin.biosynthesis.cytokinin phosphoribohydrolase *(LOG)	mercator4v7.0: cytokinin phosphoribohydrolase *(LOG) & prot-scriber: cytokinin riboside 5 monophosphate phosphoribohydrolase & swissprot: Probable cytokinin riboside 5-monophosphate phosphoribohydrolase LOGL3 OS=Oryza sativa subsp. japonica & original description: none	7.5371	1.63399714812062e-07	5.63032	0.000151307	5077.5	9865
TRGpnl2xsex14043	10.4.2.1.1.1	Phytohormone action.cytokinin.perception and signal transduction.histidine-aspartate phosphorelay signal transduction.hybrid histidine kinase activities.cytokinin receptor protein *(AHK2/3/4)	mercator4v7.0: cytokinin receptor protein *(AHK2/3/4) & prot-scriber: signal transduction histidine protein kinase & swissprot: Probable histidine kinase 3 OS=Oryza sativa subsp. indica & original description: none	-7.5758	0.00106703	-6.2757	0.00028044	15522	11590.5
TRGpnl2xsex14044	10.4.2.1.1.1	Phytohormone action.cytokinin.perception and signal transduction.histidine-aspartate phosphorelay signal transduction.hybrid histidine kinase activities.cytokinin receptor protein *(AHK2/3/4)	mercator4v7.0: cytokinin receptor protein *(AHK2/3/4) & prot-scriber: signal transduction histidine protein kinase & swissprot: Probable histidine kinase 3 OS=Oryza sativa subsp. indica & original description: none	-5.39254	3.74033820913164e-06	-7.05988	0.00475139	7222	19953
TRGpnl4xsex26177	10.4.2.1.1.1	Phytohormone action.cytokinin.perception and signal transduction.histidine-aspartate phosphorelay signal transduction.hybrid histidine kinase activities.cytokinin receptor protein *(AHK2/3/4)	mercator4v7.0: cytokinin receptor protein *(AHK2/3/4) & prot-scriber: signal transduction histidine protein kinase & swissprot: Probable histidine kinase 5 OS=Oryza sativa subsp. japonica & original description: none	6.52978	0.00140696	4.94377	0.00136695	16155	16056
TRGpnl4xsex48727	10.4.2.1.1.1	Phytohormone action.cytokinin.perception and signal transduction.histidine-aspartate phosphorelay signal transduction.hybrid histidine kinase activities.cytokinin receptor protein *(AHK2/3/4)	mercator4v7.0: cytokinin receptor protein *(AHK2/3/4) & prot-scriber: signal transduction histidine protein kinase & swissprot: Probable histidine kinase 3 OS=Oryza sativa subsp. indica & original description: none	3.8095	0.000428691	4.44391	0.0111778	13541	22505
TRGpnl4xapo18134	10.4.2.1.1.1	Phytohormone action.cytokinin.perception and signal transduction.histidine-aspartate phosphorelay signal transduction.hybrid histidine kinase activities.cytokinin receptor protein *(AHK2/3/4)	mercator4v7.0: cytokinin receptor protein *(AHK2/3/4) & prot-scriber: signal transduction histidine protein kinase & swissprot: Probable histidine kinase 5 OS=Oryza sativa subsp. japonica & original description: none	-6.91233	0.00141053	-5.3184	0.00212523	16158	17437
TRGpnl4xapo53710	10.4.2.1.1.1	Phytohormone action.cytokinin.perception and signal transduction.histidine-aspartate phosphorelay signal transduction.hybrid histidine kinase activities.cytokinin receptor protein *(AHK2/3/4)	mercator4v7.0: cytokinin receptor protein *(AHK2/3/4) & prot-scriber: signal transduction histidine protein kinase & swissprot: Probable histidine kinase 3 OS=Oryza sativa subsp. indica & original description: none	7.28188	0.000924234	6.02233	0.00134944	15221	16020.5
TRGpnl2xsex8438	10.4.2.1.2	Phytohormone action.cytokinin.perception and signal transduction.histidine-aspartate phosphorelay signal transduction.signal transducer *(AHP1/2/++)	mercator4v7.0: cytokinin signal transducer *(AHP1/2/++) & prot-scriber: histidine containing phosphotransfer protein & swissprot: Pseudo histidine-containing phosphotransfer protein 5 OS=Oryza sativa subsp. japonica & original description: none	-4.83271	1.30151307232058e-06	-5.71643	0.0412685	6357	27052
TRGpnl2xsex68571	10.4.2.1.2	Phytohormone action.cytokinin.perception and signal transduction.histidine-aspartate phosphorelay signal transduction.signal transducer *(AHP1/2/++)	mercator4v7.0: cytokinin signal transducer *(AHP1/2/++) & prot-scriber: domain containing protein & swissprot: Histidine-containing phosphotransfer protein 2 OS=Oryza sativa subsp. japonica & original description: none	-6.8928	1.33562182313625e-22	-8.20995	0.000418695	373	12708
TRGpnl4xapo40161	10.4.2.1.2	Phytohormone action.cytokinin.perception and signal transduction.histidine-aspartate phosphorelay signal transduction.signal transducer *(AHP1/2/++)	mercator4v7.0: cytokinin signal transducer *(AHP1/2/++) & prot-scriber: domain containing protein & swissprot: Histidine-containing phosphotransfer protein 2 OS=Oryza sativa subsp. japonica & original description: none	-6.80274	4.18718538008113e-13	-6.81396	0.00547415	1874	20363
TRGpnl4xapo50670	10.4.2.1.2	Phytohormone action.cytokinin.perception and signal transduction.histidine-aspartate phosphorelay signal transduction.signal transducer *(AHP1/2/++)	mercator4v7.0: cytokinin signal transducer *(AHP1/2/++) & prot-scriber: histidine containing phosphotransfer protein & swissprot: Pseudo histidine-containing phosphotransfer protein 5 OS=Oryza sativa subsp. japonica & original description: none	8.79477	0.00739214	6.98673	1.60167238410526e-05	20807	4365.5
TRGpnl2xsex31791	10.4.2.1.3.1	Phytohormone action.cytokinin.perception and signal transduction.histidine-aspartate phosphorelay signal transduction.response regulator activities.ARR A-type regulatory protein	mercator4v7.0: ARR A-type regulatory protein of cytokinin signalling & prot-scriber: two component response regulator & swissprot: Two-component response regulator ORR6 OS=Oryza sativa subsp. indica & original description: none	-2.47306	0.0270872	-2.74791	0.00987541	25553	22138
TRGpnl4xsex46255	10.4.2.1.3.1	Phytohormone action.cytokinin.perception and signal transduction.histidine-aspartate phosphorelay signal transduction.response regulator activities.ARR A-type regulatory protein	mercator4v7.0: ARR A-type regulatory protein of cytokinin signalling & prot-scriber: two component response regulator protein & swissprot: Two-component response regulator ORR4 OS=Oryza sativa subsp. japonica & original description: none	7.8836	0.00459979	6.12478	4.26087507211181e-05	19364	6711
TRGpnl4xsex57351	10.4.2.1.3.1	Phytohormone action.cytokinin.perception and signal transduction.histidine-aspartate phosphorelay signal transduction.response regulator activities.ARR A-type regulatory protein	mercator4v7.0: ARR A-type regulatory protein of cytokinin signalling & prot-scriber: two component response regulator & swissprot: Two-component response regulator ORR6 OS=Oryza sativa subsp. indica & original description: none	10.7929	6.45807833030159e-15	9.00278	1.67038545460248e-06	1359	663
TRGpnl4xsex58492	10.4.2.1.3.1	Phytohormone action.cytokinin.perception and signal transduction.histidine-aspartate phosphorelay signal transduction.response regulator activities.ARR A-type regulatory protein	mercator4v7.0: ARR A-type regulatory protein of cytokinin signalling & prot-scriber: two component response regulator orr & swissprot: Two-component response regulator ORR1 OS=Oryza sativa subsp. japonica & original description: none	8.05828	0.0386449	6.22493	5.80482916630297e-05	27016	7443
TRGpnl4xapo3838	10.4.2.1.3.1	Phytohormone action.cytokinin.perception and signal transduction.histidine-aspartate phosphorelay signal transduction.response regulator activities.ARR A-type regulatory protein	mercator4v7.0: ARR A-type regulatory protein of cytokinin signalling & prot-scriber: two component response regulator orr & swissprot: Two-component response regulator ORR9 OS=Oryza sativa subsp. indica & original description: none	6.49029	4.22888679816538e-07	5.32967	0.000531194	5602	13349
TRGpnl4xapo63180	10.4.2.1.3.1	Phytohormone action.cytokinin.perception and signal transduction.histidine-aspartate phosphorelay signal transduction.response regulator activities.ARR A-type regulatory protein	mercator4v7.0: ARR A-type regulatory protein of cytokinin signalling & prot-scriber: two component response regulator orr & swissprot: Two-component response regulator ORR10 OS=Oryza sativa subsp. japonica & original description: none	-2.94529	3.20884460651311e-05	-3.1595	0.0292926	9568	25621.5
TRGpnl2xsex65013	10.4.2.1.3.2	Phytohormone action.cytokinin.perception and signal transduction.histidine-aspartate phosphorelay signal transduction.response regulator activities.ARR B-type regulatory protein	mercator4v7.0: ARR B-type regulatory protein of cytokinin signalling & prot-scriber: two component response regulator & swissprot: Two-component response regulator ORR23 OS=Oryza sativa subsp. indica & original description: none	-4.06716	3.01965625791529e-09	-5.10707	0.0176254	3597	23925
TRGpnl4xsex17590	10.4.2.1.3.2	Phytohormone action.cytokinin.perception and signal transduction.histidine-aspartate phosphorelay signal transduction.response regulator activities.ARR B-type regulatory protein	mercator4v7.0: ARR B-type regulatory protein of cytokinin signalling & prot-scriber: two component response regulator orr & swissprot: Two-component response regulator ORR21 OS=Oryza sativa subsp. indica & original description: none	3.42036	0.000296513	3.16321	0.00550343	12822	20377
TRGpnl4xsex33938	10.4.2.1.3.2	Phytohormone action.cytokinin.perception and signal transduction.histidine-aspartate phosphorelay signal transduction.response regulator activities.ARR B-type regulatory protein	mercator4v7.0: ARR B-type regulatory protein of cytokinin signalling & prot-scriber: two component response regulator & swissprot: Two-component response regulator ORR23 OS=Oryza sativa subsp. indica & original description: none	5.09762	0.00185229	6.02062	0.0055254	16825.5	20386
TRGpnl4xsex47997	10.4.2.1.3.2	Phytohormone action.cytokinin.perception and signal transduction.histidine-aspartate phosphorelay signal transduction.response regulator activities.ARR B-type regulatory protein	mercator4v7.0: ARR B-type regulatory protein of cytokinin signalling & prot-scriber: two component response regulator & swissprot: Two-component response regulator ORR26 OS=Oryza sativa subsp. japonica & original description: none	8.19393	2.51156191407615e-15	7.49587	2.57794977006163e-05	1282	5461
TRGpnl4xapo31824	10.4.2.1.3.2	Phytohormone action.cytokinin.perception and signal transduction.histidine-aspartate phosphorelay signal transduction.response regulator activities.ARR B-type regulatory protein	mercator4v7.0: ARR B-type regulatory protein of cytokinin signalling & prot-scriber: two component response regulator & swissprot: Two-component response regulator ORR23 OS=Oryza sativa subsp. indica & original description: none	-3.76823	0.00247421	-3.80202	0.00870196	17599	21781
TRGpnl4xapo32738	10.4.2.1.3.2	Phytohormone action.cytokinin.perception and signal transduction.histidine-aspartate phosphorelay signal transduction.response regulator activities.ARR B-type regulatory protein	mercator4v7.0: ARR B-type regulatory protein of cytokinin signalling & prot-scriber: two component response regulator & swissprot: Two-component response regulator ORR24 OS=Oryza sativa subsp. japonica & original description: none	2.5684	0.000447337	2.57804	0.0335491	13630	26194
TRGpnl2xsex12956	10.4.2.2	Phytohormone action.cytokinin.perception and signal transduction.transcription factor *(CRF)	mercator4v7.0: transcription factor *(CRF) & prot-scriber: ethylene responsive transcription factor erf protein & swissprot: no annotation & original description: none	-22.8281	6.8037652545253e-16	-9.16443	2.77045467650119e-05	1174	5647
TRGpnl4xsex40254	10.4.2.2	Phytohormone action.cytokinin.perception and signal transduction.transcription factor *(CRF)	mercator4v7.0: transcription factor *(CRF) & prot-scriber: no annotation & swissprot: no annotation & original description: none	7.9222	0.0386389	6.19623	2.48786553874647e-05	27015	5371.5
TRGpnl4xsex44889	10.4.2.2	Phytohormone action.cytokinin.perception and signal transduction.transcription factor *(CRF)	mercator4v7.0: transcription factor *(CRF) & prot-scriber: ethylene responsive transcription factor erf & swissprot: no annotation & original description: none	7.0752	0.00183878	5.29684	0.000168829	16805	10145.5
TRGpnl4xsex46182	10.4.2.2	Phytohormone action.cytokinin.perception and signal transduction.transcription factor *(CRF)	mercator4v7.0: transcription factor *(CRF) & prot-scriber: ethylene responsive transcription factor erf protein & swissprot: no annotation & original description: none	6.23922	1.6823313480556e-13	6.86374	0.00028088	1747	11594
TRGpnl4xapo52404	10.4.2.2	Phytohormone action.cytokinin.perception and signal transduction.transcription factor *(CRF)	mercator4v7.0: transcription factor *(CRF) & prot-scriber: ethylene responsive transcription factor erf & swissprot: no annotation & original description: none	-2.78223	4.79459522923795e-16	-3.02181	0.00101179	1139	15169.5
TRGpnl2xsex60328	10.4.2.4.2	Phytohormone action.cytokinin.perception and signal transduction.TMO5-LHW heterodimer complex.component *(LHW)	mercator4v7.0: component *(LHW) of TMO5-LHW cytokinin control complex & prot-scriber: bhlh domain containing protein & swissprot: Transcription factor LHW OS=Arabidopsis thaliana & original description: none	-11.8481	3.45786253954438e-14	-10.4259	0.000907232	1540	14847
TRGpnl4xsex2088	10.4.2.4.2	Phytohormone action.cytokinin.perception and signal transduction.TMO5-LHW heterodimer complex.component *(LHW)	mercator4v7.0: component *(LHW) of TMO5-LHW cytokinin control complex & prot-scriber: bhlh domain containing protein & swissprot: Transcription factor LHW OS=Arabidopsis thaliana & original description: none	3.70296	0.000369314	4.40414	0.0177099	13248	23941.5
TRGpnl4xsex60354	10.4.2.4.2	Phytohormone action.cytokinin.perception and signal transduction.TMO5-LHW heterodimer complex.component *(LHW)	mercator4v7.0: component *(LHW) of TMO5-LHW cytokinin control complex & prot-scriber: bhlh domain containing protein & swissprot: Transcription factor LHW OS=Arabidopsis thaliana & original description: none	6.29261	4.53272285975494e-06	5.74141	0.000298955	7388	11745
TRGpnl4xapo33236	10.4.2.4.2	Phytohormone action.cytokinin.perception and signal transduction.TMO5-LHW heterodimer complex.component *(LHW)	mercator4v7.0: component *(LHW) of TMO5-LHW cytokinin control complex & prot-scriber: bhlh domain containing protein & swissprot: Transcription factor LHW OS=Arabidopsis thaliana & original description: none	-6.72362	0.00594342	-6.68947	0.000182708	20110	10351
TRGpnl4xapo33238	10.4.2.4.2	Phytohormone action.cytokinin.perception and signal transduction.TMO5-LHW heterodimer complex.component *(LHW)	mercator4v7.0: component *(LHW) of TMO5-LHW cytokinin control complex & prot-scriber: bhlh domain containing protein & swissprot: Transcription factor LHW OS=Arabidopsis thaliana & original description: none	-3.69737	0.0253256	-4.14156	0.0453089	25305	27522
TRGpnl4xapo33239	10.4.2.4.2	Phytohormone action.cytokinin.perception and signal transduction.TMO5-LHW heterodimer complex.component *(LHW)	mercator4v7.0: component *(LHW) of TMO5-LHW cytokinin control complex & prot-scriber: bhlh domain containing protein & swissprot: Transcription factor LHW OS=Arabidopsis thaliana & original description: none	-11.3501	2.37316971238259e-11	-9.95938	0.00125475	2485	15804.5
TRGpnl4xapo33240	10.4.2.4.2	Phytohormone action.cytokinin.perception and signal transduction.TMO5-LHW heterodimer complex.component *(LHW)	mercator4v7.0: component *(LHW) of TMO5-LHW cytokinin control complex & prot-scriber: bhlh domain containing protein & swissprot: Transcription factor LHW OS=Arabidopsis thaliana & original description: none	-6.61936	0.000104082	-7.26798	0.000220499	11071	10886.5
TRGpnl4xapo33241	10.4.2.4.2	Phytohormone action.cytokinin.perception and signal transduction.TMO5-LHW heterodimer complex.component *(LHW)	mercator4v7.0: component *(LHW) of TMO5-LHW cytokinin control complex & prot-scriber: bhlh domain containing protein & swissprot: Transcription factor LHW OS=Arabidopsis thaliana & original description: none	-6.62969	0.00148896	-7.02905	0.00133394	16301	15987
TRGpnl4xapo59306	10.4.2.4.2	Phytohormone action.cytokinin.perception and signal transduction.TMO5-LHW heterodimer complex.component *(LHW)	mercator4v7.0: component *(LHW) of TMO5-LHW cytokinin control complex & prot-scriber: bhlh domain containing protein & swissprot: Transcription factor LHW OS=Arabidopsis thaliana & original description: none	-4.76833	3.84748754762304e-09	-6.35814	0.0120347	3680	22726
TRGpnl2xsex35553	10.4.3.1	Phytohormone action.cytokinin.conjugation and degradation.zeatin O-glucosyltransferase *(ZOG)	mercator4v7.0: zeatin O-glucosyltransferase *(ZOG) & prot-scriber: cis zeatin o glucosyltransferase & swissprot: Putative cis-zeatin O-glucosyltransferase OS=Sorghum bicolor & original description: none	-8.92249	0.000191036	-7.60892	8.04065263050323e-05	12057	8243
TRGpnl4xsex59902	10.4.3.1	Phytohormone action.cytokinin.conjugation and degradation.zeatin O-glucosyltransferase *(ZOG)	mercator4v7.0: zeatin O-glucosyltransferase *(ZOG) & prot-scriber: arath udp glycosyltransferase & swissprot: Cis-zeatin O-glucosyltransferase 2 OS=Zea mays & original description: none	3.1577	0.0153003	3.07855	0.0453975	23302	27532
TRGpnl2xsex9111	10.4.3.2	Phytohormone action.cytokinin.conjugation and degradation.cytokinin dehydrogenase *(CKX)	mercator4v7.0: cytokinin dehydrogenase *(CKX) & prot-scriber: cytokinin dehydrogenase & swissprot: Cytokinin dehydrogenase 4 OS=Oryza sativa subsp. japonica & original description: none	-5.68069	0.0313664	-5.51686	0.0289178	26197	25571
TRGpnl2xsex29587	10.4.3.2	Phytohormone action.cytokinin.conjugation and degradation.cytokinin dehydrogenase *(CKX)	mercator4v7.0: cytokinin dehydrogenase *(CKX) & prot-scriber: cytokinin dehydrogenase & swissprot: Cytokinin dehydrogenase 8 OS=Oryza sativa subsp. japonica & original description: none	-7.299	0.000372237	-5.11505	0.0134313	13263	23084.5
TRGpnl4xsex15327	10.4.3.2	Phytohormone action.cytokinin.conjugation and degradation.cytokinin dehydrogenase *(CKX)	mercator4v7.0: cytokinin dehydrogenase *(CKX) & prot-scriber: cytokinin dehydrogenase & swissprot: Cytokinin dehydrogenase 9 OS=Oryza sativa subsp. japonica & original description: none	3.65511	0.00270926	3.3335	0.0404613	17836.5	26966
TRGpnl4xsex15328	10.4.3.2	Phytohormone action.cytokinin.conjugation and degradation.cytokinin dehydrogenase *(CKX)	mercator4v7.0: cytokinin dehydrogenase *(CKX) & prot-scriber: cytokinin dehydrogenase & swissprot: Cytokinin dehydrogenase 9 OS=Oryza sativa subsp. japonica & original description: none	7.4054	0.0417389	5.30185	0.00226195	27318	17649.5
TRGpnl4xsex45385	10.4.3.2	Phytohormone action.cytokinin.conjugation and degradation.cytokinin dehydrogenase *(CKX)	mercator4v7.0: cytokinin dehydrogenase *(CKX) & prot-scriber: cytokinin dehydrogenase & swissprot: Cytokinin dehydrogenase 4 OS=Oryza sativa subsp. japonica & original description: none	8.1443	0.0271502	6.34512	2.19345951447459e-05	25570	5087
TRGpnl4xapo18738	10.4.3.2	Phytohormone action.cytokinin.conjugation and degradation.cytokinin dehydrogenase *(CKX)	mercator4v7.0: cytokinin dehydrogenase *(CKX) & prot-scriber: cytokinin dehydrogenase & swissprot: Cytokinin dehydrogenase 3 OS=Oryza sativa subsp. japonica & original description: none	5.44401	0.0496196	3.62277	0.0144955	28018	23309
TRGpnl2xsex61173	10.5.1.2	Phytohormone action.ethylene.biosynthesis.1-aminocyclopropane-1-carboxylate oxidase *(ACO1/2/++)	mercator4v7.0: 1-aminocyclopropane-1-carboxylate oxidase *(ACO1/2/++) & prot-scriber: 1 aminocyclopropane carboxylate oxidase & swissprot: 1-aminocyclopropane-1-carboxylate oxidase 1 OS=Oryza sativa subsp. japonica & original description: none	-10.7345	1.1176368164746e-06	-8.6546	0.00877214	6248	21813
TRGpnl4xsex38784	10.5.1.2	Phytohormone action.ethylene.biosynthesis.1-aminocyclopropane-1-carboxylate oxidase *(ACO1/2/++)	mercator4v7.0: 1-aminocyclopropane-1-carboxylate oxidase *(ACO1/2/++) & prot-scriber: 1 aminocyclopropane carboxylate oxidase & swissprot: 1-aminocyclopropane-1-carboxylate oxidase 1 OS=Oryza sativa subsp. japonica & original description: none	2.79246	0.0181266	3.73717	0.0113668	23950.5	22557
TRGpnl4xapo27710	10.5.1.3	Phytohormone action.ethylene.biosynthesis.substrate adaptor *(ETO) of CUL3-BTB E3 ubiquitin ligase activity	mercator4v7.0: substrate adaptor *(ETO) of CUL3-BTB E3 ubiquitin ligase activity & prot-scriber: btb domain containing protein & swissprot: Ethylene-overproduction protein 1 OS=Arabidopsis thaliana & original description: none	6.62564	0.00498456	4.3335	0.00633441	19584	20818.5
TRGpnl2xsex34911	10.5.2.1.1	Phytohormone action.ethylene.perception and signal transduction.ETR/ERS receptor activity.receptor protein *(ETR/ERS)	mercator4v7.0: ethylene receptor protein *(ETR/ERS) & prot-scriber: ethylene receptor & swissprot: Ethylene receptor 2 OS=Oryza sativa subsp. japonica & original description: none	-6.02874	2.41421408417887e-07	-6.27433	0.000594773	5285	13660
TRGpnl2xsex44204	10.5.2.1.1	Phytohormone action.ethylene.perception and signal transduction.ETR/ERS receptor activity.receptor protein *(ETR/ERS)	mercator4v7.0: ethylene receptor protein *(ETR/ERS) & prot-scriber: ethylene receptor & swissprot: Probable ethylene response sensor 1 OS=Oryza sativa subsp. japonica & original description: none	-9.73315	1.78123196982545e-05	-8.60441	4.79359351091584e-06	8855	2085
TRGpnl4xsex11713	10.5.2.1.1	Phytohormone action.ethylene.perception and signal transduction.ETR/ERS receptor activity.receptor protein *(ETR/ERS)	mercator4v7.0: ethylene receptor protein *(ETR/ERS) & prot-scriber: ethylene receptor & swissprot: Probable ethylene response sensor 2 OS=Oryza sativa subsp. japonica & original description: none	5.89996	0.00060259	6.05432	0.000453203	14239	12947
TRGpnl4xsex25114	10.5.2.1.1	Phytohormone action.ethylene.perception and signal transduction.ETR/ERS receptor activity.receptor protein *(ETR/ERS)	mercator4v7.0: ethylene receptor protein *(ETR/ERS) & prot-scriber: ethylene receptor & swissprot: Probable ethylene response sensor 1 OS=Oryza sativa subsp. japonica & original description: none	2.85245	0.0250427	4.00947	0.0400686	25255.5	26907
TRGpnl4xapo53636	10.5.2.1.2	Phytohormone action.ethylene.perception and signal transduction.ETR/ERS receptor activity.regulatory protein *(RTE/RTH)	mercator4v7.0: regulatory protein *(RTE/RTH) of ethylene receptor activity & prot-scriber: protein rte homolog & swissprot: Protein RTE1-HOMOLOG OS=Arabidopsis thaliana & original description: none	-5.64248	3.36354549443717e-12	-6.50505	0.0006538	2175	13912
TRGpnl2xsex50391	10.5.2.1.3	Phytohormone action.ethylene.perception and signal transduction.ETR/ERS receptor activity.regulatory protein *(TRP1)	mercator4v7.0: regulatory protein *(TRP1) of ethylene receptor activity & prot-scriber: tetratricopeptide repeat protein & swissprot: no annotation & original description: none	-10.1456	9.64308616586436e-05	-8.938	2.95692680651639e-05	10967	5800
TRGpnl4xapo40308	10.5.2.1.3	Phytohormone action.ethylene.perception and signal transduction.ETR/ERS receptor activity.regulatory protein *(TRP1)	mercator4v7.0: regulatory protein *(TRP1) of ethylene receptor activity & prot-scriber: tetratricopeptide repeat protein & swissprot: no annotation & original description: none	-9.55969	6.72738693842666e-11	-8.35746	1.88810412759773e-05	2683	4699
TRGpnl2xsex9246	10.5.2.2	Phytohormone action.ethylene.perception and signal transduction.signal modulator *(ARGOS)	mercator4v7.0: ethylene signal modulator *(ARGOS) & prot-scriber: protein clt chloroplastic & swissprot: Protein CLT1, chloroplastic OS=Arabidopsis thaliana & original description: none	-6.14491	0.000447221	-5.98705	0.00754429	13629	21358
TRGpnl2xsex9247	10.5.2.2	Phytohormone action.ethylene.perception and signal transduction.signal modulator *(ARGOS)	mercator4v7.0: ethylene signal modulator *(ARGOS) & prot-scriber: protein clt chloroplastic & swissprot: Protein CLT1, chloroplastic OS=Arabidopsis thaliana & original description: none	-2.26261	0.0035752	-3.70313	0.0173672	18591	23882
TRGpnl4xsex47383	10.5.2.2	Phytohormone action.ethylene.perception and signal transduction.signal modulator *(ARGOS)	mercator4v7.0: ethylene signal modulator *(ARGOS) & prot-scriber: protein clt chloroplastic & swissprot: Protein CLT1, chloroplastic OS=Arabidopsis thaliana & original description: none	3.86271	0.0151911	5.41603	0.0407033	23260	26995.5
TRGpnl4xapo47590	10.5.2.2	Phytohormone action.ethylene.perception and signal transduction.signal modulator *(ARGOS)	mercator4v7.0: ethylene signal modulator *(ARGOS) & prot-scriber: protein clt chloroplastic & swissprot: Protein CLT1, chloroplastic OS=Arabidopsis thaliana & original description: none	4.18131	8.71213867468484e-06	3.80702	0.025032	8052	25075.5
TRGpnl4xsex27765	10.5.2.3.1	Phytohormone action.ethylene.perception and signal transduction.EIN2 signal transducer activity.signal transducer *(EIN2)	mercator4v7.0: ethylene signal transducer *(EIN2) & prot-scriber: ethylene insensitive protein & swissprot: Protein ETHYLENE-INSENSITIVE 2 OS=Oryza sativa subsp. japonica & original description: none	4.04753	0.0038929	4.35412	0.00646553	18828	20884
TRGpnl2xsex43017	10.5.2.4.1	Phytohormone action.ethylene.perception and signal transduction.EIN3 transcription factor activity.transcriptional regulator *(EIN3/EIL)	mercator4v7.0: ethylene signal transducer *(EIN3/EIL) & prot-scriber: ethylene insensitive protein & swissprot: Protein ETHYLENE-INSENSITIVE 3-like 1a OS=Oryza sativa subsp. japonica & original description: none	-3.50793	3.81776818549694e-09	-3.85466	0.0120755	3671	22737
TRGpnl4xsex9200	10.5.2.4.2	Phytohormone action.ethylene.perception and signal transduction.EIN3 transcription factor activity.substrate adaptor *(EBF) of SCF E3 ubiquitin ligase activity	mercator4v7.0: substrate adaptor *(EBF) of SCF E3 ubiquitin ligase complex & prot-scriber: f box domain containing protein & swissprot: EIN3-binding F-box protein 1 OS=Arabidopsis thaliana & original description: none	7.80193	3.27114850534799e-11	7.84189	6.91478847221141e-05	2549	7882
TRGpnl2xsex64815	10.6.1.1	Phytohormone action.gibberellin.biosynthesis.ent-copalyl diphosphate synthase	mercator4v7.0: ent-copalyl diphosphate synthase & prot-scriber: quality protein ent copalyl diphosphate synthase 1 chloroplastic & swissprot: Syn-copalyl diphosphate synthase, chloroplastic OS=Oryza sativa subsp. japonica & original description: none	-5.1422	9.99178338021614e-06	-5.25076	0.0255326	8191	25143
TRGpnl4xsex34279	10.6.1.1	Phytohormone action.gibberellin.biosynthesis.ent-copalyl diphosphate synthase	mercator4v7.0: ent-copalyl diphosphate synthase & prot-scriber: quality protein ent copalyl diphosphate synthase 1 chloroplastic & swissprot: Syn-copalyl diphosphate synthase, chloroplastic OS=Oryza sativa subsp. japonica & original description: none	9.70494	5.8354457491976e-10	7.82843	1.16443443382465e-05	3147	3713
TRGpnl2xsex64814	10.6.1.2	Phytohormone action.gibberellin.biosynthesis.ent-kaurene synthase	mercator4v7.0: ent-kaurene synthase & prot-scriber: ent kaur ene synthase chloroplastic & swissprot: Ent-kaur-16-ene synthase, chloroplastic OS=Oryza sativa subsp. japonica & original description: none	-4.87358	1.79051946854786e-06	-4.91066	0.0321142	6599	26027
TRGpnl4xsex34281	10.6.1.2	Phytohormone action.gibberellin.biosynthesis.ent-kaurene synthase	mercator4v7.0: ent-kaurene synthase & prot-scriber: ent kaur ene synthase chloroplastic & swissprot: Ent-kaur-16-ene synthase, chloroplastic OS=Oryza sativa subsp. japonica & original description: none	10.424	6.3938810957965e-13	8.59431	4.03087571909884e-06	1942	1805
TRGpnl4xsex58064	10.6.1.2	Phytohormone action.gibberellin.biosynthesis.ent-kaurene synthase	mercator4v7.0: ent-kaurene synthase & prot-scriber: ent kaur ene synthase chloroplastic & swissprot: Acyclic sesquiterpene synthase OS=Zea mays & original description: none	6.04598	0.000496601	6.42261	0.000509122	13832	13245.5
TRGpnl2xsex27513	10.6.1.4	Phytohormone action.gibberellin.biosynthesis.ent-kaurenoic acid oxidase *(KO1)	mercator4v7.0: ent-kaurenoic acid oxidase *(KO1) & prot-scriber: ent kaurene oxidase chloroplastic & swissprot: Ent-kaurene oxidase-like 3 OS=Oryza sativa subsp. japonica & original description: none	-6.51945	1.81556115333749e-06	-6.13917	0.0016578	6613	16681
TRGpnl4xsex16635	10.6.2.1	Phytohormone action.gibberellin.perception and signal transduction.receptor protein *(GID1)	mercator4v7.0: gibberellin receptor *(GID1) & prot-scriber: abhydrolase 3 domain containing protein & swissprot: Gibberellin receptor GID1 OS=Oryza sativa subsp. japonica & original description: none	8.83465	0.0085395	6.90821	4.13332994456074e-05	21264	6613
TRGpnl4xapo15154	10.6.2.1	Phytohormone action.gibberellin.perception and signal transduction.receptor protein *(GID1)	mercator4v7.0: gibberellin receptor *(GID1) & prot-scriber: abhydrolase 3 domain containing protein & swissprot: Gibberellin receptor GID1 OS=Oryza sativa subsp. japonica & original description: none	7.8588	0.00188653	5.93392	0.000131051	16875	9479
TRGpnl4xsex33770	10.6.2.3	Phytohormone action.gibberellin.perception and signal transduction.substrate adaptor *(SLY1/2) of SCF E3 ubiquitin ligase activity	mercator4v7.0: substrate adaptor *(SLY1/2) of SCF E3 ubiquitin ligase complex & prot-scriber: f box protein & swissprot: F-box protein GID2 OS=Oryza sativa subsp. japonica & original description: none	7.79022	0.0248537	5.99315	4.96452363587525e-05	25224	7061
TRGpnl2xsex1254	10.7.1.2	Phytohormone action.jasmonic acid.biosynthesis.13-lipoxygenase *(LOX)	mercator4v7.0: 13-lipoxygenase *(LOX) & prot-scriber: linoleate lipoxygenase 2 1 chloroplastic & swissprot: Probable lipoxygenase 8, chloroplastic OS=Oryza sativa subsp. japonica & original description: none	-3.70561	0.00104155	-3.96805	0.0271242	15488	25327
TRGpnl2xsex60725	10.7.1.2	Phytohormone action.jasmonic acid.biosynthesis.13-lipoxygenase *(LOX)	mercator4v7.0: 13-lipoxygenase *(LOX) & prot-scriber: linoleate lipoxygenase 2 1 chloroplastic & swissprot: Lipoxygenase 2.3, chloroplastic OS=Hordeum vulgare & original description: none	-9.66983	4.58713287123146e-11	-9.59386	5.99110417341955e-05	2606	7535.5
TRGpnl4xsex19011	10.7.1.2	Phytohormone action.jasmonic acid.biosynthesis.13-lipoxygenase *(LOX)	mercator4v7.0: 13-lipoxygenase *(LOX) & prot-scriber: 13s lipoxygenase 2 1 chloroplastic & swissprot: Probable lipoxygenase 6 OS=Oryza sativa subsp. japonica & original description: none	10.5018	0.0010453	7.57864	0.00165804	15499	16682
TRGpnl4xapo22503	10.7.1.4	Phytohormone action.jasmonic acid.biosynthesis.allene oxidase cyclase *(AOC)	mercator4v7.0: allene oxidase cyclase *(AOC) & prot-scriber: allene oxide cyclase 1 & swissprot: Allene oxide cyclase, chloroplastic OS=Oryza sativa subsp. japonica & original description: none	11.5208	2.66897080352728e-22	9.32827	6.863432568969e-05	396	7868
TRGpnl4xsex58868	10.7.1.7	Phytohormone action.jasmonic acid.biosynthesis.4,5-didehydro-jasmonic acid reductase *(OPR1/2)	mercator4v7.0: 4,5-didehydro-jasmonic acid reductase *(OPR1/2) & prot-scriber: oxidored fmn domain containing protein & swissprot: Putative 12-oxophytodienoate reductase 11 OS=Oryza sativa subsp. japonica & original description: none	10.0212	4.38885313267007e-09	8.15337	1.76204878946881e-05	3721	4557
TRGpnl4xsex58869	10.7.1.7	Phytohormone action.jasmonic acid.biosynthesis.4,5-didehydro-jasmonic acid reductase *(OPR1/2)	mercator4v7.0: 4,5-didehydro-jasmonic acid reductase *(OPR1/2) & prot-scriber: oxidored fmn domain containing protein & swissprot: Putative 12-oxophytodienoate reductase 11 OS=Oryza sativa subsp. japonica & original description: none	8.24093	1.35671450606217e-05	5.77701	0.00384378	8538	19333
TRGpnl4xsex58881	10.7.1.7	Phytohormone action.jasmonic acid.biosynthesis.4,5-didehydro-jasmonic acid reductase *(OPR1/2)	mercator4v7.0: 4,5-didehydro-jasmonic acid reductase *(OPR1/2) & prot-scriber: oxidored fmn domain containing protein & swissprot: Putative 12-oxophytodienoate reductase 13 OS=Oryza sativa subsp. japonica & original description: none	7.17523	2.79288109796643e-11	6.32935	0.00013339	2517	9524
TRGpnl4xsex58895	10.7.1.7	Phytohormone action.jasmonic acid.biosynthesis.4,5-didehydro-jasmonic acid reductase *(OPR1/2)	mercator4v7.0: 4,5-didehydro-jasmonic acid reductase *(OPR1/2) & prot-scriber: oxidored fmn domain containing protein & swissprot: Putative 12-oxophytodienoate reductase 11 OS=Oryza sativa subsp. japonica & original description: none	7.21891	0.000241698	6.68009	0.000103693	12467	8914
TRGpnl4xsex58896	10.7.1.7	Phytohormone action.jasmonic acid.biosynthesis.4,5-didehydro-jasmonic acid reductase *(OPR1/2)	mercator4v7.0: 4,5-didehydro-jasmonic acid reductase *(OPR1/2) & prot-scriber: oxidored fmn domain containing protein & swissprot: Putative 12-oxophytodienoate reductase 11 OS=Oryza sativa subsp. japonica & original description: none	7.38864	0.000111277	8.06457	0.00210665	11177	17409.5
TRGpnl4xapo60665	10.7.1.7	Phytohormone action.jasmonic acid.biosynthesis.4,5-didehydro-jasmonic acid reductase *(OPR1/2)	mercator4v7.0: 4,5-didehydro-jasmonic acid reductase *(OPR1/2) & prot-scriber: oxidored fmn domain containing protein & swissprot: Putative 12-oxophytodienoate reductase 11 OS=Oryza sativa subsp. japonica & original description: none	3.55626	0.00607714	4.08858	0.0382541	20186	26737
TRGpnl2xsex35567	10.7.1.10	Phytohormone action.jasmonic acid.biosynthesis.acyl-CoA thioesterase *(ACH)	mercator4v7.0: acyl-CoA thioesterase *(ACH) & prot-scriber: acyl coa domain containing protein & swissprot: Acyl-CoA hydrolase 2 OS=Arabidopsis thaliana & original description: none	-7.66259	3.07637958167652e-05	-7.83494	7.39342679655881e-05	9512	8025
TRGpnl4xsex56775	10.7.1.10	Phytohormone action.jasmonic acid.biosynthesis.acyl-CoA thioesterase *(ACH)	mercator4v7.0: acyl-CoA thioesterase *(ACH) & prot-scriber: acyl coa domain containing protein & swissprot: Acyl-CoA hydrolase 2 OS=Arabidopsis thaliana & original description: none	4.95515	0.000728809	4.58814	0.0101132	14682	22205
TRGpnl4xsex56777	10.7.1.10	Phytohormone action.jasmonic acid.biosynthesis.acyl-CoA thioesterase *(ACH)	mercator4v7.0: acyl-CoA thioesterase *(ACH) & prot-scriber: acyl coa domain containing protein & swissprot: Acyl-CoA hydrolase 2 OS=Arabidopsis thaliana & original description: none	10.5797	8.33259219688672e-05	9.36482	3.09766248067685e-06	10764	1470
TRGpnl4xapo56138	10.7.1.10	Phytohormone action.jasmonic acid.biosynthesis.acyl-CoA thioesterase *(ACH)	mercator4v7.0: acyl-CoA thioesterase *(ACH) & prot-scriber: acyl coa domain containing protein & swissprot: Acyl-CoA hydrolase 2 OS=Arabidopsis thaliana & original description: none	-5.64961	0.00690558	-3.96098	0.0407615	20613	27002
TRGpnl4xsex50761	10.7.2.1.1.1	Phytohormone action.jasmonic acid.perception and signal transduction.receptor activities.receptor complex.component *(COI)	mercator4v7.0: component *(COI) of jasmonic acid receptor complex & prot-scriber: coronatine insensitive protein homolog & swissprot: Coronatine-insensitive protein homolog 1a OS=Oryza sativa subsp. indica & original description: none	5.34519	3.52614722404679e-05	5.8311	0.00019087	9667	10483
TRGpnl4xapo17213	10.7.2.1.1.1	Phytohormone action.jasmonic acid.perception and signal transduction.receptor activities.receptor complex.component *(COI)	mercator4v7.0: component *(COI) of jasmonic acid receptor complex & prot-scriber: coronatine insensitive protein homolog & swissprot: Coronatine-insensitive protein homolog 1b OS=Oryza sativa subsp. japonica & original description: none	5.67875	0.000168841	6.33597	0.00154893	11847	16455.5
TRGpnl4xapo23862	10.7.2.1.1.1	Phytohormone action.jasmonic acid.perception and signal transduction.receptor activities.receptor complex.component *(COI)	mercator4v7.0: component *(COI) of jasmonic acid receptor complex & prot-scriber: coronatine insensitive protein homolog & swissprot: Coronatine-insensitive protein homolog 2 OS=Oryza sativa subsp. japonica & original description: none	7.45338	1.49918304690601e-21	7.58476	8.32028997907574e-05	450	8325.5
TRGpnl2xsex42016	10.7.2.1.1.2	Phytohormone action.jasmonic acid.perception and signal transduction.receptor activities.receptor complex.component *(JAZ)	mercator4v7.0: component *(JAZ) of jasmonic acid receptor complex & prot-scriber: tify domain containing protein & swissprot: Protein TIFY 10a OS=Oryza sativa subsp. japonica & original description: none	-3.59488	2.13997387743528e-07	-4.13742	0.00137595	5218	16073
TRGpnl2xsex70195	10.7.2.1.1.2	Phytohormone action.jasmonic acid.perception and signal transduction.receptor activities.receptor complex.component *(JAZ)	mercator4v7.0: component *(JAZ) of jasmonic acid receptor complex & prot-scriber: tify domain containing protein & swissprot: Protein TIFY 10b OS=Oryza sativa subsp. japonica & original description: none	-2.75924	0.0433067	-3.59729	0.0419614	27485	27150
TRGpnl4xsex26597	10.7.2.1.1.2	Phytohormone action.jasmonic acid.perception and signal transduction.receptor activities.receptor complex.component *(JAZ)	mercator4v7.0: component *(JAZ) of jasmonic acid receptor complex & prot-scriber: tify domain containing protein & swissprot: Protein TIFY 10a OS=Oryza sativa subsp. japonica & original description: none	4.48385	2.35707751563611e-13	3.84654	0.00928719	1787	21949
TRGpnl2xsex7331	10.7.2.1.3	Phytohormone action.jasmonic acid.perception and signal transduction.receptor activities.regulatory protein *(JAM1/2)	mercator4v7.0: regulatory protein *(JAM1/2) of jasmonate signalling & prot-scriber: transcription factor bhlh & swissprot: Transcription factor MTB1 OS=Solanum lycopersicum & original description: none	-9.4214	2.32939683833037e-08	-8.24169	1.01896176795192e-05	4267.5	3435
TRGpnl4xsex5631	10.7.2.2.2	Phytohormone action.jasmonic acid.perception and signal transduction.jasmonate-mediated regulatory activity.substrate adaptor *(SKIP31) of SCF E3 ubiquitin ligase activity	mercator4v7.0: substrate adaptor *(SKIP31) of SCF E3 ubiquitin ligase complex & prot-scriber: f box domain containing protein & swissprot: F-box protein SKIP31 OS=Arabidopsis thaliana & original description: none	6.58574	0.00137361	7.20788	0.000154201	16103	9920
TRGpnl2xsex9531	10.7.3.1	Phytohormone action.jasmonic acid.conjugation and degradation.jasmonoyl-amino acid synthetase *(JAR1)	mercator4v7.0: jasmonoyl-amino acid synthetase *(JAR1) & prot-scriber: indole acetic acid amido synthetase gh & swissprot: Jasmonoyl--L-amino acid synthetase GH3.5 OS=Oryza sativa subsp. japonica & original description: none	-8.19403	7.69636912105023e-06	-6.94366	6.19308871728288e-05	7916	7634.5
TRGpnl2xsex9532	10.7.3.1	Phytohormone action.jasmonic acid.conjugation and degradation.jasmonoyl-amino acid synthetase *(JAR1)	mercator4v7.0: jasmonoyl-amino acid synthetase *(JAR1) & prot-scriber: indole acetic acid amido synthetase gh & swissprot: Jasmonoyl--L-amino acid synthetase GH3.5 OS=Oryza sativa subsp. japonica & original description: none	-7.30728	0.00177215	-5.16001	0.0450151	16721	27491
TRGpnl4xsex53753	10.7.3.1	Phytohormone action.jasmonic acid.conjugation and degradation.jasmonoyl-amino acid synthetase *(JAR1)	mercator4v7.0: jasmonoyl-amino acid synthetase *(JAR1) & prot-scriber: indole acetic acid amido synthetase gh & swissprot: Jasmonoyl--L-amino acid synthetase GH3.5 OS=Oryza sativa subsp. japonica & original description: none	4.60658	0.0192024	5.56629	0.0054757	24212	20365
TRGpnl2xsex46186	10.7.3.4	Phytohormone action.jasmonic acid.conjugation and degradation.jasmonic acid oxidase *(JOX/JAO)	mercator4v7.0: jasmonic acid oxidase *(JOX/JAO) & prot-scriber: fe2og dioxygenase domain containing protein & swissprot: Jasmonate-induced oxygenase 2 OS=Arabidopsis thaliana & original description: none	-3.62217	0.00121422	-3.84682	0.0303633	15823	25781
TRGpnl4xsex16253	10.7.4.1	Phytohormone action.jasmonic acid.transport.jasmonic acid transporter *(JAT)	mercator4v7.0: jasmonic acid transporter *(JAT) & prot-scriber: abc transporter g family member protein & swissprot: ABC transporter G family member 16 OS=Arabidopsis thaliana & original description: none	4.42955	3.28480367686456e-05	4.68403	0.00544208	9599	20336
TRGpnl4xsex52715	10.8.2.1	Phytohormone action.salicylic acid.perception and signal transduction.receptor protein *(NPR3/4)	mercator4v7.0: receptor protein *(NPR3/4) & prot-scriber: btb poz domain and ankyrin repeat containing protein npr & swissprot: BTB/POZ domain and ankyrin repeat-containing protein NPR2 OS=Oryza sativa subsp. japonica & original description: none	6.16313	3.88633204524627e-08	6.10366	0.00365518	4449.5	19185
TRGpnl4xsex22940	10.10.1.1	Phytohormone action.karrikins.perception and signalling.karrikin receptor protein *(KAI2)	mercator4v7.0: karrikin receptor protein *(KAI2) & prot-scriber: ab hydrolase domain containing protein & swissprot: Probable esterase D14L OS=Oryza sativa subsp. japonica & original description: none	10.5185	0.000148431	8.76686	2.05363164641837e-06	11631	901.5
TRGpnl2xsex23475	10.11.1.1.1	Phytohormone action.signalling peptides.NCRP (non-cysteine-rich-peptide) category.PIP/PIPL-peptide activity.PIP/PIPL-precursor polypeptide	mercator4v7.0: PIP/PIPL precursor polypeptide & prot-scriber: no annotation & swissprot: no annotation & original description: none	-6.44052	0.0077443	-4.74691	0.00472942	20947	19939
TRGpnl4xsex62814	10.11.1.2.1	Phytohormone action.signalling peptides.NCRP (non-cysteine-rich-peptide) category.phytosulfokine activity.pythosulfokine precursor polypeptide *(PSK)	mercator4v7.0: pythosulfokine precursor polypeptide *(PSK) & prot-scriber: phytosulfokine & swissprot: no annotation & original description: none	7.61801	1.16241407965011e-06	7.02762	0.000539545	6278	13409
TRGpnl4xapo62885	10.11.1.2.1	Phytohormone action.signalling peptides.NCRP (non-cysteine-rich-peptide) category.phytosulfokine activity.pythosulfokine precursor polypeptide *(PSK)	mercator4v7.0: pythosulfokine precursor polypeptide *(PSK) & prot-scriber: phytosulfokine & swissprot: no annotation & original description: none	-7.57269	8.46850579161805e-21	-8.99032	0.00032708	504	12021
TRGpnl4xapo62894	10.11.1.2.1	Phytohormone action.signalling peptides.NCRP (non-cysteine-rich-peptide) category.phytosulfokine activity.pythosulfokine precursor polypeptide *(PSK)	mercator4v7.0: pythosulfokine precursor polypeptide *(PSK) & prot-scriber: no annotation & swissprot: no annotation & original description: none	-11.1722	6.94829416273927e-06	-9.75095	0.000307975	7797	11847.5
TRGpnl2xsex13667	10.11.1.3.3	Phytohormone action.signalling peptides.NCRP (non-cysteine-rich-peptide) category.CEP-peptide activity.CEP-peptide receptor *(CEPR2)	mercator4v7.0: CEP-peptide receptor *(CEPR2) & prot-scriber: protein kinase domain containing & swissprot: Receptor protein-tyrosine kinase CEPR2 OS=Arabidopsis thaliana & original description: none	-2.99267	0.0126671	-3.80571	0.048626	22597	27911
TRGpnl4xsex3071	10.11.1.3.3	Phytohormone action.signalling peptides.NCRP (non-cysteine-rich-peptide) category.CEP-peptide activity.CEP-peptide receptor *(CEPR2)	mercator4v7.0: CEP-peptide receptor *(CEPR2) & prot-scriber: protein kinase domain containing & swissprot: Receptor protein-tyrosine kinase CEPR2 OS=Arabidopsis thaliana & original description: none	7.45856	0.0411573	5.61538	0.000218917	27248	10866
TRGpnl2xsex56444	10.11.1.6.1	Phytohormone action.signalling peptides.NCRP (non-cysteine-rich-peptide) category.DVL/ROT-peptide activity.DVL/RTFL-precursor polypeptide	mercator4v7.0: DVL/RTFL precursor polypeptide & prot-scriber: no annotation & swissprot: no annotation & original description: none	-7.71204	0.00039829	-6.24942	0.0010758	13391	15344
TRGpnl4xsex64118	10.11.1.6.1	Phytohormone action.signalling peptides.NCRP (non-cysteine-rich-peptide) category.DVL/ROT-peptide activity.DVL/RTFL-precursor polypeptide	mercator4v7.0: DVL/RTFL precursor polypeptide & prot-scriber: small polypeptide devil & swissprot: no annotation & original description: none	5.73717	0.0229363	4.67681	0.0205291	24916	24417.5
TRGpnl4xsex15126	10.11.1.12.1	Phytohormone action.signalling peptides.NCRP (non-cysteine-rich-peptide) category.PSY-peptide activity.PSY precursor polypeptide	mercator4v7.0: PSY precursor polypeptide & prot-scriber: no annotation & swissprot: no annotation & original description: none	7.69421	0.00764482	5.81548	8.87301577607467e-05	20918	8472
TRGpnl4xsex46920	10.11.1.12.1	Phytohormone action.signalling peptides.NCRP (non-cysteine-rich-peptide) category.PSY-peptide activity.PSY precursor polypeptide	mercator4v7.0: PSY precursor polypeptide & prot-scriber: no annotation & swissprot: no annotation & original description: none	5.68678	0.00721801	5.64527	0.00194207	20751	17145
TRGpnl4xsex52478	10.11.1.12.1	Phytohormone action.signalling peptides.NCRP (non-cysteine-rich-peptide) category.PSY-peptide activity.PSY precursor polypeptide	mercator4v7.0: PSY precursor polypeptide & prot-scriber: no annotation & swissprot: no annotation & original description: none	4.40844	0.0151127	5.34406	0.0085735	23240	21750
TRGpnl4xapo40303	10.11.1.12.1	Phytohormone action.signalling peptides.NCRP (non-cysteine-rich-peptide) category.PSY-peptide activity.PSY precursor polypeptide	mercator4v7.0: PSY precursor polypeptide & prot-scriber: no annotation & swissprot: no annotation & original description: none	9.07252	1.88422646404861e-16	7.15473	5.3312574277148e-05	1069	7225
TRGpnl4xsex15478	10.11.1.13.1	Phytohormone action.signalling peptides.NCRP (non-cysteine-rich-peptide) category.CAPE-peptide activity.CAPE precursor polypeptide	mercator4v7.0: CAPE precursor polypeptide & prot-scriber: scp domain containing protein & swissprot: Pathogenesis-related protein 1A1 OS=Solanum lycopersicum & original description: none	6.65004	0.0455048	4.94365	0.000346612	27692	12190
TRGpnl2xsex64393	10.11.1.14.2	Phytohormone action.signalling peptides.NCRP (non-cysteine-rich-peptide) category.SCREW-peptide activity.SCREW peptide receptor *(NUT)	mercator4v7.0: SCREW peptide receptor *(NUT) & prot-scriber: leucine rich repeat receptor kinase protein & swissprot: Receptor-like protein kinase 5 OS=Arabidopsis thaliana & original description: none	-6.69878	0.00169453	-6.90392	0.00158541	16607	16529
TRGpnl4xsex6915	10.11.1.14.2	Phytohormone action.signalling peptides.NCRP (non-cysteine-rich-peptide) category.SCREW-peptide activity.SCREW peptide receptor *(NUT)	mercator4v7.0: SCREW peptide receptor *(NUT) & prot-scriber: leucine rich repeat receptor serine threonine protein kinase & swissprot: Receptor-like protein kinase HSL1 OS=Arabidopsis thaliana & original description: none	4.74616	0.000119823	4.92336	0.00175978	11284	16879
TRGpnl4xsex32308	10.11.1.14.2	Phytohormone action.signalling peptides.NCRP (non-cysteine-rich-peptide) category.SCREW-peptide activity.SCREW peptide receptor *(NUT)	mercator4v7.0: SCREW peptide receptor *(NUT) & prot-scriber: leucine rich repeat receptor kinase protein & swissprot: Receptor-like protein kinase 5 OS=Arabidopsis thaliana & original description: none	9.95281	3.93664459574879e-18	8.77242	6.50449817216843e-06	794	2596
TRGpnl4xsex47977	10.11.1.14.2	Phytohormone action.signalling peptides.NCRP (non-cysteine-rich-peptide) category.SCREW-peptide activity.SCREW peptide receptor *(NUT)	mercator4v7.0: SCREW peptide receptor *(NUT) & prot-scriber: leucine rich repeat receptor serine threonine protein kinase & swissprot: MDIS1-interacting receptor like kinase 1 OS=Arabidopsis thaliana & original description: none	3.93152	0.0271676	4.35947	0.0225255	25577.5	24725.5
TRGpnl4xsex61441	10.11.1.14.2	Phytohormone action.signalling peptides.NCRP (non-cysteine-rich-peptide) category.SCREW-peptide activity.SCREW peptide receptor *(NUT)	mercator4v7.0: SCREW peptide receptor *(NUT) & prot-scriber: leucine rich repeat receptor serine threonine protein kinase & swissprot: Receptor protein-tyrosine kinase CEPR1 OS=Arabidopsis thaliana & original description: none	8.37234	1.7630904829945e-05	6.61641	1.183468603033e-05	8837	3742.5
TRGpnl4xapo63750	10.11.1.14.2	Phytohormone action.signalling peptides.NCRP (non-cysteine-rich-peptide) category.SCREW-peptide activity.SCREW peptide receptor *(NUT)	mercator4v7.0: SCREW peptide receptor *(NUT) & prot-scriber: leucine rich repeat receptor serine threonine protein kinase & swissprot: Receptor-like protein kinase HSL1 OS=Arabidopsis thaliana & original description: none	-5.88491	1.06265168291957e-05	-5.9106	0.00271019	8261	18203
TRGpnl4xapo64177	10.11.1.14.2	Phytohormone action.signalling peptides.NCRP (non-cysteine-rich-peptide) category.SCREW-peptide activity.SCREW peptide receptor *(NUT)	mercator4v7.0: SCREW peptide receptor *(NUT) & prot-scriber: leucine rich repeat receptor serine threonine protein kinase & swissprot: Leucine-rich repeat receptor-like serine/threonine-protein kinase BAM2 OS=Arabidopsis thaliana & original description: none	7.59615	8.60098927654488e-09	5.87721	4.15000452205656e-05	3936	6621.5
TRGpnl4xapo64178	10.11.1.14.2	Phytohormone action.signalling peptides.NCRP (non-cysteine-rich-peptide) category.SCREW-peptide activity.SCREW peptide receptor *(NUT)	mercator4v7.0: SCREW peptide receptor *(NUT) & prot-scriber: leucine rich repeat receptor serine threonine protein kinase & swissprot: Leucine-rich repeat receptor-like serine/threonine-protein kinase BAM1 OS=Arabidopsis thaliana & original description: none	-5.93155	4.72344421149388e-05	-5.1139	0.00165412	10016	16675
TRGpnl4xsex17534	10.11.2.3.4	Phytohormone action.signalling peptides.CRP (cysteine-rich-peptide) category.EPF/EPFL-peptide activity.regulatory E3 ubiquitin ligase *(PUB30/31)	mercator4v7.0: regulatory E3 ubiquitin ligase *(PUB30/31) & prot-scriber: ring type e3 ubiquitin transferase & swissprot: U-box domain-containing protein 75 OS=Oryza sativa subsp. japonica & original description: none	9.45767	0.000289478	7.71383	3.24555205949122e-06	12780.5	1520
TRGpnl2xsex8079	10.11.2.4.1	Phytohormone action.signalling peptides.CRP (cysteine-rich-peptide) category.RALF/RALFL-peptide activity.RALF/RALFL-precursor polypeptide	mercator4v7.0: RALF/RALFL precursor polypeptide & prot-scriber: protein ralf & swissprot: Protein RALF-like 33 OS=Arabidopsis thaliana & original description: none	-5.46832	5.03403580977995e-08	-7.85642	0.00311187	4552	18677
TRGpnl4xsex45439	10.11.2.4.1	Phytohormone action.signalling peptides.CRP (cysteine-rich-peptide) category.RALF/RALFL-peptide activity.RALF/RALFL-precursor polypeptide	mercator4v7.0: RALF/RALFL precursor polypeptide & prot-scriber: protein ralf & swissprot: Protein RALF-like 33 OS=Arabidopsis thaliana & original description: none	2.22024	0.0416827	2.8743	0.0253085	27310	25108.5
TRGpnl4xapo49003	10.11.2.4.1	Phytohormone action.signalling peptides.CRP (cysteine-rich-peptide) category.RALF/RALFL-peptide activity.RALF/RALFL-precursor polypeptide	mercator4v7.0: RALF/RALFL precursor polypeptide & prot-scriber: protein ralf & swissprot: no annotation & original description: none	-7.60861	0.00142745	-6.09611	0.00118325	16192.5	15621
TRGpnl2xsex37259	10.11.2.4.2	Phytohormone action.signalling peptides.CRP (cysteine-rich-peptide) category.RALF/RALFL-peptide activity.RALF-peptide receptor *(CrRLK1L)	mercator4v7.0: RALF-peptide receptor *(CrRLK1L) & prot-scriber: protein kinase domain containing & swissprot: Receptor-like protein kinase HERK 1 OS=Arabidopsis thaliana & original description: none	-5.06632	0.00904266	-4.15529	0.00858226	21436	21752
TRGpnl2xsex37684	10.11.2.4.2	Phytohormone action.signalling peptides.CRP (cysteine-rich-peptide) category.RALF/RALFL-peptide activity.RALF-peptide receptor *(CrRLK1L)	mercator4v7.0: RALF-peptide receptor *(CrRLK1L) & prot-scriber: protein kinase domain containing & swissprot: Receptor-like protein kinase HERK 1 OS=Arabidopsis thaliana & original description: none	-23.1109	9.43538408312144e-18	-9.53042	4.36204037040843e-06	844	1944.5
TRGpnl2xsex37685	10.11.2.4.2	Phytohormone action.signalling peptides.CRP (cysteine-rich-peptide) category.RALF/RALFL-peptide activity.RALF-peptide receptor *(CrRLK1L)	mercator4v7.0: RALF-peptide receptor *(CrRLK1L) & prot-scriber: protein kinase domain containing & swissprot: Receptor-like protein kinase HERK 1 OS=Arabidopsis thaliana & original description: none	-4.27268	0.000927591	-5.16878	0.0129374	15232	22959.5
TRGpnl2xsex46390	10.11.2.4.2	Phytohormone action.signalling peptides.CRP (cysteine-rich-peptide) category.RALF/RALFL-peptide activity.RALF-peptide receptor *(CrRLK1L)	mercator4v7.0: RALF-peptide receptor *(CrRLK1L) & prot-scriber: protein kinase domain containing & swissprot: Receptor-like protein kinase HERK 1 OS=Arabidopsis thaliana & original description: none	-9.21225	4.98160987454479e-06	-7.98926	1.64841466655066e-05	7481.5	4416
TRGpnl2xsex52130	10.11.2.4.2	Phytohormone action.signalling peptides.CRP (cysteine-rich-peptide) category.RALF/RALFL-peptide activity.RALF-peptide receptor *(CrRLK1L)	mercator4v7.0: RALF-peptide receptor *(CrRLK1L) & prot-scriber: protein kinase domain containing & swissprot: Receptor-like protein kinase HERK 1 OS=Arabidopsis thaliana & original description: none	-7.95138	1.02882305330096e-06	-6.79025	2.90840232745124e-05	6174	5752
TRGpnl4xsex25714	10.11.2.4.2	Phytohormone action.signalling peptides.CRP (cysteine-rich-peptide) category.RALF/RALFL-peptide activity.RALF-peptide receptor *(CrRLK1L)	mercator4v7.0: RALF-peptide receptor *(CrRLK1L) & prot-scriber: calcium atpase sarcoplasmic endoplasmic reticulum & swissprot: Calcium-transporting ATPase 4, endoplasmic reticulum-type OS=Arabidopsis thaliana & original description: none	4.51792	1.04391265008118e-08	4.33982	0.000938026	3993	14937
TRGpnl4xsex49854	10.11.2.4.2	Phytohormone action.signalling peptides.CRP (cysteine-rich-peptide) category.RALF/RALFL-peptide activity.RALF-peptide receptor *(CrRLK1L)	mercator4v7.0: RALF-peptide receptor *(CrRLK1L) & prot-scriber: protein kinase domain containing & swissprot: Receptor-like protein kinase FERONIA OS=Arabidopsis thaliana & original description: none	7.46532	6.24635241959968e-05	5.93946	4.78427654120702e-05	10378	6975

## Sheet: Protein translocation
Protein translocation transcripts differentially expressed in 4x vs 2x Paspalum notatum genotypes, as classified with Mapman (version 3.6.0RC1)
BinName	gene_id	BinCode	description	log2FoldChange	padj	logFC	adj.P.Val	deseq_rank	limma_rank
TRGpnl2xsex48277	23.1.1.2	Protein translocation.chloroplast.outer envelope guidance and insertion.chaperone involved in signal/tail anchor protein insertion *(AKR2)	mercator4v7.0: chaperone involved in signal/tail anchor protein insertion *(AKR2) & prot-scriber: sti domain containing protein & swissprot: Ankyrin repeat domain-containing protein 2A OS=Arabidopsis thaliana & original description: none	-4.02337	0.00115513	-8.26628	0.0209066	15702	24481
TRGpnl2xsex76257	23.1.1.2	Protein translocation.chloroplast.outer envelope guidance and insertion.chaperone involved in signal/tail anchor protein insertion *(AKR2)	mercator4v7.0: chaperone involved in signal/tail anchor protein insertion *(AKR2) & prot-scriber: sti domain containing protein & swissprot: Ankyrin repeat domain-containing protein 2A OS=Arabidopsis thaliana & original description: none	-9.79771	3.88213703994007e-09	-8.5786	1.32887775108509e-05	3682	3988
TRGpnl4xsex17993	23.1.1.2	Protein translocation.chloroplast.outer envelope guidance and insertion.chaperone involved in signal/tail anchor protein insertion *(AKR2)	mercator4v7.0: chaperone involved in signal/tail anchor protein insertion *(AKR2) & prot-scriber: no annotation & swissprot: Ankyrin repeat domain-containing protein 2A OS=Arabidopsis thaliana & original description: none	5.34322	5.21340175775494e-05	6.30365	0.00284898	10143	18379
TRGpnl4xsex17994	23.1.1.2	Protein translocation.chloroplast.outer envelope guidance and insertion.chaperone involved in signal/tail anchor protein insertion *(AKR2)	mercator4v7.0: chaperone involved in signal/tail anchor protein insertion *(AKR2) & prot-scriber: no annotation & swissprot: Ankyrin repeat domain-containing protein 2A OS=Arabidopsis thaliana & original description: none	12.6587	4.47161207104906e-07	10.9059	1.1765527220731e-06	5634	113.5
TRGpnl4xsex17995	23.1.1.2	Protein translocation.chloroplast.outer envelope guidance and insertion.chaperone involved in signal/tail anchor protein insertion *(AKR2)	mercator4v7.0: chaperone involved in signal/tail anchor protein insertion *(AKR2) & prot-scriber: sti domain containing protein & swissprot: Ankyrin repeat domain-containing protein 2A OS=Arabidopsis thaliana & original description: none	2.96267	0.0388651	2.86864	0.00294845	27040	18489.5
TRGpnl4xsex24160	23.1.1.3	Protein translocation.chloroplast.outer envelope guidance and insertion.import factor *(PRAT1)	mercator4v7.0: chloroplast import factor *(PRAT1) & prot-scriber: mitochondrial import inner membrane translocase subunit tim protein & swissprot: Mitochondrial import inner membrane translocase subunit TIM22-3 OS=Arabidopsis thaliana & original description: none	7.92821	0.000269689	6.65157	9.39834795792952e-05	12656.5	8644
TRGpnl4xsex18769	23.1.2.1	Protein translocation.chloroplast.outer envelope TOC translocation system.translocation channel *(Toc75-III)	mercator4v7.0: component *(Toc75-III) of outer envelope TOC translocation system & prot-scriber: omp domain containing protein & swissprot: Protein TOC75, chloroplastic OS=Oryza sativa subsp. japonica & original description: none	10.1119	0.00296047	8.35165	1.64929276645374e-06	18075	635
TRGpnl2xsex49489	23.1.2.2	Protein translocation.chloroplast.outer envelope TOC translocation system.receptor GTPase *(Toc90/120/132/159)	mercator4v7.0: component *(Toc90/120/132/159) of outer envelope TOC translocation system & prot-scriber: aig type g domain containing protein & swissprot: Translocase of chloroplast 120, chloroplastic OS=Arabidopsis thaliana & original description: none	-6.96202	4.76307072455151e-05	-6.15246	0.000555919	10028.5	13486
TRGpnl4xsex21685	23.1.2.2	Protein translocation.chloroplast.outer envelope TOC translocation system.receptor GTPase *(Toc90/120/132/159)	mercator4v7.0: component *(Toc90/120/132/159) of outer envelope TOC translocation system & prot-scriber: arath translocase of chloroplast 90 chloroplastic & swissprot: Translocase of chloroplast 159, chloroplastic OS=Arabidopsis thaliana & original description: none	8.95453	5.80482063597644e-07	7.20727	5.0871995463732e-06	5804	2187.5
TRGpnl4xsex61241	23.1.2.2	Protein translocation.chloroplast.outer envelope TOC translocation system.receptor GTPase *(Toc90/120/132/159)	mercator4v7.0: component *(Toc90/120/132/159) of outer envelope TOC translocation system & prot-scriber: arath translocase of chloroplast 90 chloroplastic & swissprot: Translocase of chloroplast 90, chloroplastic OS=Arabidopsis thaliana & original description: none	2.11178	0.0133872	2.4066	0.0326874	22818	26088.5
TRGpnl4xapo28467	23.1.2.2	Protein translocation.chloroplast.outer envelope TOC translocation system.receptor GTPase *(Toc90/120/132/159)	mercator4v7.0: component *(Toc90/120/132/159) of outer envelope TOC translocation system & prot-scriber: aig type g domain containing protein & swissprot: Translocase of chloroplast 120, chloroplastic OS=Arabidopsis thaliana & original description: none	2.86381	0.0489971	3.59662	0.0383089	27964	26742.5
TRGpnl2xsex44025	23.1.2.4	Protein translocation.chloroplast.outer envelope TOC translocation system.receptor co-chaperone *(Toc64-III)	mercator4v7.0: receptor co-chaperone *(Toc64-III) of outer envelope TOC translocation system & prot-scriber: aspartyl trna glutamyl gln amidotransferase subunit a & swissprot: Outer envelope protein 64, chloroplastic OS=Arabidopsis thaliana & original description: none	-9.41112	5.69463106463147e-08	-8.27486	1.09669465381828e-05	4614	3574
TRGpnl2xsex26148	23.1.2.5	Protein translocation.chloroplast.outer envelope TOC translocation system.molecular chaperone *(Toc12)	mercator4v7.0: molecular chaperone component *(Toc12) of outer envelope TOC translocation system & prot-scriber: sp dnaj chaperone protein dnaj & swissprot: no annotation & original description: none	-7.42177	1.95072306112619e-11	-8.87704	0.00482886	2451	19995.5
TRGpnl4xsex9282	23.1.2.5	Protein translocation.chloroplast.outer envelope TOC translocation system.molecular chaperone *(Toc12)	mercator4v7.0: molecular chaperone component *(Toc12) of outer envelope TOC translocation system & prot-scriber: sp dnaj chaperone protein dnaj & swissprot: no annotation & original description: none	12.1569	4.5434974047458e-06	10.147	3.91726652064908e-05	7389	6489
TRGpnl4xsex10865	23.1.2.6	Protein translocation.chloroplast.outer envelope TOC translocation system.regulatory kinase *(KOG1)	mercator4v7.0: regulatory kinase component *(KOG1) of outer envelope TOC translocation system & prot-scriber: protein kinase domain containing & swissprot: Protein KINASE OF THE OUTER CHLOROPLAST MEMBRANE 1 OS=Arabidopsis thaliana & original description: none	2.84906	5.48560779799086e-05	2.58865	0.00707942	10214	21161
TRGpnl4xapo40242	23.1.3.1.1	Protein translocation.chloroplast.inner envelope TIC translocation system.TIC-20 complex.component *(Tic20-I/IV)	mercator4v7.0: component *(Tic20-I/IV) of inner envelope TIC-20 complex & prot-scriber: protein tic 20 & swissprot: Protein TIC 20-I, chloroplastic OS=Arabidopsis thaliana & original description: none	7.23336	2.51619615954977e-22	7.68294	7.86282971792745e-05	392	8173
TRGpnl2xsex47085	23.1.3.1.5	Protein translocation.chloroplast.inner envelope TIC translocation system.TIC-20 complex.component *(Tic12)	mercator4v7.0: component *(Tic12) of TIC-20 complex & prot-scriber: atp dependent dna helicase & swissprot: no annotation & original description: none	-6.53221	0.0106302	-6.86128	0.000960354	21987	15003
TRGpnl4xsex17075	23.1.3.2	Protein translocation.chloroplast.inner envelope TIC translocation system.translocation channel *(Tic110)	mercator4v7.0: component *(Tic110) of inner envelope TIC translocation system & prot-scriber: protein tic chloroplastic & swissprot: Protein TIC110, chloroplastic OS=Arabidopsis thaliana & original description: none	7.93696	0.000359756	8.05524	3.41805127972453e-05	13207	6155.5
TRGpnl4xapo70668	23.1.3.4.3	Protein translocation.chloroplast.inner envelope TIC translocation system.AAA-ATPase motor complex.malate dehydrogenase component	mercator4v7.0: malate dehydrogenase component of AAA-ATPase motor complex & prot-scriber: malate dehydrogenase 1 mitochondrial & swissprot: Malate dehydrogenase, chloroplastic OS=Arabidopsis thaliana & original description: none	3.97767	0.0347295	4.52843	0.0192014	26613	24213
TRGpnl4xsex31856	23.1.3.5.2	Protein translocation.chloroplast.inner envelope TIC translocation system.redox regulon complex.component *(Tic55)	mercator4v7.0: component *(Tic55) of inner envelope TIC translocation system & prot-scriber: rieske domain containing protein & swissprot: Protein TIC 55, chloroplastic OS=Arabidopsis thaliana & original description: none	2.35713	0.00135398	2.28502	0.0166633	16066	23748
TRGpnl4xsex7112	23.1.3.5.3	Protein translocation.chloroplast.inner envelope TIC translocation system.redox regulon complex.component *(Tic62)	mercator4v7.0: component *(Tic62) of inner envelope TIC translocation system & prot-scriber: nad p bd dom domain containing protein & swissprot: Protein TIC 62, chloroplastic OS=Oryza sativa subsp. japonica & original description: none	2.82166	2.04651471846388e-05	2.767	0.031061	9029	25899.5
TRGpnl2xsex67569	23.1.3.6	Protein translocation.chloroplast.inner envelope TIC translocation system.regulatory factor *(Tic22)	mercator4v7.0: component Tic22 of inner envelope TIC translocation system & prot-scriber: protein tic 22 chloroplastic & swissprot: Protein TIC 22-like, chloroplastic OS=Arabidopsis thaliana & original description: none	-8.40454	6.5375022750191e-06	-7.01053	0.000858938	7738.5	14699
TRGpnl2xsex15915	23.1.3.7	Protein translocation.chloroplast.inner envelope TIC translocation system.TOC-TIC interconnecting protein *(Tic236)	mercator4v7.0: component *(Tic236) of inner envelope TIC translocation system & prot-scriber: embryo defective protein & swissprot: Protein SUBSTANDARD STARCH GRAIN 4, chloroplastic OS=Oryza sativa subsp. japonica & original description: none	-7.92695	1.19212160071233e-24	-8.13623	0.000479018	291	13092
TRGpnl4xsex49736	23.1.3.7	Protein translocation.chloroplast.inner envelope TIC translocation system.TOC-TIC interconnecting protein *(Tic236)	mercator4v7.0: component *(Tic236) of inner envelope TIC translocation system & prot-scriber: protein tic chloroplastic & swissprot: Protein SUBSTANDARD STARCH GRAIN 4, chloroplastic OS=Oryza sativa subsp. japonica & original description: none	7.90226	3.60068213037353e-52	7.78841	2.18059234377768e-05	15	5067
TRGpnl4xsex49498	23.1.3.8	Protein translocation.chloroplast.inner envelope TIC translocation system.co-chaperone *(ZR1)	mercator4v7.0: co-chaperone *(ZR1) of inner envelope TIC translocation system & prot-scriber: dnl type domain containing protein & swissprot: no annotation & original description: none	3.12944	0.0174335	4.37232	0.0187254	23822	24133
TRGpnl4xsex8432	23.1.3.9	Protein translocation.chloroplast.inner envelope TIC translocation system.co-chaperone *(ZR2)	mercator4v7.0: co-chaperone *(ZR2) of inner envelope TIC translocation system & prot-scriber: dnl type domain containing protein & swissprot: no annotation & original description: none	7.49578	6.14031085293639e-06	7.62936	7.04086730014477e-05	7684.5	7935
TRGpnl2xsex6908	23.1.5.1	Protein translocation.chloroplast.thylakoid membrane Sec1 translocation system.component *(SecA1)	mercator4v7.0: component *(SecA1) of thylakoid membrane Sec1 translocation system & prot-scriber: sp seca protein translocase subunit seca & swissprot: Protein translocase subunit SECA1, chloroplastic OS=Arabidopsis thaliana & original description: none	-8.697	3.58681360300851e-05	-7.55409	2.93318232688775e-05	9687	5780.5
TRGpnl2xsex6909	23.1.5.1	Protein translocation.chloroplast.thylakoid membrane Sec1 translocation system.component *(SecA1)	mercator4v7.0: component *(SecA1) of thylakoid membrane Sec1 translocation system & prot-scriber: protein translocase subunit seca & swissprot: Protein translocase subunit SECA1, chloroplastic OS=Arabidopsis thaliana & original description: none	-11.2438	1.96616083572792e-07	-10.0637	1.00556350773792e-05	5175	3411
TRGpnl2xsex6910	23.1.5.1	Protein translocation.chloroplast.thylakoid membrane Sec1 translocation system.component *(SecA1)	mercator4v7.0: component *(SecA1) of thylakoid membrane Sec1 translocation system & prot-scriber: sp seca protein translocase subunit seca & swissprot: Protein translocase subunit SECA1, chloroplastic OS=Arabidopsis thaliana & original description: none	-8.18121	5.2871443554879e-08	-6.99463	5.19090854748122e-05	4575	7175
TRGpnl4xsex45991	23.1.5.1	Protein translocation.chloroplast.thylakoid membrane Sec1 translocation system.component *(SecA1)	mercator4v7.0: component *(SecA1) of thylakoid membrane Sec1 translocation system & prot-scriber: protein translocase subunit seca & swissprot: Protein translocase subunit SECA1, chloroplastic OS=Arabidopsis thaliana & original description: none	6.91263	4.95880612078663e-10	8.16649	0.000171155	3097	10193.5
TRGpnl4xsex65507	23.1.5.2	Protein translocation.chloroplast.thylakoid membrane Sec1 translocation system.component *(SecY1)	mercator4v7.0: component *(SecY1) of thylakoid membrane Sec1 translocation system & prot-scriber: protein translocase subunit secy & swissprot: Preprotein translocase subunit SECY, chloroplastic OS=Oryza sativa subsp. japonica & original description: none	7.46578	0.0139974	7.38517	7.18273200926641e-05	22961	7970
TRGpnl2xsex34174	23.1.5.3	Protein translocation.chloroplast.thylakoid membrane Sec1 translocation system.component *(SecE1)	mercator4v7.0: component *(SecE1) of thylakoid membrane Sec1 translocation system & prot-scriber: preprotein translocase subunit sece & swissprot: no annotation & original description: none	-7.83507	7.5071155839885e-06	-6.67306	3.17088044153183e-05	7877	5969
TRGpnl2xsex34175	23.1.5.3	Protein translocation.chloroplast.thylakoid membrane Sec1 translocation system.component *(SecE1)	mercator4v7.0: component *(SecE1) of thylakoid membrane Sec1 translocation system & prot-scriber: preprotein translocase subunit sece & swissprot: no annotation & original description: none	-5.5331	0.000161756	-4.82233	0.00144723	11777	16245
TRGpnl4xsex60962	23.1.6.3	Protein translocation.chloroplast.thylakoid membrane Tat translocation system.component *(cpTatC)	mercator4v7.0: component *(cpTatC) of thylakoid membrane Tat translocation system & prot-scriber: sp tatc sec independent protein translocase tatc & swissprot: Sec-independent protein translocase protein TATC, chloroplastic OS=Oryza sativa subsp. japonica & original description: none	6.08827	0.000144134	6.37828	0.00156615	11583	16489
TRGpnl4xapo58313	23.1.6.3	Protein translocation.chloroplast.thylakoid membrane Tat translocation system.component *(cpTatC)	mercator4v7.0: component *(cpTatC) of thylakoid membrane Tat translocation system & prot-scriber: sp tatc sec independent protein translocase tatc & swissprot: Sec-independent protein translocase protein TATC, chloroplastic OS=Oryza sativa subsp. japonica & original description: none	9.65697	0.00913733	8.75896	7.96845764492114e-06	21476	2984
TRGpnl2xsex28560	23.1.6.4.1	Protein translocation.chloroplast.thylakoid membrane Tat translocation system.regulatory STT complex.regulatory component *(STT1)	mercator4v7.0: regulatory protein *(STT1) of cpTat protein translocation system & prot-scriber: ankyrin repeat domain containing protein emb chloroplastic & swissprot: Ankyrin repeat domain-containing protein EMB506, chloroplastic OS=Arabidopsis thaliana & original description: none	-8.37017	2.45687389976434e-07	-7.16214	2.78341848661055e-05	5295	5668.5
TRGpnl4xsex8677	23.1.6.4.1	Protein translocation.chloroplast.thylakoid membrane Tat translocation system.regulatory STT complex.regulatory component *(STT1)	mercator4v7.0: regulatory protein *(STT1) of cpTat protein translocation system & prot-scriber: ankyrin repeat domain containing protein emb chloroplastic & swissprot: Ankyrin repeat domain-containing protein EMB506, chloroplastic OS=Arabidopsis thaliana & original description: none	9.65414	6.89593923953551e-08	7.91887	2.42991958684333e-06	4686	1096
TRGpnl4xsex8679	23.1.6.4.1	Protein translocation.chloroplast.thylakoid membrane Tat translocation system.regulatory STT complex.regulatory component *(STT1)	mercator4v7.0: regulatory protein *(STT1) of cpTat protein translocation system & prot-scriber: ankyrin repeat domain containing protein emb chloroplastic & swissprot: Ankyrin repeat domain-containing protein EMB506, chloroplastic OS=Arabidopsis thaliana & original description: none	4.80818	0.0187948	4.37769	0.0189246	24115	24162.5
TRGpnl4xsex24940	23.1.6.4.2	Protein translocation.chloroplast.thylakoid membrane Tat translocation system.regulatory STT complex.regulatory component *(STT2)	mercator4v7.0: regulatory protein *(STT2) of cpTat protein translocation system & prot-scriber: ankyrin repeat domain containing protein chloroplastic & swissprot: Ankyrin repeat domain-containing protein, chloroplastic OS=Arabidopsis thaliana & original description: none	6.48481	0.0254723	5.81847	0.000374525	25327	12394
TRGpnl4xsex44692	23.1.7.1	Protein translocation.chloroplast.thylakoid membrane SRP insertion system.TIC-to-SRP handover factor *(LTD)	mercator4v7.0: SRP insertion system TIC-to-SRP handover factor *(LTD) & prot-scriber: protein lhcp translocation defect & swissprot: Protein LHCP TRANSLOCATION DEFECT OS=Oryza sativa subsp. japonica & original description: none	9.86995	1.76873546466464e-18	8.12931	1.86865257487143e-06	742.5	736
TRGpnl4xsex17299	23.1.7.3.1	Protein translocation.chloroplast.thylakoid membrane SRP insertion system.SRP43-SRP54 transit complex.component *(cpSRP43)	mercator4v7.0: component *(cpSRP43) of thylakoid membrane SRP insertion system & prot-scriber: signal recognition particle kda protein chloroplastic & swissprot: Probable signal recognition particle 43 kDa protein, chloroplastic OS=Oryza sativa subsp. japonica & original description: none	6.16504	0.00271571	6.10992	0.000511817	17847.5	13260
TRGpnl2xsex58130	23.1.7.3.2	Protein translocation.chloroplast.thylakoid membrane SRP insertion system.SRP43-SRP54 transit complex.component *(cpSRP54)	mercator4v7.0: component *(cpSRP54) of thylakoid membrane SRP insertion system & prot-scriber: signal recognition particle protein & swissprot: Signal recognition particle subunit SRP54, chloroplastic OS=Arabidopsis thaliana & original description: none	-5.9758	3.65105267272139e-12	-6.3371	0.00636984	2187	20832.5
TRGpnl4xsex49785	23.1.7.4	Protein translocation.chloroplast.thylakoid membrane SRP insertion system.SRP receptor protein *(cpFtsY)	mercator4v7.0: component *(cpFtsY) of thylakoid membrane SRP insertion system & prot-scriber: signal recognition particle receptor ftsy & swissprot: Cell division protein FtsY homolog, chloroplastic OS=Arabidopsis thaliana & original description: none	9.76989	0.000889699	8.03647	2.02576003207089e-06	15135	872.5
TRGpnl4xsex49787	23.1.7.4	Protein translocation.chloroplast.thylakoid membrane SRP insertion system.SRP receptor protein *(cpFtsY)	mercator4v7.0: component *(cpFtsY) of thylakoid membrane SRP insertion system & prot-scriber: signal recognition particle receptor ftsy & swissprot: Cell division protein FtsY homolog, chloroplastic OS=Arabidopsis thaliana & original description: none	9.22591	2.40620666143941e-05	8.04545	1.14018264129701e-05	9244	3661
TRGpnl4xsex27938	23.1.7.5	Protein translocation.chloroplast.thylakoid membrane SRP insertion system.membrane insertase *(ALB3/ALB4)	mercator4v7.0: component *(ALB3) of thylakoid membrane SRP insertion system & prot-scriber: membrane protein insertase yidc & swissprot: ALBINO3-like protein 1, chloroplastic OS=Arabidopsis thaliana & original description: none	6.76465	0.00167515	8.26852	0.000414236	16582	12681
TRGpnl4xsex54118	23.1.7.5	Protein translocation.chloroplast.thylakoid membrane SRP insertion system.membrane insertase *(ALB3/ALB4)	mercator4v7.0: component *(ALB3) of thylakoid membrane SRP insertion system & prot-scriber: membrane protein insertase yidc & swissprot: Inner membrane protein ALBINO3, chloroplastic OS=Arabidopsis thaliana & original description: none	10.3307	1.31430413327971e-06	9.84053	2.9178180550504e-06	6366	1361
TRGpnl4xsex31370	23.1.8.1	Protein translocation.chloroplast.thylakoid tail-anchored protein insertion system.regulatory protein *(GET3B/C)	mercator4v7.0: regulatory protein *(GET3B/C) of thylakoid tail-anchored protein insertion system & prot-scriber: arsa atpase domain containing protein & swissprot: ATPase GET3B OS=Arabidopsis thaliana & original description: none	10.6031	0.00273813	8.80169	2.02657733887974e-06	17878.5	875
TRGpnl2xsex3656	23.2.1.2	Protein translocation.mitochondrion.outer mitochondrion membrane TOM translocation system.receptor component *(Tom22)	mercator4v7.0: receptor component *(Tom22) of outer mitochondrion membrane TOM translocation system & prot-scriber: mitochondrial import receptor subunit tom & swissprot: Mitochondrial import receptor subunit TOM9-2 OS=Arabidopsis thaliana & original description: none	-8.24116	0.000636567	-6.98699	4.5119083298022e-05	14373	6860
TRGpnl4xapo69203	23.2.1.2	Protein translocation.mitochondrion.outer mitochondrion membrane TOM translocation system.receptor component *(Tom22)	mercator4v7.0: receptor component *(Tom22) of outer mitochondrion membrane TOM translocation system & prot-scriber: mitochondrial import receptor subunit tom & swissprot: Mitochondrial import receptor subunit TOM9-2 OS=Arabidopsis thaliana & original description: none	-7.93392	2.9633491303829e-07	-6.73692	7.97888186676591e-05	5408	8225.5
TRGpnl2xsex47075	23.2.1.5	Protein translocation.mitochondrion.outer mitochondrion membrane TOM translocation system.regulatory component *(Tom5)	mercator4v7.0: regulatory component *(Tom5) of outer mitochondrion membrane TOM translocation system & prot-scriber: mitochondrial import receptor subunit tom homolog & swissprot: no annotation & original description: none	-22.3997	6.74547101865527e-16	-8.77857	9.60559965652235e-06	1172	3322
TRGpnl4xsex17355	23.2.1.5	Protein translocation.mitochondrion.outer mitochondrion membrane TOM translocation system.regulatory component *(Tom5)	mercator4v7.0: regulatory component *(Tom5) of outer mitochondrion membrane TOM translocation system & prot-scriber: mitochondrial import receptor subunit tom homolog & swissprot: no annotation & original description: none	9.10832	1.25087433270151e-06	9.13015	8.94213555281885e-06	6337	3222
TRGpnl2xsex42676	23.2.1.6	Protein translocation.mitochondrion.outer mitochondrion membrane TOM translocation system.regulatory component *(Tom6)	mercator4v7.0: regulatory component *(Tom6) of outer mitochondrion membrane TOM translocation system & prot-scriber: mitochondrial import receptor subunit tom & swissprot: no annotation & original description: none	-7.261	3.2776769019342e-05	-5.72778	0.00137234	9594	16067
TRGpnl4xsex18455	23.2.1.6	Protein translocation.mitochondrion.outer mitochondrion membrane TOM translocation system.regulatory component *(Tom6)	mercator4v7.0: regulatory component *(Tom6) of outer mitochondrion membrane TOM translocation system & prot-scriber: mitochondrial import receptor subunit tom & swissprot: no annotation & original description: none	9.01012	3.65099563957427e-05	7.26267	5.98652158234148e-06	9705.5	2452
TRGpnl4xapo19628	23.2.1.6	Protein translocation.mitochondrion.outer mitochondrion membrane TOM translocation system.regulatory component *(Tom6)	mercator4v7.0: regulatory component *(Tom6) of outer mitochondrion membrane TOM translocation system & prot-scriber: mitochondrial import receptor subunit tom & swissprot: no annotation & original description: none	-8.89744	1.40893773315957e-10	-7.72096	4.63347049557671e-05	2842	6910
TRGpnl4xsex48450	23.2.1.7	Protein translocation.mitochondrion.outer mitochondrion membrane TOM translocation system.regulatory component *(Tom7)	mercator4v7.0: regulatory component *(Tom7) of outer mitochondrion membrane TOM translocation system & prot-scriber: mitochondrial import receptor subunit tom protein & swissprot: no annotation & original description: none	6.36632	0.0373649	7.44634	0.000358498	26870.5	12292
TRGpnl4xsex27786	23.2.2.1	Protein translocation.mitochondrion.inner mitochondrion membrane TIM translocation system.channel-forming component *(Tim23)	mercator4v7.0: channel-forming component *(Tim23) of inner mitochondrion membrane TIM translocation system & prot-scriber: mitochondrial import inner membrane translocase subunit tim & swissprot: no annotation & original description: none	8.22603	0.0424523	6.48265	1.23483299619767e-05	27395	3836.5
TRGpnl4xsex14867	23.2.2.3	Protein translocation.mitochondrion.inner mitochondrion membrane TIM translocation system.regulatory channel opening component *(Tim50)	mercator4v7.0: component *(Tim50) of inner mitochondrion membrane TIM translocation system & prot-scriber: fcp homology domain containing protein & swissprot: Mitochondrial import inner membrane translocase subunit TIM50 OS=Arabidopsis thaliana & original description: none	8.24436	4.14580434492807e-14	6.45669	1.67816629184783e-05	1563	4452
TRGpnl4xapo22874	23.2.2.4	Protein translocation.mitochondrion.inner mitochondrion membrane TIM translocation system.regulatory pre-protein sorting component *(Tim21)	mercator4v7.0: component *(Tim21) of inner mitochondrion membrane TIM translocation system & prot-scriber: mitochondrial import inner membrane translocase subunit tim & swissprot: Probable mitochondrial import inner membrane translocase subunit TIM21 OS=Arabidopsis thaliana & original description: none	7.26815	0.00167546	5.5577	7.15922249204293e-05	16583.5	7964
TRGpnl2xsex65997	23.2.2.5	Protein translocation.mitochondrion.inner mitochondrion membrane TIM translocation system.dual-localized regulatory component *(PRAT3/B14-7)	mercator4v7.0: component *(PRAT3/B14-7) of inner mitochondrion membrane TIM translocation system & prot-scriber: outer envelope pore protein 16 3 chloroplastic mitochondrial & swissprot: Outer envelope pore protein 16-3, chloroplastic/mitochondrial OS=Arabidopsis thaliana & original description: none	-2.39372	3.23164721077218e-06	-2.5244	0.0348106	7097	26334
TRGpnl2xsex73319	23.2.2.6.2	Protein translocation.mitochondrion.inner mitochondrion membrane TIM translocation system.accessory PAM module.chaperone component *(mtHSP70)	mercator4v7.0: chaperone component *(mtHSP70) of inner mitochondrion membrane TIM translocation system & prot-scriber: chaperone protein dnak & swissprot: Heat shock 70 kDa protein 10, mitochondrial OS=Arabidopsis thaliana & original description: none	-10.2214	4.56361527073351e-12	-9.0674	6.74418984757943e-06	2208	2651
TRGpnl4xsex27827	23.2.2.6.2	Protein translocation.mitochondrion.inner mitochondrion membrane TIM translocation system.accessory PAM module.chaperone component *(mtHSP70)	mercator4v7.0: chaperone component *(mtHSP70) of inner mitochondrion membrane TIM translocation system & prot-scriber: chaperone protein dnak & swissprot: Heat shock 70 kDa protein, mitochondrial OS=Phaseolus vulgaris & original description: none	8.88047	0.0100252	8.61496	1.20955785510531e-05	21778	3790.5
TRGpnl4xapo44560	23.2.2.6.2	Protein translocation.mitochondrion.inner mitochondrion membrane TIM translocation system.accessory PAM module.chaperone component *(mtHSP70)	mercator4v7.0: chaperone component *(mtHSP70) of inner mitochondrion membrane TIM translocation system & prot-scriber: chaperone protein dnak & swissprot: Heat shock 70 kDa protein 10, mitochondrial OS=Arabidopsis thaliana & original description: none	-8.92931	1.93758458420223e-07	-7.02373	0.00408057	5167.5	19504
TRGpnl4xsex49791	23.2.2.6.3	Protein translocation.mitochondrion.inner mitochondrion membrane TIM translocation system.accessory PAM module.co-chaperone component *(Pam16)	mercator4v7.0: component *(Pam16) of inner mitochondrion membrane TIM translocation system & prot-scriber: mitochondrial import inner membrane translocase subunit tim & swissprot: Mitochondrial import inner membrane translocase subunit PAM16 like 2 OS=Arabidopsis thaliana & original description: none	8.9467	0.00948395	7.21401	3.98883871613339e-06	21612	1784
TRGpnl2xsex8525	23.2.2.6.4	Protein translocation.mitochondrion.inner mitochondrion membrane TIM translocation system.accessory PAM module.co-chaperone component *(Pam18)	mercator4v7.0: component *(Pam18) of inner mitochondrion membrane TIM translocation system & prot-scriber: caebr mitochondrial import inner membrane translocase subunit tim & swissprot: Mitochondrial import inner membrane translocase subunit TIM14-2 OS=Arabidopsis thaliana & original description: none	-3.00804	0.000279175	-3.82229	0.0329547	12716	26120
TRGpnl4xsex53803	23.2.2.6.4	Protein translocation.mitochondrion.inner mitochondrion membrane TIM translocation system.accessory PAM module.co-chaperone component *(Pam18)	mercator4v7.0: component *(Pam18) of inner mitochondrion membrane TIM translocation system & prot-scriber: caebr mitochondrial import inner membrane translocase subunit tim & swissprot: Mitochondrial import inner membrane translocase subunit TIM14-2 OS=Arabidopsis thaliana & original description: none	6.36057	0.000676874	4.52544	0.00129031	14504.5	15875
TRGpnl4xapo46175	23.2.2.6.4	Protein translocation.mitochondrion.inner mitochondrion membrane TIM translocation system.accessory PAM module.co-chaperone component *(Pam18)	mercator4v7.0: component *(Pam18) of inner mitochondrion membrane TIM translocation system & prot-scriber: caebr mitochondrial import inner membrane translocase subunit tim & swissprot: Mitochondrial import inner membrane translocase subunit TIM14-2 OS=Arabidopsis thaliana & original description: none	6.75677	7.51711046236524e-07	5.03893	0.000304697	5961	11814.5
TRGpnl4xapo66843	23.2.2.6.5	Protein translocation.mitochondrion.inner mitochondrion membrane TIM translocation system.accessory PAM module.nucleotide exchange factor *(MGE)	mercator4v7.0: nucleotide exchange factor *(MGE) of TIM mitochondrial translocation system & prot-scriber: grpe protein homolog 1 & swissprot: GrpE protein homolog 2, mitochondrial OS=Arabidopsis thaliana & original description: none	7.58008	3.43901311176733e-10	5.33951	0.00301014	3023	18557
TRGpnl4xapo66844	23.2.2.6.5	Protein translocation.mitochondrion.inner mitochondrion membrane TIM translocation system.accessory PAM module.nucleotide exchange factor *(MGE)	mercator4v7.0: nucleotide exchange factor *(MGE) of TIM mitochondrial translocation system & prot-scriber: grpe protein homolog 1 & swissprot: GrpE protein homolog 2, mitochondrial OS=Arabidopsis thaliana & original description: none	7.33214	5.06692526998485e-10	5.17191	0.00369551	3102	19223
TRGpnl4xsex34871	23.2.2.6.6	Protein translocation.mitochondrion.inner mitochondrion membrane TIM translocation system.accessory PAM module.co-chaperone component *(Tim15/ZR3)	mercator4v7.0: co-chaperone component *(Tim15/ZR3) of TIM mitochondrial translocation system & prot-scriber: dnl type domain containing protein & swissprot: no annotation & original description: none	7.51333	0.000544582	6.80644	7.61242305790368e-05	14021	8112.5
TRGpnl2xsex22339	23.2.3.1	Protein translocation.mitochondrion.outer mitochondrion membrane SAM insertion system.component *(SAM50)	mercator4v7.0: component *(SAM50) of outer mitochondrion membrane SAM insertion system & prot-scriber: omp domain containing protein & swissprot: no annotation & original description: none	-4.41333	0.00313391	-4.29083	0.00811135	18231.5	21597
TRGpnl4xapo1421	23.2.3.1	Protein translocation.mitochondrion.outer mitochondrion membrane SAM insertion system.component *(SAM50)	mercator4v7.0: component *(SAM50) of outer mitochondrion membrane SAM insertion system & prot-scriber: omp domain containing protein & swissprot: no annotation & original description: none	-7.58462	2.0753367975353e-05	-6.37884	6.16853384513405e-05	9044	7616.5
TRGpnl2xsex25217	23.2.3.2	Protein translocation.mitochondrion.outer mitochondrion membrane SAM insertion system.component *(SAM37)	mercator4v7.0: component *(SAM37) of outer mitochondrion membrane SAM insertion system & prot-scriber: mitochondrial outer membrane import complex protein metaxin & swissprot: Mitochondrial outer membrane import complex protein METAXIN OS=Arabidopsis thaliana & original description: none	-6.24623	0.00672787	-4.54568	0.0135706	20529	23126
TRGpnl2xsex25219	23.2.3.2	Protein translocation.mitochondrion.outer mitochondrion membrane SAM insertion system.component *(SAM37)	mercator4v7.0: component *(SAM37) of outer mitochondrion membrane SAM insertion system & prot-scriber: mitochondrial outer membrane import complex protein metaxin & swissprot: Mitochondrial outer membrane import complex protein METAXIN OS=Arabidopsis thaliana & original description: none	-7.51601	0.000244832	-6.17931	0.000571077	12483	13555
TRGpnl2xsex4266	23.2.4.2	Protein translocation.mitochondrion.inner mitochondrion membrane TIM22 insertion system.component *(Tim8)	mercator4v7.0: component *(Tim8) of inner mitochondrion membrane TIM22 insertion system & prot-scriber: mitochondrial import inner membrane translocase subunit & swissprot: Mitochondrial import inner membrane translocase subunit TIM8 OS=Arabidopsis thaliana & original description: none	-9.24472	3.5610899637959e-08	-7.92503	7.2944366683265e-05	4427	8008.5
TRGpnl4xsex2038	23.2.4.2	Protein translocation.mitochondrion.inner mitochondrion membrane TIM22 insertion system.component *(Tim8)	mercator4v7.0: component *(Tim8) of inner mitochondrion membrane TIM22 insertion system & prot-scriber: mitochondrial import inner membrane translocase subunit & swissprot: no annotation & original description: none	8.60991	0.000879336	6.85088	1.15834764573952e-05	15109	3704
TRGpnl4xsex26652	23.2.5.1	Protein translocation.mitochondrion.inner mitochondrion membrane presequence-dependent insertion system.membrane insertase *(Oxa1)	mercator4v7.0: insertase component *(Oxa1) of inner mitochondrion membrane presequence-dependent insertion system & prot-scriber: membrane protein insertase yidc & swissprot: Mitochondrial inner membrane protein OXA1-like OS=Arabidopsis thaliana & original description: none	8.43552	0.00423137	6.70686	8.05905031191532e-06	19071	3019
TRGpnl2xsex38857	23.3.1.1.1	Protein translocation.endoplasmic reticulum.Sec co-translocation system.Signal Recognition Particle (SRP) complex.component *(SRP19)	mercator4v7.0: component *(SRP19) of SRP (signal recognition particle) complex & prot-scriber: signal recognition particle kda protein & swissprot: Signal recognition particle 19 kDa protein OS=Oryza sativa subsp. japonica & original description: none	-4.72204	2.24803441986663e-07	-4.7596	0.0233366	5242.5	24839
TRGpnl4xapo17587	23.3.1.1.1	Protein translocation.endoplasmic reticulum.Sec co-translocation system.Signal Recognition Particle (SRP) complex.component *(SRP19)	mercator4v7.0: component *(SRP19) of SRP (signal recognition particle) complex & prot-scriber: signal recognition particle kda protein & swissprot: Signal recognition particle 19 kDa protein OS=Oryza sativa subsp. japonica & original description: none	9.336	0.000679266	7.57739	3.26479361646556e-06	14513	1524
TRGpnl2xsex13381	23.3.1.1.2	Protein translocation.endoplasmic reticulum.Sec co-translocation system.Signal Recognition Particle (SRP) complex.component *(SRP72)	mercator4v7.0: component *(SRP72) of SRP (signal recognition particle) complex & prot-scriber: signal recognition particle subunit srp & swissprot: no annotation & original description: none	-5.02193	0.000189927	-4.86322	0.00393399	12042.5	19386
TRGpnl2xsex13382	23.3.1.1.2	Protein translocation.endoplasmic reticulum.Sec co-translocation system.Signal Recognition Particle (SRP) complex.component *(SRP72)	mercator4v7.0: component *(SRP72) of SRP (signal recognition particle) complex & prot-scriber: signal recognition particle subunit srp & swissprot: no annotation & original description: none	-9.13745	1.77378909554725e-08	-7.93671	1.16403189498308e-05	4166	3712
TRGpnl4xsex47046	23.3.1.1.2	Protein translocation.endoplasmic reticulum.Sec co-translocation system.Signal Recognition Particle (SRP) complex.component *(SRP72)	mercator4v7.0: component *(SRP72) of SRP (signal recognition particle) complex & prot-scriber: signal recognition particle subunit srp & swissprot: no annotation & original description: none	9.89312	0.00455595	8.1301	1.96726597034526e-06	19324	833
TRGpnl4xsex47047	23.3.1.1.2	Protein translocation.endoplasmic reticulum.Sec co-translocation system.Signal Recognition Particle (SRP) complex.component *(SRP72)	mercator4v7.0: component *(SRP72) of SRP (signal recognition particle) complex & prot-scriber: signal recognition particle subunit srp & swissprot: no annotation & original description: none	7.12888	0.0175319	5.98195	8.782532628756e-05	23843	8447.5
TRGpnl2xsex26783	23.3.1.1.3	Protein translocation.endoplasmic reticulum.Sec co-translocation system.Signal Recognition Particle (SRP) complex.component *(SRP9)	mercator4v7.0: component *(SRP9) of SRP (signal recognition particle) complex & prot-scriber: signal recognition particle kda protein & swissprot: Signal recognition particle 9 kDa protein OS=Zea mays & original description: none	-3.7855	0.00345838	-3.77068	0.0133871	18490	23073
TRGpnl4xsex56087	23.3.1.1.4	Protein translocation.endoplasmic reticulum.Sec co-translocation system.Signal Recognition Particle (SRP) complex.component *(SRP14)	mercator4v7.0: component *(SRP14) of SRP (signal recognition particle) complex & prot-scriber: macfa signal recognition particle kda protein & swissprot: Signal recognition particle 14 kDa protein OS=Oryza sativa subsp. japonica & original description: none	6.47914	0.0154119	6.93457	0.000323901	23332	11992.5
TRGpnl4xsex52280	23.3.1.1.5	Protein translocation.endoplasmic reticulum.Sec co-translocation system.Signal Recognition Particle (SRP) complex.component *(SRP54)	mercator4v7.0: component *(SRP54) of SRP (signal recognition particle) complex & prot-scriber: signal recognition particle kda protein & swissprot: Signal recognition particle subunit SRP54 2 OS=Solanum lycopersicum & original description: none	11.3298	9.9195059286873e-05	9.57586	1.1765527220731e-06	11005	113.5
TRGpnl4xsex47698	23.3.1.2.1	Protein translocation.endoplasmic reticulum.Sec co-translocation system.Signal Recognition Particle (SRP) receptor complex.component *(SR-alpha)	mercator4v7.0: component *(SR-alpha) of SRP (signal recognition particle) receptor complex & prot-scriber: quality protein signal recognition particle receptor subunit alpha & swissprot: no annotation & original description: none	3.83182	0.0148305	3.7894	0.0336126	23159	26205.5
TRGpnl4xsex12918	23.3.1.2.2	Protein translocation.endoplasmic reticulum.Sec co-translocation system.Signal Recognition Particle (SRP) receptor complex.component *(SR-beta)	mercator4v7.0: component *(SR-beta) of SRP (signal recognition particle) receptor complex & prot-scriber: signal recognition particle receptor subunit beta & swissprot: no annotation & original description: none	8.88631	0.000450328	7.14946	4.52544599167216e-06	13644	2010
TRGpnl4xsex59349	23.3.2.1	Protein translocation.endoplasmic reticulum.Sec post-translocation system.chaperone component *(Sec63)	mercator4v7.0: chaperone component *(Sec63) of co-translational insertion system & prot-scriber: sec domain containing protein & swissprot: DnaJ protein ERDJ2 OS=Oryza sativa subsp. japonica & original description: none	7.5768	0.00122729	7.7389	4.48988777174693e-05	15839	6849.5
TRGpnl4xsex34544	23.3.2.3	Protein translocation.endoplasmic reticulum.Sec post-translocation system.accessory component *(Sec62)	mercator4v7.0: accessory component *(Sec62) of co-translational insertion system & prot-scriber: translocation protein sec & swissprot: no annotation & original description: none	4.60848	0.0260822	6.77396	0.0024274	25419	17872
TRGpnl2xsex49754	23.3.3.1	Protein translocation.endoplasmic reticulum.Sec61 translocation complex.subunit alpha	mercator4v7.0: subunit alpha of co-translational insertion system Sec61 subcomplex & prot-scriber: protein transport sec subunit alpha isoform & swissprot: no annotation & original description: none	-6.0486	4.78381425775668e-14	-8.71024	0.00110253	1582	15427
TRGpnl2xsex19849	23.3.3.2	Protein translocation.endoplasmic reticulum.Sec61 translocation complex.subunit beta	mercator4v7.0: subunit beta of co-translational insertion system Sec61 subcomplex & prot-scriber: protein transport sec beta subunit & swissprot: no annotation & original description: none	-6.72984	1.4671254360081e-06	-7.00238	0.000687466	6449	14054
TRGpnl4xsex32820	23.3.3.2	Protein translocation.endoplasmic reticulum.Sec61 translocation complex.subunit beta	mercator4v7.0: subunit beta of co-translational insertion system Sec61 subcomplex & prot-scriber: protein transport sec beta subunit & swissprot: no annotation & original description: none	10.3378	0.000442749	8.37753	5.15407272860711e-05	13612	7161
TRGpnl4xsex52537	23.3.3.2	Protein translocation.endoplasmic reticulum.Sec61 translocation complex.subunit beta	mercator4v7.0: subunit beta of co-translational insertion system Sec61 subcomplex & prot-scriber: protein transport sec beta subunit & swissprot: no annotation & original description: none	7.90788	6.36604447793792e-06	6.12374	3.05152653931346e-05	7711	5875
TRGpnl4xsex52540	23.3.3.2	Protein translocation.endoplasmic reticulum.Sec61 translocation complex.subunit beta	mercator4v7.0: subunit beta of co-translational insertion system Sec61 subcomplex & prot-scriber: protein transport sec beta subunit & swissprot: no annotation & original description: none	9.07821	9.63439800375694e-16	7.34858	3.41266873352616e-06	1206	1586
TRGpnl4xapo45559	23.3.3.2	Protein translocation.endoplasmic reticulum.Sec61 translocation complex.subunit beta	mercator4v7.0: subunit beta of co-translational insertion system Sec61 subcomplex & prot-scriber: protein transport sec beta subunit & swissprot: no annotation & original description: none	-5.94232	2.2399258697901e-05	-5.71388	0.0397191	9137	26872
TRGpnl4xsex33105	23.3.3.3	Protein translocation.endoplasmic reticulum.Sec61 translocation complex.subunit gamma	mercator4v7.0: subunit gamma of co-translational insertion system Sec61 subcomplex & prot-scriber: protein transport sec gamma subunit & swissprot: Protein transport protein Sec61 subunit gamma OS=Oryza sativa subsp. japonica & original description: none	10.9992	1.6304439695119e-06	9.23249	1.23112819801276e-06	6541.5	269
TRGpnl4xapo11419	23.3.3.3	Protein translocation.endoplasmic reticulum.Sec61 translocation complex.subunit gamma	mercator4v7.0: subunit gamma of co-translational insertion system Sec61 subcomplex & prot-scriber: protein transport sec gamma subunit & swissprot: Protein transport protein Sec61 subunit gamma OS=Oryza sativa subsp. japonica & original description: none	-7.98228	1.43687199847812e-31	-8.72564	0.00191231	119	17097
TRGpnl4xapo35122	23.3.3.3	Protein translocation.endoplasmic reticulum.Sec61 translocation complex.subunit gamma	mercator4v7.0: subunit gamma of co-translational insertion system Sec61 subcomplex & prot-scriber: protein transport sec gamma subunit & swissprot: Protein transport protein Sec61 subunit gamma OS=Oryza sativa subsp. japonica & original description: none	3.88582	0.000130872	3.86149	0.00149925	11416	16360
TRGpnl2xsex13327	23.3.4.1	Protein translocation.endoplasmic reticulum.GET post-translational insertion system.receptor component *(GET2)	mercator4v7.0: receptor component *(GET2) of GET post-translational insertion system & prot-scriber: no annotation & swissprot: no annotation & original description: none	-5.78058	5.87510709026552e-05	-6.63044	0.000970271	10311.5	15045.5
TRGpnl4xapo37880	23.3.4.3	Protein translocation.endoplasmic reticulum.GET post-translational insertion system.receptor component *(GET1)	mercator4v7.0: receptor component *(GET1) of GET post-translational insertion system & prot-scriber: protein get isoform & swissprot: Protein GET1 OS=Arabidopsis thaliana & original description: none	6.34848	3.429259010044e-12	6.15424	0.000659852	2177	13944
TRGpnl4xsex52989	23.3.4.4.1	Protein translocation.endoplasmic reticulum.GET post-translational insertion system.GET4-GET5 scaffold subcomplex.GET3-recruitment component *(GET4)	mercator4v7.0: GET3-recruitment component *(GET4) of GET4-GET5 scaffold subcomplex & prot-scriber: golgi to er traffic protein & swissprot: Protein GET4 OS=Arabidopsis thaliana & original description: none	4.50681	0.038247	4.42455	0.0150514	26969	23432
TRGpnl4xsex52990	23.3.4.4.1	Protein translocation.endoplasmic reticulum.GET post-translational insertion system.GET4-GET5 scaffold subcomplex.GET3-recruitment component *(GET4)	mercator4v7.0: GET3-recruitment component *(GET4) of GET4-GET5 scaffold subcomplex & prot-scriber: golgi to er traffic protein homolog & swissprot: Protein GET4 OS=Arabidopsis thaliana & original description: none	9.97358	0.00542026	8.22432	1.69967101088539e-06	19847	680
TRGpnl4xsex52991	23.3.4.4.1	Protein translocation.endoplasmic reticulum.GET post-translational insertion system.GET4-GET5 scaffold subcomplex.GET3-recruitment component *(GET4)	mercator4v7.0: GET3-recruitment component *(GET4) of GET4-GET5 scaffold subcomplex & prot-scriber: golgi to er traffic protein homolog & swissprot: Protein GET4 OS=Arabidopsis thaliana & original description: none	3.32712	6.84673990718282e-06	2.97241	0.00939647	7778	21984
TRGpnl4xapo52507	23.3.4.4.1	Protein translocation.endoplasmic reticulum.GET post-translational insertion system.GET4-GET5 scaffold subcomplex.GET3-recruitment component *(GET4)	mercator4v7.0: GET3-recruitment component *(GET4) of GET4-GET5 scaffold subcomplex & prot-scriber: golgi to er traffic protein & swissprot: Protein GET4 OS=Arabidopsis thaliana & original description: none	-3.16563	0.00367309	-4.40456	0.0239964	18666	24928
TRGpnl4xsex27969	23.3.5.2	Protein translocation.endoplasmic reticulum.EMC membrane protein insertion complex.component *(EMC2)	mercator4v7.0: component *(EMC2) of EMC membrane protein insertion complex & prot-scriber: er membrane protein complex subunit & swissprot: no annotation & original description: none	2.01078	6.010229248663e-09	1.72568	0.0244782	3820	25003
TRGpnl4xsex27970	23.3.5.2	Protein translocation.endoplasmic reticulum.EMC membrane protein insertion complex.component *(EMC2)	mercator4v7.0: component *(EMC2) of EMC membrane protein insertion complex & prot-scriber: er membrane protein complex subunit & swissprot: no annotation & original description: none	11.6917	1.45016882057768e-35	9.956	1.1765527220731e-06	79	113.5
TRGpnl2xsex73310	23.3.5.3	Protein translocation.endoplasmic reticulum.EMC membrane protein insertion complex.component *(EMC3)	mercator4v7.0: component *(EMC3) of EMC membrane protein insertion complex & prot-scriber: er membrane protein complex subunit & swissprot: no annotation & original description: none	-10.6445	1.14771381984542e-06	-8.87082	0.00304249	6264.5	18592
TRGpnl4xsex25870	23.3.5.4	Protein translocation.endoplasmic reticulum.EMC membrane protein insertion complex.component *(EMC4)	mercator4v7.0: component *(EMC4) of EMC membrane protein insertion complex & prot-scriber: er membrane protein complex subunit & swissprot: no annotation & original description: none	10.8151	0.000115891	9.01906	4.66567647864452e-06	11243	2045.5
TRGpnl2xsex40438	23.3.5.6	Protein translocation.endoplasmic reticulum.EMC membrane protein insertion complex.component *(EMC6)	mercator4v7.0: component *(EMC6) of EMC membrane protein insertion complex & prot-scriber: er membrane protein complex subunit & swissprot: no annotation & original description: none	-5.24362	0.00368669	-6.17977	0.00608101	18676	20698
TRGpnl4xsex48407	23.3.5.6	Protein translocation.endoplasmic reticulum.EMC membrane protein insertion complex.component *(EMC6)	mercator4v7.0: component *(EMC6) of EMC membrane protein insertion complex & prot-scriber: er membrane protein complex subunit & swissprot: no annotation & original description: none	9.34756	0.00117193	7.60719	3.46121378498885e-06	15727	1613.5
TRGpnl2xsex35531	23.3.5.8	Protein translocation.endoplasmic reticulum.EMC membrane protein insertion complex.component *(EMC8/9)	mercator4v7.0: component *(EMC8/9) of EMC membrane protein insertion complex & prot-scriber: mpn domain containing protein & swissprot: ER membrane protein complex subunit 8/9 homolog OS=Arabidopsis thaliana & original description: none	-2.17644	0.000395162	-2.40896	0.0135261	13370	23112
TRGpnl4xsex59882	23.3.5.8	Protein translocation.endoplasmic reticulum.EMC membrane protein insertion complex.component *(EMC8/9)	mercator4v7.0: component *(EMC8/9) of EMC membrane protein insertion complex & prot-scriber: mpn domain containing protein & swissprot: ER membrane protein complex subunit 8/9 homolog OS=Arabidopsis thaliana & original description: none	10.459	0.000984345	8.71388	1.26880389835838e-06	15360	325
TRGpnl4xsex1808	23.3.5.9	Protein translocation.endoplasmic reticulum.EMC membrane protein insertion complex.component *(EMC10)	mercator4v7.0: component *(EMC10) of EMC membrane protein insertion complex & prot-scriber: bovin er membrane protein complex subunit & swissprot: no annotation & original description: none	3.22834	0.0395278	4.79655	0.0230835	27095	24802
TRGpnl2xsex1411	23.4.1.1.1	Protein translocation.peroxisome.importomer translocation system.cargo-receptor system.component *(Pex5)	mercator4v7.0: component *(Pex5) of cargo-receptor system & prot-scriber: peroxisomal targeting signal receptor & swissprot: Peroxisome biogenesis protein 5 OS=Arabidopsis thaliana & original description: none	-10.481	1.2931393709324e-08	-9.3324	5.31133445515629e-06	4053	2267
TRGpnl4xsex68079	23.4.1.1.1	Protein translocation.peroxisome.importomer translocation system.cargo-receptor system.component *(Pex5)	mercator4v7.0: component *(Pex5) of cargo-receptor system & prot-scriber: peroxisomal targeting signal receptor & swissprot: Peroxisome biogenesis protein 5 OS=Arabidopsis thaliana & original description: none	3.27989	0.00295573	3.21228	0.00101461	18071	15182
TRGpnl4xapo70071	23.4.1.1.1	Protein translocation.peroxisome.importomer translocation system.cargo-receptor system.component *(Pex5)	mercator4v7.0: component *(Pex5) of cargo-receptor system & prot-scriber: peroxisomal targeting signal receptor & swissprot: Peroxisome biogenesis protein 5 OS=Arabidopsis thaliana & original description: none	-6.7338	1.94354534807293e-11	-7.03623	0.000303037	2450	11800
TRGpnl2xsex12224	23.4.1.2.2	Protein translocation.peroxisome.importomer translocation system.cargo-receptor docking complex.component *(Pex14)	mercator4v7.0: component *(Pex14) of cargo-receptor docking complex & prot-scriber: dicdi peroxisomal membrane protein pex & swissprot: Peroxisomal membrane protein PEX14 OS=Arabidopsis thaliana & original description: none	-9.55968	1.02079809134929e-06	-8.42036	6.19975121183535e-06	6170	2507
TRGpnl2xsex36603	23.4.1.2.2	Protein translocation.peroxisome.importomer translocation system.cargo-receptor docking complex.component *(Pex14)	mercator4v7.0: component *(Pex14) of cargo-receptor docking complex & prot-scriber: peroxisomal membrane protein pex & swissprot: no annotation & original description: none	-2.09572	0.000577106	-2.33687	0.0447804	14153	27468
TRGpnl2xsex39705	23.4.1.2.2	Protein translocation.peroxisome.importomer translocation system.cargo-receptor docking complex.component *(Pex14)	mercator4v7.0: component *(Pex14) of cargo-receptor docking complex & prot-scriber: dicdi peroxisomal membrane protein pex & swissprot: Peroxisomal membrane protein PEX14 OS=Arabidopsis thaliana & original description: none	-10.9406	2.62459970729092e-17	-9.79366	2.03159986358285e-06	918	882.5
TRGpnl2xsex39707	23.4.1.2.2	Protein translocation.peroxisome.importomer translocation system.cargo-receptor docking complex.component *(Pex14)	mercator4v7.0: component *(Pex14) of cargo-receptor docking complex & prot-scriber: dicdi peroxisomal membrane protein pex & swissprot: Peroxisomal membrane protein PEX14 OS=Arabidopsis thaliana & original description: none	-23.3408	1.93474529542857e-18	-9.77291	3.85920724722487e-06	750	1743
TRGpnl4xsex15299	23.4.1.2.2	Protein translocation.peroxisome.importomer translocation system.cargo-receptor docking complex.component *(Pex14)	mercator4v7.0: component *(Pex14) of cargo-receptor docking complex & prot-scriber: dicdi peroxisomal membrane protein pex & swissprot: Peroxisomal membrane protein PEX14 OS=Arabidopsis thaliana & original description: none	9.59874	5.22206980388664e-35	9.87275	1.57072822672534e-05	86	4298
TRGpnl4xsex53479	23.4.1.2.2	Protein translocation.peroxisome.importomer translocation system.cargo-receptor docking complex.component *(Pex14)	mercator4v7.0: component *(Pex14) of cargo-receptor docking complex & prot-scriber: dicdi peroxisomal membrane protein pex & swissprot: Peroxisomal membrane protein PEX14 OS=Arabidopsis thaliana & original description: none	10.1584	0.00146413	8.34886	2.67833299665144e-06	16264	1231
TRGpnl4xapo16012	23.4.1.2.2	Protein translocation.peroxisome.importomer translocation system.cargo-receptor docking complex.component *(Pex14)	mercator4v7.0: component *(Pex14) of cargo-receptor docking complex & prot-scriber: dicdi peroxisomal membrane protein pex & swissprot: Peroxisomal membrane protein PEX14 OS=Arabidopsis thaliana & original description: none	5.00875	0.00550637	6.75129	0.00223879	19904	17619.5
TRGpnl2xsex59735	23.4.1.3.1	Protein translocation.peroxisome.importomer translocation system.receptor monoubiquitination system.ubiquitin conjugating component *(Pex4)	mercator4v7.0: component *(Pex4) of receptor monoubiquitination system & prot-scriber: ubiquitin conjugating enzyme e2 16 & swissprot: Protein PEROXIN-4 OS=Arabidopsis thaliana & original description: none	-10.9442	2.31539096918219e-15	-9.75501	5.17651149194783e-06	1273	2213.5
TRGpnl4xsex57235	23.4.1.3.3	Protein translocation.peroxisome.importomer translocation system.receptor monoubiquitination system.membrane anchor component *(Pex22)	mercator4v7.0: component *(Pex22) of receptor monoubiquitination system & prot-scriber: peroxisome biogenesis protein & swissprot: Peroxisome biogenesis protein 22 OS=Arabidopsis thaliana & original description: none	3.71612	0.000334629	3.97098	0.0209663	13047	24493
TRGpnl2xsex1910	23.4.1.5.1.1	Protein translocation.peroxisome.importomer translocation system.receptor export system.Pex1-Pex6 subcomplex.component *(Pex1)	mercator4v7.0: component *(Pex1) of Pex1-Pex6 subcomplex & prot-scriber: transitional endoplasmic reticulum atpase & swissprot: Peroxisomal ATPase PEX1 OS=Arabidopsis thaliana & original description: none	-9.16697	8.1795561507934e-12	-8.00619	1.09255539930837e-05	2295	3568.5
TRGpnl4xsex67464	23.4.1.5.1.1	Protein translocation.peroxisome.importomer translocation system.receptor export system.Pex1-Pex6 subcomplex.component *(Pex1)	mercator4v7.0: component *(Pex1) of Pex1-Pex6 subcomplex & prot-scriber: peroxin & swissprot: Peroxisomal ATPase PEX1 OS=Arabidopsis thaliana & original description: none	3.83092	0.0474333	4.23562	0.0370676	27838	26590
TRGpnl4xsex67465	23.4.1.5.1.1	Protein translocation.peroxisome.importomer translocation system.receptor export system.Pex1-Pex6 subcomplex.component *(Pex1)	mercator4v7.0: component *(Pex1) of Pex1-Pex6 subcomplex & prot-scriber: transitional endoplasmic reticulum atpase & swissprot: Peroxisomal ATPase PEX1 OS=Arabidopsis thaliana & original description: none	3.40215	0.00313391	3.2358	0.030855	18231.5	25870
TRGpnl4xsex67466	23.4.1.5.1.1	Protein translocation.peroxisome.importomer translocation system.receptor export system.Pex1-Pex6 subcomplex.component *(Pex1)	mercator4v7.0: component *(Pex1) of Pex1-Pex6 subcomplex & prot-scriber: transitional endoplasmic reticulum atpase & swissprot: Peroxisomal ATPase PEX1 OS=Arabidopsis thaliana & original description: none	10.1842	0.00398154	8.44786	1.65720971097003e-06	18902	636.5
TRGpnl2xsex24219	23.4.1.5.2	Protein translocation.peroxisome.importomer translocation system.receptor export system.PEX1-PEX6 membrane anchor component *(PEX26)	mercator4v7.0: PEX1-PEX6 membrane anchor component *(PEX26) of receptor export system & prot-scriber: protein apem isoform x1 & swissprot: Protein APEM9 OS=Arabidopsis thaliana & original description: none	-2.49858	1.81095692049576e-06	-3.20713	0.0321657	6609	26031
TRGpnl4xsex7684	23.4.1.5.2	Protein translocation.peroxisome.importomer translocation system.receptor export system.PEX1-PEX6 membrane anchor component *(PEX26)	mercator4v7.0: PEX1-PEX6 membrane anchor component *(PEX26) of receptor export system & prot-scriber: protein apem isoform x1 & swissprot: Protein APEM9 OS=Arabidopsis thaliana & original description: none	6.17133	0.02521	6.3529	0.000509611	25285	13249
TRGpnl4xapo8414	23.4.1.5.2	Protein translocation.peroxisome.importomer translocation system.receptor export system.PEX1-PEX6 membrane anchor component *(PEX26)	mercator4v7.0: PEX1-PEX6 membrane anchor component *(PEX26) of receptor export system & prot-scriber: protein apem isoform x1 & swissprot: Protein APEM9 OS=Arabidopsis thaliana & original description: none	4.06747	8.40245809539592e-06	4.55731	0.0149696	8017	23411
TRGpnl4xsex29112	23.5.1.1.1	Protein translocation.nucleus.nuclear pore complex (NPC).outer ring.scaffold nucleoporin *(NUP160)	mercator4v7.0: scaffold nucleoporin of nuclear pore complex *(NUP160) & prot-scriber: duf 5311 domain containing protein & swissprot: Nuclear pore complex protein NUP160 OS=Arabidopsis thaliana & original description: none	6.08294	0.0133484	4.80999	0.0152281	22799	23461
TRGpnl2xsex19103	23.5.1.1.2	Protein translocation.nucleus.nuclear pore complex (NPC).outer ring.scaffold nucleoporin *(NUP107)	mercator4v7.0: scaffold nucleoporin of nuclear pore complex *(NUP107) & prot-scriber: nuclear pore complex protein & swissprot: Nuclear pore complex protein NUP107 OS=Arabidopsis thaliana & original description: none	-7.75274	0.00434447	-6.58844	4.27666333023638e-05	19163	6719.5
TRGpnl4xapo2141	23.5.1.1.2	Protein translocation.nucleus.nuclear pore complex (NPC).outer ring.scaffold nucleoporin *(NUP107)	mercator4v7.0: scaffold nucleoporin of nuclear pore complex *(NUP107) & prot-scriber: nuclear pore complex protein & swissprot: Nuclear pore complex protein NUP107 OS=Arabidopsis thaliana & original description: none	5.38557	1.91440867402921e-11	5.22294	0.00272409	2444	18220
TRGpnl4xsex17553	23.5.1.1.3	Protein translocation.nucleus.nuclear pore complex (NPC).outer ring.scaffold nucleoporin *(NUP133)	mercator4v7.0: scaffold nucleoporin of nuclear pore complex *(NUP133) & prot-scriber: nucleoporin n domain containing protein & swissprot: Nuclear pore complex protein NUP133 OS=Arabidopsis thaliana & original description: none	7.4962	1.24652105601468e-14	5.98784	7.17385285666482e-05	1422	7967
TRGpnl4xsex47391	23.5.1.1.5	Protein translocation.nucleus.nuclear pore complex (NPC).outer ring.scaffold nucleoporin *(NUP75/85)	mercator4v7.0: scaffold nucleoporin of nuclear pore complex *(NUP75/85) & prot-scriber: nuclear pore complex protein nup & swissprot: Nuclear pore complex protein NUP85 OS=Arabidopsis thaliana & original description: none	6.55329	5.12522887752349e-13	6.3601	0.000156629	1896	9963
TRGpnl4xsex67282	23.5.1.1.6	Protein translocation.nucleus.nuclear pore complex (NPC).outer ring.scaffold nucleoporin *(NUP43)	mercator4v7.0: scaffold nucleoporin of nuclear pore complex *(NUP43) & prot-scriber: nuclear pore complex protein nup & swissprot: Nuclear pore complex protein NUP43 OS=Arabidopsis thaliana & original description: none	8.18282	2.75523134721589e-06	6.44914	1.22096756098314e-05	6950	3816
TRGpnl4xapo67905	23.5.1.1.6	Protein translocation.nucleus.nuclear pore complex (NPC).outer ring.scaffold nucleoporin *(NUP43)	mercator4v7.0: scaffold nucleoporin of nuclear pore complex *(NUP43) & prot-scriber: nuclear pore complex protein nup & swissprot: Nuclear pore complex protein NUP43 OS=Arabidopsis thaliana & original description: none	4.62072	0.000308634	3.04802	0.024888	12900	25052
TRGpnl2xsex9544	23.5.1.1.7	Protein translocation.nucleus.nuclear pore complex (NPC).outer ring.scaffold nucleoporin *(SEH1)	mercator4v7.0: scaffold nucleoporin of nuclear pore complex *(SEH1) & prot-scriber: nucleoporin seh protein & swissprot: Protein SEH1 OS=Arabidopsis thaliana & original description: none	-3.69622	0.000546113	-4.27275	0.0459353	14027	27595
TRGpnl4xsex63013	23.5.1.1.8	Protein translocation.nucleus.nuclear pore complex (NPC).outer ring.scaffold nucleoporin *(ALADIN)	mercator4v7.0: scaffold nucleoporin of nuclear pore complex *(ALADIN) & prot-scriber: anapc4 wd40 domain containing protein & swissprot: Aladin OS=Arabidopsis thaliana & original description: none	5.99247	1.61807603271264e-05	6.47891	0.000286176	8723	11645.5
TRGpnl2xsex28667	23.5.1.1.10	Protein translocation.nucleus.nuclear pore complex (NPC).outer ring.nucleoporin *(PNET1)	mercator4v7.0: nucleoporin *(PNET1) & prot-scriber: 60s ribosomal protein l31 1 & swissprot: Large ribosomal subunit protein eL31 OS=Perilla frutescens & original description: none	-6.04491	0.0030427	-6.55456	0.00192967	18144	17124
TRGpnl2xsex28668	23.5.1.1.10	Protein translocation.nucleus.nuclear pore complex (NPC).outer ring.nucleoporin *(PNET1)	mercator4v7.0: nucleoporin *(PNET1) & prot-scriber: 60s ribosomal protein l31 1 & swissprot: Large ribosomal subunit protein eL31 OS=Perilla frutescens & original description: none	-11.1459	6.81067097366467e-08	-9.78337	0.000179824	4680	10311.5
TRGpnl4xapo34365	23.5.1.2.1	Protein translocation.nucleus.nuclear pore complex (NPC).inner ring.scaffold nucleoporin *(NUP205)	mercator4v7.0: scaffold nucleoporin of nuclear pore complex *(NUP205) & prot-scriber: nuclear pore complex protein nup & swissprot: Nuclear pore complex protein NUP205 OS=Arabidopsis thaliana & original description: none	5.09673	1.89835102557658e-09	5.32242	0.00212072	3485	17427
TRGpnl2xsex50014	23.5.1.2.3	Protein translocation.nucleus.nuclear pore complex (NPC).inner ring.scaffold nucleoporin *(NUP155)	mercator4v7.0: scaffold nucleoporin of nuclear pore complex *(NUP155) & prot-scriber: nuclear pore complex protein nup & swissprot: Nuclear pore complex protein NUP155 OS=Arabidopsis thaliana & original description: none	-4.75081	0.00687026	-5.62463	0.00327127	20596.5	18868
TRGpnl4xsex17508	23.5.1.2.3	Protein translocation.nucleus.nuclear pore complex (NPC).inner ring.scaffold nucleoporin *(NUP155)	mercator4v7.0: scaffold nucleoporin of nuclear pore complex *(NUP155) & prot-scriber: nuclear pore complex protein nup & swissprot: Nuclear pore complex protein NUP155 OS=Arabidopsis thaliana & original description: none	7.9074	8.70174346550586e-13	6.73873	4.16447626532801e-05	1992	6632
TRGpnl4xapo18341	23.5.1.2.3	Protein translocation.nucleus.nuclear pore complex (NPC).inner ring.scaffold nucleoporin *(NUP155)	mercator4v7.0: scaffold nucleoporin of nuclear pore complex *(NUP155) & prot-scriber: nuclear pore complex protein nup & swissprot: Nuclear pore complex protein NUP155 OS=Arabidopsis thaliana & original description: none	7.9945	0.000496279	6.26962	1.64039701517197e-05	13830.5	4403.5
TRGpnl2xsex61158	23.5.1.2.4	Protein translocation.nucleus.nuclear pore complex (NPC).inner ring.scaffold nucleoporin *(CPR5)	mercator4v7.0: scaffold nucleoporin *(CPR5) & prot-scriber: protein cpr & swissprot: Protein CPR-5 OS=Arabidopsis thaliana & original description: none	-6.94233	1.28816896260835e-06	-5.77685	0.000104892	6353	8954
TRGpnl4xsex32329	23.5.1.2.4	Protein translocation.nucleus.nuclear pore complex (NPC).inner ring.scaffold nucleoporin *(CPR5)	mercator4v7.0: scaffold nucleoporin *(CPR5) & prot-scriber: protein cpr & swissprot: Protein CPR-5 OS=Arabidopsis thaliana & original description: none	4.46833	1.01515797090826e-10	4.83413	0.00581027	2766	20542.5
TRGpnl4xsex49244	23.5.1.2.4	Protein translocation.nucleus.nuclear pore complex (NPC).inner ring.scaffold nucleoporin *(CPR5)	mercator4v7.0: scaffold nucleoporin *(CPR5) & prot-scriber: protein cpr & swissprot: Protein CPR-5 OS=Arabidopsis thaliana & original description: none	6.74572	3.19443469552106e-06	6.36666	0.000594065	7088	13655
TRGpnl2xsex43583	23.5.1.3.1	Protein translocation.nucleus.nuclear pore complex (NPC).linker subcomplex.scaffold nucleoporin *(NUP93)	mercator4v7.0: scaffold nucleoporin of nuclear pore complex *(NUP93) & prot-scriber: nuclear pore complex protein nup93a & swissprot: Nuclear pore complex protein NUP93A OS=Arabidopsis thaliana & original description: none	-3.86033	0.00292825	-4.52031	0.011762	18047	22657
TRGpnl4xsex43530	23.5.1.4.1	Protein translocation.nucleus.nuclear pore complex (NPC).transmembrane ring.nucleoporin *(GP210)	mercator4v7.0: nucleoporin of nuclear pore complex *(GP210) & prot-scriber: nuclear pore complex protein gp & swissprot: Nuclear pore complex protein GP210 OS=Arabidopsis thaliana & original description: none	2.31223	0.00263765	1.99697	0.046595	17767	27665.5
TRGpnl4xapo44236	23.5.1.4.1	Protein translocation.nucleus.nuclear pore complex (NPC).transmembrane ring.nucleoporin *(GP210)	mercator4v7.0: nucleoporin of nuclear pore complex *(GP210) & prot-scriber: nuclear pore complex protein gp & swissprot: Nuclear pore complex protein GP210 OS=Arabidopsis thaliana & original description: none	-5.27239	0.000293094	-4.16284	0.00229542	12804	17702
TRGpnl2xsex62839	23.5.1.4.2	Protein translocation.nucleus.nuclear pore complex (NPC).transmembrane ring.nucleoporin *(NDC1)	mercator4v7.0: nucleoporin of nuclear pore complex *(NDC1) & prot-scriber: nucleoporin protein ndc nup & swissprot: no annotation & original description: none	-10.6779	2.32361676290775e-13	-9.50997	2.35234097431503e-06	1786	1054
TRGpnl2xsex59454	23.5.1.5.2	Protein translocation.nucleus.nuclear pore complex (NPC).nuclear basket.nucleoporin *(NUA)	mercator4v7.0: nucleoporin of nuclear pore complex *(NUA) & prot-scriber: tpr mlp1 2 domain containing protein & swissprot: Nuclear-pore anchor OS=Arabidopsis thaliana & original description: none	-11.0713	1.34802769231326e-15	-9.9296	4.38762562427153e-06	1229.5	1960
TRGpnl2xsex59455	23.5.1.5.2	Protein translocation.nucleus.nuclear pore complex (NPC).nuclear basket.nucleoporin *(NUA)	mercator4v7.0: nucleoporin of nuclear pore complex *(NUA) & prot-scriber: tpr mlp1 2 domain containing protein & swissprot: Nuclear-pore anchor OS=Arabidopsis thaliana & original description: none	-6.41762	2.97959157713104e-05	-6.53965	0.00056686	9477	13528
TRGpnl4xsex30530	23.5.1.5.2	Protein translocation.nucleus.nuclear pore complex (NPC).nuclear basket.nucleoporin *(NUA)	mercator4v7.0: nucleoporin of nuclear pore complex *(NUA) & prot-scriber: tpr mlp1 2 domain containing protein & swissprot: Nuclear-pore anchor OS=Arabidopsis thaliana & original description: none	2.18754	0.0180517	2.335	0.0152402	23933	23468
TRGpnl2xsex50793	23.5.1.5.3	Protein translocation.nucleus.nuclear pore complex (NPC).nuclear basket.nucleoporin *(NUP136)	mercator4v7.0: nucleoporin of nuclear pore complex *(NUP136) & prot-scriber: nuclear pore complex protein nup & swissprot: Nuclear pore complex protein NUP1 OS=Arabidopsis thaliana & original description: none	-2.18696	1.72763533725552e-11	-2.46799	0.00739336	2421.5	21296
TRGpnl4xsex25787	23.5.1.5.3	Protein translocation.nucleus.nuclear pore complex (NPC).nuclear basket.nucleoporin *(NUP136)	mercator4v7.0: nucleoporin of nuclear pore complex *(NUP136) & prot-scriber: nuclear pore complex protein nup & swissprot: Nuclear pore complex protein NUP1 OS=Arabidopsis thaliana & original description: none	8.82275	0.00765863	7.03626	7.15187370115994e-06	20923	2766
TRGpnl2xsex19915	23.5.1.6.1	Protein translocation.nucleus.nuclear pore complex (NPC).central subcomplex.nucleoporin *(NUP98)	mercator4v7.0: nucleoporin of nuclear pore complex *(NUP98) & prot-scriber: quality protein nuclear pore complex & swissprot: Nuclear pore complex protein NUP98A OS=Arabidopsis thaliana & original description: none	-11.0899	5.6323921291254e-18	-9.92791	4.10188195390072e-06	816	1829
TRGpnl4xsex2251	23.5.1.6.1	Protein translocation.nucleus.nuclear pore complex (NPC).central subcomplex.nucleoporin *(NUP98)	mercator4v7.0: nucleoporin of nuclear pore complex *(NUP98) & prot-scriber: nuclear pore complex protein & swissprot: Nuclear pore complex protein NUP98A OS=Arabidopsis thaliana & original description: none	10.1574	1.77737612354583e-06	9.45821	4.13014636759911e-06	6596	1840
TRGpnl2xsex67558	23.5.1.6.4	Protein translocation.nucleus.nuclear pore complex (NPC).central subcomplex.nucleoporin *(NUP54)	mercator4v7.0: nucleoporin of nuclear pore complex *(NUP54) & prot-scriber: nup domain containing protein & swissprot: Nuclear pore complex protein NUP54 OS=Arabidopsis thaliana & original description: none	-6.71074	0.000944472	-5.56128	0.000158239	15271.5	9984
TRGpnl4xsex42622	23.5.1.7.1	Protein translocation.nucleus.nuclear pore complex (NPC).cytoplasmic filaments.nucleoporin *(NUP214)	mercator4v7.0: nucleoporin of nuclear pore complex *(NUP214) & prot-scriber: nuclear pore complex protein & swissprot: no annotation & original description: none	7.56144	0.00442772	5.82218	5.53652692766303e-05	19224	7324
TRGpnl2xsex24236	23.5.1.7.2	Protein translocation.nucleus.nuclear pore complex (NPC).cytoplasmic filaments.nucleoporin *(CG1)	mercator4v7.0: nucleoporin of nuclear pore complex *(CG1) & prot-scriber: c3h1 type domain containing protein & swissprot: Zinc finger CCCH domain-containing protein 46 OS=Oryza sativa subsp. japonica & original description: none	-3.37627	0.000331947	-4.7964	0.0181174	13035	24020.5
TRGpnl4xsex9482	23.5.1.7.2	Protein translocation.nucleus.nuclear pore complex (NPC).cytoplasmic filaments.nucleoporin *(CG1)	mercator4v7.0: nucleoporin of nuclear pore complex *(CG1) & prot-scriber: zinc finger ccch domain containing protein & swissprot: Zinc finger CCCH domain-containing protein 46 OS=Oryza sativa subsp. japonica & original description: none	8.13498	0.00370161	6.39427	1.75506116508895e-05	18698	4545
TRGpnl4xapo8427	23.5.1.7.2	Protein translocation.nucleus.nuclear pore complex (NPC).cytoplasmic filaments.nucleoporin *(CG1)	mercator4v7.0: nucleoporin of nuclear pore complex *(CG1) & prot-scriber: c3h1 type domain containing protein & swissprot: Zinc finger CCCH domain-containing protein 46 OS=Oryza sativa subsp. japonica & original description: none	3.32152	0.0389025	4.27759	0.0460931	27044	27614
TRGpnl4xapo15205	23.5.2.1.1	Protein translocation.nucleus.nucleocytoplasmic transport.nuclear transport receptor activities.import karyopherin *(IMB1)	mercator4v7.0: nucleocytoplasmic import karyopherin *(IMB1) & prot-scriber: importin subunit beta & swissprot: Importin subunit beta-1 OS=Arabidopsis thaliana & original description: none	3.88825	0.00187991	4.36798	0.0175185	16866	23909
TRGpnl4xsex27708	23.5.2.1.3	Protein translocation.nucleus.nucleocytoplasmic transport.nuclear transport receptor activities.import karyopherin *(IMB3)	mercator4v7.0: nucleocytoplasmic import karyopherin *(IMB3) & prot-scriber: importin domain containing protein & swissprot: no annotation & original description: none	8.12218	1.77394538863382e-05	6.93854	2.43362376234575e-05	8846.5	5327.5
TRGpnl4xsex27710	23.5.2.1.3	Protein translocation.nucleus.nucleocytoplasmic transport.nuclear transport receptor activities.import karyopherin *(IMB3)	mercator4v7.0: nucleocytoplasmic import karyopherin *(IMB3) & prot-scriber: tog domain containing protein & swissprot: no annotation & original description: none	10.4899	3.05543203303507e-20	8.72157	1.9273422481903e-06	554	807.5
TRGpnl4xapo19775	23.5.2.1.3	Protein translocation.nucleus.nucleocytoplasmic transport.nuclear transport receptor activities.import karyopherin *(IMB3)	mercator4v7.0: nucleocytoplasmic import karyopherin *(IMB3) & prot-scriber: importin domain containing protein & swissprot: no annotation & original description: none	8.26035	2.97627579359922e-14	6.47283	2.27212314584444e-05	1521	5167.5
TRGpnl2xsex46658	23.5.2.1.4	Protein translocation.nucleus.nucleocytoplasmic transport.nuclear transport receptor activities.import karyopherin *(IMB4)	mercator4v7.0: nucleocytoplasmic import karyopherin *(IMB4) & prot-scriber: importin n terminal domain containing protein & swissprot: Transportin-1 OS=Oryza sativa subsp. indica & original description: none	-5.51253	1.13574593147099e-06	-5.91357	0.000632899	6255	13823
TRGpnl4xsex44914	23.5.2.1.6	Protein translocation.nucleus.nucleocytoplasmic transport.nuclear transport receptor activities.import karyopherin *(KA120)	mercator4v7.0: nucleocytoplasmic import karyopherin *(KA120) & prot-scriber: importin n terminal domain containing protein & swissprot: no annotation & original description: none	3.53996	0.0464471	3.51516	0.0406721	27762	26989
TRGpnl2xsex48296	23.5.2.1.7	Protein translocation.nucleus.nucleocytoplasmic transport.nuclear transport receptor activities.export karyopherin *(XPO1)	mercator4v7.0: nucleocytoplasmic export karyopherin *(XPO1) & prot-scriber: importin n terminal domain containing protein & swissprot: Protein EXPORTIN 1A OS=Arabidopsis thaliana & original description: none	-3.25525	0.0306997	-3.81535	0.00516473	26095	20204.5
TRGpnl4xsex21114	23.5.2.1.7	Protein translocation.nucleus.nucleocytoplasmic transport.nuclear transport receptor activities.export karyopherin *(XPO1)	mercator4v7.0: nucleocytoplasmic export karyopherin *(XPO1) & prot-scriber: importin n terminal domain containing protein & swissprot: Protein EXPORTIN 1A OS=Arabidopsis thaliana & original description: none	7.49367	1.46518831538478e-07	7.23775	6.21987802873102e-05	5012	7647
TRGpnl4xsex6318	23.5.2.1.8	Protein translocation.nucleus.nucleocytoplasmic transport.nuclear transport receptor activities.export karyopherin *(XPO2)	mercator4v7.0: nucleocytoplasmic export karyopherin *(XPO2) & prot-scriber: importin n terminal domain containing protein & swissprot: Exportin-2 OS=Arabidopsis thaliana & original description: none	8.56009	0.0226116	6.81978	1.12167227173047e-05	24854.5	3625
TRGpnl2xsex41625	23.5.2.1.10	Protein translocation.nucleus.nucleocytoplasmic transport.nuclear transport receptor activities.transport karyopherin *(XPO4)	mercator4v7.0: nucleocytoplasmic transport karyopherin *(XPO4) & prot-scriber: exportin isoform & swissprot: no annotation & original description: none	-3.21592	3.92377125901053e-06	-3.40612	0.0131643	7264	23027
TRGpnl4xsex28510	23.5.2.1.10	Protein translocation.nucleus.nucleocytoplasmic transport.nuclear transport receptor activities.transport karyopherin *(XPO4)	mercator4v7.0: nucleocytoplasmic transport karyopherin *(XPO4) & prot-scriber: exportin isoform & swissprot: no annotation & original description: none	9.36345	1.42589812155315e-06	7.62421	3.15974718168904e-06	6430	1488
TRGpnl4xsex28511	23.5.2.1.10	Protein translocation.nucleus.nucleocytoplasmic transport.nuclear transport receptor activities.transport karyopherin *(XPO4)	mercator4v7.0: nucleocytoplasmic transport karyopherin *(XPO4) & prot-scriber: exportin isoform & swissprot: no annotation & original description: none	5.46357	0.00543246	4.67373	0.00399763	19855	19435
TRGpnl2xsex11765	23.5.2.1.11	Protein translocation.nucleus.nucleocytoplasmic transport.nuclear transport receptor activities.transport karyopherin *(XPO5)	mercator4v7.0: nucleocytoplasmic transport karyopherin *(XPO5) & prot-scriber: exportin domain containing protein & swissprot: Protein HASTY 1 OS=Arabidopsis thaliana & original description: none	-5.92483	0.000896351	-5.84954	0.000538555	15154	13405
TRGpnl4xsex45454	23.5.2.1.11	Protein translocation.nucleus.nucleocytoplasmic transport.nuclear transport receptor activities.transport karyopherin *(XPO5)	mercator4v7.0: nucleocytoplasmic transport karyopherin *(XPO5) & prot-scriber: exportin domain containing protein & swissprot: Protein HASTY 1 OS=Arabidopsis thaliana & original description: none	3.80473	0.0160345	4.50801	0.0165722	23496	23733
TRGpnl4xsex11715	23.5.2.2.1	Protein translocation.nucleus.nucleocytoplasmic transport.cargo adaptor activities.cargo adaptor protein *(IMP-alpha)	mercator4v7.0: nucleocytoplasmic transport cargo adaptor protein *(IMP-alpha) & prot-scriber: bovin importin subunit alpha & swissprot: Importin subunit alpha-1b OS=Oryza sativa subsp. japonica & original description: none	5.92945	0.000593074	6.8729	0.00073136	14214	14223
TRGpnl4xsex14048	23.5.2.2.1	Protein translocation.nucleus.nucleocytoplasmic transport.cargo adaptor activities.cargo adaptor protein *(IMP-alpha)	mercator4v7.0: nucleocytoplasmic transport cargo adaptor protein *(IMP-alpha) & prot-scriber: importin subunit alpha & swissprot: Importin subunit alpha-1b OS=Oryza sativa subsp. japonica & original description: none	8.78059	9.87466853298925e-06	6.97496	9.92054894341163e-06	8183	3385
TRGpnl4xsex14049	23.5.2.2.1	Protein translocation.nucleus.nucleocytoplasmic transport.cargo adaptor activities.cargo adaptor protein *(IMP-alpha)	mercator4v7.0: nucleocytoplasmic transport cargo adaptor protein *(IMP-alpha) & prot-scriber: importin subunit alpha protein & swissprot: Importin subunit alpha-1b OS=Oryza sativa subsp. japonica & original description: none	7.17306	0.00439699	5.13351	0.000971806	19199	15050
TRGpnl4xsex14050	23.5.2.2.1	Protein translocation.nucleus.nucleocytoplasmic transport.cargo adaptor activities.cargo adaptor protein *(IMP-alpha)	mercator4v7.0: nucleocytoplasmic transport cargo adaptor protein *(IMP-alpha) & prot-scriber: importin subunit alpha protein & swissprot: Importin subunit alpha-1b OS=Oryza sativa subsp. japonica & original description: none	7.56783	0.00132537	6.0304	6.28481350974642e-05	16021	7676
TRGpnl4xsex14051	23.5.2.2.1	Protein translocation.nucleus.nucleocytoplasmic transport.cargo adaptor activities.cargo adaptor protein *(IMP-alpha)	mercator4v7.0: nucleocytoplasmic transport cargo adaptor protein *(IMP-alpha) & prot-scriber: bovin importin subunit alpha & swissprot: Importin subunit alpha-1b OS=Oryza sativa subsp. japonica & original description: none	8.24427	5.71793306983522e-05	6.51993	1.19037841702643e-05	10272	3763
TRGpnl4xsex46677	23.5.2.2.1	Protein translocation.nucleus.nucleocytoplasmic transport.cargo adaptor activities.cargo adaptor protein *(IMP-alpha)	mercator4v7.0: nucleocytoplasmic transport cargo adaptor protein *(IMP-alpha) & prot-scriber: bovin importin subunit alpha & swissprot: Importin subunit alpha-1a OS=Oryza sativa subsp. japonica & original description: none	2.62013	0.00620878	2.69455	0.00229929	20259	17706.5
TRGpnl4xsex52968	23.5.2.2.1	Protein translocation.nucleus.nucleocytoplasmic transport.cargo adaptor activities.cargo adaptor protein *(IMP-alpha)	mercator4v7.0: nucleocytoplasmic transport cargo adaptor protein *(IMP-alpha) & prot-scriber: bovin importin subunit alpha & swissprot: Importin subunit alpha-1a OS=Oryza sativa subsp. japonica & original description: none	5.39835	0.000144205	4.64288	0.013103	11584	23017
TRGpnl4xsex52971	23.5.2.2.1	Protein translocation.nucleus.nucleocytoplasmic transport.cargo adaptor activities.cargo adaptor protein *(IMP-alpha)	mercator4v7.0: nucleocytoplasmic transport cargo adaptor protein *(IMP-alpha) & prot-scriber: bovin importin subunit alpha & swissprot: Importin subunit alpha-1b OS=Oryza sativa subsp. japonica & original description: none	6.04334	0.0199626	5.9412	0.000628194	24357	13797
TRGpnl4xsex52972	23.5.2.2.1	Protein translocation.nucleus.nucleocytoplasmic transport.cargo adaptor activities.cargo adaptor protein *(IMP-alpha)	mercator4v7.0: nucleocytoplasmic transport cargo adaptor protein *(IMP-alpha) & prot-scriber: bovin importin subunit alpha & swissprot: Importin subunit alpha-1b OS=Oryza sativa subsp. japonica & original description: none	9.09349	7.47470099159503e-06	7.31486	1.109161255605e-05	7873	3609
TRGpnl4xsex53779	23.5.2.2.1	Protein translocation.nucleus.nucleocytoplasmic transport.cargo adaptor activities.cargo adaptor protein *(IMP-alpha)	mercator4v7.0: nucleocytoplasmic transport cargo adaptor protein *(IMP-alpha) & prot-scriber: importin alpha subunit & swissprot: Importin subunit alpha-2 OS=Oryza sativa subsp. japonica & original description: none	8.76156	0.00029802	6.97688	8.28602685940388e-06	12832.5	3085.5
TRGpnl2xsex5847	23.5.2.3.1	Protein translocation.nucleus.nucleocytoplasmic transport.RAN GTPase cycle.GTPase *(Ran)	mercator4v7.0: GTPase *(Ran) & prot-scriber: gtp binding nuclear protein ran & swissprot: GTP-binding nuclear protein Ran-2 OS=Oryza sativa subsp. japonica & original description: none	-21.7404	1.5145315770316e-14	-12.2974	1.1765527220731e-06	1438	113.5
TRGpnl4xsex54267	23.5.2.3.1	Protein translocation.nucleus.nucleocytoplasmic transport.RAN GTPase cycle.GTPase *(Ran)	mercator4v7.0: GTPase *(Ran) & prot-scriber: gtp binding nuclear protein ran & swissprot: GTP-binding nuclear protein Ran-2 OS=Oryza sativa subsp. japonica & original description: none	3.38663	0.0305336	6.00909	0.0157249	26086	23578
TRGpnl2xsex49646	23.5.2.3.2	Protein translocation.nucleus.nucleocytoplasmic transport.RAN GTPase cycle.Ran-activating protein *(Ran-GAP)	mercator4v7.0: Ran-activating protein of nucleocytoplasmic transport & prot-scriber: wpp domain containing protein & swissprot: RAN GTPase-activating protein 2 OS=Arabidopsis thaliana & original description: none	-5.0847	1.30179235711793e-05	-7.31545	0.00427456	8501	19644.5
TRGpnl4xsex13976	23.5.2.3.3	Protein translocation.nucleus.nucleocytoplasmic transport.RAN GTPase cycle.Ran-activation accessory protein *(RanBP1)	mercator4v7.0: Ran-activation accessory protein *(RanBP1) & prot-scriber: ranbd domain containing protein & swissprot: Ran-binding protein 1 homolog c OS=Arabidopsis thaliana & original description: none	6.6697	0.0165447	8.35439	0.00333802	23608	18930
TRGpnl4xapo15189	23.5.2.3.3	Protein translocation.nucleus.nucleocytoplasmic transport.RAN GTPase cycle.Ran-activation accessory protein *(RanBP1)	mercator4v7.0: Ran-activation accessory protein *(RanBP1) & prot-scriber: ranbd domain containing protein & swissprot: Ran-binding protein 1 homolog b OS=Arabidopsis thaliana & original description: none	4.35829	0.00185744	6.3703	0.00550173	16830.5	20376
TRGpnl2xsex4395	23.5.2.3.4	Protein translocation.nucleus.nucleocytoplasmic transport.RAN GTPase cycle.RanGDP-specific nuclear import factor *(NTF2)	mercator4v7.0: RanGDP-specific nuclear import factor *(NTF2) & prot-scriber: ntf domain containing protein & swissprot: Nuclear transport factor 2 OS=Oryza sativa subsp. japonica & original description: none	-7.82386	5.83466354601636e-24	-9.93432	0.000170144	326	10167.5
TRGpnl4xsex69105	23.5.2.3.4	Protein translocation.nucleus.nucleocytoplasmic transport.RAN GTPase cycle.RanGDP-specific nuclear import factor *(NTF2)	mercator4v7.0: RanGDP-specific nuclear import factor *(NTF2) & prot-scriber: ntf domain containing protein & swissprot: Nuclear transport factor 2 OS=Oryza sativa subsp. japonica & original description: none	9.82537	0.00628766	11.1379	7.92694211762196e-06	20299.5	2976.5
TRGpnl2xsex23088	23.6.2	Protein translocation.plasmodesmata intercellular trafficking.regulatory protein *(MPB2C)	mercator4v7.0: regulatory protein *(MPB2C) of plasmodesmata intercellular trafficking & prot-scriber: microtubule binding protein 2c & swissprot: Protein MICROTUBULE BINDING PROTEIN 2C OS=Nicotiana tabacum & original description: none	-9.58639	3.88633204524627e-08	-8.28837	4.25347486102321e-05	4449.5	6707
TRGpnl4xsex11086	23.6.2	Protein translocation.plasmodesmata intercellular trafficking.regulatory protein *(MPB2C)	mercator4v7.0: regulatory protein *(MPB2C) of plasmodesmata intercellular trafficking & prot-scriber: microtubule binding protein 2c & swissprot: Protein MICROTUBULE BINDING PROTEIN 2C OS=Nicotiana tabacum & original description: none	8.49209	4.61027936035971e-20	7.69276	2.33251668732626e-05	570	5233

## Sheet: Redox homeostasis
Redox homeostasis transcripts differentially expressed in 4x vs 2x Paspalum notatum genotypes, as classified with Mapman (version 3.6.0RC1)
BinName	gene_id	BinCode	description	log2FoldChange	padj	logFC	adj.P.Val	deseq_rank	limma_rank
TRGpnl4xsex9253	9.1.1.1	Redox homeostasis.reactive oxygen scavenging.superoxide dismutase activities.iron superoxide dismutase *(FSD1/2/3)	mercator4v7.0: iron superoxide dismutase *(FSD1/2/3) & prot-scriber: superoxide dismutase [fe] 1 & swissprot: Superoxide dismutase [Fe] 1, chloroplastic OS=Oryza sativa subsp. japonica & original description: none	5.91832	0.0233134	5.07717	0.00156932	24984	16493
TRGpnl2xsex43554	9.1.1.3	Redox homeostasis.reactive oxygen scavenging.superoxide dismutase activities.copper/zinc superoxide dismutase *(CSD1/2/3)	mercator4v7.0: copper/zinc superoxide dismutase *(CSD1/2/3) & prot-scriber: superoxide dismutase [cu zn] & swissprot: Superoxide dismutase [Cu-Zn] 4A OS=Zea mays & original description: none	-6.81162	1.39163417364512e-17	-7.26962	0.00396347	873	19403
TRGpnl4xsex23813	9.1.1.3	Redox homeostasis.reactive oxygen scavenging.superoxide dismutase activities.copper/zinc superoxide dismutase *(CSD1/2/3)	mercator4v7.0: copper/zinc superoxide dismutase *(CSD1/2/3) & prot-scriber: superoxide dismutase [cu zn] & swissprot: Superoxide dismutase [Cu-Zn] 2 OS=Mesembryanthemum crystallinum & original description: none	7.24311	0.000690489	7.52977	6.43024546020261e-05	14546	7721
TRGpnl4xsex66778	9.1.1.3	Redox homeostasis.reactive oxygen scavenging.superoxide dismutase activities.copper/zinc superoxide dismutase *(CSD1/2/3)	mercator4v7.0: copper/zinc superoxide dismutase *(CSD1/2/3) & prot-scriber: superoxide dismutase [cu zn] 2 & swissprot: Superoxide dismutase [Cu-Zn], chloroplastic OS=Oryza sativa subsp. japonica & original description: none	8.21676	0.0272181	6.45833	2.0356450779844e-05	25587	4894.5
TRGpnl2xsex33285	9.1.1.4	Redox homeostasis.reactive oxygen scavenging.superoxide dismutase activities.copper chaperone *(CCS)	mercator4v7.0: copper chaperone *(CCS) & prot-scriber: copper chaperone superoxide dismutase & swissprot: Copper chaperone for superoxide dismutase, chloroplastic OS=Oryza sativa subsp. japonica & original description: none	-8.79777	9.51269770269806e-05	-7.5737	2.84599942578719e-05	10942.5	5703
TRGpnl4xsex5744	9.1.2	Redox homeostasis.reactive oxygen scavenging.catalase *(CAT1/2/3)	mercator4v7.0: catalase *(CAT1/2/3) & prot-scriber: catalase isozyme & swissprot: Catalase isozyme 1 OS=Zea mays & original description: none	9.81391	0.00201287	8.02028	3.95189188145448e-06	17020.5	1765.5
TRGpnl4xsex17301	9.1.2	Redox homeostasis.reactive oxygen scavenging.catalase *(CAT1/2/3)	mercator4v7.0: catalase *(CAT1/2/3) & prot-scriber: catalase isozyme & swissprot: Catalase isozyme C OS=Oryza sativa subsp. indica & original description: none	6.72692	0.0472576	7.60378	0.000714726	27825	14158
TRGpnl4xsex32867	9.1.2	Redox homeostasis.reactive oxygen scavenging.catalase *(CAT1/2/3)	mercator4v7.0: catalase *(CAT1/2/3) & prot-scriber: catalase isozyme & swissprot: Catalase isozyme 3 OS=Zea mays & original description: none	12.4407	5.70338505223648e-17	10.6328	4.81819793607952e-06	978.5	2098.5
TRGpnl4xapo34595	9.1.2	Redox homeostasis.reactive oxygen scavenging.catalase *(CAT1/2/3)	mercator4v7.0: catalase *(CAT1/2/3) & prot-scriber: catalase isozyme & swissprot: Catalase isozyme 3 OS=Zea mays & original description: none	5.62065	0.000556015	6.76554	0.00204329	14073	17306
TRGpnl2xsex35515	9.1.3	Redox homeostasis.reactive oxygen scavenging.glutathione peroxidase *(GPX1/2/++)	mercator4v7.0: glutathione peroxidase *(GPX1/2/++) & prot-scriber: hydroperoxide glutathione peroxidase 1 & swissprot: Probable phospholipid hydroperoxide glutathione peroxidase 6, mitochondrial OS=Arabidopsis thaliana & original description: none	-23.5543	1.20911432141124e-19	-9.98656	1.75838089503173e-05	617	4548
TRGpnl2xsex60379	9.1.3	Redox homeostasis.reactive oxygen scavenging.glutathione peroxidase *(GPX1/2/++)	mercator4v7.0: glutathione peroxidase *(GPX1/2/++) & prot-scriber: hydroperoxide glutathione peroxidase 1 & swissprot: Probable phospholipid hydroperoxide glutathione peroxidase OS=Citrus sinensis & original description: none	-7.81067	5.68512608813235e-12	-8.1806	5.69853083476171e-05	2240	7392
TRGpnl4xsex59892	9.1.3	Redox homeostasis.reactive oxygen scavenging.glutathione peroxidase *(GPX1/2/++)	mercator4v7.0: glutathione peroxidase *(GPX1/2/++) & prot-scriber: hydroperoxide glutathione peroxidase 1 & swissprot: Probable phospholipid hydroperoxide glutathione peroxidase 6, mitochondrial OS=Arabidopsis thaliana & original description: none	8.29755	2.92178386267074e-05	10.0137	2.71140567962862e-05	9448.5	5578.5
TRGpnl4xapo33196	9.1.3	Redox homeostasis.reactive oxygen scavenging.glutathione peroxidase *(GPX1/2/++)	mercator4v7.0: glutathione peroxidase *(GPX1/2/++) & prot-scriber: hydroperoxide glutathione peroxidase 1 & swissprot: Probable phospholipid hydroperoxide glutathione peroxidase OS=Citrus sinensis & original description: none	-5.89778	3.94794492504534e-09	-6.64223	0.0103441	3689	22277
TRGpnl4xsex12025	9.2.1.1	Redox homeostasis.glutathione-based redox regulation.glutathione biosynthesis.gamma-glutamyl:cysteine ligase *(GSH1)	mercator4v7.0: gamma-glutamyl:cysteine ligase *(GSH1) & prot-scriber: glutamate cysteine ligase chloroplastic & swissprot: Glutamate--cysteine ligase B, chloroplastic OS=Oryza sativa subsp. japonica & original description: none	8.57639	3.65127149726408e-48	8.42357	1.31324193135506e-05	26	3951
TRGpnl2xsex19109	9.2.1.2	Redox homeostasis.glutathione-based redox regulation.glutathione biosynthesis.glutathione synthetase *(GSH2)	mercator4v7.0: glutathione synthetase *(GSH2) & prot-scriber: glutathione synthetase & swissprot: Glutathione synthetase, chloroplastic OS=Brassica juncea & original description: none	-8.63468	0.00139114	-7.45499	2.77340007173709e-05	16128	5649.5
TRGpnl2xsex54906	9.2.1.2	Redox homeostasis.glutathione-based redox regulation.glutathione biosynthesis.glutathione synthetase *(GSH2)	mercator4v7.0: glutathione synthetase *(GSH2) & prot-scriber: glutathione synthetase & swissprot: Glutathione synthetase, chloroplastic OS=Brassica juncea & original description: none	-5.78899	0.0291198	-5.5209	0.00790821	25870.5	21508
TRGpnl4xsex3995	9.2.1.2	Redox homeostasis.glutathione-based redox regulation.glutathione biosynthesis.glutathione synthetase *(GSH2)	mercator4v7.0: glutathione synthetase *(GSH2) & prot-scriber: glutathione synthetase & swissprot: Glutathione synthetase, chloroplastic OS=Brassica juncea & original description: none	9.63857	0.00130686	7.88524	3.35463624998367e-06	15990	1560
TRGpnl4xapo64911	9.2.1.2	Redox homeostasis.glutathione-based redox regulation.glutathione biosynthesis.glutathione synthetase *(GSH2)	mercator4v7.0: glutathione synthetase *(GSH2) & prot-scriber: glutathione synthetase & swissprot: Glutathione synthetase, chloroplastic OS=Brassica juncea & original description: none	5.83698	1.90210104572354e-09	6.40901	0.00072066	3488	14178
TRGpnl2xsex33634	9.2.2.1	Redox homeostasis.glutathione-based redox regulation.glutathione degradation.gamma-glutamyl cyclotransferase *(GGCT1/2)	mercator4v7.0: gamma-glutamyl cyclotransferase *(GGCT1/2) & prot-scriber: gamma glutamylcyclotransferase & swissprot: Gamma-glutamylcyclotransferase 2-3 OS=Arabidopsis thaliana & original description: none	-6.57457	2.25890529791999e-21	-7.37034	0.00329534	470	18893
TRGpnl2xsex60065	9.2.2.1	Redox homeostasis.glutathione-based redox regulation.glutathione degradation.gamma-glutamyl cyclotransferase *(GGCT1/2)	mercator4v7.0: gamma-glutamyl cyclotransferase *(GGCT1/2) & prot-scriber: gamma glutamylcyclotransferase & swissprot: Gamma-glutamylcyclotransferase 2-2 OS=Arabidopsis thaliana & original description: none	-3.67103	0.00165005	-3.86553	0.00453945	16547	19823
TRGpnl4xsex55985	9.2.2.1	Redox homeostasis.glutathione-based redox regulation.glutathione degradation.gamma-glutamyl cyclotransferase *(GGCT1/2)	mercator4v7.0: gamma-glutamyl cyclotransferase *(GGCT1/2) & prot-scriber: gamma glutamylcyclotransferase & swissprot: Gamma-glutamylcyclotransferase 2-3 OS=Arabidopsis thaliana & original description: none	10.6514	1.77747187884496e-08	9.4514	2.67364725713449e-06	4167	1228
TRGpnl4xsex24566	9.2.2.2	Redox homeostasis.glutathione-based redox regulation.glutathione degradation.oxoprolinase *(OXP1)	mercator4v7.0: oxoprolinase *(OXP1) & prot-scriber: 5 oxoprolinase atp hydrolysing & swissprot: 5-oxoprolinase 1 OS=Arabidopsis thaliana & original description: none	3.10861	0.0254359	4.47733	0.0159072	25319	23619.5
TRGpnl4xsex61764	9.2.2.3	Redox homeostasis.glutathione-based redox regulation.glutathione degradation.deaminated-glutathione amidase *(NLP2)	mercator4v7.0: deaminated-glutathione amidase *(NLP2) & prot-scriber: cn hydrolase domain containing protein & swissprot: Deaminated glutathione amidase, chloroplastic/cytosolic OS=Arabidopsis thaliana & original description: none	6.55871	0.0112485	7.17453	0.00030637	22171	11824.5
TRGpnl2xsex18061	9.2.3.1	Redox homeostasis.glutathione-based redox regulation.glutathione S-transferase activities.class zeta glutathione S-transferase *(GSTZ1/2)	mercator4v7.0: class zeta glutathione S-transferase *(GSTZ1/2) & prot-scriber: glutathione s transferase & swissprot: Glutathione S-transferase zeta class OS=Euphorbia esula & original description: none	-7.5055	0.00155365	-6.2624	9.18158520251983e-05	16408	8557
TRGpnl2xsex54486	9.2.3.1	Redox homeostasis.glutathione-based redox regulation.glutathione S-transferase activities.class zeta glutathione S-transferase *(GSTZ1/2)	mercator4v7.0: class zeta glutathione S-transferase *(GSTZ1/2) & prot-scriber: glutathione s transferase & swissprot: Glutathione S-transferase OS=Triticum aestivum & original description: none	-9.93892	5.58937540493949e-06	-8.60401	5.75333986293884e-05	7581	7411
TRGpnl2xsex54487	9.2.3.1	Redox homeostasis.glutathione-based redox regulation.glutathione S-transferase activities.class zeta glutathione S-transferase *(GSTZ1/2)	mercator4v7.0: class zeta glutathione S-transferase *(GSTZ1/2) & prot-scriber: glutathione s transferase & swissprot: Glutathione S-transferase OS=Triticum aestivum & original description: none	-6.50694	0.022377	-4.66258	0.0444599	24812.5	27432
TRGpnl2xsex64754	9.2.3.1	Redox homeostasis.glutathione-based redox regulation.glutathione S-transferase activities.class zeta glutathione S-transferase *(GSTZ1/2)	mercator4v7.0: class zeta glutathione S-transferase *(GSTZ1/2) & prot-scriber: glutathione s transferase & swissprot: Glutathione S-transferase 1 OS=Dianthus caryophyllus & original description: none	-7.81703	1.30726307731506e-06	-6.45993	0.00023109	6360	11016
TRGpnl4xsex61750	9.2.3.1	Redox homeostasis.glutathione-based redox regulation.glutathione S-transferase activities.class zeta glutathione S-transferase *(GSTZ1/2)	mercator4v7.0: class zeta glutathione S-transferase *(GSTZ1/2) & prot-scriber: glutathione s transferase & swissprot: Glutathione S-transferase OS=Triticum aestivum & original description: none	4.47677	1.1155911318432e-06	5.07515	0.00394476	6245	19392
TRGpnl4xsex61751	9.2.3.1	Redox homeostasis.glutathione-based redox regulation.glutathione S-transferase activities.class zeta glutathione S-transferase *(GSTZ1/2)	mercator4v7.0: class zeta glutathione S-transferase *(GSTZ1/2) & prot-scriber: glutathione s transferase & swissprot: Glutathione S-transferase OS=Triticum aestivum & original description: none	10.216	0.000302439	8.47647	1.79148883593346e-06	12856.5	710.5
TRGpnl4xsex61760	9.2.3.1	Redox homeostasis.glutathione-based redox regulation.glutathione S-transferase activities.class zeta glutathione S-transferase *(GSTZ1/2)	mercator4v7.0: class zeta glutathione S-transferase *(GSTZ1/2) & prot-scriber: glutathione s transferase & swissprot: Glutathione S-transferase OS=Triticum aestivum & original description: none	10.8778	3.25092945868661e-05	9.13185	1.1765527220731e-06	9582	113.5
TRGpnl4xapo64944	9.2.3.1	Redox homeostasis.glutathione-based redox regulation.glutathione S-transferase activities.class zeta glutathione S-transferase *(GSTZ1/2)	mercator4v7.0: class zeta glutathione S-transferase *(GSTZ1/2) & prot-scriber: glutathione s transferase & swissprot: Glutathione S-transferase OS=Triticum aestivum & original description: none	3.17061	0.0355152	4.97989	0.0213311	26692	24550
TRGpnl4xapo64946	9.2.3.1	Redox homeostasis.glutathione-based redox regulation.glutathione S-transferase activities.class zeta glutathione S-transferase *(GSTZ1/2)	mercator4v7.0: class zeta glutathione S-transferase *(GSTZ1/2) & prot-scriber: glutathione s transferase & swissprot: Glutathione S-transferase OS=Triticum aestivum & original description: none	3.51083	0.00432301	4.84734	0.0128092	19142.5	22930.5
TRGpnl4xsex19938	9.2.3.2	Redox homeostasis.glutathione-based redox regulation.glutathione S-transferase activities.class theta glutathione S-transferase *(GSTT1/2/++)	mercator4v7.0: class theta glutathione S-transferase *(GSTT1/2/++) & prot-scriber: slh domain containing protein & swissprot: Glutathione S-transferase T1 OS=Arabidopsis thaliana & original description: none	9.48883	7.13411162261022e-11	8.21081	2.07156423131668e-05	2698	4941
TRGpnl4xsex19939	9.2.3.2	Redox homeostasis.glutathione-based redox regulation.glutathione S-transferase activities.class theta glutathione S-transferase *(GSTT1/2/++)	mercator4v7.0: class theta glutathione S-transferase *(GSTT1/2/++) & prot-scriber: glutathione s transferase t1 protein & swissprot: Glutathione S-transferase T1 OS=Arabidopsis thaliana & original description: none	7.74589	1.17276105732374e-05	6.0033	3.184124215237e-05	8395	5977
TRGpnl4xsex19940	9.2.3.2	Redox homeostasis.glutathione-based redox regulation.glutathione S-transferase activities.class theta glutathione S-transferase *(GSTT1/2/++)	mercator4v7.0: class theta glutathione S-transferase *(GSTT1/2/++) & prot-scriber: glutathione s transferase t1 protein & swissprot: Glutathione S-transferase T1 OS=Arabidopsis thaliana & original description: none	4.03491	0.000576169	3.09779	0.0261365	14148	25197
TRGpnl4xsex19941	9.2.3.2	Redox homeostasis.glutathione-based redox regulation.glutathione S-transferase activities.class theta glutathione S-transferase *(GSTT1/2/++)	mercator4v7.0: class theta glutathione S-transferase *(GSTT1/2/++) & prot-scriber: glutathione s transferase t1 protein & swissprot: Glutathione S-transferase T1 OS=Arabidopsis thaliana & original description: none	2.94076	1.29622944739919e-05	2.55544	0.0192787	8496	24223
TRGpnl2xsex30783	9.2.3.3	Redox homeostasis.glutathione-based redox regulation.glutathione S-transferase activities.class tau glutathione S-transferase *(GSTU1/2/++)	mercator4v7.0: class tau glutathione S-transferase *(GSTU1/2/++) & prot-scriber: arath glutathione s transferase & swissprot: Probable glutathione S-transferase GSTU6 OS=Oryza sativa subsp. japonica & original description: none	-4.88961	1.50610169448905e-05	-5.23535	0.00187212	8644	17046
TRGpnl2xsex51751	9.2.3.3	Redox homeostasis.glutathione-based redox regulation.glutathione S-transferase activities.class tau glutathione S-transferase *(GSTU1/2/++)	mercator4v7.0: class tau glutathione S-transferase *(GSTU1/2/++) & prot-scriber: glutathione s transferase & swissprot: Probable glutathione S-transferase GSTU6 OS=Oryza sativa subsp. japonica & original description: none	-5.00714	0.00120813	-5.31454	0.00263337	15806	18113.5
TRGpnl4xsex17369	9.2.3.3	Redox homeostasis.glutathione-based redox regulation.glutathione S-transferase activities.class tau glutathione S-transferase *(GSTU1/2/++)	mercator4v7.0: class tau glutathione S-transferase *(GSTU1/2/++) & prot-scriber: glutathione s transferase & swissprot: Probable glutathione S-transferase BZ2 OS=Zea mays & original description: none	5.92779	0.039229	5.29658	0.00499039	27061	20103
TRGpnl4xsex21025	9.2.3.3	Redox homeostasis.glutathione-based redox regulation.glutathione S-transferase activities.class tau glutathione S-transferase *(GSTU1/2/++)	mercator4v7.0: class tau glutathione S-transferase *(GSTU1/2/++) & prot-scriber: arath glutathione s transferase & swissprot: Probable glutathione S-transferase GSTU6 OS=Oryza sativa subsp. japonica & original description: none	6.85212	1.12812439746725e-05	5.25582	0.00459356	8343	19850
TRGpnl4xsex46215	9.2.3.3	Redox homeostasis.glutathione-based redox regulation.glutathione S-transferase activities.class tau glutathione S-transferase *(GSTU1/2/++)	mercator4v7.0: class tau glutathione S-transferase *(GSTU1/2/++) & prot-scriber: arath glutathione s transferase & swissprot: Glutathione transferase GST 23 OS=Zea mays & original description: none	3.84425	0.00211889	3.80913	0.0493214	17164	27973
TRGpnl4xapo22965	9.2.3.3	Redox homeostasis.glutathione-based redox regulation.glutathione S-transferase activities.class tau glutathione S-transferase *(GSTU1/2/++)	mercator4v7.0: class tau glutathione S-transferase *(GSTU1/2/++) & prot-scriber: arath glutathione s transferase & swissprot: Probable glutathione S-transferase GSTU6 OS=Oryza sativa subsp. japonica & original description: none	4.00484	0.0474349	5.18423	0.0148856	27839	23394
TRGpnl4xapo48001	9.2.3.3	Redox homeostasis.glutathione-based redox regulation.glutathione S-transferase activities.class tau glutathione S-transferase *(GSTU1/2/++)	mercator4v7.0: class tau glutathione S-transferase *(GSTU1/2/++) & prot-scriber: arath glutathione s transferase & swissprot: Probable glutathione S-transferase GSTU6 OS=Oryza sativa subsp. japonica & original description: none	6.12387	0.00432204	4.32286	0.00223792	19141	17615.5
TRGpnl4xapo63219	9.2.3.3	Redox homeostasis.glutathione-based redox regulation.glutathione S-transferase activities.class tau glutathione S-transferase *(GSTU1/2/++)	mercator4v7.0: class tau glutathione S-transferase *(GSTU1/2/++) & prot-scriber: glutathione s transferase & swissprot: Glutathione transferase GST 23 OS=Zea mays & original description: none	-5.59848	0.0196723	-3.69668	0.045286	24291	27520
TRGpnl2xsex6372	9.2.3.4	Redox homeostasis.glutathione-based redox regulation.glutathione S-transferase activities.class phi glutathione S-transferase *(GSTF1/2/++)	mercator4v7.0: class phi glutathione S-transferase *(GSTF1/2/++) & prot-scriber: glutathione s transferase 1 & swissprot: Glutathione S-transferase 3 OS=Zea mays & original description: none	-9.87172	1.22574372509218e-08	-8.3984	0.000263574	4037	11391.5
TRGpnl2xsex9375	9.2.3.4	Redox homeostasis.glutathione-based redox regulation.glutathione S-transferase activities.class phi glutathione S-transferase *(GSTF1/2/++)	mercator4v7.0: class phi glutathione S-transferase *(GSTF1/2/++) & prot-scriber: glutathione s transferase protein & swissprot: Glutathione S-transferase 4 OS=Zea mays & original description: none	-8.6902	1.57726454521723e-09	-7.38335	0.000121968	3436	9312
TRGpnl2xsex38227	9.2.3.4	Redox homeostasis.glutathione-based redox regulation.glutathione S-transferase activities.class phi glutathione S-transferase *(GSTF1/2/++)	mercator4v7.0: class phi glutathione S-transferase *(GSTF1/2/++) & prot-scriber: glutathione s transferase 1 & swissprot: Glutathione S-transferase 4 OS=Zea mays & original description: none	-7.72758	4.77169577524677e-07	-6.38896	0.000279345	5676	11576.5
TRGpnl2xsex38490	9.2.3.4	Redox homeostasis.glutathione-based redox regulation.glutathione S-transferase activities.class phi glutathione S-transferase *(GSTF1/2/++)	mercator4v7.0: class phi glutathione S-transferase *(GSTF1/2/++) & prot-scriber: arath glutathione s transferase & swissprot: Probable glutathione S-transferase GSTF1 OS=Oryza sativa subsp. japonica & original description: none	-3.29369	0.00078361	-3.54268	0.00407726	14861.5	19502
TRGpnl2xsex74233	9.2.3.4	Redox homeostasis.glutathione-based redox regulation.glutathione S-transferase activities.class phi glutathione S-transferase *(GSTF1/2/++)	mercator4v7.0: class phi glutathione S-transferase *(GSTF1/2/++) & prot-scriber: arath glutathione s transferase & swissprot: Glutathione S-transferase F10 OS=Arabidopsis thaliana & original description: none	-5.64014	0.0160979	-4.47927	0.00222413	23514	17586
TRGpnl4xsex10715	9.2.3.4	Redox homeostasis.glutathione-based redox regulation.glutathione S-transferase activities.class phi glutathione S-transferase *(GSTF1/2/++)	mercator4v7.0: class phi glutathione S-transferase *(GSTF1/2/++) & prot-scriber: arath glutathione s transferase & swissprot: Probable glutathione S-transferase GSTF1 OS=Oryza sativa subsp. japonica & original description: none	3.02388	7.70364287573001e-25	2.73741	3.14944545792879e-05	282	5957
TRGpnl4xsex11655	9.2.3.4	Redox homeostasis.glutathione-based redox regulation.glutathione S-transferase activities.class phi glutathione S-transferase *(GSTF1/2/++)	mercator4v7.0: class phi glutathione S-transferase *(GSTF1/2/++) & prot-scriber: arath glutathione s transferase & swissprot: Glutathione S-transferase 4 OS=Zea mays & original description: none	7.26798	0.0427881	5.52012	0.00012712	27426	9398
TRGpnl4xsex15531	9.2.3.4	Redox homeostasis.glutathione-based redox regulation.glutathione S-transferase activities.class phi glutathione S-transferase *(GSTF1/2/++)	mercator4v7.0: class phi glutathione S-transferase *(GSTF1/2/++) & prot-scriber: arath glutathione s transferase & swissprot: Probable glutathione S-transferase GSTF1 OS=Oryza sativa subsp. japonica & original description: none	2.81182	0.000206908	2.52507	0.00616596	12194	20747.5
TRGpnl4xsex15532	9.2.3.4	Redox homeostasis.glutathione-based redox regulation.glutathione S-transferase activities.class phi glutathione S-transferase *(GSTF1/2/++)	mercator4v7.0: class phi glutathione S-transferase *(GSTF1/2/++) & prot-scriber: arath glutathione s transferase & swissprot: Probable glutathione S-transferase GSTF1 OS=Oryza sativa subsp. japonica & original description: none	12.4045	1.90298235077755e-06	10.5953	1.58725939837487e-06	6658	570.5
TRGpnl4xapo17765	9.2.3.4	Redox homeostasis.glutathione-based redox regulation.glutathione S-transferase activities.class phi glutathione S-transferase *(GSTF1/2/++)	mercator4v7.0: class phi glutathione S-transferase *(GSTF1/2/++) & prot-scriber: glutathione s transferase 1 & swissprot: Glutathione S-transferase 4 OS=Zea mays & original description: none	-3.38697	0.0367022	-4.27763	0.0225218	26802	24721
TRGpnl4xapo50001	9.2.3.4	Redox homeostasis.glutathione-based redox regulation.glutathione S-transferase activities.class phi glutathione S-transferase *(GSTF1/2/++)	mercator4v7.0: class phi glutathione S-transferase *(GSTF1/2/++) & prot-scriber: glutathione s transferase 1 & swissprot: Glutathione S-transferase 3 OS=Zea mays & original description: none	-8.79027	4.096993221441e-10	-7.61769	1.37807779635815e-05	3060	4064
TRGpnl4xsex23206	9.2.3.5	Redox homeostasis.glutathione-based redox regulation.glutathione S-transferase activities.class lambda glutathione S-transferase *(GSTL1/2/++)	mercator4v7.0: class lambda glutathione S-transferase *(GSTL1/2/++) & prot-scriber: gst n terminal domain containing protein & swissprot: Protein IN2-1 homolog B OS=Oryza sativa subsp. japonica & original description: none	10.6154	1.49896513329964e-20	8.706	2.9317204523486e-05	525	5774.5
TRGpnl4xsex23207	9.2.3.5	Redox homeostasis.glutathione-based redox regulation.glutathione S-transferase activities.class lambda glutathione S-transferase *(GSTL1/2/++)	mercator4v7.0: class lambda glutathione S-transferase *(GSTL1/2/++) & prot-scriber: gst n terminal domain containing protein & swissprot: Protein IN2-1 homolog B OS=Oryza sativa subsp. japonica & original description: none	4.23713	6.61690751236916e-14	4.01247	0.000233726	1627	11041
TRGpnl4xsex38760	9.3.1.1	Redox homeostasis.thiol-based redox regulation.thioredoxin reductase activities.NADPH-dependent thioredoxin reductase *(NTRC)	mercator4v7.0: NADPH-dependent thioredoxin reductase *(NTRC) & prot-scriber: thioredoxin reductase 1 & swissprot: Thioredoxin reductase NTRC OS=Oryza sativa subsp. japonica & original description: none	10.2832	0.00234463	8.33546	4.21110819720467e-06	17445	1873.5
TRGpnl2xsex59951	9.3.1.2.1	Redox homeostasis.thiol-based redox regulation.thioredoxin reductase activities.ferredoxin-dependent thioredoxin reductase complex.regulatory subunit *(FTRa)	mercator4v7.0: regulatory subunit of ferredoxin-dependent thioredoxin reductase complex & prot-scriber: fethred a domain containing protein & swissprot: Ferredoxin-thioredoxin reductase, variable chain OS=Zea mays & original description: none	-10.9835	5.22936294082452e-17	-9.8131	3.03988391698253e-06	969	1424
TRGpnl2xsex25437	9.3.1.2.2	Redox homeostasis.thiol-based redox regulation.thioredoxin reductase activities.ferredoxin-dependent thioredoxin reductase complex.catalytic subunit *(FTRc)	mercator4v7.0: catalytic subunit of ferredoxin-dependent thioredoxin reductase complex & prot-scriber: ferredoxin thioredoxin reductase catalytic chain chloroplastic & swissprot: Ferredoxin-thioredoxin reductase catalytic chain, chloroplastic OS=Zea mays & original description: none	-6.31629	5.22603784698323e-22	-6.42393	0.00974544	412	22096
TRGpnl4xsex7168	9.3.1.2.2	Redox homeostasis.thiol-based redox regulation.thioredoxin reductase activities.ferredoxin-dependent thioredoxin reductase complex.catalytic subunit *(FTRc)	mercator4v7.0: catalytic subunit of ferredoxin-dependent thioredoxin reductase complex & prot-scriber: ferredoxin thioredoxin reductase catalytic chain chloroplastic & swissprot: Ferredoxin-thioredoxin reductase catalytic chain, chloroplastic OS=Zea mays & original description: none	5.21203	0.00526232	5.3261	8.36397307115193e-05	19763	8339
TRGpnl2xsex62672	9.3.2.1	Redox homeostasis.thiol-based redox regulation.peroxiredoxin activities.typical 2-Cys peroxiredoxin *(PrxA/B)	mercator4v7.0: typical 2-Cys peroxiredoxin *(PrxA/B) & prot-scriber: 2 peroxiredoxin & swissprot: 2-Cys peroxiredoxin BAS1, chloroplastic OS=Oryza sativa subsp. japonica & original description: none	-21.0095	2.50775603136396e-14	-12.1193	0.00012092	1503	9282
TRGpnl4xapo32391	9.3.2.1	Redox homeostasis.thiol-based redox regulation.peroxiredoxin activities.typical 2-Cys peroxiredoxin *(PrxA/B)	mercator4v7.0: typical 2-Cys peroxiredoxin *(PrxA/B) & prot-scriber: 2 peroxiredoxin & swissprot: 2-Cys peroxiredoxin BAS1, chloroplastic OS=Oryza sativa subsp. japonica & original description: none	4.33696	0.0313112	5.51959	0.00462081	26190	19876
TRGpnl4xsex8153	9.3.2.2	Redox homeostasis.thiol-based redox regulation.peroxiredoxin activities.atypical 2-Cys peroxiredoxin *(PrxQ)	mercator4v7.0: atypical 2-Cys peroxiredoxin *(PrxQ) & prot-scriber: thioredoxin dependent peroxiredoxin & swissprot: Peroxiredoxin Q, chloroplastic OS=Triticum aestivum & original description: none	7.64199	0.0165496	8.22036	4.54155369216137e-05	23611	6868
TRGpnl2xsex23465	9.3.2.4	Redox homeostasis.thiol-based redox regulation.peroxiredoxin activities.type-2 peroxiredoxin *(PrxII)	mercator4v7.0: type-2 peroxiredoxin *(PrxII) & prot-scriber: glutaredoxin dependent peroxiredoxin & swissprot: Peroxiredoxin-2E-1, chloroplastic OS=Oryza sativa subsp. japonica & original description: none	-8.20064	3.63172590740707e-05	-6.56212	0.00114383	9701.5	15529.5
TRGpnl4xsex5758	9.3.2.4	Redox homeostasis.thiol-based redox regulation.peroxiredoxin activities.type-2 peroxiredoxin *(PrxII)	mercator4v7.0: type-2 peroxiredoxin *(PrxII) & prot-scriber: glutaredoxin dependent peroxiredoxin & swissprot: Peroxiredoxin-2E-1, chloroplastic OS=Oryza sativa subsp. japonica & original description: none	10.1516	8.1361495549075e-16	8.40634	1.95422241744438e-06	1195	827
TRGpnl4xsex33354	9.3.2.4	Redox homeostasis.thiol-based redox regulation.peroxiredoxin activities.type-2 peroxiredoxin *(PrxII)	mercator4v7.0: type-2 peroxiredoxin *(PrxII) & prot-scriber: glutaredoxin dependent peroxiredoxin & swissprot: Peroxiredoxin-2E-2, chloroplastic OS=Oryza sativa subsp. japonica & original description: none	7.02399	0.00526273	5.23442	0.000310863	19764	11872
TRGpnl4xsex54200	9.3.2.4	Redox homeostasis.thiol-based redox regulation.peroxiredoxin activities.type-2 peroxiredoxin *(PrxII)	mercator4v7.0: type-2 peroxiredoxin *(PrxII) & prot-scriber: glutaredoxin dependent peroxiredoxin & swissprot: Peroxiredoxin-2C OS=Oryza sativa subsp. japonica & original description: none	12.438	5.79235298658181e-07	10.695	1.1765527220731e-06	5802	113.5
TRGpnl2xsex38211	9.3.3.1	Redox homeostasis.thiol-based redox regulation.thioredoxin activities.F-type thioredoxin *(Trx-F)	mercator4v7.0: F-type thioredoxin *(Trx-F) & prot-scriber: thioredoxin f type chloroplastic & swissprot: Thioredoxin F, chloroplastic OS=Oryza sativa subsp. japonica & original description: none	-3.74065	0.00583021	-3.78174	0.0439619	20053	27378
TRGpnl2xsex15860	9.3.3.2	Redox homeostasis.thiol-based redox regulation.thioredoxin activities.H-type thioredoxin *(Trx-H)	mercator4v7.0: H-type thioredoxin *(Trx-H) & prot-scriber: thioredoxin domain containing protein & swissprot: Thioredoxin H4-1 OS=Oryza sativa subsp. japonica & original description: none	-5.06211	2.69249708958694e-07	-6.8119	0.00357435	5355	19119
TRGpnl2xsex38112	9.3.3.2	Redox homeostasis.thiol-based redox regulation.thioredoxin activities.H-type thioredoxin *(Trx-H)	mercator4v7.0: H-type thioredoxin *(Trx-H) & prot-scriber: thioredoxin domain containing protein & swissprot: Thioredoxin H4-2 OS=Oryza sativa subsp. japonica & original description: none	-2.38967	0.00174336	-2.64239	0.0197586	16682	24296
TRGpnl2xsex51161	9.3.3.2	Redox homeostasis.thiol-based redox regulation.thioredoxin activities.H-type thioredoxin *(Trx-H)	mercator4v7.0: H-type thioredoxin *(Trx-H) & prot-scriber: thioredoxin domain containing protein & swissprot: Thioredoxin H2-2 OS=Oryza sativa subsp. japonica & original description: none	-11.2729	6.6985454651248e-17	-9.94199	6.5065690704153e-05	994	7748
TRGpnl4xsex12106	9.3.3.2	Redox homeostasis.thiol-based redox regulation.thioredoxin activities.H-type thioredoxin *(Trx-H)	mercator4v7.0: H-type thioredoxin *(Trx-H) & prot-scriber: thioredoxin domain containing protein & swissprot: Thioredoxin H4-2 OS=Oryza sativa subsp. japonica & original description: none	7.61549	1.46625906900614e-14	7.47737	3.47757212424748e-05	1434	6196.5
TRGpnl4xsex12108	9.3.3.2	Redox homeostasis.thiol-based redox regulation.thioredoxin activities.H-type thioredoxin *(Trx-H)	mercator4v7.0: H-type thioredoxin *(Trx-H) & prot-scriber: thioredoxin domain containing protein & swissprot: Thioredoxin H4-2 OS=Oryza sativa subsp. japonica & original description: none	7.63652	1.79251121497648e-08	7.84765	0.000801784	4176	14490
TRGpnl4xsex20000	9.3.3.2	Redox homeostasis.thiol-based redox regulation.thioredoxin activities.H-type thioredoxin *(Trx-H)	mercator4v7.0: H-type thioredoxin *(Trx-H) & prot-scriber: thioredoxin domain containing protein & swissprot: Thioredoxin H2-2 OS=Oryza sativa subsp. japonica & original description: none	11.025	0.00125768	9.28131	1.18180281188449e-06	15912	236
TRGpnl4xsex49673	9.3.3.2	Redox homeostasis.thiol-based redox regulation.thioredoxin activities.H-type thioredoxin *(Trx-H)	mercator4v7.0: H-type thioredoxin *(Trx-H) & prot-scriber: thioredoxin domain containing protein & swissprot: Thioredoxin H4-1 OS=Oryza sativa subsp. japonica & original description: none	7.34859	0.0241673	8.27657	5.45887662719292e-05	25124	7281.5
TRGpnl2xsex31898	9.3.3.4	Redox homeostasis.thiol-based redox regulation.thioredoxin activities.X-type thioredoxin *(Trx-X)	mercator4v7.0: X-type thioredoxin *(Trx-X) & prot-scriber: thioredoxin protein & swissprot: Thioredoxin X, chloroplastic OS=Oryza sativa subsp. japonica & original description: none	-8.11197	7.61752759228438e-06	-9.64443	0.000316086	7904	11920
TRGpnl4xsex53105	9.3.3.5	Redox homeostasis.thiol-based redox regulation.thioredoxin activities.Y-type thioredoxin *(Trx-Y)	mercator4v7.0: Y-type thioredoxin *(Trx-Y) & prot-scriber: thioredoxin domain containing protein & swissprot: Thioredoxin Y, chloroplastic OS=Oryza sativa subsp. japonica & original description: none	8.25294	2.11491880524387e-06	8.46148	4.35283181217108e-05	6750	6771.5
TRGpnl4xapo70327	9.3.3.6	Redox homeostasis.thiol-based redox regulation.thioredoxin activities.Z-type thioredoxin *(Trx-Z)	mercator4v7.0: Z-type thioredoxin *(Trx-Z) & prot-scriber: thioredoxin domain containing protein & swissprot: Thioredoxin-like protein CITRX, chloroplastic OS=Oryza sativa subsp. indica & original description: none	-3.19924	4.927784368911e-10	-3.39802	0.012781	3096	22918
TRGpnl2xsex47607	9.3.3.7	Redox homeostasis.thiol-based redox regulation.thioredoxin activities.atypical thioredoxin *(ACHT)	mercator4v7.0: atypical thioredoxin *(ACHT) & prot-scriber: pentatricopeptide repeat containing protein mitochondrial & swissprot: Pentatricopeptide repeat-containing protein At5g15280, mitochondrial OS=Arabidopsis thaliana & original description: none	-6.67087	0.0117007	-5.44122	0.000406441	22310	12631
TRGpnl4xsex17228	9.3.3.7	Redox homeostasis.thiol-based redox regulation.thioredoxin activities.atypical thioredoxin *(ACHT)	mercator4v7.0: atypical thioredoxin *(ACHT) & prot-scriber: thioredoxin domain containing protein & swissprot: Thioredoxin-like 1-2, chloroplastic OS=Oryza sativa subsp. japonica & original description: none	10.0275	2.05999538079793e-12	8.28578	2.0872792445584e-06	2104	936
TRGpnl4xsex21896	9.3.3.7	Redox homeostasis.thiol-based redox regulation.thioredoxin activities.atypical thioredoxin *(ACHT)	mercator4v7.0: atypical thioredoxin *(ACHT) & prot-scriber: thioredoxin domain containing protein & swissprot: Pentatricopeptide repeat-containing protein At5g15280, mitochondrial OS=Arabidopsis thaliana & original description: none	5.53894	0.000202766	5.27543	0.00150768	12163.5	16384
TRGpnl4xapo13522	9.3.3.7	Redox homeostasis.thiol-based redox regulation.thioredoxin activities.atypical thioredoxin *(ACHT)	mercator4v7.0: atypical thioredoxin *(ACHT) & prot-scriber: thioredoxin domain containing protein & swissprot: Thioredoxin-like 2, chloroplastic OS=Oryza sativa subsp. japonica & original description: none	5.90552	1.15450704971345e-05	7.83633	0.00103279	8380	15230
TRGpnl2xsex60797	9.3.3.9	Redox homeostasis.thiol-based redox regulation.thioredoxin activities.plastidial thioredoxin *(TrxL2)	mercator4v7.0: plastidial thioredoxin *(TrxL2) & prot-scriber: thioredoxin domain containing protein & swissprot: Thioredoxin-like 3-1, chloroplastic OS=Oryza sativa subsp. japonica & original description: none	-7.52493	6.93049503758034e-05	-5.74784	0.0017197	10519.5	16797
TRGpnl2xsex65119	9.3.3.9	Redox homeostasis.thiol-based redox regulation.thioredoxin activities.plastidial thioredoxin *(TrxL2)	mercator4v7.0: plastidial thioredoxin *(TrxL2) & prot-scriber: thioredoxin domain containing protein & swissprot: Thioredoxin-like 3-2, chloroplastic OS=Arabidopsis thaliana & original description: none	-9.61511	1.91728059084336e-13	-8.45535	4.56037648226963e-06	1763	2014
TRGpnl4xsex34793	9.3.3.9	Redox homeostasis.thiol-based redox regulation.thioredoxin activities.plastidial thioredoxin *(TrxL2)	mercator4v7.0: plastidial thioredoxin *(TrxL2) & prot-scriber: thioredoxin domain containing protein & swissprot: Thioredoxin-like 3-2, chloroplastic OS=Arabidopsis thaliana & original description: none	8.9934	0.00657317	7.2282	4.81281460082541e-06	20442	2091
TRGpnl4xapo32762	9.3.3.9	Redox homeostasis.thiol-based redox regulation.thioredoxin activities.plastidial thioredoxin *(TrxL2)	mercator4v7.0: plastidial thioredoxin *(TrxL2) & prot-scriber: thioredoxin domain containing protein & swissprot: Thioredoxin-like 3-2, chloroplastic OS=Arabidopsis thaliana & original description: none	8.43034	2.98928683159659e-16	6.62338	1.88552039370508e-05	1105	4688.5
TRGpnl4xsex26616	9.3.3.10	Redox homeostasis.thiol-based redox regulation.thioredoxin activities.nucleoredoxin *(NRX)	mercator4v7.0: nucleoredoxin *(NRX) & prot-scriber: thioredoxin domain containing protein & swissprot: Probable nucleoredoxin 1-2 OS=Oryza sativa subsp. japonica & original description: none	7.40421	0.000140422	7.92118	0.00017162	11545	10197
TRGpnl4xsex46569	9.3.3.10	Redox homeostasis.thiol-based redox regulation.thioredoxin activities.nucleoredoxin *(NRX)	mercator4v7.0: nucleoredoxin *(NRX) & prot-scriber: thioredoxin domain containing protein & swissprot: Probable nucleoredoxin 2 OS=Oryza sativa subsp. japonica & original description: none	8.88974	0.00602836	7.05676	1.06019127784617e-05	20160	3525
TRGpnl2xsex34488	9.3.4.1	Redox homeostasis.thiol-based redox regulation.methionine sulfoxide reductase activities.methionine S-enantiomer sulfoxide reductase *(MsrA)	mercator4v7.0: methionine S-enantiomer sulfoxide reductase *(MsrA) & prot-scriber: peptide methionine sulfoxide reductase 1 & swissprot: Peptide methionine sulfoxide reductase A2-1 OS=Oryza sativa subsp. japonica & original description: none	-6.1508	0.0038944	-7.21515	0.00223611	18831	17609.5
TRGpnl4xsex60282	9.3.4.1	Redox homeostasis.thiol-based redox regulation.methionine sulfoxide reductase activities.methionine S-enantiomer sulfoxide reductase *(MsrA)	mercator4v7.0: methionine S-enantiomer sulfoxide reductase *(MsrA) & prot-scriber: peptide methionine sulfoxide reductase 1 & swissprot: Peptide methionine sulfoxide reductase A2-1 OS=Oryza sativa subsp. japonica & original description: none	11.6041	2.2723918529811e-22	9.85642	1.1765527220731e-06	390	113.5
TRGpnl4xapo57796	9.3.4.1	Redox homeostasis.thiol-based redox regulation.methionine sulfoxide reductase activities.methionine S-enantiomer sulfoxide reductase *(MsrA)	mercator4v7.0: methionine S-enantiomer sulfoxide reductase *(MsrA) & prot-scriber: peptide methionine sulfoxide reductase 1 & swissprot: Peptide methionine sulfoxide reductase A2-1 OS=Oryza sativa subsp. japonica & original description: none	-3.8397	1.09042384715182e-07	-5.19549	0.0390129	4872	26796
TRGpnl2xsex38788	9.3.4.2	Redox homeostasis.thiol-based redox regulation.methionine sulfoxide reductase activities.methionine R-enantiomer sulfoxide reductase *(MsrB)	mercator4v7.0: methionine R-enantiomer sulfoxide reductase *(MsrB) & prot-scriber: peptide methionine r s oxide reductase & swissprot: Peptide methionine sulfoxide reductase B3, chloroplastic OS=Oryza sativa subsp. japonica & original description: none	-8.26224	9.96494227802393e-06	-9.95421	0.000198544	8188	10603.5
TRGpnl4xsex12167	9.3.4.2	Redox homeostasis.thiol-based redox regulation.methionine sulfoxide reductase activities.methionine R-enantiomer sulfoxide reductase *(MsrB)	mercator4v7.0: methionine R-enantiomer sulfoxide reductase *(MsrB) & prot-scriber: peptide methionine r s oxide reductase & swissprot: Peptide methionine sulfoxide reductase B3, chloroplastic OS=Oryza sativa subsp. japonica & original description: none	7.83182	2.30048508155871e-15	8.71971	6.64999275198424e-05	1272	7797
TRGpnl4xsex14435	9.3.4.2	Redox homeostasis.thiol-based redox regulation.methionine sulfoxide reductase activities.methionine R-enantiomer sulfoxide reductase *(MsrB)	mercator4v7.0: methionine R-enantiomer sulfoxide reductase *(MsrB) & prot-scriber: peptide methionine r s oxide reductase & swissprot: Peptide methionine sulfoxide reductase B3, chloroplastic OS=Oryza sativa subsp. japonica & original description: none	11.1628	3.27466843958294e-28	9.41604	1.1765527220731e-06	183	113.5
TRGpnl4xapo15902	9.3.4.2	Redox homeostasis.thiol-based redox regulation.methionine sulfoxide reductase activities.methionine R-enantiomer sulfoxide reductase *(MsrB)	mercator4v7.0: methionine R-enantiomer sulfoxide reductase *(MsrB) & prot-scriber: peptide methionine r s oxide reductase & swissprot: Peptide methionine sulfoxide reductase B3, chloroplastic OS=Oryza sativa subsp. japonica & original description: none	10.7782	8.89774623316502e-09	8.5541	0.000484815	3947	13120
TRGpnl4xapo15937	9.3.4.2	Redox homeostasis.thiol-based redox regulation.methionine sulfoxide reductase activities.methionine R-enantiomer sulfoxide reductase *(MsrB)	mercator4v7.0: methionine R-enantiomer sulfoxide reductase *(MsrB) & prot-scriber: peptide methionine r s oxide reductase & swissprot: Peptide methionine sulfoxide reductase B3, chloroplastic OS=Oryza sativa subsp. japonica & original description: none	6.79297	2.88830048303882e-07	4.94419	0.000551397	5392	13463
TRGpnl4xapo18559	9.3.4.2	Redox homeostasis.thiol-based redox regulation.methionine sulfoxide reductase activities.methionine R-enantiomer sulfoxide reductase *(MsrB)	mercator4v7.0: methionine R-enantiomer sulfoxide reductase *(MsrB) & prot-scriber: peptide methionine r s oxide reductase & swissprot: Peptide methionine sulfoxide reductase B5 OS=Oryza sativa subsp. japonica & original description: none	-2.63075	3.60761343173163e-10	-2.8841	0.00108728	3037	15387
TRGpnl4xsex39270	9.3.5	Redox homeostasis.thiol-based redox regulation.regulatory protein *(LEJ1/2)	mercator4v7.0: regulatory protein *(LEJ1/2) of thiol-based redox regulation & prot-scriber: cbs domain containing protein cbsx chloroplastic & swissprot: CBS domain-containing protein CBSX2, chloroplastic OS=Arabidopsis thaliana & original description: none	8.74048	0.0354844	10.3024	2.98440716628803e-05	26688	5819
TRGpnl2xsex45491	9.4.1	Redox homeostasis.ascorbate-based redox regulation.cytosolic ascorbate peroxidase *(APX)	mercator4v7.0: cytosolic ascorbate peroxidase *(APX) & prot-scriber: l ascorbate peroxidase 1 & swissprot: L-ascorbate peroxidase 1, cytosolic OS=Oryza sativa subsp. japonica & original description: none	-6.04761	0.00111382	-7.72339	0.000899318	15625	14823
TRGpnl2xsex45492	9.4.1	Redox homeostasis.ascorbate-based redox regulation.cytosolic ascorbate peroxidase *(APX)	mercator4v7.0: cytosolic ascorbate peroxidase *(APX) & prot-scriber: l ascorbate peroxidase 1 & swissprot: L-ascorbate peroxidase 1, cytosolic OS=Oryza sativa subsp. japonica & original description: none	-6.68732	0.0215361	-5.10627	0.0307952	24662	25855
TRGpnl4xsex23173	9.4.1	Redox homeostasis.ascorbate-based redox regulation.cytosolic ascorbate peroxidase *(APX)	mercator4v7.0: cytosolic ascorbate peroxidase *(APX) & prot-scriber: l ascorbate peroxidase 1 & swissprot: L-ascorbate peroxidase 1, cytosolic OS=Oryza sativa subsp. japonica & original description: none	4.8258	0.00103039	5.40469	0.0186339	15465	24107
TRGpnl4xapo20424	9.4.1	Redox homeostasis.ascorbate-based redox regulation.cytosolic ascorbate peroxidase *(APX)	mercator4v7.0: cytosolic ascorbate peroxidase *(APX) & prot-scriber: l ascorbate peroxidase 1 & swissprot: L-ascorbate peroxidase 1, cytosolic OS=Oryza sativa subsp. japonica & original description: none	10.2262	1.30482178136566e-05	8.46378	1.67498972715701e-06	8503	669
TRGpnl2xsex61320	9.4.3	Redox homeostasis.ascorbate-based redox regulation.plastidial ascorbate peroxidase *(APX)	mercator4v7.0: plastidial ascorbate peroxidase *(APX) & prot-scriber: l ascorbate peroxidase 1 & swissprot: Probable L-ascorbate peroxidase 8, chloroplastic OS=Oryza sativa subsp. japonica & original description: none	-9.6502	2.65125346412896e-21	-10.0819	0.000745416	473	14273
TRGpnl4xsex35769	9.4.3	Redox homeostasis.ascorbate-based redox regulation.plastidial ascorbate peroxidase *(APX)	mercator4v7.0: plastidial ascorbate peroxidase *(APX) & prot-scriber: l ascorbate peroxidase 1 & swissprot: Probable L-ascorbate peroxidase 8, chloroplastic OS=Oryza sativa subsp. japonica & original description: none	9.17107	2.17326920036646e-06	9.16246	1.9563613146463e-05	6767	4782
TRGpnl4xapo34062	9.4.3	Redox homeostasis.ascorbate-based redox regulation.plastidial ascorbate peroxidase *(APX)	mercator4v7.0: plastidial ascorbate peroxidase *(APX) & prot-scriber: l ascorbate peroxidase 1 & swissprot: Probable L-ascorbate peroxidase 8, chloroplastic OS=Oryza sativa subsp. japonica & original description: none	3.35364	6.17848995216022e-05	3.35315	0.0388044	10366	26781
TRGpnl4xapo61834	9.4.3	Redox homeostasis.ascorbate-based redox regulation.plastidial ascorbate peroxidase *(APX)	mercator4v7.0: plastidial ascorbate peroxidase *(APX) & prot-scriber: l ascorbate peroxidase 1 & swissprot: Probable L-ascorbate peroxidase 6, chloroplastic/mitochondrial OS=Oryza sativa subsp. japonica & original description: none	6.86322	2.67733569226073e-13	6.42632	0.000186113	1809	10406.5
TRGpnl2xsex1900	9.4.4	Redox homeostasis.ascorbate-based redox regulation.monodehydroascorbate reductase *(MDAR)	mercator4v7.0: monodehydroascorbate reductase *(MDAR) & prot-scriber: monodehydroascorbate reductase 1 peroxisomal & swissprot: Monodehydroascorbate reductase 4, cytosolic OS=Oryza sativa subsp. japonica & original description: none	-10.824	1.27686463269295e-18	-10.6763	1.06019127784617e-05	726	3525
TRGpnl2xsex66293	9.4.4	Redox homeostasis.ascorbate-based redox regulation.monodehydroascorbate reductase *(MDAR)	mercator4v7.0: monodehydroascorbate reductase *(MDAR) & prot-scriber: monodehydroascorbate reductase 1 peroxisomal & swissprot: Monodehydroascorbate reductase 2, peroxisomal OS=Oryza sativa subsp. japonica & original description: none	-7.89887	3.32999729925347e-20	-8.50801	0.000122623	559	9326
TRGpnl2xsex68573	9.4.4	Redox homeostasis.ascorbate-based redox regulation.monodehydroascorbate reductase *(MDAR)	mercator4v7.0: monodehydroascorbate reductase *(MDAR) & prot-scriber: monodehydroascorbate reductase 1 peroxisomal & swissprot: Monodehydroascorbate reductase 3, cytosolic OS=Oryza sativa subsp. japonica & original description: none	-4.2301	0.00564664	-4.84902	0.0068811	19975	21059
TRGpnl4xsex43535	9.4.4	Redox homeostasis.ascorbate-based redox regulation.monodehydroascorbate reductase *(MDAR)	mercator4v7.0: monodehydroascorbate reductase *(MDAR) & prot-scriber: monodehydroascorbate reductase 1 peroxisomal & swissprot: Monodehydroascorbate reductase 3, cytosolic OS=Oryza sativa subsp. japonica & original description: none	10.2489	1.00017657936462e-12	10.4307	4.99283856666137e-06	2007	2155
TRGpnl4xapo33867	9.4.4	Redox homeostasis.ascorbate-based redox regulation.monodehydroascorbate reductase *(MDAR)	mercator4v7.0: monodehydroascorbate reductase *(MDAR) & prot-scriber: monodehydroascorbate reductase 1 peroxisomal & swissprot: Monodehydroascorbate reductase 2, peroxisomal OS=Oryza sativa subsp. japonica & original description: none	-5.37639	3.77093092265202e-09	-6.18231	0.00142475	3667	16187.5
TRGpnl4xapo40150	9.4.4	Redox homeostasis.ascorbate-based redox regulation.monodehydroascorbate reductase *(MDAR)	mercator4v7.0: monodehydroascorbate reductase *(MDAR) & prot-scriber: monodehydroascorbate reductase 1 peroxisomal & swissprot: Monodehydroascorbate reductase 3, cytosolic OS=Oryza sativa subsp. japonica & original description: none	-9.70834	7.30054087231275e-51	-11.3791	0.000145709	23	9764
TRGpnl2xsex37149	9.4.5	Redox homeostasis.ascorbate-based redox regulation.dehydroascorbate reductase *(DHAR)	mercator4v7.0: dehydroascorbate reductase *(DHAR) & prot-scriber: glutathione s transferase dhar & swissprot: Probable glutathione S-transferase DHAR1, cytosolic OS=Oryza sativa subsp. japonica & original description: none	-7.10936	7.03034330865887e-06	-9.22077	0.000348179	7809	12204
TRGpnl4xsex7600	9.4.5	Redox homeostasis.ascorbate-based redox regulation.dehydroascorbate reductase *(DHAR)	mercator4v7.0: dehydroascorbate reductase *(DHAR) & prot-scriber: gst n terminal domain containing protein & swissprot: Probable glutathione S-transferase DHAR2, chloroplastic OS=Oryza sativa subsp. japonica & original description: none	11.6317	6.35105170034694e-06	9.88726	1.1765527220731e-06	7710	113.5
TRGpnl4xsex15088	9.4.5	Redox homeostasis.ascorbate-based redox regulation.dehydroascorbate reductase *(DHAR)	mercator4v7.0: dehydroascorbate reductase *(DHAR) & prot-scriber: chloride intracellular channel protein & swissprot: Probable glutathione S-transferase DHAR1, cytosolic OS=Oryza sativa subsp. japonica & original description: none	2.87214	0.00519911	3.38186	0.00654982	19721	20920
TRGpnl2xsex65397	9.4.6	Redox homeostasis.ascorbate-based redox regulation.glutathione reductase *(GR)	mercator4v7.0: glutathione reductase *(GR) & prot-scriber: glutathione reductase & swissprot: Glutathione reductase, cytosolic OS=Oryza sativa subsp. japonica & original description: none	-5.31458	2.24090705352781e-18	-5.81873	0.000309325	760	11858
TRGpnl4xsex30750	9.4.6	Redox homeostasis.ascorbate-based redox regulation.glutathione reductase *(GR)	mercator4v7.0: glutathione reductase *(GR) & prot-scriber: glutathione reductase & swissprot: Glutathione reductase, cytosolic OS=Oryza sativa subsp. japonica & original description: none	7.86485	0.000231823	6.14779	2.12214311695453e-05	12383.5	5004.5
TRGpnl4xsex55848	9.4.6	Redox homeostasis.ascorbate-based redox regulation.glutathione reductase *(GR)	mercator4v7.0: glutathione reductase *(GR) & prot-scriber: glutathione reductase & swissprot: Glutathione reductase, cytosolic OS=Oryza sativa subsp. japonica & original description: none	5.25609	0.000173024	5.30933	0.00209114	11883	17386
TRGpnl4xapo30830	9.4.6	Redox homeostasis.ascorbate-based redox regulation.glutathione reductase *(GR)	mercator4v7.0: glutathione reductase *(GR) & prot-scriber: glutathione reductase & swissprot: Glutathione reductase, cytosolic OS=Oryza sativa subsp. japonica & original description: none	7.32445	5.39458445274617e-07	9.0903	6.5504925045775e-05	5759	7764
TRGpnl4xapo56208	9.4.6	Redox homeostasis.ascorbate-based redox regulation.glutathione reductase *(GR)	mercator4v7.0: glutathione reductase *(GR) & prot-scriber: glutathione reductase & swissprot: Glutathione reductase, cytosolic OS=Oryza sativa subsp. japonica & original description: none	8.80325	4.26866867909034e-17	7.98896	1.95385367524555e-05	960	4778
TRGpnl2xsex29771	9.4.7	Redox homeostasis.ascorbate-based redox regulation.cyt-b561 electron shuttle hemoprotein *(CYBASC)	mercator4v7.0: cyt-b561 electron shuttle hemoprotein *(CYBASC) & prot-scriber: cytochrome b561 domain containing protein & swissprot: Probable ascorbate-specific transmembrane electron transporter 2 OS=Oryza sativa subsp. japonica & original description: none	-6.01929	3.44027072032069e-05	-5.9118	0.000425564	9640	12763
TRGpnl2xsex59844	9.4.7	Redox homeostasis.ascorbate-based redox regulation.cyt-b561 electron shuttle hemoprotein *(CYBASC)	mercator4v7.0: cyt-b561 electron shuttle hemoprotein *(CYBASC) & prot-scriber: cytochrome b561 domain containing protein & swissprot: Ascorbate-specific transmembrane electron transporter 1 OS=Zea mays & original description: none	-12.6845	1.00624863055222e-07	-11.462	4.7255944698216e-05	4833.5	6945
TRGpnl4xsex32945	9.4.7	Redox homeostasis.ascorbate-based redox regulation.cyt-b561 electron shuttle hemoprotein *(CYBASC)	mercator4v7.0: cyt-b561 electron shuttle hemoprotein *(CYBASC) & prot-scriber: cytochrome b561 domain containing protein & swissprot: Ascorbate-specific transmembrane electron transporter 1 OS=Zea mays & original description: none	9.70226	0.0128671	10.5997	3.1846439259704e-05	22662.5	5978.5
TRGpnl4xsex55021	9.4.7	Redox homeostasis.ascorbate-based redox regulation.cyt-b561 electron shuttle hemoprotein *(CYBASC)	mercator4v7.0: cyt-b561 electron shuttle hemoprotein *(CYBASC) & prot-scriber: cytochrome b561 domain containing protein & swissprot: no annotation & original description: none	7.62516	0.000121319	5.88748	3.56020126022965e-05	11302	6243
TRGpnl4xapo67685	9.4.7	Redox homeostasis.ascorbate-based redox regulation.cyt-b561 electron shuttle hemoprotein *(CYBASC)	mercator4v7.0: cyt-b561 electron shuttle hemoprotein *(CYBASC) & prot-scriber: cytochrome b561 domain containing protein & swissprot: Probable ascorbate-specific transmembrane electron transporter 1 OS=Oryza sativa subsp. japonica & original description: none	5.97711	5.60682754728462e-06	4.33712	0.0194712	7591	24255.5
TRGpnl2xsex30484	9.4.8.1.2	Redox homeostasis.ascorbate-based redox regulation.ascorbate metabolism.L-galactose biosynthesis pathway.phosphomannomutase *(PMM)	mercator4v7.0: phosphomannomutase *(PMM) & prot-scriber: mouse phosphomannomutase & swissprot: Phosphomannomutase OS=Oryza sativa subsp. japonica & original description: none	7.81008	0.00841144	6.08311	2.41548202067554e-05	21214	5307.5
TRGpnl2xsex30485	9.4.8.1.2	Redox homeostasis.ascorbate-based redox regulation.ascorbate metabolism.L-galactose biosynthesis pathway.phosphomannomutase *(PMM)	mercator4v7.0: phosphomannomutase *(PMM) & prot-scriber: mouse phosphomannomutase & swissprot: Phosphomannomutase OS=Oryza sativa subsp. japonica & original description: none	-9.4933	1.50615891695245e-05	-7.96434	0.000451134	8645	12932
TRGpnl4xsex18759	9.4.8.1.3	Redox homeostasis.ascorbate-based redox regulation.ascorbate metabolism.L-galactose biosynthesis pathway.GDP-D-mannose pyrophosphorylase *(VTC1)	mercator4v7.0: GDP-D-mannose pyrophosphorylase *(VTC1) & prot-scriber: mannose phosphate guanyltransferase beta & swissprot: Probable mannose-1-phosphate guanylyltransferase 1 OS=Oryza sativa subsp. japonica & original description: none	8.30557	0.00071567	6.5815	1.13371565697996e-05	14633	3646
TRGpnl4xsex53968	9.4.8.1.3	Redox homeostasis.ascorbate-based redox regulation.ascorbate metabolism.L-galactose biosynthesis pathway.GDP-D-mannose pyrophosphorylase *(VTC1)	mercator4v7.0: GDP-D-mannose pyrophosphorylase *(VTC1) & prot-scriber: mannose phosphate guanyltransferase beta & swissprot: Probable mannose-1-phosphate guanylyltransferase 3 OS=Oryza sativa subsp. japonica & original description: none	9.04896	0.00426479	9.50084	4.24637893885505e-05	19104	6698
TRGpnl2xsex54159	9.4.8.1.4	Redox homeostasis.ascorbate-based redox regulation.ascorbate metabolism.L-galactose biosynthesis pathway.GDP-D-mannose-epimerase *(GME)	mercator4v7.0: GDP-D-mannose-epimerase *(GME) & prot-scriber: trifunctional udp glucose 4 6 3 5 epimerase & swissprot: GDP-mannose 3,5-epimerase 1 OS=Oryza sativa subsp. japonica & original description: none	-4.9837	3.16140743845398e-20	-5.22042	0.000815744	555	14555
TRGpnl4xsex2304	9.4.8.1.4	Redox homeostasis.ascorbate-based redox regulation.ascorbate metabolism.L-galactose biosynthesis pathway.GDP-D-mannose-epimerase *(GME)	mercator4v7.0: GDP-D-mannose-epimerase *(GME) & prot-scriber: trifunctional udp glucose 4 6 3 5 epimerase & swissprot: GDP-mannose 3,5-epimerase 2 OS=Oryza sativa subsp. japonica & original description: none	8.95566	2.34875215192374e-07	7.75701	8.71354374535358e-06	5273	3156
TRGpnl4xapo27883	9.4.8.1.4	Redox homeostasis.ascorbate-based redox regulation.ascorbate metabolism.L-galactose biosynthesis pathway.GDP-D-mannose-epimerase *(GME)	mercator4v7.0: GDP-D-mannose-epimerase *(GME) & prot-scriber: trifunctional udp glucose 4 6 3 5 epimerase & swissprot: GDP-mannose 3,5-epimerase 1 OS=Oryza sativa subsp. japonica & original description: none	4.04156	0.00475156	5.67628	0.00484704	19452	20013.5
TRGpnl4xsex61472	9.4.8.1.5	Redox homeostasis.ascorbate-based redox regulation.ascorbate metabolism.L-galactose biosynthesis pathway.GDP-L-galactose phosphorylase *(VTC2/5)	mercator4v7.0: GDP-L-galactose phosphorylase *(VTC2/5) & prot-scriber: gdp d glucose phosphorylase & swissprot: GDP-L-galactose phosphorylase 2 OS=Arabidopsis thaliana & original description: none	16.0951	5.62175820557458e-18	14.3233	5.14750596599744e-05	815	7149
TRGpnl4xapo64668	9.4.8.1.5	Redox homeostasis.ascorbate-based redox regulation.ascorbate metabolism.L-galactose biosynthesis pathway.GDP-L-galactose phosphorylase *(VTC2/5)	mercator4v7.0: GDP-L-galactose phosphorylase *(VTC2/5) & prot-scriber: gdp d glucose phosphorylase & swissprot: GDP-L-galactose phosphorylase 2 OS=Arabidopsis thaliana & original description: none	6.80591	2.66889136120249e-05	6.57652	7.12787998526455e-05	9342	7957
TRGpnl2xsex47271	9.4.8.1.6	Redox homeostasis.ascorbate-based redox regulation.ascorbate metabolism.L-galactose biosynthesis pathway.L-galactose-1-phosphate phosphatase *(VTC4)	mercator4v7.0: L-galactose-1-phosphate phosphatase *(VTC4) & prot-scriber: inositol monophosphatase & swissprot: Inositol monophosphatase 3 OS=Solanum lycopersicum & original description: none	-4.91818	8.46593488238433e-06	-6.43616	0.00747899	8027	21319
TRGpnl2xsex47273	9.4.8.1.6	Redox homeostasis.ascorbate-based redox regulation.ascorbate metabolism.L-galactose biosynthesis pathway.L-galactose-1-phosphate phosphatase *(VTC4)	mercator4v7.0: L-galactose-1-phosphate phosphatase *(VTC4) & prot-scriber: inositol monophosphatase & swissprot: Inositol monophosphatase 3 OS=Solanum lycopersicum & original description: none	-5.44586	0.0295066	-3.77137	0.0227935	25922	24760
TRGpnl4xsex27013	9.4.8.1.6	Redox homeostasis.ascorbate-based redox regulation.ascorbate metabolism.L-galactose biosynthesis pathway.L-galactose-1-phosphate phosphatase *(VTC4)	mercator4v7.0: L-galactose-1-phosphate phosphatase *(VTC4) & prot-scriber: inositol monophosphatase & swissprot: Inositol monophosphatase 3 OS=Solanum lycopersicum & original description: none	10.7562	0.00181046	9.02051	1.2631671453507e-06	16769	300.5
TRGpnl2xsex58478	9.4.8.1.7	Redox homeostasis.ascorbate-based redox regulation.ascorbate metabolism.L-galactose biosynthesis pathway.L-galactose dehydrogenase *(GalDH)	mercator4v7.0: L-galactose dehydrogenase *(GalDH) & prot-scriber: aldo ket red domain containing protein & swissprot: L-galactose dehydrogenase OS=Arabidopsis thaliana & original description: none	-9.34581	1.39805092703558e-05	-8.09026	0.000162431	8575	10042.5
TRGpnl2xsex17132	9.4.8.1.8	Redox homeostasis.ascorbate-based redox regulation.ascorbate metabolism.L-galactose biosynthesis pathway.L-galactono-1,4-lactone dehydrogenase *(GLDH)	mercator4v7.0: L-galactono-1,4-lactone dehydrogenase *(GLDH) & prot-scriber: fad binding pcmh type domain containing protein & swissprot: L-galactono-1,4-lactone dehydrogenase 1, mitochondrial OS=Oryza sativa subsp. japonica & original description: none	-4.7348	0.00501904	-5.57462	0.00239984	19601.5	17846.5
TRGpnl4xsex1395	9.4.8.1.8	Redox homeostasis.ascorbate-based redox regulation.ascorbate metabolism.L-galactose biosynthesis pathway.L-galactono-1,4-lactone dehydrogenase *(GLDH)	mercator4v7.0: L-galactono-1,4-lactone dehydrogenase *(GLDH) & prot-scriber: fad binding pcmh type domain containing protein & swissprot: L-galactono-1,4-lactone dehydrogenase 1, mitochondrial OS=Oryza sativa subsp. japonica & original description: none	7.60335	7.12027831659834e-05	5.82922	9.66278142765894e-05	10565	8721
TRGpnl4xapo3833	9.4.8.1.8	Redox homeostasis.ascorbate-based redox regulation.ascorbate metabolism.L-galactose biosynthesis pathway.L-galactono-1,4-lactone dehydrogenase *(GLDH)	mercator4v7.0: L-galactono-1,4-lactone dehydrogenase *(GLDH) & prot-scriber: fad binding pcmh type domain containing protein & swissprot: L-galactono-1,4-lactone dehydrogenase 1, mitochondrial OS=Oryza sativa subsp. japonica & original description: none	4.68622	6.65960970316121e-07	5.60381	0.00190772	5899	17092
TRGpnl2xsex14955	9.4.8.2.1	Redox homeostasis.ascorbate-based redox regulation.ascorbate metabolism.L-gulose and D-gluconorate biosynthesis pathways.L-gulono-1,4-lactone oxidase *(GULLO)	mercator4v7.0: L-gulono-1,4-lactone oxidase *(GULLO) & prot-scriber: l gulonolactone oxidase & swissprot: L-gulonolactone oxidase 5 OS=Arabidopsis thaliana & original description: none	-3.39588	0.000135777	-4.58085	0.015629	11485	23556
TRGpnl4xsex46504	9.4.8.2.1	Redox homeostasis.ascorbate-based redox regulation.ascorbate metabolism.L-gulose and D-gluconorate biosynthesis pathways.L-gulono-1,4-lactone oxidase *(GULLO)	mercator4v7.0: L-gulono-1,4-lactone oxidase *(GULLO) & prot-scriber: l gulonolactone oxidase & swissprot: L-gulonolactone oxidase 5 OS=Arabidopsis thaliana & original description: none	8.21566	2.26911593955315e-07	6.48344	1.60151111836372e-05	5246	4358
TRGpnl2xsex9404	9.4.8.3	Redox homeostasis.ascorbate-based redox regulation.ascorbate metabolism.ascorbate transporter *(ANTR2)	mercator4v7.0: ascorbate transporter *(ANTR2) & prot-scriber: mfs domain containing protein & swissprot: Probable anion transporter 1, chloroplastic OS=Oryza sativa subsp. japonica & original description: none	-8.72989	2.18218282636707e-07	-10.4962	0.000217306	5227.5	10842
TRGpnl4xsex46482	9.4.8.3	Redox homeostasis.ascorbate-based redox regulation.ascorbate metabolism.ascorbate transporter *(ANTR2)	mercator4v7.0: ascorbate transporter *(ANTR2) & prot-scriber: mfs domain containing protein & swissprot: Probable anion transporter 4, chloroplastic OS=Oryza sativa subsp. japonica & original description: none	9.56064	7.52337303681237e-11	9.34152	7.69522637187557e-06	2712	2924
TRGpnl4xsex30195	9.5.2	Redox homeostasis.tocopherol biosynthesis.4-hydroxyphenylpyruvate dioxygenase *(HPPD)	mercator4v7.0: 4-hydroxyphenylpyruvate dioxygenase *(HPPD) & prot-scriber: 4 hydroxyphenylpyruvate dioxygenase & swissprot: Urease accessory protein F OS=Oryza sativa subsp. japonica & original description: none	2.96156	0.0341289	3.80677	0.0467987	26541.5	27689
TRGpnl2xsex28338	9.5.3	Redox homeostasis.tocopherol biosynthesis.homogentisate phytyltransferase *(VTE2)	mercator4v7.0: homogentisate phytyltransferase *(VTE2) & prot-scriber: homogentisate phytyltransferase 1 chloroplastic & swissprot: Probable homogentisate phytyltransferase 1, chloroplastic OS=Oryza sativa subsp. japonica & original description: none	-7.04849	8.01908273100084e-13	-7.82407	0.000684339	1973	14041
TRGpnl4xsex9061	9.5.3	Redox homeostasis.tocopherol biosynthesis.homogentisate phytyltransferase *(VTE2)	mercator4v7.0: homogentisate phytyltransferase *(VTE2) & prot-scriber: homogentisate phytyltransferase 1 chloroplastic & swissprot: Probable homogentisate phytyltransferase 1, chloroplastic OS=Oryza sativa subsp. japonica & original description: none	11.3638	1.37750627967796e-22	10.1702	4.32325187866081e-06	374	1917
TRGpnl2xsex8228	9.5.8	Redox homeostasis.tocopherol biosynthesis.phytyl-phosphate kinase *(VTE6)	mercator4v7.0: phytyl-phosphate kinase *(VTE6) & prot-scriber: protein vte chloroplastic & swissprot: Protein VTE6, chloroplastic OS=Arabidopsis thaliana & original description: none	-4.61485	1.17824367184624e-05	-5.1661	0.0154365	8401.5	23514
TRGpnl4xsex45358	9.5.8	Redox homeostasis.tocopherol biosynthesis.phytyl-phosphate kinase *(VTE6)	mercator4v7.0: phytyl-phosphate kinase *(VTE6) & prot-scriber: protein vte chloroplastic & swissprot: Protein VTE6, chloroplastic OS=Arabidopsis thaliana & original description: none	4.5833	0.018319	6.82096	0.00181392	24003	16960
TRGpnl4xsex12479	9.5.9	Redox homeostasis.tocopherol biosynthesis.regulatory protein kinase *(ABC1K3)	mercator4v7.0: regulatory protein kinase *(ABC1K3) involved in tocopherol biosynthesis & prot-scriber: protein kinase domain containing & swissprot: Protein ACTIVITY OF BC1 COMPLEX KINASE 3, chloroplastic OS=Arabidopsis thaliana & original description: none	8.2853	3.99432166793792e-38	8.43619	2.26052594025408e-05	60	5151
TRGpnl4xapo43316	9.5.10	Redox homeostasis.tocopherol biosynthesis.hydrolase *(VTE7)	mercator4v7.0: hydrolase *(VTE7) involved in tocopherol biosynthesis & prot-scriber: ab hydrolase domain containing protein & swissprot: Alpha/beta hydrolase domain-containing protein VTE7 OS=Arabidopsis thaliana & original description: none	-6.10116	6.08468529040998e-09	-6.37494	0.0111562	3825	22498
TRGpnl2xsex21333	9.6.1.1	Redox homeostasis.reactive oxygen-induced signalling.NADPH-oxidase activity.NADPH-oxidase *(RbohA/B/++)	mercator4v7.0: NADPH-oxidase *(RbohA/B/++) & prot-scriber: respiratory burst oxidase homolog protein b & swissprot: Respiratory burst oxidase homolog protein B OS=Solanum tuberosum & original description: none	-6.06996	0.00911549	-7.27491	0.00974213	21464.5	22093
TRGpnl2xsex21335	9.6.1.1	Redox homeostasis.reactive oxygen-induced signalling.NADPH-oxidase activity.NADPH-oxidase *(RbohA/B/++)	mercator4v7.0: NADPH-oxidase *(RbohA/B/++) & prot-scriber: respiratory burst oxidase homolog protein b & swissprot: Respiratory burst oxidase homolog protein C OS=Solanum tuberosum & original description: none	-12.0432	1.53422710895369e-10	-10.7643	0.000122617	2869	9325
TRGpnl4xsex4167	9.6.1.1	Redox homeostasis.reactive oxygen-induced signalling.NADPH-oxidase activity.NADPH-oxidase *(RbohA/B/++)	mercator4v7.0: NADPH-oxidase *(RbohA/B/++) & prot-scriber: respiratory burst oxidase homolog protein b & swissprot: Respiratory burst oxidase homolog protein C OS=Solanum tuberosum & original description: none	5.89018	0.0175511	7.93542	0.00178121	23846	16916
TRGpnl4xsex53868	9.6.1.1	Redox homeostasis.reactive oxygen-induced signalling.NADPH-oxidase activity.NADPH-oxidase *(RbohA/B/++)	mercator4v7.0: NADPH-oxidase *(RbohA/B/++) & prot-scriber: respiratory burst oxidase homolog protein b & swissprot: Putative respiratory burst oxidase homolog protein H OS=Arabidopsis thaliana & original description: none	8.03469	2.84438202157369e-25	8.14094	0.00159916	263	16562
TRGpnl4xapo39591	9.6.1.1	Redox homeostasis.reactive oxygen-induced signalling.NADPH-oxidase activity.NADPH-oxidase *(RbohA/B/++)	mercator4v7.0: NADPH-oxidase *(RbohA/B/++) & prot-scriber: respiratory burst oxidase homolog protein & swissprot: Respiratory burst oxidase homolog protein A OS=Solanum tuberosum & original description: none	-8.38901	7.52704621793183e-09	-7.11767	0.000185455	3893	10393
TRGpnl4xsex48932	9.6.1.2	Redox homeostasis.reactive oxygen-induced signalling.NADPH-oxidase activity.regulatory protein *(PB1CP)	mercator4v7.0: regulatory protein *(PB1CP) of NADPH-oxidase activity & prot-scriber: pb domain containing protein & swissprot: RAF-like serine/threonine-protein kinase PRAF OS=Marchantia polymorpha & original description: none	6.18365	0.0207329	6.39239	0.00132569	24516	15960.5
TRGpnl2xsex54496	9.6.3	Redox homeostasis.reactive oxygen-induced signalling.hydrogen peroxide receptor kinase *(HPCAL1/2/++)	mercator4v7.0: hydrogen peroxide receptor kinase *(HPCAL1/2/++) & prot-scriber: lectin domain containing receptor kinase & swissprot: Leucine-rich repeat receptor protein kinase HPCA1 OS=Arabidopsis thaliana & original description: none	-8.10086	5.50112521128654e-06	-7.94194	0.000177078	7561	10276.5
TRGpnl4xsex62349	9.6.3	Redox homeostasis.reactive oxygen-induced signalling.hydrogen peroxide receptor kinase *(HPCAL1/2/++)	mercator4v7.0: hydrogen peroxide receptor kinase *(HPCAL1/2/++) & prot-scriber: leucine rich repeat receptor protein kinase & swissprot: Leucine-rich repeat receptor protein kinase HPCA1 OS=Arabidopsis thaliana & original description: none	7.47001	7.20715280244515e-07	5.08791	0.0021263	5938	17443.5
TRGpnl4xsex62350	9.6.3	Redox homeostasis.reactive oxygen-induced signalling.hydrogen peroxide receptor kinase *(HPCAL1/2/++)	mercator4v7.0: hydrogen peroxide receptor kinase *(HPCAL1/2/++) & prot-scriber: leucine rich repeat receptor protein kinase & swissprot: Leucine-rich repeat receptor protein kinase HPCA1 OS=Arabidopsis thaliana & original description: none	7.2014	0.00579849	5.41355	0.000198321	20040	10602
TRGpnl2xsex50416	9.6.4.1	Redox homeostasis.reactive oxygen-induced signalling.singlet oxygen-induced signalling.plastidial regulatory protein *(EX1)	mercator4v7.0: plastidial regulatory protein *(EX1) of singlet oxygen-induced signalling & prot-scriber: protein executer 1 chloroplastic & swissprot: Protein EXECUTER 1, chloroplastic OS=Oryza sativa subsp. japonica & original description: none	-7.03019	1.34965910457687e-12	-7.9196	0.000237412	2041	11097
TRGpnl4xsex23982	9.6.4.1	Redox homeostasis.reactive oxygen-induced signalling.singlet oxygen-induced signalling.plastidial regulatory protein *(EX1)	mercator4v7.0: plastidial regulatory protein *(EX1) of singlet oxygen-induced signalling & prot-scriber: protein executer 1 chloroplastic & swissprot: Protein EXECUTER 1, chloroplastic OS=Oryza sativa subsp. japonica & original description: none	9.23759	6.81036578701664e-22	9.1695	1.991876854718e-05	423	4825
TRGpnl4xsex53434	9.6.4.1	Redox homeostasis.reactive oxygen-induced signalling.singlet oxygen-induced signalling.plastidial regulatory protein *(EX1)	mercator4v7.0: plastidial regulatory protein *(EX1) of singlet oxygen-induced signalling & prot-scriber: protein executer 1 chloroplastic & swissprot: Protein EXECUTER 2, chloroplastic OS=Oryza sativa subsp. japonica & original description: none	10.4872	1.33209128443454e-05	8.74983	1.28989169438791e-06	8520	342
TRGpnl2xsex28294	9.6.4.2	Redox homeostasis.reactive oxygen-induced signalling.singlet oxygen-induced signalling.EXECUTER-cleavage protease *(FtsH2/8)	mercator4v7.0: EXECUTER-cleavage protease *(FtsH2/8) & prot-scriber: atp dependent zinc metalloprotease ftsh 1 chloroplastic & swissprot: ATP-dependent zinc metalloprotease FTSH 2, chloroplastic OS=Oryza sativa subsp. japonica & original description: none	-3.38611	7.90072776649505e-06	-3.69112	4.43583950300761e-05	7940	6817
TRGpnl2xsex24308	9.6.4.4	Redox homeostasis.reactive oxygen-induced signalling.singlet oxygen-induced signalling.regulatory protein *(MBS1/2)	mercator4v7.0: regulatory protein *(MBS1/2) of singlet oxygen-induced signalling & prot-scriber: protein methylene blue sensitivity & swissprot: Protein METHYLENE BLUE SENSITIVITY 1 OS=Arabidopsis thaliana & original description: none	-6.91246	1.53777258614796e-06	-7.9922	0.000440072	6493.5	12859
TRGpnl4xsex5618	9.6.4.4	Redox homeostasis.reactive oxygen-induced signalling.singlet oxygen-induced signalling.regulatory protein *(MBS1/2)	mercator4v7.0: regulatory protein *(MBS1/2) of singlet oxygen-induced signalling & prot-scriber: protein methylene blue sensitivity & swissprot: Protein METHYLENE BLUE SENSITIVITY 2 OS=Arabidopsis thaliana & original description: none	6.74035	0.000587799	7.60808	9.34541444988483e-05	14198.5	8616
TRGpnl4xsex27677	9.7.1.1	Redox homeostasis.reactive electrophilic lipid homeostasis.oxylipin generation.9-lipoxygenase *(LOX1/5)	mercator4v7.0: 9-lipoxygenase *(LOX1/5) & prot-scriber: linoleate 9s lipoxygenase & swissprot: Probable linoleate 9S-lipoxygenase 4 OS=Oryza sativa subsp. japonica & original description: none	3.41329	5.82619991505566e-05	2.96231	0.0318374	10297	25994
TRGpnl4xsex65531	9.7.2.2	Redox homeostasis.reactive electrophilic lipid homeostasis.oxylipin carbonyl degradation.plastidial alkenal/alkenone oxidoreductase *(AOR)	mercator4v7.0: plastidial alkenal/alkenone oxidoreductase *(AOR) & prot-scriber: tyrosine protein phosphatase domain containing & swissprot: Phosphoglucan phosphatase LSF1, chloroplastic OS=Arabidopsis thaliana & original description: none	3.23351	0.013067	3.70191	0.0424824	22722	27224.5
TRGpnl4xsex65532	9.7.2.2	Redox homeostasis.reactive electrophilic lipid homeostasis.oxylipin carbonyl degradation.plastidial alkenal/alkenone oxidoreductase *(AOR)	mercator4v7.0: plastidial alkenal/alkenone oxidoreductase *(AOR) & prot-scriber: tyrosine protein phosphatase domain containing & swissprot: Phosphoglucan phosphatase LSF1, chloroplastic OS=Arabidopsis thaliana & original description: none	9.89583	1.56502017457831e-08	8.16219	1.84040572322302e-06	4121	724

## Sheet: DNA damage response
DNA damage response transcripts differentially expressed in 4x vs 2x Paspalum notatum genotypes, as classified with Mapman (version 3.6.0RC1)
BinName	gene_id	BinCode	description	log2FoldChange	padj	logFC	adj.P.Val	deseq_rank	limma_rank
TRGpnl2xsex27722	13.1.2.1.2	DNA damage response.DNA damage sensing and signalling.ATR pathway.9-1-1 DNA damage sensor complex.component *(RAD1-LIKE)	mercator4v7.0: component *(RAD1-LIKE) of 9-1-1 DNA damage sensor complex & prot-scriber: arath wall associated receptor kinase & swissprot: no annotation & original description: none	-6.81189	0.000628229	-5.47072	0.000916416	14341	14876
TRGpnl2xsex27723	13.1.2.1.2	DNA damage response.DNA damage sensing and signalling.ATR pathway.9-1-1 DNA damage sensor complex.component *(RAD1-LIKE)	mercator4v7.0: component *(RAD1-LIKE) of 9-1-1 DNA damage sensor complex & prot-scriber: casein kinase i isoform & swissprot: Casein kinase 1 OS=Oryza sativa subsp. japonica & original description: none	-7.74975	2.98244631390423e-07	-6.62464	3.84709195176975e-05	5414	6448
TRGpnl2xsex27731	13.1.2.1.2	DNA damage response.DNA damage sensing and signalling.ATR pathway.9-1-1 DNA damage sensor complex.component *(RAD1-LIKE)	mercator4v7.0: component *(RAD1-LIKE) of 9-1-1 DNA damage sensor complex & prot-scriber: protein kinase domain containing & swissprot: no annotation & original description: none	-6.16424	0.00906228	-4.77783	0.00220213	21440.5	17555.5
TRGpnl2xsex34332	13.1.2.1.2	DNA damage response.DNA damage sensing and signalling.ATR pathway.9-1-1 DNA damage sensor complex.component *(RAD1-LIKE)	mercator4v7.0: component *(RAD1-LIKE) of 9-1-1 DNA damage sensor complex & prot-scriber: sp arath wall associated receptor kinase & swissprot: no annotation & original description: none	-6.40468	0.00775636	-4.53406	0.0376775	20952	26651
TRGpnl4xsex9624	13.1.2.1.2	DNA damage response.DNA damage sensing and signalling.ATR pathway.9-1-1 DNA damage sensor complex.component *(RAD1-LIKE)	mercator4v7.0: component *(RAD1-LIKE) of 9-1-1 DNA damage sensor complex & prot-scriber: receptor serine threonine protein kinase & swissprot: no annotation & original description: none	7.69799	0.0421262	5.96742	4.37027850888313e-05	27362	6785
TRGpnl4xapo56391	13.1.2.1.2	DNA damage response.DNA damage sensing and signalling.ATR pathway.9-1-1 DNA damage sensor complex.component *(RAD1-LIKE)	mercator4v7.0: component *(RAD1-LIKE) of 9-1-1 DNA damage sensor complex & prot-scriber: sp arath wall associated receptor kinase & swissprot: no annotation & original description: none	-7.31067	1.41633198257659e-05	-5.57152	0.00317486	8590	18747
TRGpnl4xsex24280	13.1.2.1.4	DNA damage response.DNA damage sensing and signalling.ATR pathway.9-1-1 DNA damage sensor complex.regulatory protein *(RAD17)	mercator4v7.0: regulatory protein *(RAD17) of 9-1-1 DNA damage sensor complex & prot-scriber: cell cycle checkpoint protein rad & swissprot: Cell cycle checkpoint protein RAD17 OS=Arabidopsis thaliana & original description: none	8.49697	7.94054484305911e-05	6.73644	1.77904120951762e-05	10703	4580
TRGpnl4xapo9065	13.1.2.2.1	DNA damage response.DNA damage sensing and signalling.ATR pathway.ATR-ATRIP transducer kinase complex.kinase component *(ATR)	mercator4v7.0: kinase component *(ATR) of ATR-ATRIP DNA damage sensor complex & prot-scriber: serine threonine protein kinase atr & swissprot: Serine/threonine-protein kinase ATR OS=Oryza sativa subsp. indica & original description: none	5.10904	8.57154371523638e-06	3.45075	0.0126779	8040	22888.5
TRGpnl4xsex61627	13.2.1	DNA damage response.DNA repair polymerase activities.DNA polymerase theta *(POLQ)	mercator4v7.0: DNA polymerase theta *(POLQ) & prot-scriber: dna polymerase i & swissprot: Helicase and polymerase-containing protein TEBICHI OS=Arabidopsis thaliana & original description: none	7.97984	0.0245167	6.20305	2.85410168968188e-05	25178	5710
TRGpnl4xsex61628	13.2.1	DNA damage response.DNA repair polymerase activities.DNA polymerase theta *(POLQ)	mercator4v7.0: DNA polymerase theta *(POLQ) & prot-scriber: dna polymerase i & swissprot: Helicase and polymerase-containing protein TEBICHI OS=Arabidopsis thaliana & original description: none	5.30114	0.0187828	3.31206	0.036794	24112	26563.5
TRGpnl2xsex42753	13.2.2	DNA damage response.DNA repair polymerase activities.DNA polymerase kappa *(POLK)	mercator4v7.0: DNA polymerase kappa *(POLK) & prot-scriber: dna polymerase & swissprot: DNA polymerase kappa OS=Arabidopsis thaliana & original description: none	-6.78168	2.27363242219159e-06	-5.56623	0.000645071	6792	13870
TRGpnl2xsex42754	13.2.2	DNA damage response.DNA repair polymerase activities.DNA polymerase kappa *(POLK)	mercator4v7.0: DNA polymerase kappa *(POLK) & prot-scriber: dna polymerase kappa & swissprot: DNA polymerase kappa OS=Arabidopsis thaliana & original description: none	-7.19831	0.000107615	-5.90566	0.000226178	11119.5	10958
TRGpnl4xsex21547	13.2.2	DNA damage response.DNA repair polymerase activities.DNA polymerase kappa *(POLK)	mercator4v7.0: DNA polymerase kappa *(POLK) & prot-scriber: dna polymerase kappa & swissprot: DNA polymerase kappa OS=Arabidopsis thaliana & original description: none	7.70925	4.04740062877249e-06	5.95411	5.06496955634085e-05	7298	7110
TRGpnl4xsex21548	13.2.2	DNA damage response.DNA repair polymerase activities.DNA polymerase kappa *(POLK)	mercator4v7.0: DNA polymerase kappa *(POLK) & prot-scriber: dna polymerase & swissprot: DNA polymerase kappa OS=Arabidopsis thaliana & original description: none	6.77023	4.78247444446173e-05	4.9399	0.000452428	10036	12942
TRGpnl4xsex21550	13.2.2	DNA damage response.DNA repair polymerase activities.DNA polymerase kappa *(POLK)	mercator4v7.0: DNA polymerase kappa *(POLK) & prot-scriber: dna polymerase & swissprot: DNA polymerase kappa OS=Arabidopsis thaliana & original description: none	5.4187	0.0252389	4.68342	0.020461	25288	24409
TRGpnl4xsex53205	13.3.1	DNA damage response.DNA damage tolerance (DDT) pathways.DNA polymerase eta *(POLH)	mercator4v7.0: DNA polymerase eta *(POLH) & prot-scriber: dna polymerase iv & swissprot: DNA polymerase eta OS=Arabidopsis thaliana & original description: none	8.53353	9.31678290711037e-10	6.76188	2.0078854235441e-05	3280	4853
TRGpnl4xsex42675	13.3.4.1	DNA damage response.DNA damage tolerance (DDT) pathways.DNA polymerase zeta heterodimer.catalytic component *(REV3)	mercator4v7.0: catalytic component *(REV3) of DNA polymerase zeta complex & prot-scriber: dna polymerase & swissprot: DNA polymerase zeta catalytic subunit OS=Arabidopsis thaliana & original description: none	7.70318	0.00291064	6.16399	5.09112553450791e-05	18035	7119
TRGpnl4xsex42678	13.3.4.1	DNA damage response.DNA damage tolerance (DDT) pathways.DNA polymerase zeta heterodimer.catalytic component *(REV3)	mercator4v7.0: catalytic component *(REV3) of DNA polymerase zeta complex & prot-scriber: dna polymerase catalytic subunit & swissprot: DNA polymerase zeta catalytic subunit OS=Arabidopsis thaliana & original description: none	6.4122	0.000526793	5.28052	0.000272703	13964	11506
TRGpnl4xsex52191	13.4.2.1.1	DNA damage response.homologous recombination repair (HR).BRCC regulatory holo-complex.BRCA1-BARD1 E3 ubiquitin ligase heterodimer.component *(BRCA1/BARD1)	mercator4v7.0: component *(BRCA1/BARD1) of BRCA1-BARD1 ubiquitination heterodimer & prot-scriber: phd type domain containing protein & swissprot: ATPase family AAA domain-containing protein At1g05910 OS=Arabidopsis thaliana & original description: none	2.81714	0.0311623	3.18328	0.0448038	26161	27472.5
TRGpnl2xsex26368	13.4.2.2.3	DNA damage response.homologous recombination repair (HR).BRCC regulatory holo-complex.BRCA1-A deubiquitination complex.component *(NBA1)	mercator4v7.0: component *(NBA1) of BRCC regulatory deubiquination complex & prot-scriber: brisc and brca a complex member & swissprot: no annotation & original description: none	-7.88078	0.0435289	-5.63703	0.0398087	27507	26877
TRGpnl4xsex8991	13.4.2.2.3	DNA damage response.homologous recombination repair (HR).BRCC regulatory holo-complex.BRCA1-A deubiquitination complex.component *(NBA1)	mercator4v7.0: component *(NBA1) of BRCC regulatory deubiquination complex & prot-scriber: brisc and brca a complex member & swissprot: no annotation & original description: none	10.32	1.18853688809314e-17	8.58274	1.58867591297166e-06	860	587.5
TRGpnl4xsex6168	13.4.2.4	DNA damage response.homologous recombination repair (HR).BRCC regulatory holo-complex.component *(BRCC45)	mercator4v7.0: component *(BRCC45) of BRCC regulatory deubiquination complex & prot-scriber: brca a complex subunit bre & swissprot: no annotation & original description: none	5.43606	0.000858552	6.48177	0.00087873	15059	14757
TRGpnl4xsex6170	13.4.2.4	DNA damage response.homologous recombination repair (HR).BRCC regulatory holo-complex.component *(BRCC45)	mercator4v7.0: component *(BRCC45) of BRCC regulatory deubiquination complex & prot-scriber: brca a complex subunit bre & swissprot: no annotation & original description: none	3.95446	0.000156039	3.56916	0.00398089	11716	19415
TRGpnl4xsex35542	13.4.3.3	DNA damage response.homologous recombination repair (HR).homology-directed repair (HDR).regulatory protein *(PDS5c)	mercator4v7.0: regulatory protein *(PDS5c) involved in homology-directed DNA repair & prot-scriber: sister chromatid cohesion protein pds homolog & swissprot: Sister chromatid cohesion protein PDS5 homolog C OS=Arabidopsis thaliana & original description: none	5.4672	1.632660459057e-13	5.13857	6.90559825125339e-05	1741	7879
TRGpnl4xapo30207	13.4.3.3	DNA damage response.homologous recombination repair (HR).homology-directed repair (HDR).regulatory protein *(PDS5c)	mercator4v7.0: regulatory protein *(PDS5c) involved in homology-directed DNA repair & prot-scriber: sister chromatid cohesion protein pds homolog & swissprot: Sister chromatid cohesion protein PDS5 homolog C OS=Arabidopsis thaliana & original description: none	7.62094	2.76480469455514e-38	7.6875	0.000105386	57	8964
TRGpnl2xsex24557	13.4.4.1.1	DNA damage response.homologous recombination repair (HR).Smc5-Smc6 complex.NSE2-SMC5-SMC6 subcomplex.component *(SMC5)	mercator4v7.0: component *(SMC5) of homologous recombination repair Smc5-Smc6 complex & prot-scriber: structural maintenance of chromosomes protein & swissprot: Structural maintenance of chromosomes protein 5 OS=Arabidopsis thaliana & original description: none	-7.51357	7.69849673472763e-08	-6.35123	8.77181598609919e-05	4732	8441.5
TRGpnl4xsex8031	13.4.4.1.1	DNA damage response.homologous recombination repair (HR).Smc5-Smc6 complex.NSE2-SMC5-SMC6 subcomplex.component *(SMC5)	mercator4v7.0: component *(SMC5) of homologous recombination repair Smc5-Smc6 complex & prot-scriber: structural maintenance of chromosomes protein & swissprot: Structural maintenance of chromosomes protein 5 OS=Arabidopsis thaliana & original description: none	6.14532	0.01109	4.22391	0.00490216	22138	20048
TRGpnl4xsex8032	13.4.4.1.1	DNA damage response.homologous recombination repair (HR).Smc5-Smc6 complex.NSE2-SMC5-SMC6 subcomplex.component *(SMC5)	mercator4v7.0: component *(SMC5) of homologous recombination repair Smc5-Smc6 complex & prot-scriber: structural maintenance of chromosomes protein & swissprot: Structural maintenance of chromosomes protein 5 OS=Arabidopsis thaliana & original description: none	4.21252	0.028567	4.8492	0.0106947	25795	22371.5
TRGpnl4xsex33201	13.4.4.2.1	DNA damage response.homologous recombination repair (HR).Smc5-Smc6 complex.NSE1-NSE3-NSE4 subcomplex.Kleisin-like bridging component *(NSE4)	mercator4v7.0: Kleisin-like bridging component *(NSE4) of homologous recombination repair Smc5-Smc6 complex & prot-scriber: non structural maintenance of chromosomes element & swissprot: Non-structural maintenance of chromosomes element 4 homolog A OS=Arabidopsis thaliana & original description: none	3.91432	8.43054537919233e-05	4.31515	0.0270376	10783	25318
TRGpnl4xapo35227	13.4.4.2.1	DNA damage response.homologous recombination repair (HR).Smc5-Smc6 complex.NSE1-NSE3-NSE4 subcomplex.Kleisin-like bridging component *(NSE4)	mercator4v7.0: Kleisin-like bridging component *(NSE4) of homologous recombination repair Smc5-Smc6 complex & prot-scriber: non structural maintenance of chromosomes element & swissprot: Non-structural maintenance of chromosomes element 4 homolog A OS=Arabidopsis thaliana & original description: none	4.10898	0.00261502	4.20079	0.0269595	17741	25309
TRGpnl2xsex64297	13.4.4.3.2	DNA damage response.homologous recombination repair (HR).Smc5-Smc6 complex.NSE5-NSE6 subcomplex.component *(NSE6/SNI1)	mercator4v7.0: component *(NSE6/SNI1) of homologous recombination repair Smc5-Smc6 complex & prot-scriber: negative regulator of systemic acquired resistance sni isoform x1 & swissprot: Negative regulator of systemic acquired resistance SNI1 OS=Arabidopsis thaliana & original description: none	-7.5996	1.79651750098699e-05	-6.09823	0.000702473	8870	14111
TRGpnl4xapo36600	13.4.4.3.2	DNA damage response.homologous recombination repair (HR).Smc5-Smc6 complex.NSE5-NSE6 subcomplex.component *(NSE6/SNI1)	mercator4v7.0: component *(NSE6/SNI1) of homologous recombination repair Smc5-Smc6 complex & prot-scriber: negative regulator of systemic acquired resistance sni & swissprot: Negative regulator of systemic acquired resistance SNI1 OS=Arabidopsis thaliana & original description: none	-5.39712	5.4891589097142e-17	-6.22521	0.00752823	971	21348
TRGpnl4xapo20757	13.4.5.2.1	DNA damage response.homologous recombination repair (HR).single-strand annealing (SSA) pathway.RAD51D-SSN2 regulatory module.regulatory component *(RAD51D)	mercator4v7.0: regulatory component *(RAD51D) of single-strand annealing (SSA) pathway & prot-scriber: reca 2 domain containing protein & swissprot: DNA repair protein RAD51 homolog 4 OS=Arabidopsis thaliana & original description: none	-3.10076	0.000893996	-5.03375	0.0290423	15149	25588
TRGpnl4xsex25325	13.5.1.2.2	DNA damage response.nonhomologous end-joining (NHEJ) repair.DNA end recognition.Ku70-Ku80 helicase complex.component *(KU80)	mercator4v7.0: component *(KU80) of Ku70-Ku80 helicase complex & prot-scriber: atp dependent dna helicase subunit ku & swissprot: ATP-dependent DNA helicase 2 subunit KU80 OS=Oryza sativa subsp. japonica & original description: none	6.49858	1.8937739151239e-06	5.7427	0.000799312	6650	14474
TRGpnl4xapo24482	13.5.2.1	DNA damage response.nonhomologous end-joining (NHEJ) repair.DNA end processing.tyrosyl-DNA phosphodiesterase *(TDP2)	mercator4v7.0: tyrosyl-DNA phosphodiesterase *(TDP2) & prot-scriber: endo exonuclease phosphatase domain containing protein & swissprot: no annotation & original description: none	7.47145	1.62005162242797e-07	5.72413	5.27837781274586e-05	5068	7214
TRGpnl2xsex8187	13.5.2.2	DNA damage response.nonhomologous end-joining (NHEJ) repair.DNA end processing.DNA phosphatase *(ZDP)	mercator4v7.0: DNA phosphatase *(ZDP) & prot-scriber: parp type domain containing protein & swissprot: Polynucleotide 3-phosphatase ZDP OS=Arabidopsis thaliana & original description: none	-6.78003	0.0110133	-5.56495	0.000404823	22115	12617
TRGpnl2xsex8192	13.5.2.2	DNA damage response.nonhomologous end-joining (NHEJ) repair.DNA end processing.DNA phosphatase *(ZDP)	mercator4v7.0: DNA phosphatase *(ZDP) & prot-scriber: poly [adp ribose] polymerase & swissprot: Polynucleotide 3-phosphatase ZDP OS=Arabidopsis thaliana & original description: none	-4.73825	0.0216555	-4.47773	0.0129343	24693	22958
TRGpnl4xsex53940	13.5.2.2	DNA damage response.nonhomologous end-joining (NHEJ) repair.DNA end processing.DNA phosphatase *(ZDP)	mercator4v7.0: DNA phosphatase *(ZDP) & prot-scriber: poly [adp ribose] polymerase & swissprot: Polynucleotide 3-phosphatase ZDP OS=Arabidopsis thaliana & original description: none	6.40554	0.0249694	4.71963	0.000520143	25238.5	13297
TRGpnl4xapo47920	13.5.2.2	DNA damage response.nonhomologous end-joining (NHEJ) repair.DNA end processing.DNA phosphatase *(ZDP)	mercator4v7.0: DNA phosphatase *(ZDP) & prot-scriber: poly [adp ribose] polymerase & swissprot: Polynucleotide 3-phosphatase ZDP OS=Arabidopsis thaliana & original description: none	6.22284	0.02149	4.30154	0.00412218	24655	19543
TRGpnl4xsex48364	13.5.3.2	DNA damage response.nonhomologous end-joining (NHEJ) repair.double-strand-break ligation.DNA ligase *(LIG6)	mercator4v7.0: DNA ligase *(LIG6) & prot-scriber: dna ligase protein & swissprot: DNA ligase 6 OS=Arabidopsis thaliana & original description: none	8.68707	0.00979365	6.94565	5.79605380033079e-06	21712	2400.5
TRGpnl2xsex23493	13.6.1.1	DNA damage response.base excision repair (BER).lesion recognition and removal.formamidopyrimidine-DNA glycosylase *(FPG1)	mercator4v7.0: formamidopyrimidine-DNA glycosylase *(FPG1) & prot-scriber: formamidopyrimidine dna glycosylase & swissprot: Formamidopyrimidine-DNA glycosylase OS=Arabidopsis thaliana & original description: none	-6.3343	0.00418007	-4.68622	0.00691411	19026.5	21077
TRGpnl4xsex8871	13.6.1.1	DNA damage response.base excision repair (BER).lesion recognition and removal.formamidopyrimidine-DNA glycosylase *(FPG1)	mercator4v7.0: formamidopyrimidine-DNA glycosylase *(FPG1) & prot-scriber: fpg cat domain containing protein & swissprot: Formamidopyrimidine-DNA glycosylase OS=Arabidopsis thaliana & original description: none	5.59686	0.0498026	5.68917	0.00127197	28034	15839
TRGpnl4xsex8925	13.6.1.1	DNA damage response.base excision repair (BER).lesion recognition and removal.formamidopyrimidine-DNA glycosylase *(FPG1)	mercator4v7.0: formamidopyrimidine-DNA glycosylase *(FPG1) & prot-scriber: formamidopyrimidine dna glycosylase & swissprot: Formamidopyrimidine-DNA glycosylase OS=Arabidopsis thaliana & original description: none	6.25608	0.0356185	4.38617	0.00189993	26704	17084
TRGpnl4xsex8926	13.6.1.1	DNA damage response.base excision repair (BER).lesion recognition and removal.formamidopyrimidine-DNA glycosylase *(FPG1)	mercator4v7.0: formamidopyrimidine-DNA glycosylase *(FPG1) & prot-scriber: formamidopyrimidine dna glycosylase & swissprot: Formamidopyrimidine-DNA glycosylase OS=Arabidopsis thaliana & original description: none	8.81236	1.39277803825024e-06	7.0778	6.50826595986371e-06	6411	2598
TRGpnl4xsex8927	13.6.1.1	DNA damage response.base excision repair (BER).lesion recognition and removal.formamidopyrimidine-DNA glycosylase *(FPG1)	mercator4v7.0: formamidopyrimidine-DNA glycosylase *(FPG1) & prot-scriber: formamidopyrimidine dna glycosylase & swissprot: Formamidopyrimidine-DNA glycosylase OS=Arabidopsis thaliana & original description: none	4.67742	0.0384393	3.84932	0.0344547	26986	26300
TRGpnl4xapo6357	13.6.1.1	DNA damage response.base excision repair (BER).lesion recognition and removal.formamidopyrimidine-DNA glycosylase *(FPG1)	mercator4v7.0: formamidopyrimidine-DNA glycosylase *(FPG1) & prot-scriber: formamidopyrimidine dna glycosylase & swissprot: Formamidopyrimidine-DNA glycosylase OS=Arabidopsis thaliana & original description: none	4.49379	0.0416266	3.36516	0.0331272	27307	26144
TRGpnl4xapo6358	13.6.1.1	DNA damage response.base excision repair (BER).lesion recognition and removal.formamidopyrimidine-DNA glycosylase *(FPG1)	mercator4v7.0: formamidopyrimidine-DNA glycosylase *(FPG1) & prot-scriber: formamidopyrimidine dna glycosylase & swissprot: Formamidopyrimidine-DNA glycosylase OS=Arabidopsis thaliana & original description: none	4.96139	5.39930934547279e-08	4.93193	0.00386309	4587	19344
TRGpnl4xsex35796	13.6.1.2	DNA damage response.base excision repair (BER).lesion recognition and removal.oxoguanine DNA glycosylase *(OGG1)	mercator4v7.0: oxoguanine DNA glycosylase *(OGG1) & prot-scriber: dna apurinic or apyrimidinic site lyase & swissprot: N-glycosylase/DNA lyase OGG1 OS=Arabidopsis thaliana & original description: none	7.92283	3.31282518356626e-14	6.73015	6.78989468933064e-05	1532	7852
TRGpnl4xsex4872	13.6.1.4	DNA damage response.base excision repair (BER).lesion recognition and removal.bifunctional glycosylase/lyase and endonuclease *(NTH1/2)	mercator4v7.0: bifunctional glycosylase/lyase and endonuclease *(NTH1/2) & prot-scriber: endonuclease iii homolog 1 & swissprot: Endonuclease III homolog 1, chloroplastic OS=Arabidopsis thaliana & original description: none	23.2848	1.88103370566034e-12	7.48338	3.77296908679642e-06	2084	1711.5
TRGpnl4xsex4877	13.6.1.4	DNA damage response.base excision repair (BER).lesion recognition and removal.bifunctional glycosylase/lyase and endonuclease *(NTH1/2)	mercator4v7.0: bifunctional glycosylase/lyase and endonuclease *(NTH1/2) & prot-scriber: endonuclease iii homolog 1 & swissprot: Endonuclease III homolog 1, chloroplastic OS=Arabidopsis thaliana & original description: none	8.87301	0.014728	7.12221	6.63753849015185e-06	23145.5	2631
TRGpnl4xsex28784	13.6.1.8	DNA damage response.base excision repair (BER).lesion recognition and removal.regulatory single-strand DNA repair factor	mercator4v7.0: regulatory single-strand DNA repair factor & prot-scriber: macro domain containing protein & swissprot: Transcription factor bHLH140 OS=Arabidopsis thaliana & original description: none	7.74831	0.00639734	6.60649	2.91954270047847e-05	20365	5758
TRGpnl4xapo50790	13.6.2.3	DNA damage response.base excision repair (BER).sugar-phosphate backbone cleavage.apurinic/apyrimidinic endonuclease *(ARP)	mercator4v7.0: apurinic/apyrimidinic endonuclease *(ARP) & prot-scriber: dna apurinic or apyrimidinic site endonuclease & swissprot: DNA-(apurinic or apyrimidinic site) endonuclease, chloroplastic OS=Arabidopsis thaliana & original description: none	-8.01867	6.51071344661701e-07	-6.64204	0.00069408	5875	14079
TRGpnl4xsex15942	13.6.4.4	DNA damage response.base excision repair (BER).gap filling and nick sealing.flap structure-specific endonuclease *(FEN1)	mercator4v7.0: flap structure-specific endonuclease *(FEN1) & prot-scriber: flap endonuclease 1 & swissprot: Flap endonuclease 1 OS=Zea mays & original description: none	9.19602	3.47786527790445e-13	7.41759	4.26441400494352e-06	1847	1896
TRGpnl4xsex23348	13.7.1.1.1	DNA damage response.nucleotide excision repair (NER).damage recognition.global genome nucleotide excision repair (GG-NER).multifunctional centrin *(CEN1/2)	mercator4v7.0: multifunctional centrin *(CEN1/2) & prot-scriber: caltractin & swissprot: Probable calcium-binding protein CML8 OS=Oryza sativa subsp. japonica & original description: none	6.36682	0.000114666	8.59076	0.000474492	11224	13057
TRGpnl4xapo18836	13.7.1.1.1	DNA damage response.nucleotide excision repair (NER).damage recognition.global genome nucleotide excision repair (GG-NER).multifunctional centrin *(CEN1/2)	mercator4v7.0: multifunctional centrin *(CEN1/2) & prot-scriber: caltractin & swissprot: Probable calcium-binding protein CML8 OS=Oryza sativa subsp. japonica & original description: none	-9.0904	4.55270398333344e-11	-7.8916	1.57977892254294e-05	2605	4319
TRGpnl4xsex68766	13.7.1.1.2	DNA damage response.nucleotide excision repair (NER).damage recognition.global genome nucleotide excision repair (GG-NER).DNA repair protein *(XPC)	mercator4v7.0: DNA repair protein *(XPC) & prot-scriber: dna repair protein rad & swissprot: DNA repair protein RAD4 OS=Arabidopsis thaliana & original description: none	7.30996	7.20695312102909e-05	5.76166	0.00012512	10582	9372.5
TRGpnl4xsex68767	13.7.1.1.2	DNA damage response.nucleotide excision repair (NER).damage recognition.global genome nucleotide excision repair (GG-NER).DNA repair protein *(XPC)	mercator4v7.0: DNA repair protein *(XPC) & prot-scriber: dna repair protein rad & swissprot: DNA repair protein RAD4 OS=Arabidopsis thaliana & original description: none	7.02996	0.000134497	5.29412	0.000179981	11463	10317.5
TRGpnl4xsex68809	13.7.1.1.2	DNA damage response.nucleotide excision repair (NER).damage recognition.global genome nucleotide excision repair (GG-NER).DNA repair protein *(XPC)	mercator4v7.0: DNA repair protein *(XPC) & prot-scriber: dna repair protein rad & swissprot: DNA repair protein RAD4 OS=Arabidopsis thaliana & original description: none	4.09974	0.008155	5.48521	0.00759821	21120	21380
TRGpnl4xsex68810	13.7.1.1.2	DNA damage response.nucleotide excision repair (NER).damage recognition.global genome nucleotide excision repair (GG-NER).DNA repair protein *(XPC)	mercator4v7.0: DNA repair protein *(XPC) & prot-scriber: dna repair protein rad & swissprot: DNA repair protein RAD4 OS=Arabidopsis thaliana & original description: none	2.96819	0.0297216	3.63798	0.0435794	25948	27345
TRGpnl4xapo68332	13.7.1.1.2	DNA damage response.nucleotide excision repair (NER).damage recognition.global genome nucleotide excision repair (GG-NER).DNA repair protein *(XPC)	mercator4v7.0: DNA repair protein *(XPC) & prot-scriber: dna repair protein rad isoform & swissprot: DNA repair protein RAD4 OS=Arabidopsis thaliana & original description: none	7.08276	3.22757569913469e-08	4.63506	0.0193032	4380	24229
TRGpnl2xsex10541	13.7.1.2.2	DNA damage response.nucleotide excision repair (NER).damage recognition.transcription-coupled nucleotide excision repair (TC-NER).deubiquitinase *(UBP12/13)	mercator4v7.0: deubiquitinase *(UBP12/13) & prot-scriber: ubiquitin carboxyl terminal hydrolase & swissprot: Ubiquitin C-terminal hydrolase 12 OS=Arabidopsis thaliana & original description: none	-3.18527	0.00293497	-6.36379	0.014954	18052	23408
TRGpnl2xsex57830	13.7.1.2.2	DNA damage response.nucleotide excision repair (NER).damage recognition.transcription-coupled nucleotide excision repair (TC-NER).deubiquitinase *(UBP12/13)	mercator4v7.0: deubiquitinase *(UBP12/13) & prot-scriber: ubiquitin carboxyl terminal hydrolase & swissprot: Ubiquitin C-terminal hydrolase 12 OS=Arabidopsis thaliana & original description: none	-9.32671	2.65124813322755e-14	-9.11137	0.000519305	1509	13293.5
TRGpnl4xsex52297	13.7.1.2.2	DNA damage response.nucleotide excision repair (NER).damage recognition.transcription-coupled nucleotide excision repair (TC-NER).deubiquitinase *(UBP12/13)	mercator4v7.0: deubiquitinase *(UBP12/13) & prot-scriber: ubiquitin carboxyl terminal hydrolase & swissprot: Ubiquitin C-terminal hydrolase 12 OS=Arabidopsis thaliana & original description: none	6.99795	0.0127427	7.83325	0.000144313	22622	9735
TRGpnl4xsex62953	13.7.1.2.2	DNA damage response.nucleotide excision repair (NER).damage recognition.transcription-coupled nucleotide excision repair (TC-NER).deubiquitinase *(UBP12/13)	mercator4v7.0: deubiquitinase *(UBP12/13) & prot-scriber: ubiquitin carboxyl terminal hydrolase & swissprot: Ubiquitin C-terminal hydrolase 13 OS=Arabidopsis thaliana & original description: none	10.0782	5.2645265040951e-08	9.20858	2.51919694008921e-06	4573	1151
TRGpnl4xapo38112	13.7.1.2.2	DNA damage response.nucleotide excision repair (NER).damage recognition.transcription-coupled nucleotide excision repair (TC-NER).deubiquitinase *(UBP12/13)	mercator4v7.0: deubiquitinase *(UBP12/13) & prot-scriber: ubiquitin carboxyl terminal hydrolase & swissprot: Ubiquitin C-terminal hydrolase 12 OS=Arabidopsis thaliana & original description: none	3.23012	0.00418468	4.52356	0.015466	19037	23523.5
TRGpnl4xsex40971	13.7.1.2.3	DNA damage response.nucleotide excision repair (NER).damage recognition.transcription-coupled nucleotide excision repair (TC-NER).DNA repair factor *(UVSSA)	mercator4v7.0: DNA repair factor *(UVSSA) & prot-scriber: uv stimulated scaffold protein a & swissprot: UV-stimulated scaffold protein A homolog OS=Arabidopsis thaliana & original description: none	4.99985	0.00186634	5.59485	0.00282505	16848.5	18352
TRGpnl4xapo41593	13.7.1.2.3	DNA damage response.nucleotide excision repair (NER).damage recognition.transcription-coupled nucleotide excision repair (TC-NER).DNA repair factor *(UVSSA)	mercator4v7.0: DNA repair factor *(UVSSA) & prot-scriber: uv stimulated scaffold protein a & swissprot: UV-stimulated scaffold protein A homolog OS=Arabidopsis thaliana & original description: none	6.94959	2.87160936826676e-17	7.02481	0.000122161	924	9316
TRGpnl2xsex36901	13.7.1.3.1	DNA damage response.nucleotide excision repair (NER).damage recognition.regulatory CUL4-based E3 ubiquitin ligase modules.core adapter component *(DDB1)	mercator4v7.0: core adaptor component *(DDB1) of CUL4-based E3 ubiquitin ligase complexes & prot-scriber: dna damage binding protein & swissprot: DNA damage-binding protein 1 OS=Oryza sativa subsp. japonica & original description: none	-11.1594	2.04423956332363e-09	-9.96525	1.30719368352651e-05	3508	3941
TRGpnl4xsex12231	13.7.1.3.1	DNA damage response.nucleotide excision repair (NER).damage recognition.regulatory CUL4-based E3 ubiquitin ligase modules.core adapter component *(DDB1)	mercator4v7.0: core adaptor component *(DDB1) of CUL4-based E3 ubiquitin ligase complexes & prot-scriber: dna damage binding protein & swissprot: DNA damage-binding protein 1 OS=Oryza sativa subsp. japonica & original description: none	9.45482	0.000898291	9.78747	6.37951045803453e-06	15163	2558
TRGpnl4xsex48903	13.7.1.3.2	DNA damage response.nucleotide excision repair (NER).damage recognition.regulatory CUL4-based E3 ubiquitin ligase modules.substrate adaptor component *(DDB2)	mercator4v7.0: substrate adaptor component *(DDB2) of UV-DDB CUL4-based E3 ubiquitin ligase module & prot-scriber: damaged dna binding protein & swissprot: DNA damage-binding protein 2 OS=Oryza sativa subsp. japonica & original description: none	8.50409	1.23337126994426e-08	6.72201	2.02523730593809e-05	4042	4875
TRGpnl2xsex30187	13.7.2.1.2	DNA damage response.nucleotide excision repair (NER).preincision complex formation.TFIIh core module.component *(SSL1)	mercator4v7.0: component *(SSL1) of multifunctional TFIIh complex & prot-scriber: general transcription and factor iih subunit & swissprot: General transcription factor IIH subunit 2 OS=Arabidopsis thaliana & original description: none	-2.56552	0.0108114	-5.08322	0.0293328	22045.5	25625
TRGpnl4xsex65070	13.7.2.1.4	DNA damage response.nucleotide excision repair (NER).preincision complex formation.TFIIh core module.component *(TFB1)	mercator4v7.0: component *(TFB1) of multifunctional TFIIh complex & prot-scriber: bsd domain containing protein & swissprot: General transcription and DNA repair factor IIH subunit TFB1-1 OS=Arabidopsis thaliana & original description: none	8.49366	0.0165112	6.5481	6.49173298628302e-05	23600	7744
TRGpnl4xsex65104	13.7.2.1.4	DNA damage response.nucleotide excision repair (NER).preincision complex formation.TFIIh core module.component *(TFB1)	mercator4v7.0: component *(TFB1) of multifunctional TFIIh complex & prot-scriber: bsd domain containing protein & swissprot: General transcription and DNA repair factor IIH subunit TFB1-1 OS=Arabidopsis thaliana & original description: none	4.25939	0.000871145	5.58174	0.00652532	15089	20906
TRGpnl2xsex63098	13.7.2.1.6	DNA damage response.nucleotide excision repair (NER).preincision complex formation.TFIIh core module.component *(TFB4)	mercator4v7.0: component *(TFB4) of multifunctional TFIIh complex & prot-scriber: general transcription and dna repair factor iih subunit tfb & swissprot: General transcription and DNA repair factor IIH subunit TFB4 OS=Arabidopsis thaliana & original description: none	-2.95261	3.95250082148977e-09	-3.23536	0.00277028	3690.5	18268
TRGpnl4xsex32088	13.7.2.1.6	DNA damage response.nucleotide excision repair (NER).preincision complex formation.TFIIh core module.component *(TFB4)	mercator4v7.0: component *(TFB4) of multifunctional TFIIh complex & prot-scriber: general transcription and dna repair factor iih subunit tfb & swissprot: General transcription and DNA repair factor IIH subunit TFB4 OS=Arabidopsis thaliana & original description: none	5.15202	1.44176869148756e-06	4.99653	0.000763657	6439	14351
TRGpnl4xapo13550	13.7.2.1.7	DNA damage response.nucleotide excision repair (NER).preincision complex formation.TFIIh core module.component *(TFB5)	mercator4v7.0: component *(TFB5) of multifunctional TFIIh complex & prot-scriber: general transcription and dna repair factor iih subunit tfb & swissprot: General transcription and DNA repair factor IIH subunit TFB5 OS=Arabidopsis thaliana & original description: none	-8.46541	7.1105414200471e-08	-7.15773	8.9103237035793e-05	4701	8482.5
TRGpnl4xsex6089	13.7.2.2.1	DNA damage response.nucleotide excision repair (NER).preincision complex formation.CAK kinase module.scaffold component *(TFB3)	mercator4v7.0: scaffold component *(TFB3) of CAK kinase module & prot-scriber: fanconi associated nuclease & swissprot: Fanconi-associated nuclease 1 homolog OS=Oryza sativa subsp. japonica & original description: none	2.9883	0.0145744	3.65099	0.0309844	23113	25887
TRGpnl2xsex46970	13.7.3.1.2	DNA damage response.nucleotide excision repair (NER).nucleotide excision.XPF-ERCC1 DNA repair endonuclease complex.scaffold component *(ERCC1)	mercator4v7.0: component *(ERCC1) of DNA repair endonuclease complex & prot-scriber: dna excision repair protein ercc & swissprot: DNA excision repair protein ERCC-1 OS=Arabidopsis thaliana & original description: none	-4.11699	0.0283613	-4.68264	0.0183786	25757	24063.5
TRGpnl4xsex27819	13.7.3.1.2	DNA damage response.nucleotide excision repair (NER).nucleotide excision.XPF-ERCC1 DNA repair endonuclease complex.scaffold component *(ERCC1)	mercator4v7.0: component *(ERCC1) of DNA repair endonuclease complex & prot-scriber: dna excision repair protein ercc & swissprot: DNA excision repair protein ERCC-1 OS=Arabidopsis thaliana & original description: none	6.70841	0.000449541	6.06672	0.000217565	13642	10844
TRGpnl4xsex24524	13.7.3.2	DNA damage response.nucleotide excision repair (NER).nucleotide excision.DNA repair endonuclease *(XPG)	mercator4v7.0: DNA repair endonuclease *(XPG) & prot-scriber: dna repair protein uvh & swissprot: DNA repair protein UVH3 OS=Arabidopsis thaliana & original description: none	6.04708	1.30638025302996e-11	5.58256	0.000397317	2369	12566
TRGpnl2xsex30556	13.8.1.1.2	DNA damage response.mismatch repair (MMR).lesion recognition.MSH2-x mismatch repair heterodimers.component *(MSH3)	mercator4v7.0: component *(MSH3) of MSH2-x mismatch repair heterodimers & prot-scriber: dna mismatch repair protein msh & swissprot: DNA mismatch repair protein MSH3 OS=Arabidopsis thaliana & original description: none	-2.67391	8.44032214186616e-07	-2.99126	0.000966972	6035	15033
TRGpnl4xsex61036	13.8.1.1.2	DNA damage response.mismatch repair (MMR).lesion recognition.MSH2-x mismatch repair heterodimers.component *(MSH3)	mercator4v7.0: component *(MSH3) of MSH2-x mismatch repair heterodimers & prot-scriber: dna mismatch repair protein msh & swissprot: DNA mismatch repair protein MSH3 OS=Arabidopsis thaliana & original description: none	4.89014	4.74493043187852e-05	5.82895	0.00157247	10019.5	16502
TRGpnl4xapo55610	13.8.1.1.2	DNA damage response.mismatch repair (MMR).lesion recognition.MSH2-x mismatch repair heterodimers.component *(MSH3)	mercator4v7.0: component *(MSH3) of MSH2-x mismatch repair heterodimers & prot-scriber: dna mismatch repair protein msh & swissprot: DNA mismatch repair protein MSH3 OS=Arabidopsis thaliana & original description: none	7.24096	0.000431567	5.47227	0.000120653	13560	9272.5
TRGpnl4xsex49770	13.8.2.1.1	DNA damage response.mismatch repair (MMR).DNA repair complex assembly.MLH1-PMS1 heterodimer.component *(MLH1)	mercator4v7.0: component *(MLH1) of MLH1-PMS1 heterodimer & prot-scriber: dna repair domain containing protein & swissprot: DNA mismatch repair protein MLH1 OS=Arabidopsis thaliana & original description: none	8.62262	0.000350642	6.89014	7.22456248766151e-06	13159	2801
TRGpnl4xsex49824	13.8.2.1.1	DNA damage response.mismatch repair (MMR).DNA repair complex assembly.MLH1-PMS1 heterodimer.component *(MLH1)	mercator4v7.0: component *(MLH1) of MLH1-PMS1 heterodimer & prot-scriber: dna mismatch repair protein mutl & swissprot: DNA mismatch repair protein MLH1 OS=Arabidopsis thaliana & original description: none	5.88091	7.27171894846818e-05	5.68894	0.000769282	10589	14366
TRGpnl4xapo36047	13.9.1	DNA damage response.photoreactivation.6-4-type photolyase *(UVR3)	mercator4v7.0: 6-4-type photolyase *(UVR3) & prot-scriber: photolyase cryptochrome alpha beta domain containing protein & swissprot: (6-4)DNA photolyase OS=Oryza sativa subsp. japonica & original description: none	21.9619	3.80269596854527e-10	5.73988	0.000209315	3049	10743
TRGpnl4xapo36050	13.9.1	DNA damage response.photoreactivation.6-4-type photolyase *(UVR3)	mercator4v7.0: 6-4-type photolyase *(UVR3) & prot-scriber: photolyase cryptochrome alpha beta domain containing protein & swissprot: (6-4)DNA photolyase OS=Oryza sativa subsp. japonica & original description: none	8.93385	5.71800691098504e-11	6.82214	0.000282238	2647	11615
TRGpnl4xsex8344	13.9.2	DNA damage response.photoreactivation.class-II CPD photolyase *(PHR1)	mercator4v7.0: class-II CPD photolyase *(PHR1) & prot-scriber: dna photolyase & swissprot: Deoxyribodipyrimidine photo-lyase OS=Oryza sativa subsp. japonica & original description: none	9.18467	0.0273464	7.04034	0.000249176	25599	11228
TRGpnl4xsex20139	13.9.3	DNA damage response.photoreactivation.class-II CPD photolyase *(PHR2)	mercator4v7.0: class-II CPD photolyase *(PHR2) & prot-scriber: photolyase cryptochrome alpha beta domain containing protein & swissprot: Blue-light photoreceptor PHR2 OS=Arabidopsis thaliana & original description: none	5.21482	2.49645468021755e-09	5.1054	0.000201047	3549	10642
TRGpnl4xapo27611	13.10.4	DNA damage response.DNA-protein crosslink (DPC) repair.crosslink-repair peptidase *(SPRTN)	mercator4v7.0: crosslink-repair peptidase *(SPRTN) & prot-scriber: sprt domain containing protein & swissprot: no annotation & original description: none	6.62106	1.14031499144405e-09	5.06122	0.000571586	3340	13558
