# Supplementary material for: Leaf transcriptome differences between diploid and tetraploid bahiagrass
Source: Plant Genome. 2026 Feb 28;19(1):e70212. doi: 10.1002/tpg2.70212 (PMC12949672; doi:10.1002/tpg2.70212)
Supplement: Supplementary file 7 — Supplemental Table S5: List of differentially expressed transcripts (DETs) related to transcription factors and hormone signaling. [file TPG2-19-e70212-s006.xlsx]

## Sheet: TF_DETploidy_CommonDeseq2ylimma
Authors: Maricel Podio, Danilo Fabrizio Santoro, Carolina Marta Colono, Juan Pablo A. Ortiz, Emidio Albertini, Silvina Claudia Pessino. Manuscript title: Leaf transcriptome differences between diploid and tetraploid Bahiagrass Number of pages: 37, number of figures: 6, number of tables: 1
Supplemental Table S5
TF_ID	log2FoldChange	padj	logFC	adj.P.Val	deseq_rank	limma_rank	Family	Best_hit_in_Ara	Blast_evalue	Description_best_hit
TRGpnl4xsex53040	3.73693	0.000255176	4.4068	0.0157807	12564	23590	ERF	AT2G40340.1	3e-41	ERF_family_protein_
TRGpnl2xsex8516	-7.68311	0.00254208	-5.99914	0.00268288	17669	18170	ERF	AT2G40340.1	3e-41	ERF_family_protein_
TRGpnl4xsex5232	8.33676	2.28727e-26	8.47934	3.68702e-05	233	6341	NF-YC	AT3G12480.1	2e-52	nuclear_factor_Y,_subunit_C11
TRGpnl4xapo5731	9.74122	1.02906e-25	8.00639	2.05363e-06	252.5	901.5	C3H	AT3G02830.1	1e-152	zinc_finger_protein_1
TRGpnl4xapo13034	10.184	1.0979e-25	8.4235	1.75627e-06	254	690	ERF	AT2G40340.1	4e-42	ERF_family_protein_
TRGpnl2xsex7573	-4.58802	8.56997e-22	-4.86119	0.000344277	434	12160.5	BES1	AT1G78700.1	5e-98	BES1/BZR1_homolog_4_
TRGpnl4xsex61980	9.34145	4.29744e-21	7.60106	2.62987e-06	483.5	1197	E2F/DP	AT2G36010.1	3e-76	E2F_transcription_factor_3
TRGpnl4xsex11532	5.97181	1.30183e-20	5.48897	0.00274096	519	18243.5	MYB	AT5G59780.3	2e-41	myb_domain_protein_59
TRGpnl4xapo32937	7.3327	1.34278e-20	8.31142	0.000231341	521	11020	ARF	AT1G59750.2	0	auxin_response_factor_1
TRGpnl4xsex17509	10.8494	2.29435e-20	8.83138	1.91245e-05	546	4735.5	HSF	AT4G17750.1	8e-79	heat_shock_factor_1
TRGpnl2xsex63754	-6.809	3.47222e-19	-7.18524	0.000306085	664.5	11821	bHLH	AT5G54680.1	1e-54	bHLH_family_protein_
TRGpnl4xsex21430	8.96392	6.58208e-18	7.05922	1.92496e-05	826.5	4747.5	E2F/DP	AT5G03415.1	1e-137	Transcription_factor_DP_
TRGpnl4xapo49102	-6.14939	7.61835e-18	-6.79277	0.000120088	834	9257.5	ARF	AT5G62000.3	0	auxin_response_factor_2
TRGpnl2xsex14059	-9.63383	7.27583e-17	-10.4291	4.16889e-05	1001	6637	ARF	AT5G62000.3	0	auxin_response_factor_2
TRGpnl2xsex68343	-9.10921	2.88897e-16	-9.37787	9.28134e-05	1103.5	8593	ERF	AT1G53910.1	2e-33	related_to_AP2_12
TRGpnl4xsex9008	26.4707	4.85055e-16	10.7205	1.33181e-06	1140	380	TALE	AT5G25220.2	1e-126	KNOTTED1-like_homeobox_gene_3
TRGpnl2xsex26226	-9.14398	5.86453e-16	-9.73795	0.000218232	1160	10852	TALE	AT5G25220.2	1e-127	KNOTTED1-like_homeobox_gene_3
TRGpnl4xsex47997	8.19393	2.51156e-15	7.49587	2.57795e-05	1282	5461	ARR-B	AT1G67710.1	1e-113	response_regulator_11_
TRGpnl4xsex9010	26.2451	2.82583e-14	10.5345	1.17655e-06	1515.5	113.5	TALE	AT5G25220.1	1e-126	KNOTTED1-like_homeobox_gene_3
TRGpnl4xapo35210	7.97967	5.42932e-14	6.24816	1.89358e-05	1597.5	4705	bHLH	AT5G57150.3	4e-24	bHLH_family_protein_
TRGpnl2xsex58414	-21.6716	5.85333e-14	-7.60544	0.00217171	1604	17512	MYB	AT5G59780.3	2e-55	myb_domain_protein_59
TRGpnl4xsex45213	10.0946	8.62309e-14	9.26909	2.68621e-05	1662	5549	C2H2	NA	NA	NA
TRGpnl2xsex56470	-10.2833	2.36397e-13	-9.05756	2.48139e-05	1788	5365.5	GRAS	AT2G37650.1	1e-141	GRAS_family_protein_
TRGpnl2xsex56419	-10.1181	2.51564e-13	-8.9613	3.45991e-06	1796	1606	C2H2	AT1G34370.2	1e-142	C2H2_family_protein_
TRGpnl4xapo9629	-13.5973	2.73452e-13	-12.2317	0.00187123	1816	17043	WRKY	AT4G31800.1	1e-41	WRKY_DNA-binding_protein_18
TRGpnl4xapo39460	5.84833	5.21436e-13	5.97657	0.00257277	1899.5	18048	WRKY	AT5G56270.1	5e-61	WRKY_DNA-binding_protein_2
TRGpnl4xsex13645	10.7199	5.6421e-13	8.93759	3.77297e-06	1909	1711.5	GRAS	AT1G21450.1	0	SCARECROW-like_1
TRGpnl4xapo21589	2.97125	6.75994e-13	2.71839	0.00487772	1950	20029	NF-YA	AT1G72830.1	8e-43	nuclear_factor_Y,_subunit_A3
TRGpnl2xsex26227	-12.8965	1.18577e-12	-11.7064	7.47489e-06	2026	2852	TALE	AT5G25220.1	1e-126	KNOTTED1-like_homeobox_gene_3
TRGpnl4xapo60964	-2.4401	5.68575e-12	-2.69608	0.0126352	2241	22875	bZIP	AT2G35530.1	1e-109	basic_region/leucine_zipper_transcription_factor_16_
TRGpnl4xsex7270	5.59449	8.45412e-12	5.58463	0.000462547	2300	13005	C3H	AT1G04990.2	2	C3H_family_protein_
TRGpnl2xsex18641	-9.03207	3.01691e-11	-7.78313	3.54167e-05	2530	6230	GRAS	AT2G37650.1	1e-139	GRAS_family_protein_
TRGpnl4xapo41544	22.162	3.3653e-11	6.16103	2.04389e-05	2552	4909	HB-other	AT4G00730.2	1e-96	HD-ZIP_family_protein_
TRGpnl2xsex57793	-9.48029	4.17817e-11	-8.31624	1.10867e-05	2587	3603.5	MYB	AT1G09770.1	0	cell_division_cycle_5
TRGpnl4xsex42906	12.3096	1.67465e-10	10.2534	0.000108362	2891	9025.5	WRKY	AT2G46400.1	2e-34	WRKY_DNA-binding_protein_46
TRGpnl4xapo18352	7.4836	2.38858e-10	5.75909	4.85469e-05	2948	7016	NAC	AT1G25580.1	5e-40	NAC_family_protein_
TRGpnl4xsex24426	6.23832	2.52065e-10	6.27049	0.000349857	2956.5	12225	FAR1	AT4G38180.1	9e-89	FAR1-related_sequence_5_
TRGpnl4xsex22888	23.5662	2.5649e-10	7.75242	6.82601e-05	2961	7861	WRKY	AT2G46400.1	4e-20	WRKY_DNA-binding_protein_46
TRGpnl4xapo54137	6.97616	3.04778e-10	5.11578	0.000352008	3005.5	12242	MYB	AT3G55730.1	8e-84	myb_domain_protein_109
TRGpnl4xsex45619	3.33469	7.37114e-10	3.10652	4.77373e-05	3216	6967.5	NAC	AT1G01720.1	1e-118	NAC_family_protein_
TRGpnl2xsex61373	-8.75924	8.48091e-10	-7.51877	4.13047e-05	3257	6611.5	FAR1	AT4G38180.1	3e-86	FAR1-related_sequence_5_
TRGpnl4xsex54147	6.75601	9.96425e-10	5.24257	0.000429408	3299	12791	C3H	AT1G04990.2	1	C3H_family_protein_
TRGpnl2xsex6385	-9.10851	1.09025e-09	-7.67723	0.000304282	3329	11805	HB-other	AT4G02560.2	1e-160	HB-other_family_protein_
TRGpnl4xsex60360	8.55161	1.20272e-09	7.70252	1.19689e-05	3355	3766.5	C2H2	AT3G50700.1	4e-57	indeterminate(ID)-domain_2
TRGpnl4xsex40248	8.33666	1.8025e-09	9.22757	3.26152e-05	3475	6064.5	NAC	AT5G08790.1	3e-66	NAC_family_protein_
TRGpnl2xsex37498	-2.07154	1.92431e-09	-2.27722	0.0144193	3492	23295	bZIP	AT2G40950.1	1e-102	bZIP_family_protein_
TRGpnl2xsex30757	-9.07342	2.0267e-09	-7.88825	9.95733e-06	3503	3392	Trihelix	AT3G10030.1	1e-170	Trihelix_family_protein_
TRGpnl4xapo8710	-8.45056	2.03964e-09	-7.18512	5.7712e-05	3505	7422	MYB_related	AT3G11450.1	0	DnaJ_domain_;Myb-like_DNA-binding_domain
TRGpnl2xsex30245	-5.14499	2.52728e-09	-5.74561	0.00941434	3551.5	21993	Nin-like	AT3G59580.1	1e-174	Nin-like_family_protein_
TRGpnl4xsex62214	4.14442	2.61621e-09	4.07164	0.00163744	3560	16640	ARF	AT5G37020.1	0	auxin_response_factor_8
TRGpnl4xsex33623	8.25945	2.7765e-09	6.44526	3.83601e-05	3574	6442	Dof	AT4G24060.1	4e-42	Dof_family_protein_
TRGpnl2xsex65013	-4.06716	3.01966e-09	-5.10707	0.0176254	3597	23925	ARR-B	AT2G25180.1	7e-77	response_regulator_12_
TRGpnl2xsex33386	-10.1933	3.37755e-09	-8.97079	2.93172e-05	3629.5	5774.5	C2H2	AT4G02670.1	7e-47	indeterminate(ID)-domain_12
TRGpnl2xsex64795	-9.37196	4.98024e-09	-8.06671	9.34769e-05	3752	8618	C2H2	AT5G22890.1	4e-24	C2H2_family_protein_
TRGpnl2xsex4005	-13.0731	5.81939e-09	-11.6021	0.00314116	3805	18703	MYB_related	AT1G01060.3	1e-44	MYB_related_family_protein_
TRGpnl4xapo64507	7.48393	6.00555e-09	6.6759	0.000105355	3819	8962.5	ARF	AT5G62000.3	0	auxin_response_factor_2
TRGpnl4xsex62918	7.07223	6.53794e-09	6.40458	0.00155869	3849.5	16469	WRKY	AT5G24110.1	4e-15	WRKY_DNA-binding_protein_30
TRGpnl4xapo4047	-9.09174	9.88446e-09	-7.71749	0.000489306	3978	13140	bHLH	AT3G47640.2	1e-35	bHLH_family_protein_
TRGpnl2xsex4008	-13.4743	2.11136e-08	-12.0529	0.00255871	4234	18031	MYB_related	AT1G01060.3	1e-44	MYB_related_family_protein_
TRGpnl2xsex7331	-9.4214	2.3294e-08	-8.24169	1.01896e-05	4267.5	3435	bHLH	AT1G01260.1	4e-71	bHLH_family_protein_
TRGpnl4xapo64262	-10.1423	2.35425e-08	-8.51619	0.0014582	4270	16274	bZIP	AT1G43700.1	2e-60	VIRE2-interacting_protein_1_
TRGpnl4xsex37437	8.04873	2.55277e-08	6.3203	2.07347e-05	4296	4944	G2-like	AT2G03500.1	3e-26	G2-like_family_protein_
TRGpnl2xsex14035	-11.3228	2.56358e-08	-10.1711	1.8908e-06	4298	756	CAMTA	AT1G67310.1	1e-117	Calmodulin-binding_transcription_activator_protein_with_CG-1_and_Ankyrin_domains
TRGpnl2xsex50904	-10.2905	2.60503e-08	-10.3447	0.00131874	4302	15937	NAC	AT5G08790.1	2e-56	NAC_family_protein_
TRGpnl4xapo69373	6.4603	2.77217e-08	4.5809	0.00135882	4327	16041	NAC	NA	NA	NA
TRGpnl2xsex9521	-7.84504	4.11149e-08	-7.30402	0.0247723	4478	25041	MYB_related	AT5G53200.1	3e-21	MYB_related_family_protein_
TRGpnl4xapo10941	6.76042	8.07578e-08	5.04658	0.00023107	4756	11014.5	NAC	AT5G09330.3	2e-80	NAC_domain_containing_protein_82
TRGpnl2xsex30246	-4.96001	8.85711e-08	-5.35172	0.00364834	4792	19179	Nin-like	AT3G59580.1	1e-174	Nin-like_family_protein_
TRGpnl4xsex54385	7.71117	9.28277e-08	7.71303	0.000162457	4805	10044	HSF	AT5G45710.1	6e-89	HSF_family_protein_
TRGpnl4xsex2965	8.12694	9.28529e-08	6.59518	3.8205e-05	4806	6429	NAC	AT5G08790.1	3e-82	NAC_family_protein_
TRGpnl2xsex29745	-8.10511	1.06086e-07	-6.65365	0.00047843	4860	13082	HD-ZIP	AT2G46680.1	3e-35	homeobox_7
TRGpnl4xapo67208	-9.02175	1.32717e-07	-7.75875	5.1061e-05	4958	7127.5	bHLH	AT1G68920.1	4e-55	bHLH_family_protein_
TRGpnl2xsex56501	-7.28044	1.59683e-07	-7.06448	0.000504017	5061	13215	FAR1	AT4G15090.1	2e-82	FAR1_family_protein_
TRGpnl4xapo15749	12.0941	1.77398e-07	10.2612	2.95356e-06	5118	1379.5	WRKY	AT5G07100.1	4e-19	WRKY_DNA-binding_protein_26
TRGpnl2xsex58025	-10.7506	1.79525e-07	-9.32105	0.000228739	5127	10984	WRKY	AT2G03340.1	1e-124	WRKY_DNA-binding_protein_3
TRGpnl4xsex28496	5.37241	2.66335e-07	6.06952	0.000517363	5346	13278	GRAS	AT2G37650.1	1e-137	GRAS_family_protein_
TRGpnl2xsex55749	-8.81898	2.93658e-07	-7.61319	2.35602e-05	5406	5261.5	ARF	AT5G62000.3	0	auxin_response_factor_2
TRGpnl2xsex34366	-8.55687	3.67154e-07	-6.88105	0.0255724	5536	25146	FAR1	AT1G52520.1	1e-115	FAR1-related_sequence_6_
TRGpnl4xsex16214	7.31763	3.78668e-07	7.28742	7.93924e-05	5548.5	8204	MYB_related	AT3G52250.1	1e-103	MYB_family_protein_
TRGpnl2xsex4001	-10.9446	3.80065e-07	-9.70277	4.65745e-05	5552	6919	MYB_related	AT1G01060.3	1e-45	MYB_related_family_protein_
TRGpnl4xapo39650	5.59718	4.53203e-07	6.56012	0.00221345	5642.5	17565	bHLH	AT5G54680.1	3e-72	bHLH_family_protein_
TRGpnl2xsex4007	-11.6387	5.12559e-07	-10.2477	0.00305891	5722	18616	MYB_related	AT1G01060.3	1e-45	MYB_related_family_protein_
TRGpnl2xsex46829	-8.99361	5.92524e-07	-7.59768	0.000197796	5821.5	10597	HSF	AT3G22830.1	1e-111	heat_shock_transcription_factor_A6B
TRGpnl2xsex60389	-6.08441	7.04563e-07	-6.01764	0.000389215	5923.5	12515	GRAS	AT4G00150.1	2e-86	GRAS_family_protein_
TRGpnl2xsex4009	-12.0136	7.41497e-07	-10.4231	0.00429591	5950	19656	MYB_related	AT1G01060.3	1e-45	MYB_related_family_protein_
TRGpnl4xsex37120	4.7043	9.47651e-07	5.27907	0.000494376	6118	13168.5	bZIP	AT1G45249.1	7e-38	abscisic_acid_responsive_elements-binding_factor_2_
TRGpnl4xapo48232	-5.21905	1.19679e-06	-5.61941	0.0105502	6304	22331	bZIP	AT5G11260.1	1e-33	bZIP_family_protein_
TRGpnl4xapo34887	4.07624	1.84345e-06	3.99694	0.0194155	6627	24244	FAR1	AT1G52520.1	1e-117	FAR1-related_sequence_6_
TRGpnl4xapo69370	6.0603	1.99222e-06	4.37001	0.00134441	6701	16011.5	NAC	NA	NA	NA
TRGpnl4xsex28485	8.60519	2.08327e-06	6.84831	7.45699e-06	6734	2844	FAR1	AT1G52520.1	1e-118	FAR1-related_sequence_6_
TRGpnl2xsex34159	-8.04109	2.49071e-06	-6.83231	4.64045e-05	6862	6914	NAC	AT5G61430.1	5e-91	NAC_domain_containing_protein_100
TRGpnl4xsex68172	10.3453	2.75302e-06	8.8269	1.93429e-06	6947	815	MYB_related	AT5G47390.1	7e-67	MYB_related_family_protein_
TRGpnl4xsex60488	8.67922	3.06153e-06	6.94938	7.26931e-06	7055	2811	MYB_related	AT1G07540.1	2e-83	TRF-like_2
TRGpnl2xsex71168	-9.59148	3.1397e-06	-8.22303	0.000101613	7070	8844.5	C2H2	AT1G30970.1	1e-108	C2H2_family_protein_
TRGpnl4xsex28189	7.90866	3.56775e-06	5.8361	0.000595707	7185	13669	C3H	AT2G47850.1	4e-27	C3H_family_protein_
TRGpnl4xsex66790	8.29224	4.24025e-06	8.62717	2.10974e-05	7338.5	4989	NAC	AT5G04410.1	3e-49	NAC_domain_containing_protein_2
TRGpnl2xsex11238	-9.39944	4.25803e-06	-8.08725	7.26967e-05	7343	7998	WRKY	AT2G38470.1	7e-63	WRKY_DNA-binding_protein_33
TRGpnl4xapo16990	-3.34981	6.25421e-06	-3.99394	0.0304532	7695	25797	FAR1	AT4G38180.1	2e-66	FAR1-related_sequence_5_
TRGpnl2xsex46826	-8.43252	6.51619e-06	-6.95307	0.00117957	7736	15609	HSF	AT3G22830.1	1e-111	heat_shock_transcription_factor_A6B
TRGpnl4xsex55125	7.93814	6.63366e-06	6.21063	1.83855e-05	7754	4641	Nin-like	AT4G35590.1	1e-44	RWP-RK_domain-containing_protein_
TRGpnl4xsex64629	9.36989	7.39011e-06	8.80065	5.0717e-06	7864	2178	C2H2	AT1G34370.2	1e-142	C2H2_family_protein_
TRGpnl4xsex54624	7.79348	7.56326e-06	5.99727	4.94588e-05	7890	7056	Dof	AT5G39660.1	2e-72	cycling_DOF_factor_2
TRGpnl2xsex23827	-7.53983	7.97216e-06	-7.43917	6.98151e-05	7945	7912	bZIP	AT1G45249.1	9e-42	abscisic_acid_responsive_elements-binding_factor_2_
TRGpnl4xsex66432	9.82077	8.28789e-06	8.07882	1.7621e-06	8003	696	C3H	AT2G33835.1	3e-15	C3H_family_protein_
TRGpnl4xsex2092	6.10155	9.22512e-06	6.21676	0.00057036	8112	13551	Trihelix	AT1G21200.1	6e-96	sequence-specific_DNA_binding_transcription_factors
TRGpnl4xsex42627	13.0599	1.07951e-05	10.9107	8.30247e-05	8284	8318.5	EIL	AT2G27050.1	3e-68	ETHYLENE-INSENSITIVE3-like_1
TRGpnl4xsex16197	5.89395	1.10764e-05	5.06726	0.00108031	8313.5	15362	NAC	AT4G29230.1	7e-43	NAC_domain_containing_protein_75
TRGpnl2xsex74114	-11.3125	1.13875e-05	-9.99652	9.4922e-05	8357	8668	DBB	AT4G38960.1	3e-76	DBB_family_protein_
TRGpnl2xsex37396	6.48581	1.13967e-05	4.34302	0.0084282	8361	21702.5	AP2	AT2G28550.2	3e-91	related_to_AP2.7_
TRGpnl4xsex51404	9.63519	1.24243e-05	7.86703	5.12872e-06	8451	2198	bZIP	AT3G56850.1	3e-82	ABA-responsive_element_binding_protein_3
TRGpnl4xsex45585	9.42793	1.49433e-05	7.6942	2.63053e-06	8630	1204.5	MYB	AT3G09370.1	1e-108	myb_domain_protein_3r-3
TRGpnl4xsex17603	11.1957	1.60742e-05	9.18493	1.8709e-05	8719	4669.5	GRAS	AT5G48150.1	0	GRAS_family_protein_
TRGpnl4xsex58163	5.81713	1.62877e-05	6.37997	0.00177758	8734.5	16908	bZIP	AT2G35530.1	8e-73	basic_region/leucine_zipper_transcription_factor_16_
TRGpnl4xapo15898	4.63663	1.71137e-05	4.67338	0.013424	8800	23079	MYB_related	AT5G59780.3	3e-24	myb_domain_protein_59
TRGpnl4xsex46803	11.2551	1.81095e-05	8.19965	0.00234981	8877	17790	bHLH	AT1G05805.1	4e-50	bHLH_family_protein_
TRGpnl2xsex19198	-6.84655	2.14773e-05	-5.57662	0.000312163	9093.5	11888.5	WRKY	AT2G40740.1	3e-22	WRKY_DNA-binding_protein_55
TRGpnl4xsex19889	9.01804	2.72267e-05	8.65381	1.18541e-05	9365	3749.5	NF-YA	AT1G72830.1	2e-42	nuclear_factor_Y,_subunit_A3
TRGpnl4xsex17656	9.16952	2.73904e-05	7.63697	4.19874e-06	9372.5	1870.5	bZIP	AT2G35530.1	3e-40	basic_region/leucine_zipper_transcription_factor_16_
TRGpnl2xsex73317	-7.96684	2.89079e-05	-8.60819	6.39574e-05	9433	7712.5	C3H	AT3G44785.1	5e-30	C3H_family_protein_
TRGpnl4xapo19167	7.81226	3.31522e-05	7.86883	5.45888e-05	9606	7281.5	G2-like	AT4G28610.1	2e-74	phosphate_starvation_response_1
TRGpnl2xsex4002	-5.01384	3.7025e-05	-5.16355	0.0216817	9718	24600	MYB_related	AT1G01060.3	1e-45	MYB_related_family_protein_
TRGpnl2xsex46022	-4.63713	4.02891e-05	-5.69649	0.0178818	9809	23971.5	MYB_related	AT4G39250.1	8e-19	RAD-like_1
TRGpnl2xsex46883	-4.41918	4.24848e-05	-4.84095	0.00847834	9874	21721	C3H	AT2G47850.2	2e-05	C3H_family_protein_
TRGpnl2xsex14036	-9.16895	4.26436e-05	-7.98415	4.17551e-05	9879.5	6644	CAMTA	AT1G67310.1	1e-117	Calmodulin-binding_transcription_activator_protein_with_CG-1_and_Ankyrin_domains
TRGpnl4xapo31180	-3.70035	4.53935e-05	-3.86228	0.0427274	9963.5	27258	WRKY	AT3G56400.1	1e-30	WRKY_DNA-binding_protein_70
TRGpnl2xsex48203	-4.13662	4.87049e-05	-4.75948	0.0478382	10052	27830	GRAS	AT1G07530.1	1e-163	SCARECROW-like_14
TRGpnl2xsex9481	-6.32152	5.18602e-05	-5.1774	0.000272654	10138	11503	bHLH	AT1G09530.2	3e-47	phytochrome_interacting_factor_3
TRGpnl4xsex1004	8.11048	6.05711e-05	6.32944	4.04322e-05	10340	6566.5	GRAS	AT2G37650.1	9e-24	GRAS_family_protein_
TRGpnl4xapo48185	-5.28103	6.12861e-05	-5.17867	0.00153843	10357	16431	Nin-like	AT1G74480.1	1e-10	RWP-RK_domain-containing_protein_
TRGpnl2xsex37397	-7.18339	6.30864e-05	-5.91511	0.000186602	10386	10414	AP2	AT4G36920.1	1e-102	AP2_family_protein_
TRGpnl4xsex49349	9.20059	6.32576e-05	8.43928	7.78587e-06	10393	2949	MYB_related	AT5G53200.1	3e-20	MYB_related_family_protein_
TRGpnl2xsex10321	-2.54492	6.66033e-05	-2.73666	0.0480279	10459	27855	ARF	AT2G33860.1	1e-136	ARF_family_protein_
TRGpnl2xsex53794	-5.9005	6.84351e-05	-6.22953	0.000658645	10499	13938	Trihelix	AT3G24860.1	7e-13	Trihelix_family_protein_
TRGpnl4xapo32991	4.65261	6.9305e-05	4.16196	0.0189954	10519.5	24174	SRS	AT1G32730.1	3e-69	_
TRGpnl2xsex37394	-6.86612	6.98765e-05	-5.65865	0.000157285	10542.5	9972.5	AP2	AT2G28550.3	1e-106	related_to_AP2.7_
TRGpnl4xsex63318	5.19646	7.72859e-05	5.60062	0.00204168	10672	17304	Trihelix	AT1G21200.1	1e-108	sequence-specific_DNA_binding_transcription_factors
TRGpnl4xapo816	-6.18655	8.30106e-05	-4.95842	0.0011535	10761	15551	NAC	AT1G33060.2	2e-26	NAC_14
TRGpnl4xsex2963	10.4854	9.76367e-05	8.38372	7.51968e-05	10984.5	8072	NAC	AT5G08790.1	5e-96	NAC_family_protein_
TRGpnl4xsex31028	6.97556	0.00010039	6.06199	0.00105504	11018	15284	GATA	AT5G56860.1	2e-18	GATA_family_protein_
TRGpnl4xsex49134	7.04739	0.000106704	6.31343	0.000263451	11103	11389.5	C3H	AT3G12680.1	1e-31	floral_homeotic_protein_(HUA1)
TRGpnl4xsex10745	8.45924	0.00010958	8.66364	3.70508e-05	11158	6363	bZIP	AT1G42990.1	6e-13	basic_region/leucine_zipper_motif_60
TRGpnl2xsex4000	-6.96558	0.000109996	-8.34967	0.00229187	11164	17698.5	MYB_related	AT1G01060.3	1e-45	MYB_related_family_protein_
TRGpnl2xsex41083	-3.05509	0.000124508	-3.32969	0.0025928	11335	18069	GRAS	AT1G21450.1	0	SCARECROW-like_1
TRGpnl4xsex68989	4.15188	0.000130697	4.49239	0.0107587	11413	22383	bHLH	AT1G61660.3	8e-46	bHLH_family_protein_
TRGpnl4xsex58844	8.02285	0.000131319	6.29053	1.60133e-05	11421	4352.5	FAR1	AT4G38180.1	8e-32	FAR1-related_sequence_5_
TRGpnl4xapo59254	3.91402	0.000132899	3.73618	0.00140077	11443	16128	CAMTA	AT1G67310.1	1e-159	Calmodulin-binding_transcription_activator_protein_with_CG-1_and_Ankyrin_domains
TRGpnl4xsex21436	7.75225	0.000137037	6.61479	2.63817e-05	11500	5523.5	C2H2	AT5G04240.1	3e-64	C2H2_family_protein_
TRGpnl4xapo34885	6.79483	0.000137196	4.85777	0.00100728	11502	15152	FAR1	AT1G52520.1	1e-143	FAR1-related_sequence_6_
TRGpnl4xapo44548	-9.18495	0.000147323	-7.86154	0.000320509	11613	11958.5	C3H	AT3G44785.1	5e-30	C3H_family_protein_
TRGpnl2xsex18640	-7.35525	0.000149086	-6.06962	0.000160593	11640	10015	GRAS	AT2G37650.1	9e-45	GRAS_family_protein_
TRGpnl4xsex13276	10.4737	0.000150149	8.73137	1.33181e-06	11652	380	MYB_related	AT4G39160.1	5e-36	MYB_related_family_protein_
TRGpnl4xsex64572	5.11083	0.000155647	5.39691	0.00243877	11711	17883	WRKY	AT2G30590.1	4e-79	WRKY_DNA-binding_protein_21
TRGpnl4xapo8673	-7.28303	0.000167135	-5.57151	0.0111014	11834	22479	ARF	AT4G30080.1	0	auxin_response_factor_16
TRGpnl2xsex2540	-7.4082	0.000179396	-4.91749	0.0267859	11944	25283	MYB	AT4G18770.1	2e-67	myb_domain_protein_98
TRGpnl4xsex45631	9.7927	0.000181583	8.18204	0.00024485	11964	11192	NAC	AT5G64060.1	2e-81	NAC_domain_containing_protein_103
TRGpnl4xsex23930	5.32971	0.000182248	3.59498	0.0376113	11969	26643	HD-ZIP	AT5G60690.1	0	HD-ZIP_family_protein_
TRGpnl2xsex11746	-6.73569	0.000191784	-5.5741	0.000211488	12065	10774	FAR1	AT4G38180.1	2e-57	FAR1-related_sequence_5_
TRGpnl4xsex46804	10.6396	0.000194091	8.24234	0.000216047	12088.5	10819.5	bHLH	AT1G05805.1	2e-49	bHLH_family_protein_
TRGpnl2xsex24281	-3.17614	0.000210625	-4.20419	0.0280822	12219	25458	C3H	NA	NA	NA
TRGpnl4xsex50808	6.06124	0.00022293	5.57236	0.00346594	12320	19031	MYB	AT5G58900.1	5e-80	Homeodomain-like_transcriptional_regulator_
TRGpnl2xsex11738	-7.46496	0.000256679	-6.18333	0.000419767	12576.5	12718	FAR1	AT4G38180.1	3e-67	FAR1-related_sequence_5_
TRGpnl2xsex43037	-6.86862	0.000276965	-5.57594	0.000504614	12706	13220	NAC	AT5G18270.2	1e-89	Arabidopsis_NAC_domain_containing_protein_87_
TRGpnl4xapo8557	5.74252	0.000288502	4.18202	0.00392125	12773	19374	FAR1	AT4G38180.1	9e-70	FAR1-related_sequence_5_
TRGpnl4xsex66711	5.11498	0.000319184	6.73113	0.00175809	12956	16876	SBP	AT1G20980.1	0	squamosa_promoter_binding_protein-like_14
TRGpnl2xsex24236	-3.37627	0.000331947	-4.7964	0.0181174	13035	24020.5	C3H	AT1G75340.1	1e-62	C3H_family_protein_
TRGpnl2xsex51665	-4.68064	0.000360581	-5.04085	0.00532635	13210.5	20277.5	FAR1	AT4G38180.1	1e-172	FAR1-related_sequence_5_
TRGpnl4xapo40285	5.9605	0.000389313	6.75836	0.000729194	13347	14206	bHLH	AT3G47640.2	1e-29	bHLH_family_protein_
TRGpnl4xapo15743	8.5579	0.000393551	7.80081	3.83689e-05	13363	6444	WRKY	AT5G07100.1	4e-44	WRKY_DNA-binding_protein_26
TRGpnl4xapo70001	7.34976	0.000397928	5.60226	9.2253e-05	13386	8574.5	FAR1	AT3G59470.2	4e-07	FAR1_family_protein_
TRGpnl4xsex62593	6.64097	0.000417967	6.27466	0.00122314	13489	15719.5	NAC	AT1G61110.1	2e-78	NAC_domain_containing_protein_25
TRGpnl2xsex34367	-3.48143	0.000428326	-3.82546	0.0178679	13538	23969	FAR1	AT1G52520.1	1e-116	FAR1-related_sequence_6_
TRGpnl4xapo32738	2.5684	0.000447337	2.57804	0.0335491	13630	26194	ARR-B	AT2G25180.1	1e-107	response_regulator_12_
TRGpnl4xsex69915	5.16717	0.000456324	5.43258	0.000875323	13668.5	14745	FAR1	AT4G38180.1	6e-92	FAR1-related_sequence_5_
TRGpnl4xsex54868	6.29553	0.000523919	4.50831	0.00178772	13954	16922.5	TCP	AT5G60970.1	5e-42	TEOSINTE_BRANCHED_1,_cycloidea_and_PCF_transcription_factor_5
TRGpnl4xsex35390	6.55057	0.000528538	4.46937	0.00456634	13971	19838	G2-like	AT2G38300.1	2e-36	G2-like_family_protein_
TRGpnl4xapo39461	6.85124	0.000551074	5.13898	0.00020153	14049	10653	WRKY	AT5G56270.1	5e-61	WRKY_DNA-binding_protein_2
TRGpnl4xsex6920	3.96278	0.000555245	3.59484	0.00411413	14070	19537	bHLH	AT4G36930.1	2e-32	bHLH_family_protein_
TRGpnl2xsex31684	-7.94226	0.000616015	-6.61522	0.000228966	14282	10986.5	FAR1	AT1G76320.2	2e-12	FAR1-related_sequence_4_
TRGpnl2xsex11904	-3.14191	0.000617421	-3.35741	0.00959532	14287	22040.5	SBP	AT2G47070.1	0	squamosa_promoter_binding_protein-like_1
TRGpnl4xsex54533	5.21946	0.000620392	6.56728	0.000788974	14300	14431.5	bZIP	AT1G75390.2	4e-13	basic_leucine-zipper_44_
TRGpnl4xsex45584	7.01777	0.000691828	5.26416	0.000244659	14550	11187	MYB	AT3G09370.1	1e-101	myb_domain_protein_3r-3
TRGpnl4xsex62946	6.56	0.000705021	6.52042	0.000111086	14600	9082	MYB	AT1G09770.1	0	cell_division_cycle_5
TRGpnl4xsex44629	5.09555	0.000730387	6.94663	0.00219752	14687	17547	CAMTA	AT5G09410.2	0	ethylene_induced_calmodulin_binding_protein
TRGpnl2xsex26811	-8.01449	0.000751705	-6.61963	0.000513559	14747	13269	MYB_related	AT4G12350.1	9e-23	myb_domain_protein_42
TRGpnl4xsex9135	3.50967	0.000782414	3.35672	0.0012026	14858	15673	bZIP	AT1G45249.1	8e-42	abscisic_acid_responsive_elements-binding_factor_2_
TRGpnl4xsex7862	9.75956	0.000942492	8.01211	2.81582e-06	15266	1312.5	C3H	AT3G08505.1	1e-144	C3H_family_protein_
TRGpnl2xsex55097	-3.46227	0.000984322	-4.34075	0.0226997	15359	24748	ARF	AT5G37020.1	0	auxin_response_factor_8
TRGpnl2xsex37395	-6.83211	0.000996382	-5.3829	0.00197143	15388	17189	AP2	AT2G28550.1	2e-94	related_to_AP2.7_
TRGpnl2xsex42806	-5.34308	0.0010409	-3.81885	0.0454382	15485	27539.5	bHLH	AT2G14760.1	3e-50	bHLH_family_protein_
TRGpnl4xsex19264	4.45751	0.00113595	5.04895	0.00716911	15662.5	21189	GRAS	AT1G07530.1	1e-165	SCARECROW-like_14
TRGpnl2xsex64570	-4.32455	0.00119118	-5.12299	0.0266783	15765	25266	SRS	AT1G32730.1	4e-69	_
TRGpnl4xsex56855	10.2381	0.00120478	8.45868	2.24818e-06	15793	993	bHLH	AT4G09820.1	5e-50	bHLH_family_protein_
TRGpnl2xsex11689	-2.47054	0.00123338	-2.76099	0.0228706	15851	24772	GRAS	AT2G37650.1	0	GRAS_family_protein_
TRGpnl2xsex4006	-2.73319	0.00129815	-3.07853	0.0178325	15969	23961	MYB_related	AT1G01060.3	6e-45	MYB_related_family_protein_
TRGpnl2xsex5762	-7.24505	0.00130776	-6.06008	9.51869e-05	15991	8675.5	NAC	AT2G43000.1	7e-14	NAC_domain_containing_protein_42
TRGpnl2xsex25909	-3.24325	0.00132492	-3.49491	0.000469618	16019.5	13034	bHLH	AT5G58010.1	1e-57	LJRHL1-like_3
TRGpnl4xsex63319	5.75124	0.00135283	5.76967	0.000946876	16063	14966	Trihelix	AT1G21200.1	1e-108	sequence-specific_DNA_binding_transcription_factors
TRGpnl4xapo48155	6.25099	0.00141477	4.49754	0.0013202	16167	15942.5	TCP	AT5G60970.1	2e-42	TEOSINTE_BRANCHED_1,_cycloidea_and_PCF_transcription_factor_5
TRGpnl4xsex9472	8.57677	0.00147176	6.7882	1.1504e-05	16279	3683.5	G2-like	AT3G13040.1	1e-67	G2-like_family_protein_
TRGpnl4xsex55913	7.60083	0.00178343	5.5579	0.00068824	16741	14057.5	GATA	AT4G17570.3	2e-93	GATA_transcription_factor_26
TRGpnl4xsex6869	7.93166	0.0018178	7.25471	3.22396e-05	16777	6024	bZIP	AT4G35040.1	4e-76	bZIP_family_protein_
TRGpnl4xsex33938	5.09762	0.00185229	6.02062	0.0055254	16825.5	20386	ARR-B	AT2G25180.1	4e-76	response_regulator_12_
TRGpnl4xsex60359	6.60592	0.00192529	5.09923	0.000615782	16921	13745	C2H2	AT3G50700.1	4e-57	indeterminate(ID)-domain_2
TRGpnl4xsex68171	6.49023	0.00192749	5.78666	0.000414099	16925	12678.5	MYB_related	AT5G47390.1	4e-67	MYB_related_family_protein_
TRGpnl2xsex48791	-6.71708	0.00200615	-4.82232	0.007331	17014	21269.5	GRAS	AT2G37650.1	1e-137	GRAS_family_protein_
TRGpnl2xsex9483	-4.48929	0.00217564	-3.99376	0.00835929	17236	21676.5	bHLH	AT1G09530.2	4e-47	phytochrome_interacting_factor_3
TRGpnl2xsex42579	-2.78037	0.00233781	-3.0269	0.00688088	17432	21058	YABBY	AT2G26580.1	2e-59	YABBY_family_protein_
TRGpnl4xapo31824	-3.76823	0.00247421	-3.80202	0.00870196	17599	21781	ARR-B	AT2G25180.1	2e-76	response_regulator_12_
TRGpnl2xsex15372	-7.22086	0.00248742	-5.80885	0.00174158	17616	16845	bZIP	AT5G28770.1	3e-17	bZIP_family_protein_
TRGpnl4xsex1005	7.55376	0.00249049	5.7897	9.32365e-05	17622	8611	GRAS	AT1G07530.1	3e-68	SCARECROW-like_14
TRGpnl2xsex33387	-2.80013	0.00262149	-2.93195	0.0419689	17750	27153	C2H2	AT4G02670.1	3e-30	indeterminate(ID)-domain_12
TRGpnl4xsex863	8.17353	0.00289166	6.40777	1.6586e-05	18021	4430	GRAS	AT2G37650.1	5e-17	GRAS_family_protein_
TRGpnl4xapo28024	6.37377	0.0031134	6.87469	0.000271245	18221	11487	GRAS	AT5G66770.1	1e-132	GRAS_family_protein_
TRGpnl4xsex22319	8.73473	0.00320872	8.29572	1.40946e-05	18302	4100	GRAS	AT2G37650.1	0	GRAS_family_protein_
TRGpnl4xsex61976	8.72311	0.00322311	7.53814	1.38761e-05	18308	4080	FAR1	AT4G15090.1	2e-82	FAR1_family_protein_
TRGpnl2xsex33717	4.63691	0.00336904	4.65415	0.00305221	18430	18603	ARF	AT1G59750.2	0	auxin_response_factor_1
TRGpnl4xapo37902	2.52088	0.0034262	2.401	0.00327708	18475	18874	Nin-like	AT1G76350.1	0	Nin-like_family_protein_
TRGpnl4xsex38459	9.18346	0.0035028	7.43161	4.23585e-06	18525	1878	BBR-BPC	AT2G01930.1	2e-70	basic_pentacysteine1
TRGpnl4xapo58609	-3.32127	0.00357598	-3.53048	0.0362673	18594	26503	GATA	AT4G17570.3	6e-96	GATA_transcription_factor_26
TRGpnl4xapo26608	4.504	0.00361189	5.18511	0.00609316	18623	20702.5	GRAS	AT5G48150.1	0	GRAS_family_protein_
TRGpnl4xsex31424	4.81745	0.00369651	4.75116	0.00180607	18684.5	16950	BES1	AT5G45300.2	0	beta-amylase_2
TRGpnl4xsex36939	6.34996	0.00390648	5.9413	0.00054886	18847	13448	bHLH	AT3G47640.2	6e-30	bHLH_family_protein_
TRGpnl2xsex71821	-6.941	0.00438589	-5.0349	0.0152777	19190	23475	WRKY	AT5G45260.1	2e-13	Disease_resistance_protein_(TIR-NBS-LRR_class)
TRGpnl4xsex23560	5.06876	0.00475478	4.77999	0.00849399	19454	21726	MYB_related	AT3G23250.2	4e-15	myb_domain_protein_15
TRGpnl4xsex29525	5.09138	0.00477214	6.7227	0.00752399	19462	21344	bHLH	AT5G54680.1	6e-55	bHLH_family_protein_
TRGpnl2xsex9487	-4.2707	0.00488611	-3.74931	0.0147024	19519.5	23358	bHLH	AT1G09530.2	4e-47	phytochrome_interacting_factor_3
TRGpnl4xsex68636	2.9149	0.00504178	2.69153	0.00203096	19615	17290	AP2	AT1G51190.1	2e-65	AP2_family_protein_
TRGpnl4xsex16053	6.4559	0.00509383	5.57116	0.00737156	19656	21285.5	HB-PHD	AT3G19510.1	1e-100	Homeodomain-like_protein_with_RING/FYVE/PHD-type_zinc_finger_domain
TRGpnl4xapo18461	8.45292	0.00514357	6.36458	0.000121612	19693	9306	C3H	NA	NA	NA
TRGpnl4xapo54731	4.97076	0.00517734	4.77313	0.0138115	19712	23176	C3H	AT3G48440.1	3e-06	C3H_family_protein_
TRGpnl4xsex60286	6.77886	0.00520453	4.33888	0.0114179	19725	22571	bHLH	AT1G05805.1	5e-18	bHLH_family_protein_
TRGpnl2xsex28418	-8.04889	0.00535279	-6.91377	0.0028523	19806.5	18384	bZIP	AT5G24800.1	6e-39	basic_leucine_zipper_9
TRGpnl4xapo64504	-7.54432	0.005395	-6.37341	0.000143711	19831	9727.5	ARF	AT5G62000.3	0	auxin_response_factor_2
TRGpnl4xsex52587	7.21148	0.00552503	5.71859	6.96427e-05	19912	7897.5	bZIP	AT3G12250.1	3e-57	TGACG_motif-binding_factor_6
TRGpnl4xsex34297	9.46107	0.00611413	7.58993	1.17121e-05	20208.5	3731	C2H2	AT5G22890.1	5e-23	C2H2_family_protein_
TRGpnl4xsex55573	7.71234	0.00615574	8.51477	4.24483e-05	20233	6695	MYB	AT5G08520.1	1e-101	MYB_family_protein_
TRGpnl4xsex19265	6.79242	0.00626243	6.35013	0.000345016	20289	12172.5	GRAS	AT1G07530.1	1e-162	SCARECROW-like_14
TRGpnl4xsex47515	7.42573	0.00642766	6.70096	0.000104718	20376	8946.5	FAR1	AT4G38180.1	7e-67	FAR1-related_sequence_5_
TRGpnl4xsex22269	3.37566	0.00675632	3.64041	0.0380717	20544	26713	HD-ZIP	AT4G37790.1	5e-65	HD-ZIP_family_protein_
TRGpnl2xsex4004	-2.31038	0.00681783	-2.55708	0.0188821	20573	24153	MYB_related	AT1G01060.3	5e-46	MYB_related_family_protein_
TRGpnl2xsex1727	-3.71002	0.00728396	-4.95807	0.0223502	20768	24702	FAR1	AT4G38180.1	2e-95	FAR1-related_sequence_5_
TRGpnl4xapo66644	6.80979	0.00734516	4.97398	0.000682163	20796.5	14033	LSD	AT1G32540.1	8e-75	lsd_one_like_1
TRGpnl4xapo61874	7.91198	0.00786801	5.97238	0.00010314	21002	8897	NAC	AT5G13180.1	6e-29	NAC_domain_containing_protein_83
TRGpnl4xsex26894	4.29085	0.00789233	4.94206	0.0105666	21020.5	22335	C2H2	AT3G48430.1	3e-41	relative_of_early_flowering_6
TRGpnl2xsex56495	-4.64307	0.00862487	-6.20128	0.00338959	21294	18968	E2F/DP	AT2G36010.1	1e-120	E2F_transcription_factor_3
TRGpnl2xsex71351	-5.77451	0.00872377	-4.58422	0.00136535	21328	16053	FAR1	AT3G59470.2	3e-09	FAR1_family_protein_
TRGpnl4xsex17427	6.48805	0.00898738	7.32976	0.000189773	21412	10463.5	HD-ZIP	AT5G60690.1	0	HD-ZIP_family_protein_
TRGpnl4xsex9962	9.40587	0.00909144	7.38396	5.28573e-05	21455	7216	HB-other	AT5G11270.1	3e-61	overexpressor_of_cationic_peroxidase_3
TRGpnl4xsex44471	8.38601	0.00956421	6.63351	1.40031e-05	21641	4092	HD-ZIP	AT2G46680.1	9e-46	homeobox_7
TRGpnl4xsex36916	8.54641	0.0100527	6.78666	1.33588e-05	21791	4002	MYB_related	AT1G14350.1	1e-69	MYB_family_protein_
TRGpnl2xsex55074	-5.46619	0.0102086	-7.65196	0.00106602	21850	15320	NF-YA	AT1G30500.2	1e-46	nuclear_factor_Y,_subunit_A7
TRGpnl4xsex9467	8.66231	0.0102407	6.77792	2.98669e-05	21862	5822	G2-like	AT3G13040.1	3e-14	G2-like_family_protein_
TRGpnl4xsex44346	7.21345	0.0109613	5.47059	9.28806e-05	22097	8597	bZIP	AT3G56660.1	1e-26	basic_region/leucine_zipper_motif_protein_49_
TRGpnl2xsex7242	-2.74761	0.0118262	-3.11012	0.00786549	22353	21484	LSD	AT4G20380.2	6e-27	LSD_family_protein_
TRGpnl4xsex50622	7.30305	0.0120227	5.3936	0.000321692	22416	11967	bHLH	AT1G09530.2	5e-47	phytochrome_interacting_factor_3
TRGpnl4xsex67185	8.61544	0.0122121	6.79333	2.8228e-05	22480	5686.5	NF-YB	AT4G14540.1	4e-65	nuclear_factor_Y,_subunit_B3
TRGpnl2xsex29744	-5.68535	0.0124019	-4.03179	0.0219531	22531	24635	HD-ZIP	AT2G46680.1	7e-32	homeobox_7
TRGpnl4xsex13278	8.54971	0.013131	6.80928	8.75591e-06	22747	3165.5	MYB_related	AT4G39160.1	5e-36	MYB_related_family_protein_
TRGpnl4xsex19263	3.38889	0.0142954	3.11623	0.00302052	23040	18570.5	GRAS	AT1G07530.1	1e-165	SCARECROW-like_14
TRGpnl4xsex62252	3.71375	0.0147567	4.27597	0.00108175	23152	15367	TALE	AT4G34610.2	1e-125	BEL1-like_homeodomain_6_
TRGpnl4xsex47848	4.01725	0.0147925	5.12479	0.00728339	23155.5	21238	MYB_related	AT1G49950.1	2e-63	telomere_repeat_binding_factor_1
TRGpnl2xsex14200	-3.59897	0.0152391	-4.52559	0.0263422	23282	25221	C2H2	AT3G44750.2	7e-28	histone_deacetylase_3_
TRGpnl2xsex22978	-5.46964	0.015281	-5.60711	0.0226668	23295	24743	G2-like	AT2G20570.1	7e-70	GBF's_pro-rich_region-interacting_factor_1
TRGpnl4xsex56852	6.28782	0.0153371	5.02036	0.0016525	23308	16672	bHLH	AT4G09820.1	3e-49	bHLH_family_protein_
TRGpnl2xsex11905	-5.72558	0.0155956	-7.50534	0.00704065	23376	21142.5	SBP	AT2G47070.1	0	squamosa_promoter_binding_protein-like_1
TRGpnl4xapo15082	5.1215	0.0166805	5.368	0.00365143	23636	19180	B3	AT4G33280.1	4e-11	B3_family_protein_
TRGpnl2xsex73316	-7.05735	0.0172936	-7.57707	0.00102	23785.5	15192	C3H	AT3G44785.1	5e-30	C3H_family_protein_
TRGpnl2xsex58754	-6.20104	0.0177953	-4.58216	0.0304096	23889	25793	bHLH	AT1G05805.1	3e-45	bHLH_family_protein_
TRGpnl2xsex47723	-5.23102	0.0182957	-5.47044	0.0329951	23997.5	26123	G2-like	AT3G04030.3	3e-94	G2-like_family_protein_
TRGpnl4xsex6866	8.95157	0.0183335	7.20365	4.29633e-06	24007	1906.5	bZIP	AT4G35040.1	1e-75	bZIP_family_protein_
TRGpnl4xsex2241	5.16335	0.0190855	3.99203	0.0125991	24183	22871	NAC	AT4G35580.1	1e-63	NAC_transcription_factor-like_9
TRGpnl4xsex17623	7.7019	0.0213653	5.12556	0.00418163	24627	19576	CAMTA	AT5G64220.2	1e-178	Calmodulin-binding_transcription_activator_protein_with_CG-1_and_Ankyrin_domains
TRGpnl2xsex14474	-6.31881	0.0218067	-5.14775	0.000374188	24721	12391	MYB	AT3G55730.1	2e-83	myb_domain_protein_109
TRGpnl2xsex13710	-4.24616	0.0226116	-4.12909	0.0302539	24854.5	25761	GRAS	AT1G21450.1	0	SCARECROW-like_1
TRGpnl4xsex9471	7.39429	0.0227338	5.66702	5.47384e-05	24874	7294	G2-like	AT3G13040.1	2e-67	G2-like_family_protein_
TRGpnl2xsex21158	-4.92583	0.0227716	-4.80195	0.00271348	24881	18206	NAC	AT5G08790.1	4e-79	NAC_family_protein_
TRGpnl2xsex3131	-6.91645	0.024207	-4.64661	0.0499024	25133	28048	FAR1	AT3G59470.2	4e-13	FAR1_family_protein_
TRGpnl4xsex45615	8.77336	0.024389	6.99134	8.05107e-06	25155	3013	GRAS	AT1G21450.1	0	SCARECROW-like_1
TRGpnl4xsex57721	5.63824	0.0246536	5.34345	0.0022918	25198.5	17695.5	GRAS	AT1G21450.1	1e-17	SCARECROW-like_1
TRGpnl4xsex22143	7.8658	0.0246775	6.14635	2.48669e-05	25201	5370	C3H	AT2G20280.1	9	C3H_family_protein_
TRGpnl4xsex17635	8.02295	0.0267008	5.88326	0.00119016	25508	15634.5	CAMTA	AT2G22300.2	1e-179	signal_responsive_1_
TRGpnl4xsex47522	6.62969	0.0284535	4.41442	0.0104994	25772.5	22320	FAR1	AT4G38180.1	2e-54	FAR1-related_sequence_5_
TRGpnl2xsex15540	-4.19678	0.0297078	-5.4772	0.00427243	25944.5	19641.5	C3H	AT2G47850.1	3e-91	C3H_family_protein_
TRGpnl4xsex19993	8.22262	0.0322852	5.8423	0.000888029	26312	14789	bHLH	AT1G59640.1	1e-73	BIG_PETAL_P_
TRGpnl4xsex11820	3.35719	0.0324275	4.23169	0.0152116	26330.5	23459	FAR1	AT4G38180.1	1e-96	FAR1-related_sequence_5_
TRGpnl4xsex47099	8.03332	0.0327604	6.29042	2.04012e-05	26376	4905.5	NAC	AT2G02450.2	2e-99	NAC_domain_containing_protein_35
TRGpnl4xsex28484	4.66127	0.033549	5.13937	0.00228045	26474	17677	FAR1	AT1G52520.1	1e-116	FAR1-related_sequence_6_
TRGpnl4xsex42905	3.65494	0.0352123	4.00757	0.0415528	26660	27101.5	WRKY	AT2G46400.1	3e-13	WRKY_DNA-binding_protein_46
TRGpnl4xsex44619	7.99426	0.0353465	6.24692	3.24828e-05	26672	6054	CAMTA	AT5G64220.2	1e-74	Calmodulin-binding_transcription_activator_protein_with_CG-1_and_Ankyrin_domains
TRGpnl4xsex16057	7.59723	0.0382128	5.80077	6.08669e-05	26965	7582.5	HB-other	AT3G19510.1	3e-91	Homeodomain-like_protein_with_RING/FYVE/PHD-type_zinc_finger_domain
TRGpnl4xsex36938	5.33903	0.0383233	4.56638	0.00197008	26975	17188	bHLH	AT3G47640.2	3e-29	bHLH_family_protein_
TRGpnl4xsex29142	8.92339	0.0400799	7.17639	6.46323e-06	27150	2579.5	SBP	AT5G43270.1	1e-54	squamosa_promoter_binding_protein-like_2
TRGpnl4xsex6408	7.25192	0.041262	4.36231	0.0327752	27266	26100	FAR1	AT4G38180.1	1e-22	FAR1-related_sequence_5_
TRGpnl2xsex24050	-4.19993	0.0423729	-5.62845	0.00965885	27386	22068	GATA	AT3G21175.2	1e-74	ZIM-like_1
TRGpnl2xsex13708	-4.01914	0.0432759	-3.75725	0.0306966	27477	25842.5	GRAS	AT1G21450.1	0	SCARECROW-like_1
TRGpnl2xsex58260	-3.16809	0.0452519	-3.58339	0.0432736	27661	27315	WRKY	AT2G40740.1	2e-19	WRKY_DNA-binding_protein_55

## Sheet: Hormones_DETploidy_Desq2vsLimma
Transcript	log2FoldChange	padj	logFC	adj.P.Val	deseq_rank	limma_rank	Ara_Transcript	Ara_Gene	Hormones	Regulation
TRGpnl4xsex12025	8.57639	3.65127e-48	8.42357	1.31324e-05	26	3951	AT4G23100.1	AT4G23100	JA	UP
TRGpnl4xapo66022	12.3396	6.09457e-44	10.5975	1.17655e-06	36	113.5	AT1G78300.1	AT1G78300	Br	UP
TRGpnl4xsex47732	9.5796	7.24259e-39	8.62759	0.000419786	55.5	12721	AT1G02500.2	AT1G02500	Ethyl	UP
TRGpnl4xsex21965	9.11988	1.41243e-35	8.66056	7.59257e-06	78	2885	AT4G35230.1	AT4G35230	Br	UP
TRGpnl4xapo14093	6.71934	1.47874e-35	6.45136	0.000289359	80.5	11668	AT1G02500.2	AT1G02500	Ethyl	UP
TRGpnl4xsex3658	10.7932	1.41874e-33	11.2185	0.0267392	100	25278.5	AT5G19140.1	AT5G19140	AUX	UP
TRGpnl4xsex2068	11.7131	1.50722e-33	9.96859	1.208e-06	101	260.5	AT5G09810.1	AT5G09810	AUX	UP
TRGpnl4xsex65284	7.97964	2.43902e-30	7.27568	1.30642e-05	141	3940	AT3G11540.1	AT3G11540	Cytok	UP
TRGpnl4xsex28983	11.0488	4.72298e-30	9.30842	1.17655e-06	144	113.5	AT2G22570.1	AT2G22570	ABA	UP
TRGpnl4xsex27514	13.188	1.89148e-29	11.394	1.1818e-06	157	236	AT2G26980.3	AT2G26980	ABA	UP
TRGpnl4xapo63083	12.1475	7.9663e-29	10.398	1.17655e-06	173	113.5	AT2G33150.1	AT2G33150	JA	UP
TRGpnl4xsex67029	7.77463	1.51783e-28	7.84875	0.000329871	179	12045	AT1G79040.1	AT1G79040	ABA	UP
TRGpnl4xsex66130	10.566	2.40413e-27	8.82755	1.26317e-06	205	300.5	AT5G08290.1	AT5G08290	Ethyl	UP
TRGpnl4xapo11633	10.6493	9.51997e-27	8.89012	1.58868e-06	222	587.5	AT3G61460.1	AT3G61460	Br	UP
TRGpnl4xsex21964	10.9682	1.2757e-25	9.22913	1.17655e-06	256	113.5	AT4G35230.1	AT4G35230	Br	UP
TRGpnl4xsex62829	5.98977	2.61841e-25	5.93924	0.000870874	262	14735.5	AT5G19140.1	AT5G19140	AUX	UP
TRGpnl4xsex2120	10.6962	4.49715e-24	8.92335	3.06776e-06	324	1444.5	AT5G65940.4	AT5G65940	AUX	UP
TRGpnl4xsex13219	10.2101	7.85899e-24	8.47553	1.38421e-06	329	438.5	AT1G48410.1	AT1G48410	AUX	UP
TRGpnl4xsex64999	10.1853	1.61211e-23	8.44918	1.48256e-06	334	499.5	AT5G63310.1	AT5G63310	AUX	UP
TRGpnl4xsex69190	13.1676	1.2872e-22	11.4293	1.17655e-06	371	113.5	AT2G46830.1	AT2G46830	ABA	UP
TRGpnl4xapo22503	11.5208	2.66897e-22	9.32827	6.86343e-05	396	7868	AT3G25780.1	AT3G25780	JA	UP
TRGpnl4xsex34324	9.28791	3.33088e-22	9.53793	7.53494e-05	403	8077	AT1G11680.1	AT1G11680	Br	UP
TRGpnl4xsex54727	3.50773	1.03151e-21	3.21351	0.000264232	441	11406	AT3G17510.1	AT3G17510	ABA	UP
TRGpnl4xapo23862	7.45338	1.49918e-21	7.58476	8.32029e-05	450	8325.5	AT2G39940.1	AT2G39940	ABA	UP
TRGpnl4xsex64637	8.89309	1.54068e-21	8.13182	6.75711e-06	453	2654	AT4G09570.1	AT4G09570	ABA	UP
TRGpnl4xapo19379	9.46071	3.07099e-21	7.72668	2.32069e-06	476	1035	AT5G40440.4	AT5G40440	JA	UP
TRGpnl4xsex11532	5.97181	1.30183e-20	5.48897	0.00274096	519	18243.5	AT5G59780.3	AT5G59780	AUX	UP
TRGpnl4xapo32937	7.3327	1.34278e-20	8.31142	0.000231341	521	11020	AT1G59750.2	AT1G59750	AUX	UP
TRGpnl4xsex42401	9.85465	1.53368e-20	8.1067	2.46831e-06	526.5	1125.5	AT3G17510.1	AT3G17510	ABA	UP
TRGpnl4xapo35097	10.3244	1.43869e-18	8.58529	1.62073e-06	732	615	AT1G50430.1	AT1G50430	Br	UP
TRGpnl4xapo34859	5.8148	2.05046e-18	6.2137	0.000376947	755	12415	AT1G71090.1	AT1G71090	AUX	UP
TRGpnl4xsex61472	16.0951	5.62176e-18	14.3233	5.14751e-05	815	7149	AT5G55120.1	AT5G55120	JA	UP
TRGpnl4xsex25287	4.21249	2.90039e-17	4.02763	0.000272689	926	11504	AT1G32230.1	AT1G32230	Ethyl	UP
TRGpnl4xapo50417	8.33193	2.92312e-17	6.59055	9.94173e-06	927	3390	AT2G33860.1	AT2G33860	AUX	UP
TRGpnl4xsex23885	8.72811	3.80649e-17	6.90824	1.12667e-05	948.5	3633	AT1G14920.1	AT1G14920	Gib	UP
TRGpnl4xsex57981	12.9076	5.50561e-17	10.3035	0.0030785	972.5	18638.5	AT1G25220.1	AT1G25220	AUX	UP
TRGpnl4xsex32867	12.4407	5.70339e-17	10.6328	4.8182e-06	978.5	2098.5	AT1G20630.1	AT1G20630	ABA	UP
TRGpnl4xapo32819	7.69403	5.85499e-17	8.48033	0.000119141	985	9232	AT2G33150.1	AT2G33150	JA	UP
TRGpnl4xsex24249	9.34388	2.66284e-16	8.54169	5.0717e-06	1095	2178	AT5G65940.4	AT5G65940	AUX	UP
TRGpnl4xsex9008	26.4707	4.85055e-16	10.7205	1.33181e-06	1140	380	AT5G25220.2	AT5G25220	Cytok	UP
TRGpnl4xapo46808	6.63951	5.70183e-16	6.49427	0.000118758	1157	9228	AT2G43710.2	AT2G43710	JA	UP
TRGpnl4xapo8018	25.8521	1.06723e-15	10.0338	1.29354e-06	1211	347	AT1G15690.1	AT1G15690	AUX	UP
TRGpnl4xsex47997	8.19393	2.51156e-15	7.49587	2.57795e-05	1282	5461	AT1G67710.1	AT1G67710	Cytok	UP
TRGpnl4xapo53470	8.42784	5.07062e-15	6.60744	2.83728e-05	1340	5697	AT5G20570.1	AT5G20570	AUX	UP
TRGpnl4xsex57351	10.7929	6.45808e-15	9.00278	1.67039e-06	1359	663	AT3G48100.1	AT3G48100	Cytok	UP
TRGpnl4xapo66023	8.96906	1.30764e-14	7.03219	3.9186e-05	1423	6495	AT1G78300.1	AT1G78300	Br	UP
TRGpnl4xapo16201	8.58677	2.15873e-14	6.78358	1.32952e-05	1480	3991.5	AT5G37770.1	AT5G37770	ABA	UP
TRGpnl4xsex9010	26.2451	2.82583e-14	10.5345	1.17655e-06	1515.5	113.5	AT5G25220.2	AT5G25220	Cytok	UP
TRGpnl4xapo18505	8.95439	3.26803e-14	6.97237	5.80136e-05	1529	7439	AT2G27210.1	AT2G27210	Br	UP
TRGpnl4xsex1725	8.8009	9.00668e-14	7.06315	4.86386e-06	1667	2121.5	AT4G21410.1	AT4G21410	ABA	UP
TRGpnl4xsex6216	8.82246	1.04734e-13	7.09512	4.70325e-06	1685	2064	AT5G52660.2	AT5G52660	ABA	UP
TRGpnl4xsex26597	4.48385	2.35708e-13	3.84654	0.00928719	1787	21949	AT1G19180.3	AT1G19180	JA	UP
TRGpnl4xsex56001	11.3513	3.04847e-13	10.8869	7.14518e-06	1828	2764	AT5G67030.1	AT5G67030	ABA	UP
TRGpnl4xsex48873	24.5517	3.76182e-13	8.59702	7.96674e-06	1862	2982	AT1G67080.1	AT1G67080	ABA	UP
TRGpnl4xapo38861	9.20217	5.11046e-13	7.46699	3.01539e-06	1895	1415.5	AT3G17510.1	AT3G17510	ABA	UP
TRGpnl4xapo28292	8.71094	5.27137e-13	6.94466	1.43819e-05	1903	4139	AT4G30080.1	AT4G30080	AUX	UP
TRGpnl4xsex34281	10.424	6.39388e-13	8.59431	4.03088e-06	1942	1805	AT1G79460.1	AT1G79460	Gib	UP
TRGpnl4xapo1000	8.19593	8.80681e-13	6.09463	0.00032231	1994	11977	AT5G50720.1	AT5G50720	ABA	UP
TRGpnl4xsex48430	6.70242	1.3865e-12	6.90524	7.14019e-05	2045	7960	AT4G11260.1	AT4G11260	AUX	UP
TRGpnl4xsex2011	8.23433	1.95623e-12	9.0134	7.08614e-05	2094	7944.5	AT2G26980.3	AT2G26980	ABA	UP
TRGpnl4xsex47750	9.28654	4.77916e-12	7.96685	2.1689e-05	2218	5056.5	AT4G39400.1	AT4G39400	Br	UP
TRGpnl4xsex433	9.30789	1.17159e-11	7.53842	4.11701e-06	2353	1834.5	AT4G21410.1	AT4G21410	ABA	UP
TRGpnl4xsex66397	9.35529	1.64716e-11	7.61435	3.99639e-06	2414	1789	AT5G19000.1	AT5G19000	Ethyl	UP
TRGpnl4xsex14490	24.1602	1.80768e-11	8.08505	2.03447e-05	2433	4890	AT4G23650.1	AT4G23650	ABA	UP
TRGpnl4xapo7898	5.68855	1.89869e-11	6.28141	0.00164998	2443	16661	AT2G19450.1	AT2G19450	ABA	UP
TRGpnl4xsex12305	8.24541	2.41636e-11	8.22796	9.67463e-06	2489	3336	AT1G02500.2	AT1G02500	Ethyl	UP
TRGpnl4xsex58881	7.17523	2.79288e-11	6.32935	0.00013339	2517	9524	AT1G76690.1	AT1G76690	JA	UP
TRGpnl4xsex1457	9.94782	3.00161e-11	9.82516	5.79968e-06	2529	2404	AT4G21410.3	AT4G21410	ABA	UP
TRGpnl4xsex9200	7.80193	3.27115e-11	7.84189	6.91479e-05	2549	7882	AT2G25490.1	AT2G25490	Ethyl	UP
TRGpnl4xapo23393	9.30455	6.64929e-11	7.3629	8.84665e-05	2679	8458	AT3G59060.1	AT3G59060	Ethyl	UP
TRGpnl4xsex43687	7.28063	1.07247e-10	7.44095	5.68171e-05	2776	7383	AT2G37710.1	AT2G37710	SA	UP
TRGpnl4xsex40899	8.95863	2.01428e-10	7.17102	1.45175e-05	2919	4155	AT1G15520.1	AT1G15520	Ethyl	UP
TRGpnl4xsex59130	10.5724	2.15931e-10	8.7388	3.84052e-06	2927.5	1734	AT2G46680.1	AT2G46680	ABA	UP
TRGpnl4xapo54137	6.97616	3.04778e-10	5.11578	0.000352008	3005.5	12242	AT3G55730.1	AT3G55730	ABA	UP
TRGpnl4xsex47982	10.5207	3.54775e-10	10.333	4.42452e-06	3029	1987.5	AT1G56070.1	AT1G56070	ABA	UP
TRGpnl4xsex30916	23.4895	3.56043e-10	7.52051	1.04953e-05	3030.5	3504.5	AT5G11260.1	AT5G11260	ABA	UP
TRGpnl4xsex23224	11.1276	6.22481e-10	10.3359	3.09239e-06	3168	1463.5	AT4G19230.1	AT4G19230	ABA	UP
TRGpnl4xapo68128	21.1929	9.26185e-10	5.12055	0.00020182	3278	10663	AT4G01280.2	AT4G01280	ABA	UP
TRGpnl4xsex54705	4.60292	1.04207e-09	4.73914	0.00593413	3314	20623	AT1G02500.2	AT1G02500	Ethyl	UP
TRGpnl4xsex12512	8.84453	1.43168e-09	8.50343	2.03111e-05	3407	4885	AT2G28900.1	AT2G28900	JA	UP
TRGpnl4xapo64911	5.83698	1.9021e-09	6.40901	0.00072066	3488	14178	AT5G27380.1	AT5G27380	JA	UP
TRGpnl4xsex24923	8.1429	2.12446e-09	6.19749	7.87898e-05	3512	8179.5	AT1G20330.1	AT1G20330	Br	UP
TRGpnl4xsex62214	4.14442	2.61621e-09	4.07164	0.00163744	3560	16640	AT1G30330.2	AT1G30330	AUX	UP
TRGpnl4xsex21628	11.9836	2.84768e-09	9.41352	0.000518833	3583	13288	AT1G19180.3	AT1G19180	JA	UP
TRGpnl4xsex53343	3.36526	3.83877e-09	2.90389	0.00083431	3676	14615	AT5G62000.2	AT5G62000	AUX	UP
TRGpnl4xapo43815	4.1165	3.84297e-09	4.00084	0.00761386	3677	21385	AT2G39760.3	AT2G39760	Ethyl	UP
TRGpnl4xsex59851	8.51773	4.10148e-09	6.64437	3.24759e-05	3701	6050	AT4G11280.1	AT4G11280	AUX	UP
TRGpnl4xsex58868	10.0212	4.38885e-09	8.15337	1.76205e-05	3721	4557	AT1G76680.1	AT1G76680	JA	UP
TRGpnl4xapo64507	7.48393	6.00555e-09	6.6759	0.000105355	3819	8962.5	AT5G62000.2	AT5G62000	AUX	UP
TRGpnl4xapo13914	4.76314	1.4505e-08	5.57423	0.00592174	4095	20612	AT5G27320.1	AT5G27320	Gib	UP
TRGpnl4xsex34612	11.9401	1.70777e-08	10.2029	1.17655e-06	4150	113.5	AT4G18710.1	AT4G18710	Br	UP
TRGpnl4xsex22036	6.40343	2.22394e-08	7.50792	0.012078	4249	22738	AT5G45890.1	AT5G45890	Ethyl	UP
TRGpnl4xsex10101	8.35302	2.97e-08	9.20207	2.38507e-05	4348	5283	AT1G15690.1	AT1G15690	AUX	UP
TRGpnl4xsex25298	7.28731	3.35562e-08	5.67682	0.000324794	4393	12000	AT1G07745.2	AT1G07745	SA	UP
TRGpnl4xsex19649	10.2863	3.45776e-08	8.50163	2.0316e-06	4411	882.5	AT5G65940.2	AT5G65940	AUX	UP
TRGpnl4xsex32629	10.671	4.69092e-08	8.93113	1.43897e-06	4530	465.5	AT2G33310.1	AT2G33310	AUX	UP
TRGpnl4xapo22592	6.35621	5.28023e-08	6.64467	0.000206979	4574	10720.5	AT3G53110.1	AT3G53110	ABA	UP
TRGpnl4xsex6162	8.79557	6.02444e-08	6.86982	7.96922e-05	4637	8216	AT2G46690.1	AT2G46690	AUX	UP
TRGpnl4xapo40964	6.48421	6.18226e-08	7.81234	0.000326063	4652	12012	AT5G08790.1	AT5G08790	JA	UP
TRGpnl4xsex41409	2.29717	6.66876e-08	1.9363	0.0428953	4675	27285	AT1G20925.1	AT1G20925	AUX	UP
TRGpnl4xapo60585	8.98153	7.64362e-08	6.72529	0.000526895	4730	13332	AT4G11280.1	AT4G11280	AUX	UP
TRGpnl4xsex34914	4.63937	7.86513e-08	4.85667	0.00218996	4743	17532	AT4G10100.2	AT4G10100	AUX	UP
TRGpnl4xapo22776	5.95551	9.26475e-08	4.23926	0.00219713	4804	17546	AT1G04240.1	AT1G04240	AUX	UP
TRGpnl4xsex2965	8.12694	9.28529e-08	6.59518	3.8205e-05	4806	6429	AT5G08790.1	AT5G08790	JA	UP
TRGpnl4xsex22067	3.20786	1.0422e-07	2.82507	0.00801086	4852	21550	AT5G55540.1	AT5G55540	AUX	UP
TRGpnl4xsex59868	6.90234	1.09447e-07	6.53489	0.000107018	4873	8999	AT2G31750.1	AT2G31750	ABA	UP
TRGpnl4xsex64815	9.09311	1.14001e-07	8.28492	8.32243e-06	4895	3090	AT2G33150.1	AT2G33150	JA	UP
TRGpnl4xapo66208	7.56179	1.42319e-07	5.61522	0.000261639	4998	11364	AT5G08290.1	AT5G08290	Ethyl	UP
TRGpnl4xsex55174	4.072	1.42833e-07	3.79608	2.42094e-05	5003	5310.5	AT4G36800.1	AT4G36800	AUX	UP
TRGpnl4xsex33771	9.07543	1.62879e-07	7.31763	5.09125e-06	5074	2190	AT4G24210.1	AT4G24210	Gib	UP
TRGpnl4xapo49275	4.8619	2.76701e-07	5.23525	0.00947094	5365	22008	AT1G05560.1	AT1G05560	ABA	UP
TRGpnl4xsex31046	8.19748	2.96714e-07	6.45702	1.57767e-05	5410	4311	AT2G26170.2	AT2G26170	AUX	UP
TRGpnl4xsex36078	9.65753	2.9702e-07	7.90556	2.12853e-06	5411	946.5	AT1G31930.4	AT1G31930	ABA	UP
TRGpnl4xsex62037	9.00303	3.63279e-07	6.98298	0.000111512	5530	9094	AT2G37710.1	AT2G37710	SA	UP
TRGpnl4xsex26100	4.75338	3.70061e-07	4.33872	0.0002678	5539	11442.5	AT5G05580.1	AT5G05580	JA	UP
TRGpnl4xsex29657	3.46058	4.21524e-07	3.68693	0.0204305	5599	24404	AT3G19820.3	AT3G19820	Br	UP
TRGpnl4xapo3838	6.49029	4.22889e-07	5.32967	0.000531194	5602	13349	AT3G57040.1	AT3G57040	Cytok	UP
TRGpnl4xsex57729	8.78982	4.34405e-07	7.00187	1.28589e-05	5616	3913.5	AT3G61460.1	AT3G61460	Br	UP
TRGpnl4xsex53053	5.06944	5.38546e-07	5.78017	0.00085019	5758	14668.5	AT1G49950.2	AT1G49950	ABA	UP
TRGpnl4xsex23170	9.09409	5.85336e-07	7.02212	0.000117579	5808.5	9213	AT3G45640.1	AT3G45640	ABA	UP
TRGpnl4xsex52977	5.98244	6.06816e-07	6.42503	0.00164896	5833	16659	AT4G02570.4	AT4G02570	AUX	UP
TRGpnl4xsex43099	6.22212	6.65793e-07	5.4113	0.000550418	5898	13458	AT1G21270.1	AT1G21270	SA	UP
TRGpnl4xapo65233	7.50982	8.30495e-07	6.2508	0.000113421	6022	9131	AT4G09570.1	AT4G09570	ABA	UP
TRGpnl4xsex37120	4.7043	9.47651e-07	5.27907	0.000494376	6118	13168.5	AT1G45249.1	AT1G45249	ABA	UP
TRGpnl4xsex61140	9.08664	9.89215e-07	7.16217	1.97261e-05	6139	4809	AT1G71830.1	AT1G71830	Br	UP
TRGpnl4xsex54419	2.44698	9.89318e-07	2.20833	0.0224807	6140	24715	AT2G33860.1	AT2G33860	AUX	UP
TRGpnl4xapo24656	8.44757	1.10205e-06	5.86317	0.00343505	6235	19002	AT5G42650.1	AT5G42650	JA	UP
TRGpnl4xsex20708	10.9912	1.18955e-06	10.8915	4.16825e-06	6298	1863	AT1G72360.1	AT1G72360	Ethyl	UP
TRGpnl4xapo33674	5.72316	1.1928e-06	3.8769	0.00723538	6300.5	21226	AT1G71830.1	AT1G71830	Br	UP
TRGpnl4xsex62036	7.38815	1.35439e-06	6.23038	8.76613e-05	6380	8440	AT2G37710.1	AT2G37710	SA	UP
TRGpnl4xsex32635	5.84987	1.39014e-06	5.58572	2.31216e-05	6409	5198	AT2G33150.1	AT2G33150	JA	UP
TRGpnl4xapo10590	2.93507	1.50963e-06	2.87632	0.00528319	6479	20251	AT1G31930.4	AT1G31930	ABA	UP
TRGpnl4xsex21283	9.98434	1.9686e-06	8.24662	1.58726e-06	6694	570.5	AT1G58250.1	AT1G58250	Ethyl	UP
TRGpnl4xsex15017	10.7125	2.18829e-06	8.94837	1.33888e-06	6773	415	AT5G13530.1	AT5G13530	ABA	UP
TRGpnl4xsex4088	9.88529	2.30239e-06	8.07836	3.47547e-06	6802	1619	AT1G21250.1	AT1G21250	SA	UP
TRGpnl4xsex55094	3.37656	2.32465e-06	3.02811	0.0163167	6813	23692	AT1G30330.1	AT1G30330	AUX	UP
TRGpnl4xsex69170	4.15815	2.46869e-06	4.40518	0.0128204	6856	22933	AT2G46830.1	AT2G46830	ABA	UP
TRGpnl4xapo56885	9.47318	2.70625e-06	6.8615	0.00231706	6930	17747	AT5G67030.1	AT5G67030	ABA	UP
TRGpnl4xsex68172	10.3453	2.75302e-06	8.8269	1.93429e-06	6947	815	AT5G47390.1	AT5G47390	ABA	UP
TRGpnl4xsex13218	5.76359	3.14764e-06	6.12685	0.000296612	7074	11724	AT1G48410.1	AT1G48410	AUX	UP
TRGpnl4xsex69164	11.1834	3.1741e-06	9.42143	1.56682e-06	7083	556	AT2G46830.1	AT2G46830	ABA	UP
TRGpnl4xsex29997	7.95595	3.29839e-06	8.83553	9.08951e-05	7119	8528	AT1G71830.1	AT1G71830	Br	UP
TRGpnl4xsex21773	5.74525	3.6146e-06	6.91983	0.00560991	7195	20435	AT2G27210.1	AT2G27210	Br	UP
TRGpnl4xsex66530	5.22194	3.94438e-06	5.97124	0.00170163	7270	16766	AT5G19000.1	AT5G19000	Ethyl	UP
TRGpnl4xsex19966	6.76471	4.19111e-06	5.61075	0.000449629	7324.5	12913.5	AT1G48410.1	AT1G48410	AUX	UP
TRGpnl4xsex18510	8.45816	4.2181e-06	8.75948	0.00315608	7329	18722	AT1G69040.2	AT1G69040	Cytok	UP
TRGpnl4xsex66967	11.6112	4.68282e-06	9.86226	1.17655e-06	7419	113.5	AT5G20730.2	AT5G20730	AUX	UP
TRGpnl4xsex67779	8.70363	4.76583e-06	8.50712	3.93065e-05	7432	6500	AT1G64520.1	AT1G64520	AUX	UP
TRGpnl4xapo33330	7.91506	4.83416e-06	5.93446	0.000121935	7448	9310	AT2G22570.1	AT2G22570	ABA	UP
TRGpnl4xapo22623	2.42841	4.90767e-06	2.16982	0.0292263	7466	25611	AT1G08720.1	AT1G08720	Ethyl	UP
TRGpnl4xsex22949	4.45213	5.50475e-06	3.68271	0.0276836	7562	25413	AT3G25780.1	AT3G25780	JA	UP
TRGpnl4xsex147	11.7575	5.72734e-06	9.98563	1.92187e-06	7608	803	AT1G54490.1	AT1G54490	Ethyl	UP
TRGpnl4xsex63459	11.8056	6.03704e-06	10.0654	1.17655e-06	7669	113.5	AT4G26850.1	AT4G26850	JA	UP
TRGpnl4xapo43727	5.14856	6.34293e-06	4.82922	0.00741304	7708	21302	AT5G63380.1	AT5G63380	JA	UP
TRGpnl4xsex32771	2.08928	6.91862e-06	1.85312	0.017628	7786.5	23927	AT1G71090.1	AT1G71090	AUX	UP
TRGpnl4xsex50935	11.8481	7.30634e-06	10.0967	1.17655e-06	7843	113.5	AT1G04250.1	AT1G04250	AUX	UP
TRGpnl4xsex13471	9.66573	7.38853e-06	9.70229	0.00144886	7863	16252	AT5G27320.1	AT5G27320	Gib	UP
TRGpnl4xapo38863	6.38797	7.76813e-06	4.59854	0.000893987	7923	14808.5	AT3G17510.1	AT3G17510	ABA	UP
TRGpnl4xsex54736	4.70744	8.33684e-06	5.57781	0.00674647	8009.5	21006	AT1G22640.2	AT1G22640	ABA	UP
TRGpnl4xsex17356	10.6497	8.77374e-06	8.83897	5.20943e-06	8056	2222.5	AT3G30180.1	AT3G30180	Br	UP
TRGpnl4xsex20775	4.84177	9.78817e-06	5.03157	0.0041439	8169.5	19553	AT2G20180.7	AT2G20180	Gib	UP
TRGpnl4xsex31718	4.54243	9.92834e-06	3.99843	0.00465523	8185	19896	AT1G80840.1	AT1G80840	SA	UP
TRGpnl4xsex14332	2.41945	1.02238e-05	2.19666	0.00729791	8213	21247.5	AT4G14550.1	AT4G14550	AUX	UP
TRGpnl4xsex42627	13.0599	1.07951e-05	10.9107	8.30247e-05	8284	8318.5	AT3G20770.1	AT3G20770	ABA	UP
TRGpnl4xsex21829	8.50692	1.08015e-05	7.13558	3.75207e-05	8285	6389	AT4G21410.1	AT4G21410	ABA	UP
TRGpnl4xsex7665	3.87526	1.13566e-05	4.62714	0.0073548	8346	21281	AT1G19220.1	AT1G19220	AUX	UP
TRGpnl4xsex57980	8.58977	1.13874e-05	5.34619	0.0432867	8353.5	27317	AT1G25220.1	AT1G25220	AUX	UP
TRGpnl4xsex58869	8.24093	1.35671e-05	5.77701	0.00384378	8538	19333	AT1G76680.1	AT1G76680	JA	UP
TRGpnl4xsex1390	5.96608	1.49098e-05	6.05354	0.00164646	8629	16654	AT5G05690.1	AT5G05690	Br	UP
TRGpnl4xsex67764	3.43439	1.56655e-05	3.0198	0.00902004	8691	21881	AT5G03780.1	AT5G03780	SA	UP
TRGpnl4xsex53710	9.84982	1.62678e-05	8.01	4.58774e-06	8731	2017.5	AT4G23650.1	AT4G23650	ABA	UP
TRGpnl4xsex8232	8.07825	1.68223e-05	6.3473	2.09215e-05	8778	4960	AT4G32690.1	AT4G32690	AUX	UP
TRGpnl4xsex60372	7.2356	1.68541e-05	7.12102	6.81127e-05	8784	7857	AT1G48410.1	AT1G48410	AUX	UP
TRGpnl4xapo15898	4.63663	1.71137e-05	4.67338	0.013424	8800	23079	AT5G59780.1	AT5G59780	AUX	UP
TRGpnl4xsex46818	5.02336	1.76597e-05	6.4002	0.00155944	8840	16473	AT5G63380.1	AT5G63380	JA	UP
TRGpnl4xsex5326	8.26485	1.88321e-05	6.49624	2.8862e-05	8929	5740	AT1G05560.1	AT1G05560	ABA	UP
TRGpnl4xsex20376	4.28643	2.31031e-05	4.05376	0.00586476	9183	20579	AT2G18790.1	AT2G18790	ABA	UP
TRGpnl4xapo64668	6.80591	2.66889e-05	6.57652	7.12788e-05	9342	7957	AT5G55120.1	AT5G55120	JA	UP
TRGpnl4xsex8024	3.49293	2.97139e-05	3.42396	0.00458631	9471.5	19844	AT4G30080.1	AT4G30080	AUX	UP
TRGpnl4xsex66511	7.34664	3.49013e-05	5.61975	7.77988e-05	9654	8151	AT5G19000.1	AT5G19000	Ethyl	UP
TRGpnl4xsex2066	11.6431	3.49176e-05	9.52007	0.000139234	9655	9627.5	AT5G09810.1	AT5G09810	AUX	UP
TRGpnl4xsex50761	5.34519	3.52615e-05	5.8311	0.00019087	9667	10483	AT2G39940.1	AT2G39940	ABA	UP
TRGpnl4xsex57449	6.6525	3.63173e-05	5.95733	0.0442365	9701.5	27407	AT1G17420.1	AT1G17420	JA	UP
TRGpnl4xsex5990	10.1277	3.76802e-05	9.46858	2.79009e-06	9738	1295.5	AT2G25170.4	AT2G25170	ABA	UP
TRGpnl4xsex19494	8.11652	4.26436e-05	6.77608	9.01864e-05	9879.5	8513	AT2G17290.2	AT2G17290	ABA	UP
TRGpnl4xsex62925	8.28719	4.44492e-05	6.40847	3.29135e-05	9942	6087	AT3G48430.1	AT3G48430	Br	UP
TRGpnl4xsex31349	8.09615	4.76365e-05	6.05134	0.000234536	10031	11056	AT1G15520.1	AT1G15520	Ethyl	UP
TRGpnl4xsex60004	7.60278	4.98088e-05	7.61479	3.76123e-05	10085.5	6396	AT2G31660.1	AT2G31660	ABA	UP
TRGpnl4xsex13470	6.82694	4.98964e-05	6.65367	0.00031774	10088	11939	AT5G27320.1	AT5G27320	Gib	UP
TRGpnl4xsex63461	7.93216	5.00554e-05	6.05199	0.000120447	10092	9268	AT4G26850.1	AT4G26850	JA	UP
TRGpnl4xsex20214	7.92789	5.12209e-05	5.83713	0.000236019	10124	11081.5	AT5G46570.1	AT5G46570	Br	UP
TRGpnl4xsex13434	4.53213	5.24486e-05	4.53953	0.0265133	10157	25249	AT1G09530.3	AT1G09530	Gib	UP
TRGpnl4xapo48343	8.99787	5.2851e-05	7.18827	7.23125e-06	10167	2805.5	AT5G01990.1	AT5G01990	AUX	UP
TRGpnl4xsex49949	7.61665	5.54787e-05	6.96535	0.000196011	10235	10564	AT5G25610.1	AT5G25610	ABA	UP
TRGpnl4xsex19193	8.94834	5.56696e-05	7.14623	1.90917e-05	10239	4716.5	AT5G40440.4	AT5G40440	JA	UP
TRGpnl4xsex49349	9.20059	6.32576e-05	8.43928	7.78587e-06	10393	2949	AT4G01060.1	AT4G01060	ABA	UP
TRGpnl4xsex40903	6.70616	6.6594e-05	6.00769	0.000401926	10458	12602	AT1G15520.2	AT1G15520	Ethyl	UP
TRGpnl4xsex52264	9.25984	6.72759e-05	7.48847	7.62676e-06	10476.5	2897.5	AT1G27320.1	AT1G27320	Cytok	UP
TRGpnl4xsex69167	10.3183	6.79287e-05	8.57621	1.73485e-06	10490	684	AT2G46830.1	AT2G46830	ABA	UP
TRGpnl4xsex53518	9.80633	6.96982e-05	9.35732	5.2606e-06	10538	2248	AT5G11260.1	AT5G11260	ABA	UP
TRGpnl4xsex45200	7.58409	7.07388e-05	5.83994	5.88896e-05	10556	7486	AT2G47000.1	AT2G47000	AUX	UP
TRGpnl4xsex67645	9.26216	7.14429e-05	7.49401	3.81767e-06	10575.5	1726.5	AT4G33090.1	AT4G33090	AUX	UP
TRGpnl4xsex6646	5.38912	7.17302e-05	4.96618	0.00166245	10579	16692	AT1G15690.1	AT1G15690	AUX	UP
TRGpnl4xsex69191	8.40084	8.03827e-05	8.23614	4.13015e-06	10718.5	1840	AT2G46830.1	AT2G46830	ABA	UP
TRGpnl4xsex21622	8.98456	9.01137e-05	7.21674	4.85983e-06	10865	2118	AT3G15210.1	AT3G15210	ABA	UP
TRGpnl4xsex59253	7.22209	9.01962e-05	6.14061	0.0270309	10867	25316	AT5G13220.3	AT5G13220	JA	UP
TRGpnl4xsex5912	8.71593	9.33441e-05	6.97391	5.57327e-06	10902	2336	AT1G15080.1	AT1G15080	ABA	UP
TRGpnl4xapo18504	5.32308	9.56499e-05	5.20507	0.018272	10957	24046.5	AT2G27210.1	AT2G27210	Br	UP
TRGpnl4xsex2963	10.4854	9.76367e-05	8.38372	7.51968e-05	10984.5	8072	AT5G08790.1	AT5G08790	JA	UP
TRGpnl4xsex48635	8.38605	9.76367e-05	6.48354	0.00013111	10984.5	9484.5	AT4G02570.4	AT4G02570	AUX	UP
TRGpnl4xsex54026	9.41242	9.85615e-05	7.66575	2.83794e-06	10993	1334	AT1G17440.1	AT1G17440	Ethyl	UP
TRGpnl4xsex43285	10.6116	0.0001023	8.85667	1.2688e-06	11039	325	AT5G19000.1	AT5G19000	Ethyl	UP
TRGpnl4xsex20016	5.82824	0.000102401	5.94118	0.00100944	11043	15161.5	AT1G48410.3	AT1G48410	AUX	UP
TRGpnl4xapo3100	5.85809	0.000107732	3.84112	0.0139415	11121	23207	AT2G36800.1	AT2G36800	Br	UP
TRGpnl4xsex66639	7.43911	0.000108579	7.27486	0.00237924	11134	17827.5	AT3G16500.1	AT3G16500	AUX	UP
TRGpnl4xsex58896	7.38864	0.000111277	8.06457	0.00210665	11177	17409.5	AT1G76690.1	AT1G76690	JA	UP
TRGpnl4xsex53176	10.6037	0.000113951	8.82512	2.24464e-06	11216.5	978	AT4G03560.1	AT4G03560	JA	UP
TRGpnl4xapo36183	3.84448	0.000121299	3.70702	0.00632354	11300	20811	AT1G11680.1	AT1G11680	Br	UP
TRGpnl4xsex16592	8.06972	0.000123572	7.69122	1.29017e-05	11328	3921	AT4G15560.1	AT4G15560	ABA	UP
TRGpnl4xsex21436	7.75225	0.000137037	6.61479	2.63817e-05	11500	5523.5	AT5G04240.1	AT5G04240	Br	UP
TRGpnl4xsex43546	7.64147	0.00013961	7.81883	9.62887e-05	11534.5	8712	AT5G03730.2	AT5G03730	ABA	UP
TRGpnl4xsex12309	7.48029	0.000140604	7.07318	3.68179e-05	11546	6338	AT3G17510.2	AT3G17510	ABA	UP
TRGpnl4xsex28849	8.01183	0.000141527	6.18494	9.43759e-05	11555	8658	AT1G71830.1	AT1G71830	Br	UP
TRGpnl4xsex69224	5.01582	0.000148784	5.21924	0.00235406	11635	17796	AT3G61460.1	AT3G61460	Br	UP
TRGpnl4xsex8716	5.35493	0.000151616	5.70603	0.00326884	11665	18865	AT2G04550.1	AT2G04550	ABA	UP
TRGpnl4xapo18015	8.19586	0.000151731	6.77791	0.000489512	11666.5	13144	AT4G37790.1	AT4G37790	Cytok	UP
TRGpnl4xapo17213	5.67875	0.000168841	6.33597	0.00154893	11847	16455.5	AT2G39940.1	AT2G39940	ABA	UP
TRGpnl4xsex28282	7.12591	0.000176974	7.52235	0.000128464	11914	9430.5	AT5G53590.1	AT5G53590	AUX	UP
TRGpnl4xsex25273	4.80955	0.000194017	5.05652	0.00158908	12084	16539	AT1G07745.2	AT1G07745	SA	UP
TRGpnl4xsex25518	3.09391	0.000199681	3.39389	0.00274253	12142	18246	AT5G35220.1	AT5G35220	Ethyl	UP
TRGpnl4xapo18013	5.88723	0.000206028	4.13252	0.0479038	12186	27839	AT4G37790.1	AT4G37790	Cytok	UP
TRGpnl4xsex61710	6.76675	0.000208005	6.83971	0.000264816	12203.5	11413	AT1G56010.2	AT1G56010	AUX	UP
TRGpnl4xsex12929	8.56378	0.000209614	6.41743	0.000149287	12212	9827.5	AT2G38750.1	AT2G38750	ABA	UP
TRGpnl4xapo41680	5.25278	0.000223814	5.98422	0.00710676	12323	21169	AT1G04240.1	AT1G04240	AUX	UP
TRGpnl4xsex10818	8.01734	0.000226992	8.01734	3.00164e-05	12345	5836.5	AT1G78700.1	AT1G78700	Br	UP
TRGpnl4xsex6737	3.92447	0.000239108	4.75906	0.0081841	12447.5	21625	AT5G44790.1	AT5G44790	Ethyl	UP
TRGpnl4xsex58895	7.21891	0.000241698	6.68009	0.000103693	12467	8914	AT1G76690.1	AT1G76690	JA	UP
TRGpnl4xapo46577	4.53459	0.000250948	3.80719	0.04403	12540	27389	AT3G57040.1	AT3G57040	Cytok	UP
TRGpnl4xsex17561	4.46678	0.000258377	4.25126	0.0022679	12587	17660	AT1G73500.1	AT1G73500	Ethyl	UP
TRGpnl4xsex42896	5.61787	0.000264928	6.36198	0.023529	12630	24869	AT4G23810.1	AT4G23810	SA	UP
TRGpnl4xsex13220	10.3575	0.000277806	8.61759	1.29693e-06	12711	358	AT1G48410.1	AT1G48410	AUX	UP
TRGpnl4xsex65311	8.08186	0.000293891	7.64836	3.50342e-05	12810	6213	AT1G27320.1	AT1G27320	Cytok	UP
TRGpnl4xsex17590	3.42036	0.000296513	3.16321	0.00550343	12822	20377	AT3G16857.1	AT3G16857	Cytok	UP
TRGpnl4xapo14124	7.72096	0.000300894	5.92829	4.88643e-05	12850	7025	AT3G17510.2	AT3G17510	ABA	UP
TRGpnl4xsex26432	9.31219	0.000301342	7.23893	0.000143678	12853	9725.5	AT5G43860.1	AT5G43860	JA	UP
TRGpnl4xsex38221	4.24856	0.000316645	4.53362	0.000617361	12944	13751	AT2G30470.1	AT2G30470	ABA	UP
TRGpnl4xsex7514	4.56162	0.000320822	4.6866	0.0063837	12966	20840.5	AT5G20040.1	AT5G20040	Cytok	UP
TRGpnl4xsex4681	10.0003	0.000333963	8.80044	5.29386e-06	13044	2261.5	AT4G36760.1	AT4G36760	AUX	UP
TRGpnl4xsex54021	7.47605	0.000337289	5.75277	6.16535e-05	13060	7613.5	AT1G17440.1	AT1G17440	Ethyl	UP
TRGpnl4xsex67985	10.2609	0.000343348	8.36655	1.02319e-05	13104	3445	AT5G57560.1	AT5G57560	AUX	UP
TRGpnl4xsex38220	10.1841	0.000344972	8.40398	1.95422e-06	13115	827	AT2G30470.1	AT2G30470	ABA	UP
TRGpnl4xapo21968	7.45814	0.000375149	5.25013	0.00163236	13281.5	16632	AT2G33150.1	AT2G33150	JA	UP
TRGpnl4xsex19458	10.1467	0.000380229	8.35521	2.56861e-06	13306	1173	AT4G33950.2	AT4G33950	ABA	UP
TRGpnl4xapo48340	8.55127	0.00040204	6.94181	4.99935e-05	13407	7077.5	AT5G01990.1	AT5G01990	AUX	UP
TRGpnl4xsex58889	5.6512	0.000406759	7.31078	0.00237808	13432	17820.5	AT1G76690.1	AT1G76690	JA	UP
TRGpnl4xsex19493	6.58015	0.000414804	6.0872	0.00367425	13472	19203	AT2G17290.2	AT2G17290	ABA	UP
TRGpnl4xsex21311	8.25018	0.000417714	6.49322	1.34483e-05	13486	4016	AT1G48410.1	AT1G48410	AUX	UP
TRGpnl4xsex42667	8.48602	0.000423722	6.63871	2.37149e-05	13515.5	5269	AT5G24860.1	AT5G24860	Gib	UP
TRGpnl4xsex48727	3.8095	0.000428691	4.44391	0.0111778	13541	22505	AT1G27320.1	AT1G27320	Cytok	UP
TRGpnl4xapo32738	2.5684	0.000447337	2.57804	0.0335491	13630	26194	AT2G25180.1	AT2G25180	Cytok	UP
TRGpnl4xsex56866	8.21862	0.00045586	6.42896	2.18516e-05	13666	5075.5	AT1G19850.2	AT1G19850	AUX	UP
TRGpnl4xsex58064	6.04598	0.000496601	6.42261	0.000509122	13832	13245.5	AT1G79460.1	AT1G79460	Gib	UP
TRGpnl4xsex19476	7.22532	0.000506986	5.4997	9.62115e-05	13878.5	8702	AT5G47100.1	AT5G47100	ABA	UP
TRGpnl4xapo8186	4.36546	0.000506986	5.2431	0.0101297	13878.5	22211	AT5G20040.1	AT5G20040	Cytok	UP
TRGpnl4xsex1716	6.94779	0.000507647	5.22145	0.000562698	13884	13514	AT4G21410.1	AT4G21410	ABA	UP
TRGpnl4xsex40893	4.43998	0.000527872	4.05061	0.0230313	13969	24798	AT1G15520.1	AT1G15520	Ethyl	UP
TRGpnl4xsex50382	5.10083	0.000548755	5.26301	0.00174455	14039	16850	AT3G56860.9	AT3G56860	ABA	UP
TRGpnl4xsex23649	8.15351	0.00055315	8.03541	4.82378e-05	14061	6995	AT4G37790.1	AT4G37790	Cytok	UP
TRGpnl4xapo34595	5.62065	0.000556015	6.76554	0.00204329	14073	17306	AT1G20630.1	AT1G20630	ABA	UP
TRGpnl4xsex11713	5.89996	0.00060259	6.05432	0.000453203	14239	12947	AT1G66340.1	AT1G66340	Ethyl	UP
TRGpnl4xsex68875	9.90681	0.000618153	8.16782	1.6236e-06	14289	617.5	AT3G07370.1	AT3G07370	ABA	UP
TRGpnl4xsex15987	5.88784	0.000626477	5.99024	0.00103735	14328	15242	AT1G72770.5	AT1G72770	ABA	UP
TRGpnl4xsex48988	7.51658	0.000640469	5.72582	0.000550124	14388	13457	AT1G15520.1	AT1G15520	Ethyl	UP
TRGpnl4xsex46971	5.35477	0.000645735	7.12789	0.000966513	14403	15030	AT3G53020.1	AT3G53020	AUX	UP
TRGpnl4xsex13432	8.5403	0.000655129	9.22141	0.00269714	14440	18184	AT3G05880.1	AT3G05880	ABA	UP
TRGpnl4xsex66969	9.99463	0.000675805	8.2124	2.23232e-06	14501	971	AT1G19220.1	AT1G19220	AUX	UP
TRGpnl4xapo12240	6.12041	0.000703254	4.40906	0.00150034	14590	16365	AT5G47390.1	AT5G47390	ABA	UP
TRGpnl4xsex18759	8.30557	0.00071567	6.5815	1.13372e-05	14633	3646	AT2G39770.1	AT2G39770	JA	UP
TRGpnl4xsex23168	10.3973	0.000768218	8.00999	0.000344082	14803.5	12159	AT3G45640.1	AT3G45640	ABA	UP
TRGpnl4xsex438	7.37438	0.000772551	6.35196	0.000493977	14826	13163	AT4G21410.1	AT4G21410	ABA	UP
TRGpnl4xsex9135	3.50967	0.000782414	3.35672	0.0012026	14858	15673	AT1G45249.1	AT1G45249	ABA	UP
TRGpnl4xsex48973	6.76653	0.000789421	5.70022	0.00197732	14880	17202	AT1G15520.1	AT1G15520	Ethyl	UP
TRGpnl4xapo6827	2.63924	0.000791318	2.59237	0.0252341	14884	25096	AT1G48270.2	AT1G48270	Cytok	UP
TRGpnl4xapo33874	9.27809	0.000811601	6.78189	0.00132388	14936	15953.5	AT5G20570.1	AT5G20570	AUX	UP
TRGpnl4xsex46839	7.52684	0.000858853	5.44473	0.00107843	15061	15353.5	AT5G63380.1	AT5G63380	JA	UP
TRGpnl4xapo48342	5.12701	0.000865659	6.0026	0.00536076	15074.5	20296	AT5G01990.1	AT5G01990	AUX	UP
TRGpnl4xsex69067	7.46435	0.000875781	5.64806	0.000170878	15100.5	10183.5	AT4G01280.2	AT4G01280	ABA	UP
TRGpnl4xapo53710	7.28188	0.000924234	6.02233	0.00134944	15221	16020.5	AT1G27320.1	AT1G27320	Cytok	UP
TRGpnl4xsex18172	8.64389	0.00103682	6.9115	7.97548e-06	15477	2986.5	AT2G33150.1	AT2G33150	JA	UP
TRGpnl4xsex19011	10.5018	0.0010453	7.57864	0.00165804	15499	16682	AT1G17420.1	AT1G17420	JA	UP
TRGpnl4xsex705	9.73711	0.00105323	7.94469	5.28519e-06	15510	2257.5	AT1G32230.1	AT1G32230	Ethyl	UP
TRGpnl4xsex2820	10.7631	0.0010953	9.02367	1.17655e-06	15589	113.5	AT1G76680.1	AT1G76680	JA	UP
TRGpnl4xsex53927	8.51438	0.00113064	6.28074	0.000771488	15648	14371	AT5G40280.1	AT5G40280	ABA	UP
TRGpnl4xsex20040	10.3933	0.00120009	8.61821	1.95728e-06	15782	830	AT1G48410.1	AT1G48410	AUX	UP
TRGpnl4xapo66005	6.33197	0.00124685	4.53247	0.00145557	15881	16269	AT5G65310.2	AT5G65310	ABA	UP
TRGpnl4xsex62841	2.47777	0.00126903	2.15273	0.029957	15928	25707.5	AT2G27760.1	AT2G27760	Cytok	UP
TRGpnl4xsex3995	9.63857	0.00130686	7.88524	3.35464e-06	15990	1560	AT5G27380.1	AT5G27380	JA	UP
TRGpnl4xapo47897	7.7692	0.00130811	6.0162	3.52832e-05	15992	6222	AT5G40280.1	AT5G40280	ABA	UP
TRGpnl4xsex30191	7.3803	0.0013418	8.22143	0.000134325	16048	9537	AT2G02560.2	AT2G02560	AUX	UP
TRGpnl4xsex66536	4.90949	0.00134576	5.30082	0.00324152	16054	18819	AT5G19000.1	AT5G19000	Ethyl	UP
TRGpnl4xsex17133	6.06027	0.00139448	4.88559	0.00126788	16133.5	15835	AT1G12420.1	AT1G12420	ABA	UP
TRGpnl4xsex26177	6.52978	0.00140696	4.94377	0.00136695	16155	16056	AT5G35750.1	AT5G35750	Cytok	UP
TRGpnl4xsex41428	3.86644	0.00143085	4.56233	0.00414466	16204	19554	AT1G76520.1	AT1G76520	AUX	UP
TRGpnl4xsex1720	6.58988	0.00143706	4.82285	0.000632688	16211.5	13821	AT4G21410.1	AT4G21410	ABA	UP
TRGpnl4xapo38865	6.92876	0.00145371	5.1221	0.000450939	16244	12929	AT3G17510.1	AT3G17510	ABA	UP
TRGpnl4xsex46754	6.92049	0.00147989	6.94252	0.000148849	16291	9823	AT2G41010.1	AT2G41010	SA	UP
TRGpnl4xsex59825	10.4862	0.0015282	8.6963	2.24464e-06	16354	978	AT2G31750.1	AT2G31750	ABA	UP
TRGpnl4xapo18016	7.24728	0.00157746	5.27895	0.000749976	16432	14291	AT4G37790.1	AT4G37790	Cytok	UP
TRGpnl4xsex19496	2.43853	0.00162606	2.29438	0.0205763	16505	24425.5	AT2G17290.2	AT2G17290	ABA	UP
TRGpnl4xsex21017	7.74283	0.00162896	7.6694	6.64656e-05	16508	7795.5	AT2G46680.1	AT2G46680	ABA	UP
TRGpnl4xapo42547	6.56296	0.00165268	4.65935	0.00137406	16554	16069	AT5G27780.1	AT5G27780	AUX	UP
TRGpnl4xsex14636	9.82805	0.00167114	8.06704	3.93683e-06	16579	1759	AT5G48870.1	AT5G48870	ABA	UP
TRGpnl4xsex13621	3.50776	0.00168471	3.81892	0.030855	16597	25870	AT5G19330.1	AT5G19330	ABA	UP
TRGpnl4xsex31066	8.95072	0.00171957	6.77913	0.000332395	16640	12067	AT2G26170.1	AT2G26170	AUX	UP
TRGpnl4xsex58240	7.15865	0.00173917	6.7677	0.00614315	16673	20731	AT3G63440.1	AT3G63440	Cytok	UP
TRGpnl4xsex46636	6.15972	0.00178161	5.32581	0.00288543	16740	18415.5	AT2G26690.3	AT2G26690	JA	UP
TRGpnl4xsex67706	4.48504	0.00185145	5.65974	0.00305294	16822	18605	AT1G15750.3	AT1G15750	AUX	UP
TRGpnl4xsex33938	5.09762	0.00185229	6.02062	0.0055254	16825.5	20386	AT2G25180.1	AT2G25180	Cytok	UP
TRGpnl4xapo15154	7.8588	0.00188653	5.93392	0.000131051	16875	9479	AT5G27320.1	AT5G27320	Gib	UP
TRGpnl4xsex68171	6.49023	0.00192749	5.78666	0.000414099	16925	12678.5	AT5G47390.1	AT5G47390	ABA	UP
TRGpnl2xsex33559	6.4472	0.00200573	7.60693	0.00102751	17013	15215	AT1G76690.1	AT1G76690	JA	UP
TRGpnl4xsex65713	2.80276	0.00203774	2.57992	0.0459335	17058	27593.5	AT5G40440.4	AT5G40440	JA	UP
TRGpnl4xsex28359	7.99203	0.0020682	9.92984	0.00120689	17098	15682	AT5G09810.1	AT5G09810	AUX	UP
TRGpnl4xapo56408	5.99404	0.0020851	4.21951	0.00255282	17114	18025	AT5G19000.1	AT5G19000	Ethyl	UP
TRGpnl4xsex7426	8.32845	0.00217787	6.38094	5.3628e-05	17241	7251	AT1G16540.1	AT1G16540	ABA	UP
TRGpnl4xsex52976	10.0516	0.00231285	9.38129	3.41784e-06	17404	1591.5	AT4G02570.4	AT4G02570	AUX	UP
TRGpnl4xsex64816	4.21044	0.00232805	4.49606	0.00843099	17421	21705	AT2G33150.1	AT2G33150	JA	UP
TRGpnl4xsex19471	3.73041	0.0024556	4.21016	0.00941015	17570	21992	AT5G47390.1	AT5G47390	ABA	UP
TRGpnl4xsex15248	5.15647	0.00246572	5.73346	0.00142433	17582	16185.5	AT1G19640.1	AT1G19640	JA	UP
TRGpnl4xsex5565	9.34166	0.00259369	7.53686	6.71692e-06	17723	2642.5	AT2G04160.1	AT2G04160	AUX	UP
TRGpnl4xsex9326	3.78013	0.00259614	5.75712	0.0117234	17725	22646.5	AT4G29080.1	AT4G29080	AUX	UP
TRGpnl4xsex6743	3.61288	0.00264079	4.56831	0.014865	17773	23390	AT5G19000.1	AT5G19000	Ethyl	UP
TRGpnl4xsex26842	10.591	0.00264588	8.81831	1.54444e-06	17780	536.5	AT1G08720.1	AT1G08720	Ethyl	UP
TRGpnl4xsex10728	2.33667	0.00266322	2.35725	0.024888	17795	25052	AT2G20000.1	AT2G20000	AUX	UP
TRGpnl4xsex15327	3.65511	0.00270926	3.3335	0.0404613	17836.5	26966	AT3G63440.1	AT3G63440	Cytok	UP
TRGpnl4xapo62174	3.16434	0.00271435	2.88995	0.0127905	17845	22924	AT5G59320.1	AT5G59320	ABA	UP
TRGpnl4xsex54364	7.15313	0.00277702	6.75619	9.41799e-05	17923	8652	AT4G03550.1	AT4G03550	SA	UP
TRGpnl4xsex69128	6.04675	0.00280686	4.78945	0.00254686	17945	18014	AT5G13300.1	AT5G13300	AUX	UP
TRGpnl4xsex68079	3.27989	0.00295573	3.21228	0.00101461	18071	15182	AT5G56290.1	AT5G56290	AUX	UP
TRGpnl4xsex51130	7.84686	0.00300548	7.02852	3.98429e-05	18110	6529	AT2G38120.1	AT2G38120	AUX	UP
TRGpnl4xsex44118	7.29074	0.00311102	5.53327	0.000134522	18217	9540	AT5G27780.1	AT5G27780	AUX	UP
TRGpnl4xapo53916	3.96264	0.0031557	3.99011	0.0327223	18247.5	26092	AT4G09460.1	AT4G09460	ABA	UP
TRGpnl4xsex21537	5.60711	0.00318974	5.4095	0.00146883	18282.5	16303	AT4G33950.2	AT4G33950	ABA	UP
TRGpnl2xsex33717	4.63691	0.00336904	4.65415	0.00305221	18430	18603	AT1G59750.2	AT1G59750	AUX	UP
TRGpnl4xsex54279	9.56612	0.00345366	9.87293	0.000621848	18489	13767.5	AT4G18710.1	AT4G18710	Br	UP
TRGpnl4xsex15042	3.52324	0.00357773	3.34101	0.0268407	18597	25287	AT2G20000.1	AT2G20000	AUX	UP
TRGpnl4xsex27765	4.04753	0.0038929	4.35412	0.00646553	18828	20884	AT5G03280.1	AT5G03280	ABA	UP
TRGpnl4xsex31775	9.14565	0.00422974	7.34541	8.2214e-06	19068.5	3067.5	AT4G17260.1	AT4G17260	ABA	UP
TRGpnl4xsex53968	9.04896	0.00426479	9.50084	4.24638e-05	19104	6698	AT2G39770.1	AT2G39770	JA	UP
TRGpnl4xsex53529	8.61868	0.00433304	9.22093	0.000300329	19152	11764	AT5G11260.1	AT5G11260	ABA	UP
TRGpnl4xsex26433	3.87045	0.004426	5.25692	0.0116066	19220	22617.5	AT5G43860.1	AT5G43860	JA	UP
TRGpnl4xsex46256	3.14399	0.00449806	3.53976	0.02703	19283	25315	AT3G57040.1	AT3G57040	Cytok	UP
TRGpnl4xapo16434	7.11809	0.00451183	5.36041	0.000125181	19295	9374	AT1G70560.1	AT1G70560	AUX	UP
TRGpnl4xsex46255	7.8836	0.00459979	6.12478	4.26088e-05	19364	6711	AT3G57040.1	AT3G57040	Cytok	UP
TRGpnl4xsex23560	5.06876	0.00475478	4.77999	0.00849399	19454	21726	AT3G23250.2	AT3G23250	AUX	UP
TRGpnl4xsex44472	8.90943	0.00479237	7.10171	2.22095e-05	19471	5109.5	AT2G46680.1	AT2G46680	ABA	UP
TRGpnl4xsex65324	10.4698	0.00485604	9.67187	4.14386e-06	19505	1847.5	AT1G27320.1	AT1G27320	Cytok	UP
TRGpnl4xsex53145	5.7335	0.00487178	6.66298	0.000815555	19513	14552	AT4G03560.1	AT4G03560	JA	UP
TRGpnl4xsex17330	8.31512	0.00493334	6.43759	3.32498e-05	19548.5	6110	AT3G11820.2	AT3G11820	JA	UP
TRGpnl4xapo27710	6.62564	0.00498456	4.3335	0.00633441	19584	20818.5	AT3G51770.2	AT3G51770	Ethyl	UP
TRGpnl4xsex5907	9.0159	0.00500283	7.26802	4.60909e-06	19595	2028	AT1G15080.1	AT1G15080	ABA	UP
TRGpnl4xsex18500	4.04928	0.00502435	5.7333	0.0040429	19605	19474	AT1G69040.2	AT1G69040	Cytok	UP
TRGpnl4xsex26331	4.5434	0.00511966	4.18009	0.014772	19671	23373	AT5G19000.1	AT5G19000	Ethyl	UP
TRGpnl4xsex21422	5.01928	0.00513193	3.80764	0.0283283	19684	25492	AT3G48430.1	AT3G48430	Br	UP
TRGpnl4xsex30669	4.43441	0.00518306	4.20415	0.0162069	19716	23672	AT4G18470.1	AT4G18470	SA	UP
TRGpnl4xsex50240	9.20568	0.00519195	6.66276	0.00121205	19719.5	15695	AT1G75450.2	AT1G75450	Cytok	UP
TRGpnl4xsex19472	5.86539	0.00533237	5.56218	0.00316468	19799	18727	AT5G47390.1	AT5G47390	ABA	UP
TRGpnl4xsex14978	8.51556	0.00543518	6.57044	4.08934e-05	19858.5	6590	AT5G37770.1	AT5G37770	ABA	UP
TRGpnl4xapo26709	3.36925	0.00549359	4.0493	0.0385452	19896	26764	AT5G45890.1	AT5G45890	Ethyl	UP
TRGpnl4xsex16588	7.87243	0.00550045	7.69442	5.70477e-05	19900	7394.5	AT1G27320.1	AT1G27320	Cytok	UP
TRGpnl4xsex52587	7.21148	0.00552503	5.71859	6.96427e-05	19912	7897.5	AT5G06950.2	AT5G06950	SA	UP
TRGpnl4xsex63356	9.58496	0.00554897	7.85061	2.29283e-06	19933	1013.5	AT5G62000.2	AT5G62000	AUX	UP
TRGpnl4xapo16839	4.412	0.00567776	4.74265	0.0118444	19987	22680	AT4G14550.1	AT4G14550	AUX	UP
TRGpnl4xsex59275	8.32599	0.00579103	6.52049	1.72206e-05	20038	4498.5	AT3G23250.2	AT3G23250	AUX	UP
TRGpnl4xsex48642	4.03762	0.0058787	4.56385	0.00488397	20074	20037	AT5G24860.1	AT5G24860	Gib	UP
TRGpnl4xsex11550	7.67932	0.00588591	5.94196	3.30932e-05	20082	6099	AT3G16500.1	AT3G16500	AUX	UP
TRGpnl4xapo26710	3.47287	0.0059833	4.58568	0.0307079	20131	25847.5	AT5G45890.1	AT5G45890	Ethyl	UP
TRGpnl4xsex21156	5.31164	0.00601606	5.06205	0.00658844	20152	20936	AT1G60980.1	AT1G60980	Gib	UP
TRGpnl4xsex66972	9.87317	0.00604014	8.08887	4.14386e-06	20172	1847.5	AT1G19220.1	AT1G19220	AUX	UP
TRGpnl4xsex53341	4.2577	0.00606328	5.22783	0.0053877	20180	20310	AT5G62000.2	AT5G62000	AUX	UP
TRGpnl4xsex65308	7.62893	0.00607524	5.89928	0.0023908	20185	17842.5	AT1G27320.1	AT1G27320	Cytok	UP
TRGpnl4xapo60665	3.55626	0.00607714	4.08858	0.0382541	20186	26737	AT1G76690.1	AT1G76690	JA	UP
TRGpnl4xsex35025	8.42766	0.00617798	6.48231	6.9818e-05	20247	7913	AT4G30080.1	AT4G30080	AUX	UP
TRGpnl4xsex54610	7.75007	0.00621497	6.87388	7.08361e-05	20262	7941	AT2G39550.1	AT2G39550	ABA	UP
TRGpnl4xsex16497	8.08785	0.00648377	6.1378	7.62316e-05	20394	8117	AT4G22200.1	AT4G22200	ABA	UP
TRGpnl4xsex54417	4.57714	0.00652533	6.11752	0.0025373	20420	18004	AT2G33860.1	AT2G33860	AUX	UP
TRGpnl4xsex52398	8.20874	0.00654343	6.39709	2.54827e-05	20429	5430	AT1G15080.1	AT1G15080	ABA	UP
TRGpnl4xsex7630	4.31839	0.00659905	5.73166	0.00301854	20455.5	18567	AT3G48040.1	AT3G48040	ABA	UP
TRGpnl4xapo16302	6.50548	0.00662682	4.74441	0.00071982	20472	14172.5	AT2G20000.1	AT2G20000	AUX	UP
TRGpnl4xsex22269	3.37566	0.00675632	3.64041	0.0380717	20544	26713	AT4G37790.1	AT4G37790	Cytok	UP
TRGpnl4xsex8256	3.3821	0.00683247	3.61967	0.0259674	20584	25183	AT4G34138.1	AT4G34138	ABA	UP
TRGpnl4xsex51090	8.87558	0.00695511	7.0856	8.94487e-06	20628	3224	AT2G38120.1	AT2G38120	AUX	UP
TRGpnl4xsex52263	8.85725	0.00696927	7.10062	5.16854e-06	20633	2208	AT1G27320.1	AT1G27320	Cytok	UP
TRGpnl4xsex19447	7.10025	0.00743479	4.80226	0.00377126	20825	19293	AT5G49980.1	AT5G49980	AUX	UP
TRGpnl4xsex31773	9.23202	0.00745811	7.42108	7.65117e-06	20839	2907	AT4G17260.1	AT4G17260	ABA	UP
TRGpnl4xsex27639	8.87246	0.0076187	7.33836	1.2127e-05	20907	3801.5	AT1G54490.1	AT1G54490	Ethyl	UP
TRGpnl4xapo24931	4.79968	0.00788921	3.1175	0.0269036	21015.5	25300.5	AT3G11820.2	AT3G11820	JA	UP
TRGpnl4xsex26894	4.29085	0.00789233	4.94206	0.0105666	21020.5	22335	AT3G48430.2	AT3G48430	Br	UP
TRGpnl4xsex62929	6.65216	0.00817748	4.8236	0.000608394	21132	13717	AT1G09540.1	AT1G09540	AUX	UP
TRGpnl4xsex63020	7.83645	0.00817915	6.08666	2.60317e-05	21133	5490.5	AT2G26980.1	AT2G26980	ABA	UP
TRGpnl4xsex18906	2.20782	0.00832339	1.96357	0.026948	21183	25307	AT4G30480.2	AT4G30480	Ethyl	UP
TRGpnl4xsex16635	8.83465	0.0085395	6.90821	4.13333e-05	21264	6613	AT5G27320.1	AT5G27320	Gib	UP
TRGpnl4xsex26003	9.55161	0.0086187	7.79063	4.40943e-06	21293	1975	AT3G08550.1	AT3G08550	ABA	UP
TRGpnl4xsex52267	6.24959	0.00876897	7.48526	0.00169477	21349	16754	AT1G27320.1	AT1G27320	Cytok	UP
TRGpnl4xsex14977	9.16831	0.00902471	7.18865	3.06865e-05	21426	5887	AT5G37770.1	AT5G37770	ABA	UP
TRGpnl4xsex9962	9.40587	0.00909144	7.38396	5.28573e-05	21455	7216	AT5G11270.1	AT5G11270	JA	UP
TRGpnl4xsex5527	2.98486	0.00929261	3.07587	0.0209758	21539	24498	AT1G09700.2	AT1G09700	ABA	UP
TRGpnl4xsex42610	8.29434	0.00934484	6.35822	0.000109201	21557	9038	AT3G12250.1	AT3G12250	SA	UP
TRGpnl4xsex17331	5.79374	0.00952244	5.44305	0.00128474	21622	15864	AT3G11820.2	AT3G11820	JA	UP
TRGpnl4xsex44471	8.38601	0.00956421	6.63351	1.40031e-05	21641	4092	AT2G46680.1	AT2G46680	ABA	UP
TRGpnl4xsex60223	8.82016	0.00980025	6.57736	0.000209899	21714	10751	AT2G37710.1	AT2G37710	SA	UP
TRGpnl4xsex67657	4.09606	0.0101359	4.87084	0.00444282	21819	19754	AT3G17860.1	AT3G17860	JA	UP
TRGpnl4xapo5365	5.23394	0.0101948	4.43742	0.0112403	21843.5	22527	AT3G04720.1	AT3G04720	Ethyl	UP
TRGpnl4xsex54425	8.89953	0.0102108	7.02588	2.06324e-05	21851	4932	AT5G47220.1	AT5G47220	Ethyl	UP
TRGpnl4xsex58880	5.0657	0.010278	4.68256	0.00890831	21873	21846	AT1G76690.1	AT1G76690	JA	UP
TRGpnl4xsex65307	7.39785	0.0102832	7.59297	0.00168627	21877	16739	AT1G27320.1	AT1G27320	Cytok	UP
TRGpnl4xsex43286	8.48285	0.0104541	8.81212	2.75238e-05	21941	5626	AT5G19000.1	AT5G19000	Ethyl	UP
TRGpnl4xsex17529	9.3024	0.0104748	7.12555	0.000118542	21947	9226	AT5G42650.1	AT5G42650	JA	UP
TRGpnl4xsex5913	6.44847	0.0106065	4.56786	0.00222861	21977	17595	AT1G15080.1	AT1G15080	ABA	UP
TRGpnl4xsex63355	4.56011	0.0106321	4.47957	0.0110022	21988	22448	AT5G62000.2	AT5G62000	AUX	UP
TRGpnl4xsex34613	6.40646	0.0107652	4.44805	0.00349265	22025	19057	AT4G18710.1	AT4G18710	Br	UP
TRGpnl4xsex20374	9.00628	0.0108997	7.26467	3.84638e-06	22073.5	1735.5	AT2G18790.1	AT2G18790	ABA	UP
TRGpnl4xsex34243	9.48579	0.0111494	6.90149	0.00255608	22149	18027	AT2G46680.2	AT2G46680	ABA	UP
TRGpnl4xsex49288	4.68582	0.0114807	5.48232	0.000492763	22244.5	13155	AT2G43710.1	AT2G43710	JA	UP
TRGpnl4xsex6220	3.15479	0.0116473	4.15694	0.0440279	22294	27387.5	AT3G09600.4	AT3G09600	ABA	UP
TRGpnl4xsex50622	7.30305	0.0120227	5.3936	0.000321692	22416	11967	AT1G09530.3	AT1G09530	Gib	UP
TRGpnl4xsex17291	4.10331	0.0121617	5.03224	0.00568163	22468	20468	AT1G20510.1	AT1G20510	JA	UP
TRGpnl4xsex66970	5.74879	0.012221	4.55291	0.00267339	22482	18163	AT1G19220.1	AT1G19220	AUX	UP
TRGpnl4xsex28847	8.56185	0.0124586	6.82791	6.76086e-06	22547	2658.5	AT1G71830.1	AT1G71830	Br	UP
TRGpnl4xsex59992	6.52604	0.0126345	8.08743	0.00014057	22584	9656	AT2G31660.1	AT2G31660	ABA	UP
TRGpnl4xsex59043	5.7674	0.0129887	4.19731	0.0245777	22701	25017	AT2G28350.1	AT2G28350	AUX	UP
TRGpnl4xsex65322	8.7219	0.0130617	8.22061	3.09976e-05	22720	5905.5	AT1G27320.1	AT1G27320	Cytok	UP
TRGpnl4xsex29112	6.08294	0.0133484	4.80999	0.0152281	22799	23461	AT1G33410.1	AT1G33410	AUX	UP
TRGpnl4xsex61468	4.93078	0.0134944	4.50135	0.0177705	22850	23952	AT5G55120.1	AT5G55120	JA	UP
TRGpnl4xapo8959	7.7154	0.0143354	5.93349	5.40252e-05	23047	7259	AT1G09540.1	AT1G09540	AUX	UP
TRGpnl4xsex44115	5.36931	0.014457	3.70335	0.00653238	23080	20908	AT5G27780.1	AT5G27780	AUX	UP
TRGpnl4xsex7428	7.60056	0.0145409	5.64882	0.000237062	23104	11092.5	AT1G16540.1	AT1G16540	ABA	UP
TRGpnl4xsex57390	7.42101	0.0145451	5.68893	8.04147e-05	23105	8244	AT1G55870.1	AT1G55870	ABA	UP
TRGpnl4xsex51881	8.98157	0.0145668	7.23333	4.13773e-06	23110	1844.5	AT4G02570.4	AT4G02570	AUX	UP
TRGpnl4xsex47848	4.01725	0.0147925	5.12479	0.00728339	23155.5	21238	AT1G49950.2	AT1G49950	ABA	UP
TRGpnl4xsex15041	8.15362	0.0151853	6.34017	6.1428e-05	23257.5	7604.5	AT2G20000.1	AT2G20000	AUX	UP
TRGpnl4xsex59902	3.1577	0.0153003	3.07855	0.0453975	23302	27532	AT2G31750.1	AT2G31750	ABA	UP
TRGpnl4xsex49281	8.14106	0.0153527	6.39481	1.93258e-05	23315	4753.5	AT5G16530.1	AT5G16530	AUX	UP
TRGpnl2xsex70008	6.87095	0.0156829	4.22853	0.0163672	23401	23696	AT4G33950.2	AT4G33950	ABA	UP
TRGpnl4xsex9915	3.54742	0.0158808	4.21066	0.0353605	23453	26402	AT5G11260.1	AT5G11260	ABA	UP
TRGpnl4xsex19182	9.41745	0.0162399	7.39748	9.55282e-05	23540	8686	AT1G17420.1	AT1G17420	JA	UP
TRGpnl4xsex40889	7.82121	0.0163414	6.07881	3.32221e-05	23562	6107	AT1G15520.1	AT1G15520	Ethyl	UP
TRGpnl4xapo10995	7.04181	0.0168889	5.03972	0.00196438	23680.5	17181	AT5G52660.2	AT5G52660	ABA	UP
TRGpnl4xsex1717	5.96498	0.017084	3.78042	0.0207139	23736.5	24448	AT4G21410.1	AT4G21410	ABA	UP
TRGpnl4xsex56013	7.17478	0.0172864	5.42178	0.000176697	23781	10270	AT5G67030.1	AT5G67030	ABA	UP
TRGpnl4xsex56886	9.12919	0.0176963	7.17076	3.19541e-05	23867	5996	AT2G45210.1	AT2G45210	AUX	UP
TRGpnl4xsex17643	9.54715	0.0178678	7.48258	8.55428e-05	23898.5	8375.5	AT1G78080.1	AT1G78080	Ethyl	UP
TRGpnl4xsex53412	3.93402	0.0180384	4.47217	0.0216293	23926	24586	AT5G13220.1	AT5G13220	JA	UP
TRGpnl4xapo1780	7.4837	0.0181097	5.84709	0.000204182	23946	10692	AT1G21250.1	AT1G21250	SA	UP
TRGpnl4xsex38784	2.79246	0.0181266	3.73717	0.0113668	23950.5	22557	AT1G05010.1	AT1G05010	Ethyl	UP
TRGpnl4xsex57741	6.2181	0.0181266	5.23008	0.00122992	23950.5	15740	AT3G61460.1	AT3G61460	Br	UP
TRGpnl4xsex51475	3.27227	0.018424763723078202	5.22951	0.00935858	24036	21972	AT5G09810.1	AT5G09810	AUX	UP
TRGpnl4xsex9185	4.48577	0.0189899	4.60135	0.00887307	24161.5	21840	AT3G11440.2	AT3G11440	Ethyl	UP
TRGpnl4xsex53753	4.60658	0.0192024	5.56629	0.0054757	24212	20365	AT2G46370.2	AT2G46370	ABA	UP
TRGpnl4xsex7429	6.96394	0.0192183	5.4305	0.0002968	24215	11725	AT1G16540.1	AT1G16540	ABA	UP
TRGpnl4xsex48875	7.77478	0.0194828	6.03549	4.23108e-05	24258.5	6683.5	AT1G67080.1	AT1G67080	ABA	UP
TRGpnl4xsex29712	5.00328	0.019826	5.78684	0.00583193	24324	20560	AT2G45640.1	AT2G45640	ABA	UP
TRGpnl4xsex35675	5.14701	0.0198748	4.5471	0.0126627	24338	22883	AT4G22880.1	AT4G22880	JA	UP
TRGpnl4xsex1226	3.15348	0.0199729	3.97826	0.0202393	24361	24374	AT1G09700.2	AT1G09700	ABA	UP
TRGpnl4xsex41425	3.81521	0.0202501	4.14871	0.0175704	24414	23916	AT1G76520.1	AT1G76520	AUX	UP
TRGpnl4xsex53924	7.02286	0.0202548	6.25451	0.00031401	24416	11902	AT5G40280.1	AT5G40280	ABA	UP
TRGpnl4xsex12302	7.15731	0.0207248	5.98189	0.0018981	24513.5	17079	AT2G47000.1	AT2G47000	AUX	UP
TRGpnl4xsex54133	5.95041	0.0210926	6.06185	0.000959455	24582.5	14999.5	AT5G24860.1	AT5G24860	Gib	UP
TRGpnl4xsex54611	5.63049	0.0214159	4.89373	0.0054015	24639	20318	AT2G39550.1	AT2G39550	ABA	UP
TRGpnl4xsex9175	3.86319	0.0217988	5.28307	0.00967505	24720	22075	AT3G15730.1	AT3G15730	ABA	UP
TRGpnl4xsex39507	3.36526	0.0220017	3.84466	0.00638614	24753	20843	AT5G13300.1	AT5G13300	AUX	UP
TRGpnl4xsex65312	7.74402	0.0222481	6.55945	8.5759e-05	24789	8384	AT1G27320.1	AT1G27320	Cytok	UP
TRGpnl4xsex69916	8.29393	0.0223242	6.50739	3.58887e-05	24802	6271	AT2G30470.1	AT2G30470	ABA	UP
TRGpnl4xsex39311	8.38252	0.0224231	6.30873	0.000346109	24824	12183	AT2G39760.1	AT2G39760	Ethyl	UP
TRGpnl4xsex49948	7.58458	0.0229001	5.52849	0.000828559	24907	14602	AT5G25610.1	AT5G25610	ABA	UP
TRGpnl4xapo50536	4.47609	0.0232313	5.41828	0.00600788	24967	20672	AT3G56860.9	AT3G56860	ABA	UP
TRGpnl4xapo60589	6.092	0.0234888	4.19276	0.0032429	25015	18822	AT4G11280.1	AT4G11280	AUX	UP
TRGpnl4xsex66971	7.32619	0.0235799	5.52283	0.00011579	25023	9170.5	AT1G19220.1	AT1G19220	AUX	UP
TRGpnl4xsex9839	2.29069	0.0237379	2.08519	0.0145348	25057	23316	AT1G10170.2	AT1G10170	SA	UP
TRGpnl4xsex483	7.2377	0.0242102	5.49711	0.000110708	25134	9073	AT1G17950.1	AT1G17950	ABA	UP
TRGpnl4xsex52633	7.6892	0.0244388	5.92934	5.45409e-05	25164	7277	AT5G06950.2	AT5G06950	SA	UP
TRGpnl4xsex33770	7.79022	0.0248537	5.99315	4.96452e-05	25224	7061	AT4G24210.1	AT4G24210	Gib	UP
TRGpnl4xsex25114	2.85245	0.0250427	4.00947	0.0400686	25255.5	26907	AT1G66340.1	AT1G66340	Ethyl	UP
TRGpnl4xapo29846	7.32771	0.0251187	6.67541	0.000211461	25270	10772	AT4G22880.1	AT4G22880	JA	UP
TRGpnl4xsex28820	3.85511	0.0251402	3.95905	0.0110983	25273	22478	AT1G50430.1	AT1G50430	Br	UP
TRGpnl4xsex54495	7.30666	0.0254695	6.85743	0.000158914	25326	9991	AT3G02580.1	AT3G02580	Br	UP
TRGpnl4xsex52265	7.9729	0.0256848	5.81865	0.000536983	25363	13390	AT1G27320.1	AT1G27320	Cytok	UP
TRGpnl4xapo24654	4.63293	0.0265373	5.26508	0.00701908	25489	21128	AT5G42650.1	AT5G42650	JA	UP
TRGpnl4xsex45385	8.1443	0.0271502	6.34512	2.19346e-05	25570	5087	AT2G41510.1	AT2G41510	Cytok	UP
TRGpnl4xsex52266	6.17596	0.0279432	4.6134	0.0022179	25696	17573.5	AT1G27320.1	AT1G27320	Cytok	UP
TRGpnl4xsex50383	2.93412	0.0281634	4.50129	0.0189972	25722	24175	AT3G56860.9	AT3G56860	ABA	UP
TRGpnl4xsex66968	7.59056	0.0299794	5.85608	4.41344e-05	26002	6807	AT1G19220.1	AT1G19220	AUX	UP
TRGpnl4xsex41426	3.50014	0.0301136	3.86714	0.00784844	26019	21471	AT1G76520.1	AT1G76520	AUX	UP
TRGpnl4xsex63919	3.24622	0.0304675	3.49365	0.041101	26072	27037	AT5G63380.1	AT5G63380	JA	UP
TRGpnl4xsex1723	6.03457	0.0310176	4.19235	0.00295674	26139.5	18499	AT4G21410.1	AT4G21410	ABA	UP
TRGpnl4xsex29347	4.90466	0.0326119	5.30929	0.00288956	26358	18419	AT2G01830.5	AT2G01830	Cytok	UP
TRGpnl4xsex49300	8.10093	0.0333109	6.16905	0.0001496	26444.5	9837	AT5G16530.1	AT5G16530	AUX	UP
TRGpnl4xsex5647	7.14833	0.0335573	7.41861	0.000136654	26477	9586	AT1G31930.4	AT1G31930	ABA	UP
TRGpnl4xsex719	7.34275	0.0339114	5.38267	0.000299411	26524.5	11755	AT4G21410.1	AT4G21410	ABA	UP
TRGpnl4xsex48874	6.78373	0.0339362	5.27248	0.000195203	26527	10539	AT1G67080.1	AT1G67080	ABA	UP
TRGpnl4xsex18171	8.04919	0.0339701	6.19675	7.93016e-05	26530	8201	AT2G33150.1	AT2G33150	JA	UP
TRGpnl4xsex61696	4.27698	0.0339978	5.6197	0.00523154	26532	20233	AT2G20180.8	AT2G20180	Gib	UP
TRGpnl4xsex41132	7.44787	0.0341196	5.4585	0.000306937	26540	11831	AT4G15560.1	AT4G15560	ABA	UP
TRGpnl4xsex19194	4.48516	0.0342338	4.93761	0.00870769	26549.5	21785	AT5G40440.4	AT5G40440	JA	UP
TRGpnl4xsex26843	6.17855	0.0343382	4.49804	0.000942143	26562	14955	AT1G08720.1	AT1G08720	Ethyl	UP
TRGpnl4xsex7737	2.70658	0.0346981	4.00813	0.0439001	26608.5	27374	AT3G61460.1	AT3G61460	Br	UP
TRGpnl4xapo20298	6.7693	0.0349146	6.29145	0.000446014	26626	12894	AT5G65940.2	AT5G65940	AUX	UP
TRGpnl4xsex5318	8.19953	0.0352244	5.51004	0.00836229	26661	21679	AT1G05560.1	AT1G05560	ABA	UP
TRGpnl4xsex58616	6.08812	0.036071	7.72806	0.000304816	26743	11816	AT1G69040.2	AT1G69040	Cytok	UP
TRGpnl4xsex57484	3.8696	0.0362211	3.62864	0.0434001	26758	27331	AT1G72520.1	AT1G72520	JA	UP
TRGpnl4xsex435	7.88874	0.0365004	5.62784	0.000853447	26783	14680	AT4G21410.1	AT4G21410	ABA	UP
TRGpnl4xsex13269	3.62751	0.0372074	3.57543	0.0421364	26855	27180	AT3G07370.1	AT3G07370	ABA	UP
TRGpnl4xsex58492	8.05828	0.0386449	6.22493	5.80483e-05	27016	7443	AT1G59940.1	AT1G59940	Cytok	UP
TRGpnl4xsex40897	7.89401	0.0401081	6.16963	2.35023e-05	27153	5252	AT1G15520.1	AT1G15520	Ethyl	UP
TRGpnl4xsex45202	5.88284	0.0412306	3.96881	0.0101856	27259.5	22226	AT2G47000.1	AT2G47000	AUX	UP
TRGpnl4xsex15328	7.4054	0.0417389	5.30185	0.00226195	27318	17649.5	AT2G41510.1	AT2G41510	Cytok	UP
TRGpnl4xsex6687	7.62594	0.0421169	5.25979	0.00189981	27359	17082.5	AT5G63380.1	AT5G63380	JA	UP
TRGpnl4xapo64798	4.69082	0.0421477	3.98796	0.0227676	27363	24755	AT2G27760.1	AT2G27760	Cytok	UP
TRGpnl4xsex31778	7.02045	0.0425933	5.23535	0.000347589	27414	12199	AT4G17260.1	AT4G17260	ABA	UP
TRGpnl4xsex36077	4.21764	0.0430489	4.6099	0.0149947	27448.5	23416.5	AT1G31930.4	AT1G31930	ABA	UP
TRGpnl4xsex52585	4.6068	0.0431411	4.39971	0.0119983	27457	22719	AT5G06950.2	AT5G06950	SA	UP
TRGpnl4xapo68731	4.54204	0.0445613	4.29903	0.0333974	27601	26172.5	AT1G15750.3	AT1G15750	AUX	UP
TRGpnl4xapo8397	5.4496	0.0457919	5.65975	0.00163981	27711	16641.5	AT1G19220.1	AT1G19220	AUX	UP
TRGpnl4xsex24248	3.11259	0.0466512	3.99855	0.0428327	27779	27270	AT5G65940.4	AT5G65940	AUX	UP
TRGpnl4xsex30554	3.39006	0.0471644	4.45526	0.0216836	27817	24601	AT1G73590.1	AT1G73590	AUX	UP
TRGpnl4xsex24440	6.0747	0.0479147	6.61056	0.000393039	27878	12543.5	AT2G22670.3	AT2G22670	AUX	UP
TRGpnl4xsex35671	4.29253	0.0480059	4.23556	0.0136029	27885.5	23133	AT4G22880.1	AT4G22880	JA	UP
TRGpnl4xsex44277	6.7251	0.0484282	4.89495	0.000765571	27916.5	14353	AT1G15080.1	AT1G15080	ABA	UP
TRGpnl4xsex68635	3.09638	0.0488208	5.24678	0.0146443	27952	23344	AT1G26830.1	AT1G26830	Ethyl	UP
TRGpnl4xsex30372	4.48622	0.0489713	6.80571	0.0111225	27960	22484	AT3G61460.1	AT3G61460	Br	UP
TRGpnl4xapo56858	-5.70764	9.79592e-89	-6.09192	4.40943e-06	2	1975	AT5G67030.1	AT5G67030	ABA	DOWN
TRGpnl2xsex39790	-5.14295	1.50238e-34	-5.48982	0.000576685	91	13583	AT1G48410.1	AT1G48410	AUX	DOWN
TRGpnl2xsex13974	-4.55866	1.06571e-22	-4.87984	4.12009e-05	367	6609	AT2G43710.2	AT2G43710	JA	DOWN
TRGpnl2xsex1985	-4.62172	1.8809e-22	-5.06376	0.00370391	385	19230	AT3G11540.1	AT3G11540	Cytok	DOWN
TRGpnl2xsex18434	-8.27877	7.70135e-22	-9.27818	0.000154477	427	9929	AT2G26980.3	AT2G26980	ABA	DOWN
TRGpnl2xsex7573	-4.58802	8.56997e-22	-4.86119	0.000344277	434	12160.5	AT1G78700.1	AT1G78700	Br	DOWN
TRGpnl4xapo26444	-13.5361	2.10921e-21	-12.2505	0.000580756	466	13613	AT2G39770.1	AT2G39770	JA	DOWN
TRGpnl2xsex27295	-12.0435	6.91628e-20	-10.8726	5.94361e-06	595	2436.5	AT5G51690.1	AT5G51690	Ethyl	DOWN
TRGpnl2xsex3083	-6.21651	2.73542e-19	-7.7577	0.00053372	654	13369.5	AT1G64520.1	AT1G64520	AUX	DOWN
TRGpnl2xsex9310	-8.5187	7.45709e-19	-9.13082	0.00299256	701	18538	AT3G17510.1	AT3G17510	ABA	DOWN
TRGpnl4xapo49102	-6.14939	7.61835e-18	-6.79277	0.000120088	834	9257.5	AT5G62000.2	AT5G62000	AUX	DOWN
TRGpnl4xapo36600	-5.39712	5.48916e-17	-6.22521	0.00752823	971	21348	AT4G18470.1	AT4G18470	SA	DOWN
TRGpnl2xsex14059	-9.63383	7.27583e-17	-10.4291	4.16889e-05	1001	6637	AT5G62000.2	AT5G62000	AUX	DOWN
TRGpnl4xapo55341	-9.4278	1.47986e-16	-10.1699	0.00519625	1052	20217.5	AT1G17420.1	AT1G17420	JA	DOWN
TRGpnl2xsex48395	-22.6967	3.23524e-16	-9.09394	1.88552e-05	1110	4688.5	AT1G32230.1	AT1G32230	Ethyl	DOWN
TRGpnl2xsex26226	-9.14398	5.86453e-16	-9.73795	0.000218232	1160	10852	AT5G25220.2	AT5G25220	Cytok	DOWN
TRGpnl2xsex14737	-10.7778	1.00079e-15	-9.63199	2.25012e-06	1207	996	AT5G19180.1	AT5G19180	AUX	DOWN
TRGpnl2xsex29887	-3.40858	1.72445e-14	-3.78781	0.00125522	1456	15808	AT1G36160.1	AT1G36160	Cytok	DOWN
TRGpnl2xsex58414	-21.6716	5.85333e-14	-7.60544	0.00217171	1604	17512	AT5G59780.3	AT5G59780	AUX	DOWN
TRGpnl2xsex50400	-21.3686	5.94967e-14	-7.53831	0.0472731	1608	27756	AT4G30480.2	AT4G30480	Ethyl	DOWN
TRGpnl2xsex25945	-7.24232	7.3805e-14	-8.42788	0.000141439	1643	9670	AT2G25170.4	AT2G25170	ABA	DOWN
TRGpnl4xapo10498	-5.62772	7.94736e-14	-6.33398	0.022381	1651	24704	AT5G51690.1	AT5G51690	Ethyl	DOWN
TRGpnl4xapo25266	-10.1503	1.2479e-13	-8.95301	1.09578e-05	1709	3571	AT1G20510.1	AT1G20510	JA	DOWN
TRGpnl4xapo32342	-6.93739	1.25583e-13	-7.90071	0.0307812	1711	25853	AT1G05010.1	AT1G05010	Ethyl	DOWN
TRGpnl2xsex31239	-20.9413	1.26784e-13	-7.15505	0.000148063	1712	9809.5	AT4G11280.1	AT4G11280	AUX	DOWN
TRGpnl2xsex66165	-6.63613	1.71374e-13	-7.58177	0.000777309	1751	14392	AT5G20570.1	AT5G20570	AUX	DOWN
TRGpnl4xapo9629	-13.5973	2.73452e-13	-12.2317	0.00187123	1816	17043	AT1G80840.1	AT1G80840	SA	DOWN
TRGpnl2xsex56409	-9.87477	3.98986e-13	-9.16565	6.00259e-06	1869	2454	AT4G09570.1	AT4G09570	ABA	DOWN
TRGpnl2xsex33623	-11.8732	4.95233e-13	-10.5888	0.000190227	1889	10476	AT1G17420.1	AT1G17420	JA	DOWN
TRGpnl2xsex53603	-23.5793	5.21436e-13	-9.83546	8.62473e-05	1899.5	8399	AT1G78080.1	AT1G78080	Ethyl	DOWN
TRGpnl2xsex70893	-21.1482	5.74797e-13	-13.0606	0.000641109	1915	13857	AT5G65980.1	AT5G65980	AUX	DOWN
TRGpnl2xsex12217	-10.8973	1.17345e-12	-9.74929	2.63036e-06	2022	1200.5	AT5G20570.1	AT5G20570	AUX	DOWN
TRGpnl2xsex26227	-12.8965	1.18577e-12	-11.7064	7.47489e-06	2026	2852	AT5G25220.2	AT5G25220	Cytok	DOWN
TRGpnl2xsex41028	-6.69983	1.50532e-12	-7.82433	0.0014818	2056	16331	AT3G17510.1	AT3G17510	ABA	DOWN
TRGpnl2xsex15357	-6.14647	5.29633e-12	-6.87979	0.00107789	2231	15350	AT3G56860.9	AT3G56860	ABA	DOWN
TRGpnl4xapo36457	-9.55982	9.17628e-12	-8.36499	1.30592e-05	2314	3939	AT1G50430.1	AT1G50430	Br	DOWN
TRGpnl4xapo70071	-6.7338	1.94355e-11	-7.03623	0.000303037	2450	11800	AT5G56290.1	AT5G56290	AUX	DOWN
TRGpnl2xsex22755	-9.19706	2.45034e-11	-7.87512	0.000104413	2492.5	8941	AT1G15080.1	AT1G15080	ABA	DOWN
TRGpnl2xsex73422	-7.40413	3.91556e-11	-7.73335	0.000110801	2576	9075	AT1G73730.1	AT1G73730	Ethyl	DOWN
TRGpnl2xsex60725	-9.66983	4.58713e-11	-9.59386	5.9911e-05	2606	7535.5	AT3G45140.1	AT3G45140	JA	DOWN
TRGpnl4xapo40308	-9.55969	6.72739e-11	-8.35746	1.8881e-05	2683	4699	AT4G30480.2	AT4G30480	Ethyl	DOWN
TRGpnl2xsex15945	-2.75232	7.34161e-11	-3.01606	0.000801781	2706	14488.5	AT1G04250.1	AT1G04250	AUX	DOWN
TRGpnl2xsex30889	-10.8126	1.14782e-10	-8.75732	0.0109369	2796	22439	AT3G15210.1	AT3G15210	ABA	DOWN
TRGpnl2xsex73351	-6.34654	2.27668e-10	-6.27654	0.000278327	2934	11562	AT1G76520.1	AT1G76520	AUX	DOWN
TRGpnl4xapo65987	-8.71137	4.80037e-10	-7.35251	0.000128484	3088	9433	AT3G11540.1	AT3G11540	Cytok	DOWN
TRGpnl2xsex56408	-9.17397	1.24018e-09	-8.02469	7.17576e-06	3362	2784	AT4G09570.1	AT4G09570	ABA	DOWN
TRGpnl2xsex62815	-9.40133	1.35533e-09	-7.78732	0.0014637	3391	16290	AT3G09600.4	AT3G09600	ABA	DOWN
TRGpnl2xsex14539	-9.14187	1.52754e-09	-7.86534	0.000205488	3428	10705.5	AT2G39800.1	AT2G39800	ABA	DOWN
TRGpnl4xapo46155	-8.2	2.72252e-09	-7.03024	2.95158e-05	3568	5796	AT1G49950.2	AT1G49950	ABA	DOWN
TRGpnl2xsex65013	-4.06716	3.01966e-09	-5.10707	0.0176254	3597	23925	AT2G25180.1	AT2G25180	Cytok	DOWN
TRGpnl4xapo60235	-7.10753	3.62363e-09	-9.14289	0.00449456	3654	19793	AT1G25220.1	AT1G25220	AUX	DOWN
TRGpnl2xsex43017	-3.50793	3.81777e-09	-3.85466	0.0120755	3671	22737	AT3G20770.1	AT3G20770	ABA	DOWN
TRGpnl4xapo25557	-8.50143	4.0599e-09	-7.18249	0.00014515	3698	9758	AT5G09810.1	AT5G09810	AUX	DOWN
TRGpnl2xsex66612	-9.16081	4.40308e-09	-7.92257	3.89104e-05	3723	6473	AT4G33950.2	AT4G33950	ABA	DOWN
TRGpnl4xapo44527	-8.48429	5.51813e-09	-7.26087	4.96042e-05	3786	7059	AT1G76520.1	AT1G76520	AUX	DOWN
TRGpnl2xsex50405	-8.14536	5.56944e-09	-9.28545	0.00191024	3792	17095	AT5G08290.1	AT5G08290	Ethyl	DOWN
TRGpnl2xsex4005	-13.0731	5.81939e-09	-11.6021	0.00314116	3805	18703	AT2G46830.1	AT2G46830	ABA	DOWN
TRGpnl2xsex33611	-11.0499	9.11504e-09	-9.40102	0.00279235	3948	18294	AT1G72520.1	AT1G72520	JA	DOWN
TRGpnl4xsex13433	-12.3802	9.59176e-09	-11.1697	1.14603e-05	3965	3675	AT3G05880.1	AT3G05880	ABA	DOWN
TRGpnl2xsex50063	-6.9899	1.11755e-08	-7.31617	0.000178794	4010.5	10297.5	AT1G73500.1	AT1G73500	Ethyl	DOWN
TRGpnl2xsex62813	-5.22891	1.15221e-08	-5.36771	0.0165742	4017	23734	AT5G52660.2	AT5G52660	ABA	DOWN
TRGpnl2xsex54797	-3.84501	1.1924e-08	-4.15311	0.0109953	4025	22446	AT5G63980.1	AT5G63980	ABA	DOWN
TRGpnl2xsex1411	-10.481	1.29314e-08	-9.3324	5.31133e-06	4053	2267	AT5G56290.1	AT5G56290	AUX	DOWN
TRGpnl2xsex68568	-8.53206	1.39675e-08	-7.30802	5.74018e-05	4079.5	7402	AT5G03730.2	AT5G03730	ABA	DOWN
TRGpnl2xsex73061	-5.79813	1.46092e-08	-6.03279	0.0217154	4098	24608	AT5G05170.1	AT5G05170	Ethyl	DOWN
TRGpnl2xsex56080	-3.36907	1.64302e-08	-3.74684	0.00404668	4135	19475	AT1G09700.2	AT1G09700	ABA	DOWN
TRGpnl2xsex4008	-13.4743	2.11136e-08	-12.0529	0.00255871	4234	18031	AT2G46830.1	AT2G46830	ABA	DOWN
TRGpnl4xapo47534	-8.31735	2.48733e-08	-7.92719	0.00111294	4287	15453.5	AT3G16500.1	AT3G16500	AUX	DOWN
TRGpnl2xsex50904	-10.2905	2.60503e-08	-10.3447	0.00131874	4302	15937	AT5G08790.1	AT5G08790	JA	DOWN
TRGpnl2xsex55185	-10.5431	3.01054e-08	-9.38679	3.0251e-06	4353.5	1420	AT4G26850.1	AT4G26850	JA	DOWN
TRGpnl4xapo68459	-6.0637	3.04816e-08	-6.64902	0.000670049	4357	13973	AT5G57560.1	AT5G57560	AUX	DOWN
TRGpnl4xapo20797	-8.85742	3.4031e-08	-7.57595	8.0332e-05	4403	8242	AT4G35230.1	AT4G35230	Br	DOWN
TRGpnl2xsex62798	-10.5631	3.92128e-08	-8.18102	0.0371639	4456.5	26602	AT3G61460.1	AT3G61460	Br	DOWN
TRGpnl2xsex9521	-7.84504	4.11149e-08	-7.30402	0.0247723	4478	25041	AT4G01060.1	AT4G01060	ABA	DOWN
TRGpnl2xsex38739	-2.41222	4.62872e-08	-2.74913	0.0017882	4527	16924	AT5G13530.1	AT5G13530	ABA	DOWN
TRGpnl2xsex58162	-11.5971	5.35964e-08	-10.014	0.0163002	4580	23688	AT5G59320.1	AT5G59320	ABA	DOWN
TRGpnl2xsex15355	-7.71009	5.86748e-08	-6.40292	0.000170564	4628	10177	AT3G56860.9	AT3G56860	ABA	DOWN
TRGpnl2xsex73498	-9.63959	5.93822e-08	-8.48805	5.1432e-06	4632	2201	AT2G22430.1	AT2G22430	ABA	DOWN
TRGpnl2xsex24237	-9.04586	9.61641e-08	-7.81668	3.00119e-05	4818	5832	AT3G16857.2	AT3G16857	Cytok	DOWN
TRGpnl2xsex11931	-8.55027	1.05899e-07	-7.30579	6.6694e-05	4857	7805	AT1G02500.2	AT1G02500	Ethyl	DOWN
TRGpnl2xsex29745	-8.10511	1.06086e-07	-6.65365	0.00047843	4860	13082	AT2G46680.1	AT2G46680	ABA	DOWN
TRGpnl2xsex6371	-8.5223	1.32783e-07	-7.23837	0.00021197	4959	10782	AT5G24860.1	AT5G24860	Gib	DOWN
TRGpnl2xsex70019	-10.1126	1.38977e-07	-8.81256	5.80375e-05	4987	7441	AT4G33950.2	AT4G33950	ABA	DOWN
TRGpnl2xsex5804	-10.5552	1.48482e-07	-7.59741	0.0461904	5014	27631	AT4G03560.1	AT4G03560	JA	DOWN
TRGpnl2xsex42016	-3.59488	2.13997e-07	-4.13742	0.00137595	5218	16073	AT1G19180.3	AT1G19180	JA	DOWN
TRGpnl2xsex15352	-7.60528	2.29287e-07	-6.37213	7.62193e-05	5255	8116	AT3G56860.9	AT3G56860	ABA	DOWN
TRGpnl2xsex34911	-6.02874	2.41421e-07	-6.27433	0.000594773	5285	13660	AT3G04580.2	AT3G04580	Ethyl	DOWN
TRGpnl2xsex30145	-9.05054	2.62601e-07	-7.25958	0.00311657	5334	18683	AT2G44050.1	AT2G44050	JA	DOWN
TRGpnl2xsex47757	-8.1959	2.81431e-07	-6.98129	3.72502e-05	5378.5	6372	AT5G04240.1	AT5G04240	Br	DOWN
TRGpnl2xsex55749	-8.81898	2.93658e-07	-7.61319	2.35602e-05	5406	5261.5	AT5G62000.2	AT5G62000	AUX	DOWN
TRGpnl4xapo18805	-3.14803	3.66672e-07	-3.67766	0.00237234	5535	17817	AT2G26980.3	AT2G26980	ABA	DOWN
TRGpnl2xsex4001	-10.9446	3.80065e-07	-9.70277	4.65745e-05	5552	6919	AT2G46830.1	AT2G46830	ABA	DOWN
TRGpnl4xapo33417	-3.18922	3.83461e-07	-4.05231	0.0369944	5555	26578.5	AT2G04550.1	AT2G04550	ABA	DOWN
TRGpnl2xsex62828	-7.7077	3.85255e-07	-6.29056	0.000856755	5559	14687	AT5G37260.1	AT5G37260	ABA	DOWN
TRGpnl2xsex35564	-9.51772	4.10109e-07	-7.84332	0.000935318	5587	14925	AT2G31750.1	AT2G31750	ABA	DOWN
TRGpnl2xsex65135	-9.50127	4.36516e-07	-7.90147	0.000591165	5620	13646	AT2G33150.1	AT2G33150	JA	DOWN
TRGpnl2xsex13945	-8.60178	4.40496e-07	-7.31031	8.68269e-05	5624	8412	AT5G62000.2	AT5G62000	AUX	DOWN
TRGpnl2xsex36967	-5.60893	4.52522e-07	-6.41434	0.00427243	5640.5	19641.5	AT1G28380.1	AT1G28380	SA	DOWN
TRGpnl2xsex4007	-11.6387	5.12559e-07	-10.2477	0.00305891	5722	18616	AT2G46830.1	AT2G46830	ABA	DOWN
TRGpnl2xsex5369	-8.47639	5.13813e-07	-7.27563	6.05036e-05	5726	7567.5	AT3G51060.1	AT3G51060	Gib	DOWN
TRGpnl4xapo20731	-5.14328	5.47063e-07	-5.48481	0.00192165	5764	17114	AT1G07745.2	AT1G07745	SA	DOWN
TRGpnl2xsex66609	-13.3157	6.40608e-07	-11.7831	0.00289863	5862.5	18425.5	AT4G33950.2	AT4G33950	ABA	DOWN
TRGpnl4xapo8792	-7.78437	6.45787e-07	-6.31889	0.000925402	5868	14892	AT3G20310.1	AT3G20310	ABA	DOWN
TRGpnl2xsex4009	-12.0136	7.41497e-07	-10.4231	0.00429591	5950	19656	AT2G46830.1	AT2G46830	ABA	DOWN
TRGpnl2xsex73335	-9.73864	9.48478e-07	-8.46247	4.30015e-05	6119	6737	AT1G05850.1	AT1G05850	Cytok	DOWN
TRGpnl2xsex33385	-3.46888	1.00779e-06	-5.23984	0.03273	6155	26096	AT1G48410.1	AT1G48410	AUX	DOWN
TRGpnl4xapo12787	-7.2265	1.04753e-06	-7.15717	0.000184309	6185.5	10374	AT2G33860.2	AT2G33860	AUX	DOWN
TRGpnl2xsex62061	-9.40151	1.06189e-06	-8.13215	3.22261e-05	6200	6023	AT2G31660.1	AT2G31660	ABA	DOWN
TRGpnl2xsex61173	-10.7345	1.11764e-06	-8.6546	0.00877214	6248	21813	AT1G05010.1	AT1G05010	Ethyl	DOWN
TRGpnl4xapo48232	-5.21905	1.19679e-06	-5.61941	0.0105502	6304	22331	AT5G11260.1	AT5G11260	ABA	DOWN
TRGpnl2xsex26690	-8.02595	1.20438e-06	-6.78559	0.000213644	6308	10793.5	AT5G63380.1	AT5G63380	JA	DOWN
TRGpnl2xsex2652	-7.171	1.2655e-06	-5.8704	0.000282041	6343	11614	AT1G05850.1	AT1G05850	Cytok	DOWN
TRGpnl2xsex56807	-7.07632	1.53231e-06	-5.74623	0.00042824	6490	12785	AT2G26980.1	AT2G26980	ABA	DOWN
TRGpnl2xsex64814	-4.87358	1.79052e-06	-4.91066	0.0321142	6599	26027	AT1G79460.1	AT1G79460	Gib	DOWN
TRGpnl2xsex27513	-6.51945	1.81556e-06	-6.13917	0.0016578	6613	16681	AT5G25900.1	AT5G25900	Gib	DOWN
TRGpnl2xsex42177	-10.4341	2.38888e-06	-10.6354	0.00712488	6829	21171.5	AT3G25780.1	AT3G25780	JA	DOWN
TRGpnl2xsex42916	-7.10058	2.40771e-06	-5.8544	0.000370066	6836	12372	AT2G18790.1	AT2G18790	ABA	DOWN
TRGpnl2xsex31140	-11.4321	2.53088e-06	-10.0539	0.00034112	6873	12133	AT4G30270.1	AT4G30270	Gib	DOWN
TRGpnl2xsex51585	-9.06528	2.9746e-06	-7.84362	3.30547e-05	7025	6094	AT4G34460.1	AT4G34460	JA	DOWN
TRGpnl4xapo50539	-4.86608	3.31296e-06	-5.18392	0.00222823	7124	17593	AT3G56860.9	AT3G56860	ABA	DOWN
TRGpnl2xsex31230	-9.38867	3.34179e-06	-7.96361	0.000518719	7129	13287	AT4G11280.1	AT4G11280	AUX	DOWN
TRGpnl2xsex14044	-5.39254	3.74034e-06	-7.05988	0.00475139	7222	19953	AT1G27320.1	AT1G27320	Cytok	DOWN
TRGpnl2xsex31142	-9.38731	3.90121e-06	-7.90537	0.000441123	7263	12872	AT4G30270.1	AT4G30270	Gib	DOWN
TRGpnl2xsex12919	-7.24425	4.52484e-06	-6.03472	0.00245733	7383	17902.5	AT1G67080.1	AT1G67080	ABA	DOWN
TRGpnl2xsex67951	-9.95646	4.70769e-06	-9.0858	0.000148452	7425	9814	AT1G54100.1	AT1G54100	ABA	DOWN
TRGpnl4xapo53682	-6.06637	4.94155e-06	-6.76544	0.0074439	7470	21312	AT1G75450.2	AT1G75450	Cytok	DOWN
TRGpnl2xsex58783	-7.68832	5.116e-06	-8.30928	0.000188296	7501.5	10436	AT2G22570.1	AT2G22570	ABA	DOWN
TRGpnl2xsex1697	-9.86856	5.26822e-06	-8.6799	1.23483e-05	7525	3836.5	AT5G08290.1	AT5G08290	Ethyl	DOWN
TRGpnl2xsex49419	-8.73957	5.48228e-06	-7.45227	0.000134256	7557	9533	AT4G37790.1	AT4G37790	Cytok	DOWN
TRGpnl2xsex73345	-5.63583	5.91901e-06	-5.43944	0.00159499	7655	16554	AT1G76520.1	AT1G76520	AUX	DOWN
TRGpnl2xsex29677	-8.21403	7.27719e-06	-6.96359	7.91861e-05	7835	8192.5	AT2G37710.1	AT2G37710	SA	DOWN
TRGpnl2xsex76253	-8.35373	7.36766e-06	-7.02709	0.000261086	7855	11353.5	AT3G59380.1	AT3G59380	ABA	DOWN
TRGpnl2xsex9531	-8.19403	7.69637e-06	-6.94366	6.19309e-05	7916	7634.5	AT2G46370.2	AT2G46370	ABA	DOWN
TRGpnl2xsex23827	-7.53983	7.97216e-06	-7.43917	6.98151e-05	7945	7912	AT1G45249.1	AT1G45249	ABA	DOWN
TRGpnl2xsex68226	-2.99538	8.09531e-06	-3.35625	0.0241922	7962	24961	AT3G19270.2	AT3G19270	ABA	DOWN
TRGpnl2xsex45729	-9.37106	9.63121e-06	-8.21271	7.22082e-06	8151.5	2797.5	AT5G40440.4	AT5G40440	JA	DOWN
TRGpnl4xapo57225	-7.77087	1.09976e-05	-5.82765	0.0397022	8306	26870	AT2G46680.1	AT2G46680	ABA	DOWN
TRGpnl2xsex60085	-4.89253	1.15518e-05	-5.34854	0.000810402	8381	14525	AT1G50430.1	AT1G50430	Br	DOWN
TRGpnl2xsex19906	-7.60534	1.18205e-05	-6.33616	0.000329865	8404	12044	AT2G04160.1	AT2G04160	AUX	DOWN
TRGpnl4xapo57226	-2.37066	1.18871e-05	-2.65053	0.00180889	8413	16954	AT2G46680.1	AT2G46680	ABA	DOWN
TRGpnl2xsex5805	-6.93606	1.26283e-05	-7.10724	0.000981358	8467	15082	AT4G03560.1	AT4G03560	JA	DOWN
TRGpnl2xsex32836	-10.2135	1.40664e-05	-9.05048	2.27552e-05	8582	5175	AT2G31660.1	AT2G31660	ABA	DOWN
TRGpnl2xsex59732	-8.30355	1.41537e-05	-7.13263	2.11483e-05	8585	4993	AT4G30080.1	AT4G30080	AUX	DOWN
TRGpnl2xsex67910	-9.1351	1.52873e-05	-9.30758	0.0300845	8668	25728	AT1G19180.3	AT1G19180	JA	DOWN
TRGpnl4xapo54126	-6.39302	1.55532e-05	-5.20008	0.00089322	8683	14802	AT1G17440.1	AT1G17440	Ethyl	DOWN
TRGpnl2xsex62814	-4.79004	1.56445e-05	-4.96209	0.028549	8688	25515	AT5G52660.2	AT5G52660	ABA	DOWN
TRGpnl2xsex58685	-3.99746	1.64772e-05	-4.02334	0.0122073	8753	22776	AT4G24210.1	AT4G24210	Gib	DOWN
TRGpnl2xsex44204	-9.73315	1.78123e-05	-8.60441	4.79359e-06	8855	2085	AT1G66340.1	AT1G66340	Ethyl	DOWN
TRGpnl2xsex64297	-7.5996	1.79652e-05	-6.09823	0.000702473	8870	14111	AT4G18470.1	AT4G18470	SA	DOWN
TRGpnl2xsex66610	-7.74472	1.86264e-05	-8.58047	0.000337326	8917	12104	AT4G33950.2	AT4G33950	ABA	DOWN
TRGpnl2xsex14746	-6.40282	2.4269e-05	-7.86847	0.0254094	9251	25124	AT2G41010.1	AT2G41010	SA	DOWN
TRGpnl2xsex3152	-8.10234	2.43088e-05	-6.59861	0.000884708	9254	14777	AT5G03780.1	AT5G03780	SA	DOWN
TRGpnl2xsex70007	-9.03136	2.51236e-05	-7.78199	2.78722e-05	9289	5673	AT4G33950.2	AT4G33950	ABA	DOWN
TRGpnl2xsex28314	-8.4776	2.52393e-05	-7.32124	1.67836e-05	9293	4455.5	AT1G16540.1	AT1G16540	ABA	DOWN
TRGpnl2xsex21206	-2.21172	2.8344e-05	-2.56929	0.00322166	9410	18799	AT1G44170.2	AT1G44170	ABA	DOWN
TRGpnl2xsex9923	-7.43557	2.89573e-05	-6.15835	0.000176852	9434	10273	AT2G26690.2	AT2G26690	JA	DOWN
TRGpnl2xsex59407	-7.25384	3.0802e-05	-6.01833	0.000201618	9513	10658	AT5G57090.2	AT5G57090	AUX	DOWN
TRGpnl2xsex22601	-8.2635	3.19181e-05	-7.76211	0.00166413	9561	16694.5	AT1G56010.2	AT1G56010	AUX	DOWN
TRGpnl4xapo63180	-2.94529	3.20884e-05	-3.1595	0.0292926	9568	25621.5	AT3G57040.1	AT3G57040	Cytok	DOWN
TRGpnl2xsex67911	-10.6749	3.52806e-05	-9.19191	0.00230491	9668	17719	AT1G19180.2	AT1G19180	JA	DOWN
TRGpnl2xsex4002	-5.01384	3.7025e-05	-5.16355	0.0216817	9718	24600	AT2G46830.1	AT2G46830	ABA	DOWN
TRGpnl4xapo33418	-7.21779	3.7701e-05	-5.90219	0.000446915	9739	12898	AT2G04550.1	AT2G04550	ABA	DOWN
TRGpnl2xsex71653	-2.08274	3.96214e-05	-2.26603	0.0070826	9794	21162	AT5G19000.1	AT5G19000	Ethyl	DOWN
TRGpnl2xsex39735	-7.99585	4.08996e-05	-6.05114	0.013233	9825	23042	AT1G19640.1	AT1G19640	JA	DOWN
TRGpnl4xapo66259	-6.87101	4.25619e-05	-5.20415	0.0106471	9877	22351	AT5G65210.6	AT5G65210	SA	DOWN
TRGpnl2xsex64820	-4.58991	4.34344e-05	-6.40649	0.00454334	9911.5	19827	AT1G11680.1	AT1G11680	Br	DOWN
TRGpnl2xsex30967	-3.40393	4.35812e-05	-4.06358	0.0424748	9919	27222	AT3G61460.1	AT3G61460	Br	DOWN
TRGpnl4xapo31180	-3.70035	4.53935e-05	-3.86228	0.0427274	9963.5	27258	AT3G56400.1	AT3G56400	JA	DOWN
TRGpnl2xsex42915	-8.68114	4.56632e-05	-7.34754	0.000379966	9971	12442.5	AT2G18790.1	AT2G18790	ABA	DOWN
TRGpnl2xsex68189	-8.08308	4.68279e-05	-8.28672	0.00561921	10003	20438	AT1G45249.1	AT1G45249	ABA	DOWN
TRGpnl2xsex9481	-6.32152	5.18602e-05	-5.1774	0.000272654	10138	11503	AT1G09530.3	AT1G09530	Gib	DOWN
TRGpnl2xsex68207	-8.7722	5.68359e-05	-7.3999	0.000227337	10260	10974	AT1G45249.1	AT1G45249	ABA	DOWN
TRGpnl2xsex10321	-2.54492	6.66033e-05	-2.73666	0.0480279	10459	27855	AT2G33860.1	AT2G33860	AUX	DOWN
TRGpnl2xsex59142	-10.3564	9.04787e-05	-9.18047	4.9412e-06	10868	2143	AT1G71090.1	AT1G71090	AUX	DOWN
TRGpnl2xsex8620	-7.96381	9.37893e-05	-6.77013	5.33499e-05	10911	7228.5	AT2G39550.1	AT2G39550	ABA	DOWN
TRGpnl2xsex50391	-10.1456	9.64309e-05	-8.938	2.95693e-05	10967	5800	AT4G30480.2	AT4G30480	Ethyl	DOWN
TRGpnl4xapo30869	-6.47953	9.91792e-05	-6.85427	0.0134474	11004	23087	AT2G46680.2	AT2G46680	ABA	DOWN
TRGpnl2xsex71175	-6.29338	0.000105729	-5.36781	0.0025418	11088	18010	AT1G48410.3	AT1G48410	AUX	DOWN
TRGpnl2xsex4000	-6.96558	0.000109996	-8.34967	0.00229187	11164	17698.5	AT2G46830.1	AT2G46830	ABA	DOWN
TRGpnl2xsex4383	-7.67113	0.000110737	-6.27144	0.00175623	11173	16873.5	AT1G69040.2	AT1G69040	Cytok	DOWN
TRGpnl2xsex35405	-8.14914	0.000123639	-6.96979	2.64416e-05	11330	5527	AT2G28350.1	AT2G28350	AUX	DOWN
TRGpnl4xapo20054	-8.52827	0.000149349	-7.036	0.000619751	11643	13756.5	AT5G47100.1	AT5G47100	ABA	DOWN
TRGpnl2xsex15920	-7.13496	0.000151289	-8.47234	0.000335273	11664	12091.5	AT5G11260.1	AT5G11260	ABA	DOWN
TRGpnl2xsex53102	-6.76456	0.000155576	-5.60538	0.00012314	11709	9334.5	AT5G55540.1	AT5G55540	AUX	DOWN
TRGpnl2xsex25608	-7.40808	0.000162546	-5.97928	0.000404322	11787	12615	AT1G09700.2	AT1G09700	ABA	DOWN
TRGpnl4xapo8673	-7.28303	0.000167135	-5.57151	0.0111014	11834	22479	AT4G30080.1	AT4G30080	AUX	DOWN
TRGpnl2xsex47736	-7.86416	0.000184864	-6.5415	0.000132389	11995	9502	AT1G08720.1	AT1G08720	Ethyl	DOWN
TRGpnl2xsex16801	-7.33489	0.000193223	-5.03929	0.0424389	12079	27217	AT1G54490.2	AT1G54490	Ethyl	DOWN
TRGpnl2xsex65116	-9.44526	0.000196056	-7.86151	0.00412398	12109	19545.5	AT2G33310.1	AT2G33310	AUX	DOWN
TRGpnl4xapo30451	-4.08837	0.000196158	-5.26226	0.0087268	12111	21793.5	AT2G02560.2	AT2G02560	AUX	DOWN
TRGpnl2xsex5812	-7.5784	0.000204148	-6.32468	0.000174184	12171.5	10236	AT4G03560.1	AT4G03560	JA	DOWN
TRGpnl2xsex64299	-6.81107	0.000206842	-5.44637	0.000693262	12192	14077	AT4G18470.1	AT4G18470	SA	DOWN
TRGpnl2xsex45730	-7.85377	0.000231538	-6.58651	0.000237493	12380	11098	AT5G40440.4	AT5G40440	JA	DOWN
TRGpnl2xsex31234	-4.39337	0.000238576	-5.40074	0.0364447	12436	26522	AT4G11280.1	AT4G11280	AUX	DOWN
TRGpnl2xsex8410	-8.6795	0.000256218	-7.68312	0.00076992	12572	14369.5	AT3G16500.1	AT3G16500	AUX	DOWN
TRGpnl2xsex36736	-3.0134	0.000262796	-3.27038	0.00265868	12610	18142	AT1G28480.1	AT1G28480	JA	DOWN
TRGpnl2xsex37935	-7.19279	0.000266284	-6.03321	7.54482e-05	12641	8079.5	AT1G76520.1	AT1G76520	AUX	DOWN
TRGpnl4xapo37139	-6.65474	0.000299527	-5.17941	0.00311004	12847	18675.5	AT1G48410.3	AT1G48410	AUX	DOWN
TRGpnl2xsex66995	-7.52238	0.000299769	-5.82339	0.00336594	12849	18953	AT5G24860.1	AT5G24860	Gib	DOWN
TRGpnl2xsex51995	-3.39258	0.000334436	-5.09249	0.0376854	13045	26652	AT2G17290.2	AT2G17290	ABA	DOWN
TRGpnl2xsex29670	-7.13431	0.000335064	-5.79531	0.000368544	13049	12360	AT2G37710.1	AT2G37710	SA	DOWN
TRGpnl4xapo5470	-5.49443	0.000347605	-4.25622	0.00266959	13133	18158	AT1G09700.2	AT1G09700	ABA	DOWN
TRGpnl2xsex42394	-7.18208	0.000356598	-8.30919	0.00224518	13192	17625	AT1G19180.3	AT1G19180	JA	DOWN
TRGpnl2xsex3899	-10.6331	0.000356674	-9.06736	0.000905995	13193	14843	AT1G28370.2	AT1G28370	Ethyl	DOWN
TRGpnl2xsex33259	-10.6378	0.000360724	-9.1984	0.000296446	13214	11721	AT2G31750.1	AT2G31750	ABA	DOWN
TRGpnl2xsex29587	-7.299	0.000372237	-5.11505	0.0134313	13263	23084.5	AT1G75450.1	AT1G75450	Cytok	DOWN
TRGpnl2xsex46429	-6.19801	0.000374539	-4.77666	0.00352824	13276	19090	AT3G55530.1	AT3G55530	ABA	DOWN
TRGpnl2xsex76638	-7.63435	0.000399688	-6.08374	0.00161833	13401	16601	AT2G46680.1	AT2G46680	ABA	DOWN
TRGpnl2xsex12819	-6.59488	0.000401333	-5.35434	0.000315799	13404	11918	AT5G23720.3	AT5G23720	ABA	DOWN
TRGpnl2xsex53101	-3.94775	0.000423722	-4.28747	0.000807667	13515.5	14508	AT5G45890.1	AT5G45890	Ethyl	DOWN
TRGpnl2xsex41041	-7.24518	0.000444444	-5.99962	0.000216047	13616	10819.5	AT1G09530.3	AT1G09530	Gib	DOWN
TRGpnl2xsex10110	-7.87118	0.000461146	-6.50435	0.000442287	13694	12876	AT1G15520.1	AT1G15520	Ethyl	DOWN
TRGpnl2xsex8077	-6.479	0.000479715	-5.24257	0.000360647	13756	12310	AT1G13260.1	AT1G13260	Br	DOWN
TRGpnl2xsex45500	-8.18392	0.000492606	-9.08013	0.000225401	13815	10945	AT3G45640.1	AT3G45640	ABA	DOWN
TRGpnl4xapo22403	-5.53158	0.000626949	-4.23584	0.00442632	14332	19737	AT3G63110.1	AT3G63110	Cytok	DOWN
TRGpnl2xsex68342	-5.8714	0.000649319	-6.41166	0.0321105	14419	26024.5	AT5G20910.1	AT5G20910	ABA	DOWN
TRGpnl4xapo52	-7.45865	0.000649604	-6.24333	0.000370026	14422	12369.5	AT4G21410.1	AT4G21410	ABA	DOWN
TRGpnl2xsex14495	-5.85831	0.000656742	-7.30277	0.0036796	14445	19208	AT5G63380.1	AT5G63380	JA	DOWN
TRGpnl2xsex40393	-7.92183	0.000664492	-6.33463	0.00386996	14467	19349	AT2G38750.1	AT2G38750	ABA	DOWN
TRGpnl2xsex12821	-3.25705	0.000802588	-3.89279	0.0213331	14913	24551	AT5G23720.1	AT5G23720	ABA	DOWN
TRGpnl4xapo66760	-3.80231	0.000850978	-4.45003	0.0359644	15045	26470	AT1G05850.1	AT1G05850	Cytok	DOWN
TRGpnl2xsex47053	-9.01005	0.000856448	-7.81726	2.57021e-05	15056	5455	AT4G33950.2	AT4G33950	ABA	DOWN
TRGpnl4xapo22826	-6.58724	0.000866678	-5.20982	0.00231904	15079.5	17752	AT1G48410.1	AT1G48410	AUX	DOWN
TRGpnl4xapo20757	-3.10076	0.000893996	-5.03375	0.0290423	15149	25588	AT1G07745.2	AT1G07745	SA	DOWN
TRGpnl2xsex41027	-7.06687	0.000979135	-5.69241	0.000487981	15345	13133	AT3G17510.2	AT3G17510	ABA	DOWN
TRGpnl2xsex55097	-3.46227	0.000984322	-4.34075	0.0226997	15359	24748	AT1G30330.2	AT1G30330	AUX	DOWN
TRGpnl2xsex70347	-3.05235	0.000992103	-3.36362	0.000780059	15376	14404.5	AT3G17510.1	AT3G17510	ABA	DOWN
TRGpnl2xsex76251	-6.90899	0.000992232	-5.40094	0.00398137	15378	19416	AT3G59380.1	AT3G59380	ABA	DOWN
TRGpnl2xsex1254	-3.70561	0.00104155	-3.96805	0.0271242	15488	25327	AT3G45140.1	AT3G45140	JA	DOWN
TRGpnl2xsex14043	-7.5758	0.00106703	-6.2757	0.00028044	15522	11590.5	AT1G27320.1	AT1G27320	Cytok	DOWN
TRGpnl4xapo18130	-6.92401	0.00107536	-5.10034	0.0130174	15545	22983.5	AT5G35750.1	AT5G35750	Cytok	DOWN
TRGpnl4xapo27037	-5.10883	0.00108215	-3.67654	0.0194721	15562	24257	AT2G13540.1	AT2G13540	ABA	DOWN
TRGpnl4xapo29534	-6.47918	0.00109707	-4.82939	0.004814	15594	19985	AT3G11480.1	AT3G11480	SA	DOWN
TRGpnl2xsex13185	-8.15496	0.00110391	-6.96784	8.12719e-05	15602	8265	AT2G38120.2	AT2G38120	AUX	DOWN
TRGpnl2xsex61180	-7.62696	0.00117338	-5.1184	0.0219779	15729	24637.5	AT1G05010.1	AT1G05010	Ethyl	DOWN
TRGpnl4xapo50993	-3.28494	0.0011826	-4.84497	0.0228627	15747	24768	AT4G39400.1	AT4G39400	Br	DOWN
TRGpnl2xsex4006	-2.73319	0.00129815	-3.07853	0.0178325	15969	23961	AT2G46830.1	AT2G46830	ABA	DOWN
TRGpnl2xsex14358	-6.32171	0.00131232	-5.08934	0.000532083	15998	13356	AT2G38050.1	AT2G38050	ABA	DOWN
TRGpnl2xsex38633	-2.18728	0.00133176	-2.42508	0.0249197	16032	25059	AT4G15560.1	AT4G15560	ABA	DOWN
TRGpnl2xsex19109	-8.63468	0.00139114	-7.45499	2.7734e-05	16128	5649.5	AT5G27380.1	AT5G27380	JA	DOWN
TRGpnl4xapo18134	-6.91233	0.00141053	-5.3184	0.00212523	16158	17437	AT5G35750.1	AT5G35750	Cytok	DOWN
TRGpnl2xsex44564	-5.42083	0.00163294	-5.71861	0.000670622	16517	13976	AT5G35750.1	AT5G35750	Cytok	DOWN
TRGpnl4xapo46649	-4.42498	0.0016561	-4.63776	0.00730438	16562.5	21253	AT2G44050.1	AT2G44050	JA	DOWN
TRGpnl4xapo19461	-6.66908	0.00170286	-5.47253	0.000753927	16619	14307	AT5G46570.1	AT5G46570	Br	DOWN
TRGpnl2xsex9532	-7.30728	0.00177215	-5.16001	0.0450151	16721	27491	AT2G46370.2	AT2G46370	ABA	DOWN
TRGpnl2xsex48396	-7.93948	0.00178051	-6.65982	8.10139e-05	16737	8255.5	AT1G32230.1	AT1G32230	Ethyl	DOWN
TRGpnl2xsex10319	-2.18973	0.00198554	-2.39151	0.028599	16989	25526	AT2G33860.1	AT2G33860	AUX	DOWN
TRGpnl2xsex60265	-8.52287	0.00212203	-7.19831	0.000364819	17170	12338	AT2G46680.1	AT2G46680	ABA	DOWN
TRGpnl4xsex9819	-7.90184	0.00213239	-6.15314	0.00293755	17190	18472	AT1G19640.1	AT1G19640	JA	DOWN
TRGpnl2xsex20818	-2.3924	0.00215855	-2.99855	0.016356	17220	23694	AT3G17510.1	AT3G17510	ABA	DOWN
TRGpnl2xsex9483	-4.48929	0.00217564	-3.99376	0.00835929	17236	21676.5	AT1G09530.3	AT1G09530	Gib	DOWN
TRGpnl4xapo13425	-5.43179	0.00228196	-9.00475	0.0107069	17365	22374	AT3G05880.1	AT3G05880	ABA	DOWN
TRGpnl2xsex18479	-5.18617	0.00228584	-3.985	0.00459505	17370	19851.5	AT1G54490.1	AT1G54490	Ethyl	DOWN
TRGpnl2xsex42893	-6.51676	0.00236024	-5.31575	0.000675442	17459	14002	AT2G18790.1	AT2G18790	ABA	DOWN
TRGpnl2xsex44583	-3.34614	0.00241155	-4.61532	0.0171858	17530	23847	AT5G35750.1	AT5G35750	Cytok	DOWN
TRGpnl4xapo31824	-3.76823	0.00247421	-3.80202	0.00870196	17599	21781	AT2G25180.1	AT2G25180	Cytok	DOWN
TRGpnl4xsex15976	-8.95718	0.00248859	-7.40348	0.000598685	17619	13680	AT1G72770.5	AT1G72770	ABA	DOWN
TRGpnl2xsex47700	-3.6732	0.00251794	-4.62348	0.0296225	17656	25661	AT4G05160.1	AT4G05160	JA	DOWN
TRGpnl4xapo47533	-7.15589	0.00327571	-5.83788	0.000304697	18346	11814.5	AT3G16500.1	AT3G16500	AUX	DOWN
TRGpnl2xsex48398	-8.50731	0.00355947	-7.00326	0.000477968	18575	13077.5	AT1G32230.1	AT1G32230	Ethyl	DOWN
TRGpnl2xsex48397	-6.79354	0.0036686	-5.26361	0.0138818	18661	23190	AT1G32230.1	AT1G32230	Ethyl	DOWN
TRGpnl4xapo50538	-4.18349	0.00399423	-4.04468	0.0142155	18917	23258	AT3G56860.9	AT3G56860	ABA	DOWN
TRGpnl2xsex65891	-2.77669	0.00403128	-3.63569	0.0490186	18937	27948	AT4G29010.1	AT4G29010	JA	DOWN
TRGpnl2xsex24896	-8.14221	0.00405578	-6.71878	0.00110171	18951	15422	AT2G19450.1	AT2G19450	ABA	DOWN
TRGpnl2xsex47009	-5.44157	0.00412439	-6.30993	0.0202503	18999	24377.5	AT3G30180.1	AT3G30180	Br	DOWN
TRGpnl2xsex68227	-2.94942	0.00419003	-3.29848	0.0288188	19044	25561	AT3G19270.2	AT3G19270	ABA	DOWN
TRGpnl2xsex50745	-5.05129	0.0044416	-6.82385	0.00305428	19236	18610	AT2G34690.1	AT2G34690	SA	DOWN
TRGpnl2xsex2391	-6.68391	0.00482895	-5.38633	0.00126579	19496	15828	AT4G18010.1	AT4G18010	ABA	DOWN
TRGpnl2xsex9487	-4.2707	0.00488611	-3.74931	0.0147024	19519.5	23358	AT1G09530.3	AT1G09530	Gib	DOWN
TRGpnl4xapo49025	-5.97151	0.00520173	-4.13026	0.0484104	19723	27896.5	AT5G24860.1	AT5G24860	Gib	DOWN
TRGpnl2xsex1500	-2.48077	0.0052251	-2.73669	0.0492028	19740	27962.5	AT2G36910.1	AT2G36910	AUX	DOWN
TRGpnl2xsex23437	-6.61186	0.0053134	-4.82649	0.00818407	19791	21624	AT2G20000.2	AT2G20000	AUX	DOWN
TRGpnl4xapo64504	-7.54432	0.005395	-6.37341	0.000143711	19831	9727.5	AT5G62000.2	AT5G62000	AUX	DOWN
TRGpnl4xapo54129	-4.51212	0.00567132	-3.42077	0.0115968	19984	22615.5	AT1G17440.1	AT1G17440	Ethyl	DOWN
TRGpnl2xsex11203	-5.21638	0.00631898	-8.54775	0.0138251	20323	23178	AT3G53020.1	AT3G53020	AUX	DOWN
TRGpnl2xsex15353	-3.18821	0.0064856	-3.76077	0.0341345	20396	26264.5	AT3G56860.9	AT3G56860	ABA	DOWN
TRGpnl2xsex16452	-4.87893	0.00665775	-5.09667	0.00617447	20484.5	20751	AT4G33950.2	AT4G33950	ABA	DOWN
TRGpnl2xsex4004	-2.31038	0.00681783	-2.55708	0.0188821	20573	24153	AT2G46830.1	AT2G46830	ABA	DOWN
TRGpnl2xsex47143	-4.96194	0.00778155	-6.73717	0.00215774	20968	17495.5	AT1G69040.2	AT1G69040	Cytok	DOWN
TRGpnl2xsex29812	-4.16668	0.00864968	-4.87365	0.01812	21307	24022	AT4G21200.1	AT4G21200	Gib	DOWN
TRGpnl2xsex21352	-4.52385	0.00891461	-4.72855	0.00656285	21395	20926.5	AT5G47100.2	AT5G47100	ABA	DOWN
TRGpnl2xsex40852	-3.84115	0.00902328	-3.77515	0.0305823	21425	25829	AT1G34120.1	AT1G34120	ABA	DOWN
TRGpnl2xsex24101	-4.97873	0.00956327	-4.75835	0.0080784	21637	21580	AT1G09540.1	AT1G09540	AUX	DOWN
TRGpnl2xsex45651	-7.81562	0.00991108	-6.29464	0.000572029	21750	13560	AT1G12420.1	AT1G12420	ABA	DOWN
TRGpnl2xsex41220	-5.22239	0.00993324	-4.32968	0.0191085	21757	24196	AT3G13730.1	AT3G13730	Br	DOWN
TRGpnl2xsex2549	-3.83383	0.0104411	-3.74094	0.0209917	21933	24499	AT5G19000.1	AT5G19000	Ethyl	DOWN
TRGpnl4xapo47535	-4.93911	0.0115275	-5.12566	0.00307369	22258	18632	AT3G16500.1	AT3G16500	AUX	DOWN
TRGpnl4xapo41666	-6.36361	0.0117878	-4.70191	0.031768	22345	25986	AT1G04240.1	AT1G04240	AUX	DOWN
TRGpnl2xsex46809	-4.56851	0.0122357	-4.81463	0.00161003	22488	16588	AT5G43860.1	AT5G43860	JA	DOWN
TRGpnl2xsex29744	-5.68535	0.0124019	-4.03179	0.0219531	22531	24635	AT2G46680.1	AT2G46680	ABA	DOWN
TRGpnl4xapo13427	-2.71503	0.012601	-2.97604	0.0134014	22579	23077	AT3G05880.1	AT3G05880	ABA	DOWN
TRGpnl2xsex28313	-7.26408	0.0138301	-5.20727	0.0461569	22919	27626	AT1G16540.1	AT1G16540	ABA	DOWN
TRGpnl2xsex27355	-5.97229	0.015343	-4.66295	0.00325589	23310.5	18838	AT2G21220.1	AT2G21220	AUX	DOWN
TRGpnl4xapo33845	-5.57124	0.0157341	-6.55116	0.0283325	23415.5	25493	AT4G19230.1	AT4G19230	ABA	DOWN
TRGpnl2xsex44982	-7.60456	0.0162008	-7.32036	0.00321181	23533	18789.5	AT3G54010.1	AT3G54010	Cytok	DOWN
TRGpnl2xsex41035	-2.15883	0.0169178	-2.47373	0.000160001	23686	10007.5	AT1G02500.2	AT1G02500	Ethyl	DOWN
TRGpnl4xapo51916	-2.35078	0.016943	-2.64953	0.000149895	23692	9839	AT4G18710.1	AT4G18710	Br	DOWN
TRGpnl2xsex34782	-2.48471	0.016948	-2.71888	0.0400851	23695	26910	AT4G14110.1	AT4G14110	JA	DOWN
TRGpnl2xsex2761	-6.1226	0.0170789	-4.14656	0.0477567	23734.5	27812	AT5G19000.1	AT5G19000	Ethyl	DOWN
TRGpnl4xsex24990	-5.95715	0.0172927	-4.29871	0.0470047	23784	27713	AT2G23460.1	AT2G23460	ABA	DOWN
TRGpnl2xsex16134	-6.33321	0.0174632	-4.99971	0.00113698	23830	15516	AT1G15550.1	AT1G15550	Gib	DOWN
TRGpnl2xsex57259	-5.80413	0.0180823	-4.28808	0.00620928	23939	20758	AT1G11680.1	AT1G11680	Br	DOWN
TRGpnl2xsex34132	-2.09743	0.0181638	-2.51829	0.040449	23970	26958	AT1G71830.1	AT1G71830	Br	DOWN
TRGpnl2xsex46009	-3.15488	0.0203121	-4.07732	0.00338559	24430	18963	AT5G42650.1	AT5G42650	JA	DOWN
TRGpnl4xapo11631	-3.16283	0.0205525	-3.79834	0.0264978	24478	25246	AT2G32440.2	AT2G32440	Gib	DOWN
TRGpnl2xsex53777	-4.62881	0.021175	-4.85868	0.00753291	24596	21354	AT4G17615.2	AT4G17615	ABA	DOWN
TRGpnl2xsex5637	-3.14853	0.0213785	-5.56244	0.040457	24629	26964.5	AT4G02570.4	AT4G02570	AUX	DOWN
TRGpnl2xsex14474	-6.31881	0.0218067	-5.14775	0.000374188	24721	12391	AT3G55730.1	AT3G55730	ABA	DOWN
TRGpnl2xsex46427	-5.62416	0.0222132	-4.12609	0.0167404	24782	23761	AT3G55530.1	AT3G55530	ABA	DOWN
TRGpnl2xsex52899	-2.97012	0.022452	-3.48404	0.0199778	24829	24338	AT5G42650.1	AT5G42650	JA	DOWN
TRGpnl4xapo31348	-4.71339	0.023401	-5.46562	0.0156246	24998.5	23554	AT3G61460.1	AT3G61460	Br	DOWN
TRGpnl2xsex42650	-6.23318	0.0239123	-4.42953	0.0156662	25082	23564	AT2G20180.7	AT2G20180	Gib	DOWN
TRGpnl2xsex66278	-3.76651	0.0260094	-5.34286	0.02251	25407	24717	AT4G19230.1	AT4G19230	ABA	DOWN
TRGpnl2xsex31791	-2.47306	0.0270872	-2.74791	0.00987541	25553	22138	AT3G48100.1	AT3G48100	Cytok	DOWN
TRGpnl2xsex54906	-5.78899	0.0291198	-5.5209	0.00790821	25870.5	21508	AT5G27380.1	AT5G27380	JA	DOWN
TRGpnl2xsex24898	-5.80955	0.0297926	-7.08178	0.000781187	25961	14408	AT2G19450.1	AT2G19450	ABA	DOWN
TRGpnl2xsex41022	-6.34642	0.0311473	-5.19601	0.00039787	26155	12569.5	AT3G17510.2	AT3G17510	ABA	DOWN
TRGpnl2xsex44097	-7.07509	0.0312965	-4.88184	0.0420845	26187	27171	AT5G37770.1	AT5G37770	ABA	DOWN
TRGpnl2xsex9111	-5.68069	0.0313664	-5.51686	0.0289178	26197	25571	AT2G41510.1	AT2G41510	Cytok	DOWN
TRGpnl2xsex48394	-4.3395	0.0385634	-3.37301	0.0494175	27005	27987	AT1G32230.1	AT1G32230	Ethyl	DOWN
TRGpnl2xsex71113	-6.43228	0.040894	-4.63204	0.0366252	27222	26545	AT5G49570.1	AT5G49570	SA	DOWN
TRGpnl4xapo47532	-3.94596	0.0414328	-3.83939	0.0475381	27282	27779	AT3G16500.1	AT3G16500	AUX	DOWN
TRGpnl2xsex74662	-6.31889	0.0416094	-4.627	0.027178	27306	25334	AT5G63380.1	AT5G63380	JA	DOWN
TRGpnl2xsex53763	-2.63748	0.0426727	-2.79873	0.017943	27420.5	23980.5	AT4G33950.2	AT4G33950	ABA	DOWN
TRGpnl2xsex46003	-4.29422	0.0431841	-5.63352	0.033712	27464	26222	AT5G42650.1	AT5G42650	JA	DOWN
TRGpnl2xsex70195	-2.75924	0.0433067	-3.59729	0.0419614	27485	27150	AT1G19180.3	AT1G19180	JA	DOWN
TRGpnl2xsex54790	-2.78315	0.0453663	-3.1821	0.00232253	27673	17764	AT5G63980.1	AT5G63980	ABA	DOWN
TRGpnl2xsex13243	-4.19668	0.0456991	-5.06164	0.026722	27706	25272	AT4G09460.1	AT4G09460	ABA	DOWN
TRGpnl2xsex23347	-5.94815	0.0495243	-4.63113	0.00194547	28012	17150	AT4G31500.1	AT4G31500	AUX	DOWN
TRGpnl2xsex1620	-4.61427	0.0499318	-5.03169	0.0114021	28046	22565	AT5G57560.1	AT5G57560	AUX	DOWN
