# Supplementary material for: Leaf transcriptome differences between diploid and tetraploid bahiagrass
Source: Plant Genome. 2026 Feb 28;19(1):e70212. doi: 10.1002/tpg2.70212 (PMC12949672; doi:10.1002/tpg2.70212)
Supplement: Supplementary file 8 — Supplemental Table S6: SWIM‐based network robustness assessment and putative switch genes identified by SWIM among the differentially expressed transcripts in 2x and 4x Paspalum notatum plants. [file TPG2-19-e70212-s001.xlsx]

## Sheet: Robustness assessment
Authors: Maricel Podio, Danilo Fabrizio Santoro, Carolina Marta Colono, Juan Pablo A. Ortiz, Emidio Albertini, Silvina Claudia Pessino. Manuscript title: Leaf transcriptome differences between diploid and tetraploid Bahiagrass Number of pages: 37, number of figures: 6, number of tables: 1
Supplemental Table S6
SWIM-based network robustness assessment across leave-one-out (LOO) and subsampling analyses (Subsample80).
run_type	run_id	n_samples	edge_jaccard	module_ARI	switch_recovery
LOO	LOO_2x_Sex_306_1	17	0.95867	0.966066	0.992661
LOO	LOO_2x_Sex_306_2	17	0.952143	0.967114	0.994495
LOO	LOO_2x_Sex_306_3	17	0.95224	0.968301	0.990826
LOO	LOO_2x_Sex_22_1	17	0.935312	0.941241	0.977982
LOO	LOO_2x_Sex_22_2	17	0.953114	0.960854	0.983486
LOO	LOO_2x_Sex_22_3	17	0.9638	0.972187	0.998165
LOO	LOO_4x_Sex_216_1	17	0.866248	0.837882	0.968807
LOO	LOO_4x_Sex_216_2	17	0.86876	0.844621	0.965138
LOO	LOO_4x_Sex_216_3	17	0.880707	0.860712	0.968807
Subsample80	SUB_001	14	0.777967	0.712121	0.970642
Subsample80	SUB_002	14	0.694258	0.589593	0.904587
Subsample80	SUB_003	14	0.825627	0.804012	0.972477
Subsample80	SUB_004	14	0.764164	0.700839	0.957798
Subsample80	SUB_005	14	0.844593	0.819954	0.972477
Subsample80	SUB_006	14	0.842537	0.822433	0.976147
Subsample80	SUB_007	14	0.795156	0.745932	0.981651
Subsample80	SUB_008	14	0.823663	0.80057	0.954128
Subsample80	SUB_009	14	0.777606	0.690313	0.970642
Subsample80	SUB_010	14	0.732522	0.682704	0.950459
Subsample80	SUB_011	14	0.808282	0.763381	0.972477
Subsample80	SUB_012	14	0.770339	0.731112	0.968807
Subsample80	SUB_013	14	0.775584	0.721588	0.961468
Subsample80	SUB_014	14	0.724907	0.662562	0.917431
Subsample80	SUB_015	14	0.843341	0.826384	0.976147
Subsample80	SUB_016	14	0.777332	0.729141	0.957798
Subsample80	SUB_017	14	0.797137	0.739661	0.955963
Subsample80	SUB_018	14	0.649186	0.556351	0.922936
Subsample80	SUB_019	14	0.767029	0.695188	0.963303
Subsample80	SUB_020	14	0.8409	0.824586	0.977982
Subsample80	SUB_021	14	0.804976	0.767247	0.970642
Subsample80	SUB_022	14	0.809754	0.751505	0.963303
Subsample80	SUB_023	14	0.822843	0.785911	0.963303
Subsample80	SUB_024	14	0.823122	0.808945	0.976147
Subsample80	SUB_025	14	0.847845	0.813724	0.988991
Subsample80	SUB_026	14	0.787228	0.751663	0.979817
Subsample80	SUB_027	14	0.788706	0.726897	0.974312
Subsample80	SUB_028	14	0.837973	0.82783	0.979817
Subsample80	SUB_029	14	0.697976	0.566297	0.968807
Subsample80	SUB_030	14	0.843021	0.829164	0.977982
Subsample80	SUB_031	14	0.721434	0.679819	0.976147
Subsample80	SUB_032	14	0		0
Subsample80	SUB_033	14	0.778473	0.754081	0.974312
Subsample80	SUB_034	14	0.776083	0.753084	0.954128
Subsample80	SUB_035	14	0.819786	0.806736	0.974312
Subsample80	SUB_036	14	0.782783	0.74769	0.966972
Subsample80	SUB_037	14	0.706929	0.618954	0.93578
Subsample80	SUB_038	14	0.791298	0.774724	0.976147
Subsample80	SUB_039	14	0.807786	0.786154	0.972477
Subsample80	SUB_040	14	0.804976	0.767247	0.970642
Subsample80	SUB_041	14	0.831088	0.798365	0.972477
Subsample80	SUB_042	14	0.806018	0.772533	0.977982
Subsample80	SUB_043	14	0.731574	0.676298	0.919266
Subsample80	SUB_044	14	0.834237	0.800482	0.970642
Subsample80	SUB_045	14	0.688331	0.592119	0.933945
Subsample80	SUB_046	14	0.770172	0.719531	0.957798
Subsample80	SUB_047	14	0.742165	0.689146	0.948624
Subsample80	SUB_048	14	0.837557	0.813828	0.977982
Subsample80	SUB_049	14	0.769577	0.678079	0.972477
Subsample80	SUB_050	14	0.729991	0.634013	0.954128
Subsample80	SUB_051	14	0.826369	0.808737	0.961468
Subsample80	SUB_052	14	0.845329	0.822937	0.961468
Subsample80	SUB_053	14	0.771602	0.727993	0.944954
Subsample80	SUB_054	14	0.790335	0.757716	0.941284
Subsample80	SUB_055	14	0.788706	0.726897	0.974312
Subsample80	SUB_056	14	0.789587	0.75715	0.944954
Subsample80	SUB_057	14	0.834684	0.826231	0.972477
Subsample80	SUB_058	14	0.792269	0.775591	0.976147
Subsample80	SUB_059	14	0.808965	0.775722	0.963303
Subsample80	SUB_060	14	0.709899	0.635155	0.946789
Subsample80	SUB_061	14	0.794086	0.750093	0.972477
Subsample80	SUB_062	14	0.796553	0.769791	0.976147
Subsample80	SUB_063	14	0.73704	0.6845	0.93945
Subsample80	SUB_064	14	0.694196	0.619354	0.924771
Subsample80	SUB_065	14	0.788375	0.728139	0.968807
Subsample80	SUB_066	14	0.794327	0.765002	0.965138
Subsample80	SUB_067	14	0.765408	0.709731	0.948624
Subsample80	SUB_068	14	0.742373	0.685735	0.968807
Subsample80	SUB_069	14	0.794506	0.71972	0.961468
Subsample80	SUB_070	14	0.72711	0.658514	0.93578
Subsample80	SUB_071	14	0.802529	0.756913	0.943119
Subsample80	SUB_072	14	0.805593	0.783986	0.981651
Subsample80	SUB_073	14	0.803326	0.746397	0.974312
Subsample80	SUB_074	14	0.82426	0.797842	0.979817
Subsample80	SUB_075	14	0.773114	0.735895	0.950459
Subsample80	SUB_076	14	0.816841	0.822915	0.988991
Subsample80	SUB_077	14	0.819278	0.796425	0.966972
Subsample80	SUB_078	14	0.761499	0.711785	0.970642
Subsample80	SUB_079	14	0.804921	0.765235	0.983486
Subsample80	SUB_080	14	0		0
Subsample80	SUB_081	14	0.734866	0.63724	0.959633
Subsample80	SUB_082	14	0.723412	0.659047	0.933945
Subsample80	SUB_083	14	0.847654	0.841074	0.985321
Subsample80	SUB_084	14	0.700742	0.577466	0.943119
Subsample80	SUB_085	14	0.777606	0.690313	0.970642
Subsample80	SUB_086	14	0.796889	0.755372	0.972477
Subsample80	SUB_087	14	0.730266	0.668392	0.946789
Subsample80	SUB_088	14	0.679126	0.569077	0.93211
Subsample80	SUB_089	14	0.735406	0.649111	0.93945
Subsample80	SUB_090	14	0.760281	0.702916	0.924771
Subsample80	SUB_091	14	0.770237	0.703556	0.976147
Subsample80	SUB_092	14	0.733389	0.65807	0.966972
Subsample80	SUB_093	14	0.831499	0.812832	0.977982
Subsample80	SUB_094	14	0.78709	0.75706	0.968807
Subsample80	SUB_095	14	0.791075	0.768838	0.970642
Subsample80	SUB_096	14	0.823805	0.805649	0.970642
Subsample80	SUB_097	14	0.762177	0.688862	0.937615
Subsample80	SUB_098	14	0.812701	0.792802	0.972477
Subsample80	SUB_099	14	0.811159	0.78674	0.977982
Subsample80	SUB_100	14	0.803402	0.784968	0.977982

## Sheet: Switch genes
Putative switch genes identified by SWIM within the transcripts differentially expressed in 2x and 4x Paspalum notatum plants.
	Transcription factors
	Protein kinases
	photosynthetic apparatus
	Stress responsive
node	Hub	Region	Type	Total_Degree	Internal_Degree	APCC	Hub_classification	P	z	Cluster_ID	IQR	perc_zeros	logFC	deseq_rank	limma_rank	Average	pval	pval_adj	Switch	count	runs	seed_ortholog	seed_ortholog_ID	evalue	score	eggNOG_OGs	max_annot_lvl	COG_category	Description	Preferred_name	GOs	EC	KEGG_ko	KEGG_Pathway	KEGG_Module	KEGG_Reaction	KEGG_rclass	BRITE	KEGG_TC	CAZy	BiGG_Reaction	PFAMs
TRGpnl2xsex10052	non local hub	R4	Non-hub kinless nodes	1759	430	-0.447548	FIGHT CLUB	0.940241	-3.57423	2	4.62449	0	-4.35557	-4.44631	-4.77702	-4.61167	6.19491e-12	8.17102e-11	Switch node	116	118	4558.Sb03g027980.1	0	1657	KOG1156@1|root	KOG1156@2759|Eukaryota	37MUC@33090|Viridiplantae	3GD4G@35493|Streptophyta	3KNKQ@4447|Liliopsida	3I5UV@38820|Poales	35493|Streptophyta	B	NMDA receptor-regulated protein 1	--	--	--	--	--	--	--	--	--
TRGpnl2xsex10053	non local hub	R4	Non-hub kinless nodes	1831	420	-0.476977	FIGHT CLUB	0.947384	-3.59942	2	8.52748	27.7778	-7.44876	-9.13366	-9.03484	-9.08425	8.06147e-11	5.54904e-10	Switch node	116	118	4558.Sb03g028010.1	6.32e-186	525	28KZJ@1|root	2QTGE@2759|Eukaryota	37JBX@33090|Viridiplantae	3GDYH@35493|Streptophyta	3KXU3@4447|Liliopsida	3IBBK@38820|Poales	35493|Streptophyta	S	PsbP	--	GO:0005575	GO:0005622	GO:0005623	GO:0005737	GO:0009507	GO:0009534	GO:0009535	GO:0009536
TRGpnl2xsex10065	non local hub	R4	Non-hub kinless nodes	1031	385	-0.192196	FIGHT CLUB	0.860555	-3.6876	2	5.52356	44.4444	-5.33501	-5.56535	-6.18169	-5.87352	7.74226e-10	3.33857e-09	Switch node	90	118	4558.Sb03g028020.1	1.81e-144	423	COG0667@1|root	KOG1575@2759|Eukaryota	37HT0@33090|Viridiplantae	3GB6U@35493|Streptophyta	3KPPX@4447|Liliopsida	3IDJZ@38820|Poales	35493|Streptophyta	C	Aldo/keto reductase family	--	--	--	--	--	--	--	--	--
TRGpnl2xsex10090	non local hub	R4	Non-hub kinless nodes	1486	438	-0.320722	FIGHT CLUB	0.913122	-3.55408	2	6	55.5556	-5.81515	-8.53864	-7.37684	-7.95774	1.22178e-10	7.67047e-10	Switch node	115	118	4555.Si002208m	1.69e-221	619	28ITA@1|root	2QR4M@2759|Eukaryota	37K2T@33090|Viridiplantae	3G8AK@35493|Streptophyta	3KWRK@4447|Liliopsida	3I5PT@38820|Poales	35493|Streptophyta	S	Plant nuclear matrix protein 1 (NMP1)	--	GO:0003674	GO:0005488	GO:0005515	GO:0005575	GO:0005622	GO:0005623	GO:0005737	GO:0005819
TRGpnl2xsex10245	non local hub	R4	Non-hub kinless nodes	2042	437	-0.507283	FIGHT CLUB	0.954201	-3.5566	2	9.07414	61.1111	-9.34895	-12.0382	-10.8147	-11.4264	4.03975e-12	5.90813e-11	Switch node	116	118	38727.Pavir.J32738.1.p	1.84e-247	686	COG1064@1|root	KOG0023@2759|Eukaryota	37Q9Z@33090|Viridiplantae	3G9GB@35493|Streptophyta	3KTI8@4447|Liliopsida	3I75Y@38820|Poales	35493|Streptophyta	Q	cinnamyl alcohol dehydrogenase 1	--	--	--	--	--	--	--	--	--
TRGpnl2xsex10246	non local hub	R4	Non-hub kinless nodes	1972	420	-0.521095	FIGHT CLUB	0.954639	-3.59942	2	7.39232	55.5556	-7.40918	-6.54477	-7.73359	-7.13918	1.88816e-12	3.41283e-11	Switch node	116	118	38727.Pavir.Eb03298.1.p	1.04e-97	293	2BK93@1|root	2S1I5@2759|Eukaryota	37UH2@33090|Viridiplantae	3GJ6F@35493|Streptophyta	3KZ7M@4447|Liliopsida	3IG4R@38820|Poales	35493|Streptophyta	S	Mal d 1-associated protein	--	--	--	--	--	--	--	--	--
TRGpnl2xsex1031	non local hub	R4	Non-hub kinless nodes	1259	380	-0.307838	FIGHT CLUB	0.908901	-3.7002	2	8.01123	33.3333	-7.09442	-7.62751	-8.30696	-7.96723	1.08339e-07	2.18673e-07	Switch node	116	118	4555.Si013140m	0	2079	COG0474@1|root	KOG0206@2759|Eukaryota	37SHF@33090|Viridiplantae	3GHHS@35493|Streptophyta	3KXIN@4447|Liliopsida	3I8NQ@38820|Poales	35493|Streptophyta	P	Belongs to the cation transport ATPase (P-type) (TC 3.A.3) family. Type IV subfamily	--	--	--	--	--	--	--	--	--
TRGpnl2xsex1059	non local hub	R4	Non-hub kinless nodes	1728	434	-0.43396	FIGHT CLUB	0.93692	-3.56416	2	5.24793	61.1111	-6.07586	-8.86939	-7.37093	-8.12016	1.76757e-05	2.02253e-05	Switch node	116	118	--	--	--	--	--	--	--	--	--	--	--	--	--	--	--	--	--	--	--	--	--
TRGpnl2xsex10821	non local hub	R4	Non-hub kinless nodes	1551	394	-0.430641	FIGHT CLUB	0.935469	-3.66493	2	6.93074	50	-7.25151	-7.38149	-7.89534	-7.63841	6.63049e-08	1.4345e-07	Switch node	116	118	4558.Sb03g035860.1	1.61e-29	113	2CMMK@1|root	2QQV0@2759|Eukaryota	37QB3@33090|Viridiplantae	3GDVQ@35493|Streptophyta	3KZUC@4447|Liliopsida	3IEUY@38820|Poales	35493|Streptophyta	S	LURP-one-related	--	--	--	--	--	--	--	--	--
TRGpnl2xsex11083	non local hub	R4	Non-hub kinless nodes	1908	452	-0.440434	FIGHT CLUB	0.94388	-3.51881	2	9.61839	55.5556	-9.33073	-12.106	-10.9589	-11.5324	2.52018e-12	4.13741e-11	Switch node	116	118	38727.Pavir.Ea03033.1.p	5.27e-97	296	2CJ9H@1|root	2RZP3@2759|Eukaryota	37UK6@33090|Viridiplantae	3GICA@35493|Streptophyta	3KZW8@4447|Liliopsida	3IUEB@38820|Poales	35493|Streptophyta	S	Protein of unknown function (DUF3007)	--	--	--	--	--	--	--	--	--
TRGpnl2xsex11153	non local hub	R4	Non-hub kinless nodes	2097	451	-0.510775	FIGHT CLUB	0.953745	-3.52133	2	4.24793	66.6667	-4.7358	-7.09945	-5.82147	-6.46046	2.69125e-05	2.97734e-05	Switch node	116	118	4555.Si004991m	1.77e-16	83.2	KOG4463@1|root	KOG4463@2759|Eukaryota	37QHJ@33090|Viridiplantae	3GB8C@35493|Streptophyta	3M27R@4447|Liliopsida	3ICV2@38820|Poales	35493|Streptophyta	S	Ubiquitin associated domain	--	--	--	--	--	--	--	--	--
TRGpnl2xsex11271	non local hub	R4	Non-hub kinless nodes	305	92	-0.589914	FIGHT CLUB	0.909014	-0.999529	3	4.44057	16.6667	-5.18776	-10.3693	-9.124	-9.74663	4.18608e-07	7.2853e-07	Switch node	108	118	38727.Pavir.J15145.1.p	2.46e-210	595	COG5252@1|root	KOG1763@2759|Eukaryota	37R72@33090|Viridiplantae	3G9BR@35493|Streptophyta	3KWQJ@4447|Liliopsida	3I7U3@38820|Poales	35493|Streptophyta	S	DRG Family Regulatory Proteins	Tma46	--	--	--	--	--	--	--	--
TRGpnl2xsex1184	non local hub	R4	Non-hub kinless nodes	2103	446	-0.518535	FIGHT CLUB	0.955023	-3.53392	2	4.75489	66.6667	-5.81241	-8.33596	-6.87297	-7.60447	2.52878e-05	2.80772e-05	Switch node	116	118	4555.Si013262m	0	994	KOG2261@1|root	KOG2261@2759|Eukaryota	37S2B@33090|Viridiplantae	3GC1N@35493|Streptophyta	3KWE9@4447|Liliopsida	3IAPR@38820|Poales	35493|Streptophyta	K	Enhancer of polycomb-like protein	--	--	--	--	--	--	--	--	--
TRGpnl2xsex12103	non local hub	R4	Non-hub kinless nodes	2114	446	-0.524623	FIGHT CLUB	0.95549	-3.53392	2	7.42626	61.1111	-7.67328	-6.91456	-7.7326	-7.32358	5.59142e-14	4.27181e-12	Switch node	116	118	38727.Pavir.Eb02261.1.p	2.64e-117	343	KOG3195@1|root	KOG3195@2759|Eukaryota	37TXY@33090|Viridiplantae	3GDAM@35493|Streptophyta	3KPZA@4447|Liliopsida	3IBN4@38820|Poales	35493|Streptophyta	S	Golgi membrane protein involved in vesicular trafficking	--	GO:0000139	GO:0000902	GO:0002790	GO:0005575	GO:0005622	GO:0005623	GO:0005737	GO:0005768
TRGpnl2xsex12231	non local hub	R4	Non-hub kinless nodes	2163	458	-0.503768	FIGHT CLUB	0.955165	-3.50369	2	8.43463	61.1111	-8.44778	-10.9116	-9.75486	-10.3333	7.48898e-17	7.66372e-14	Switch node	116	118	4558.Sb03g008810.1	4.42e-240	667	COG0524@1|root	KOG2854@2759|Eukaryota	37KMG@33090|Viridiplantae	3GE00@35493|Streptophyta	3KX3F@4447|Liliopsida	3ID69@38820|Poales	35493|Streptophyta	G	pfkB family carbohydrate kinase	--	--	--	--	--	--	--	--	--
TRGpnl2xsex12278	non local hub	R4	Non-hub kinless nodes	303	118	-0.728267	FIGHT CLUB	0.848337	-0.91333	3	4.3594	16.6667	-5.22084	-11.0366	-9.88118	-10.4589	4.37519e-06	5.56184e-06	Switch node	105	118	4577.GRMZM2G154499_P01	1.22e-80	251	COG0316@1|root	KOG1120@2759|Eukaryota	37UNS@33090|Viridiplantae	3GIWF@35493|Streptophyta	3KZEB@4447|Liliopsida	3IGZ6@38820|Poales	35493|Streptophyta	P	Iron-sulphur cluster biosynthesis	--	GO:0003674	GO:0005488	GO:0005506	GO:0005575	GO:0005622	GO:0005623	GO:0005737	GO:0005739
TRGpnl2xsex12308	non local hub	R4	Non-hub kinless nodes	170	45	0.121244	DATE	0.929931	-1.15535	3	4.94571	0	-4.44513	-4.81344	-5.14856	-4.981	1.37394e-07	2.70385e-07	Non-switch node	--	--	4558.Sb03g008200.1	1.89e-148	435	KOG0167@1|root	KOG0167@2759|Eukaryota	37INQ@33090|Viridiplantae	3GAX3@35493|Streptophyta	3KWKW@4447|Liliopsida	3I4AX@38820|Poales	35493|Streptophyta	S	Armadillo/beta-catenin-like repeat	--	--	--	--	--	--	--	--	--
TRGpnl2xsex12400	non local hub	R4	Non-hub kinless nodes	2154	455	-0.5171	FIGHT CLUB	0.95538	-3.51125	2	4.64386	66.6667	-5.30727	-7.69682	-6.40184	-7.04933	7.98393e-06	9.55955e-06	Switch node	116	118	--	--	--	--	--	--	--	--	--	--	--	--	--	--	--	--	--	--	--	--	--
TRGpnl2xsex12519	non local hub	R4	Non-hub kinless nodes	1436	317	-0.496734	FIGHT CLUB	0.951269	-3.85891	2	5.55459	33.3333	-4.83317	-3.87748	-4.07469	-3.97608	1.7349e-09	6.4874e-09	Switch node	116	118	4558.Sb03g046820.1	4.7e-136	402	KOG3202@1|root	KOG3202@2759|Eukaryota	37I2Z@33090|Viridiplantae	3G8G1@35493|Streptophyta	3KS3F@4447|Liliopsida	3IC6J@38820|Poales	35493|Streptophyta	U	Syntaxin 6	N-terminal	--	GO:0000139	GO:0000149	GO:0003674	GO:0005484	GO:0005488	GO:0005515	GO:0005575
TRGpnl2xsex12734	non local hub	R4	Non-hub kinless nodes	1586	409	-0.41771	FIGHT CLUB	0.933497	-3.62714	2	7.44294	55.5556	-7.79429	-7.17595	-8.18001	-7.67798	8.92931e-08	1.84973e-07	Switch node	116	118	38727.Pavir.J40794.1.p	1.09e-254	704	COG3588@1|root	KOG1557@2759|Eukaryota	37J8J@33090|Viridiplantae	3GCU6@35493|Streptophyta	3KMV4@4447|Liliopsida	3I5ZW@38820|Poales	35493|Streptophyta	G	fructose-bisphosphate aldolase	--	GO:0003674	GO:0003824	GO:0004332	GO:0005575	GO:0005622	GO:0005623	GO:0005737	GO:0005739
TRGpnl2xsex12740	non local hub	R4	Non-hub kinless nodes	525	52	0.193396	DATE	0.99019	-1.13214	3	6.33985	33.3333	-5.2242	-5.71012	-6.5361	-6.12311	5.15595e-08	1.14868e-07	Non-switch node	--	--	38727.Pavir.Ea00720.1.p	2.12e-106	326	KOG4698@1|root	KOG4698@2759|Eukaryota	37PIG@33090|Viridiplantae	3GAQP@35493|Streptophyta	3KP9Y@4447|Liliopsida	3IBEH@38820|Poales	35493|Streptophyta	S	Protein of unknown function (DUF563)	--	--	--	--	--	--	--	--	--
TRGpnl2xsex12756	non local hub	R4	Non-hub kinless nodes	2247	459	-0.530264	FIGHT CLUB	0.958273	-3.50117	2	6.40939	61.1111	-6.74321	-9.10032	-7.94623	-8.52328	1.65259e-09	6.26352e-09	Switch node	116	118	--	--	--	--	--	--	--	--	--	--	--	--	--	--	--	--	--	--	--	--	--
TRGpnl2xsex12794	non local hub	R4	Non-hub kinless nodes	194	68	-0.109256	FIGHT CLUB	0.877139	-1.0791	3	8.02237	44.4444	-6.46153	-10.2905	-9.08957	-9.69002	4.75732e-07	8.12742e-07	Switch node	62	118	15368.BRADI2G13470.1	1.41e-207	584	COG0451@1|root	KOG1502@2759|Eukaryota	37J0J@33090|Viridiplantae	3GV8J@35493|Streptophyta	3M59I@4447|Liliopsida	3IPK2@38820|Poales	35493|Streptophyta	V	NmrA-like family	--	--	--	--	--	--	--	--	--
TRGpnl2xsex12797	non local hub	R4	Non-hub kinless nodes	524	6	0.11317	DATE	0.999869	-1.28465	3	4.84549	22.2222	-5.1473	-4.54925	-5.4811	-5.01517	1.70784e-08	4.42827e-08	Non-switch node	--	--	4555.Si002746m	1.58e-126	378	KOG1623@1|root	KOG1623@2759|Eukaryota	37RMN@33090|Viridiplantae	3GGAT@35493|Streptophyta	3KZ75@4447|Liliopsida	3I84V@38820|Poales	35493|Streptophyta	U	Mediates both low-affinity uptake and efflux of sugar across the membrane	--	--	--	--	--	--	--	--	--
TRGpnl2xsex12884	non local hub	R4	Non-hub kinless nodes	156	61	-0.170462	FIGHT CLUB	0.847099	-1.10231	3	7.59246	27.7778	-5.59424	-6.7724	-7.6145	-7.19345	9.95169e-07	1.55876e-06	Non-switch node	--	--	--	--	--	--	--	--	--	--	--	--	--	--	--	--	--	--	--	--	--	--	--
TRGpnl2xsex13069	non local hub	R4	Non-hub kinless nodes	1915	413	-0.510755	FIGHT CLUB	0.953488	-3.61706	2	7.8009	61.1111	-7.87284	-5.84082	-7.67833	-6.75958	1.08341e-12	2.42779e-11	Switch node	116	118	4555.Si004200m	2.09e-41	142	2DZQT@1|root	2S77M@2759|Eukaryota	37WPP@33090|Viridiplantae	3GKUX@35493|Streptophyta	3M775@4447|Liliopsida	3IJCD@38820|Poales	35493|Streptophyta	S	Cytochrome c oxidase subunit VII	--	--	--	--	--	--	--	--	--
TRGpnl2xsex13121	non local hub	R4	Non-hub kinless nodes	2081	452	-0.506134	FIGHT CLUB	0.952823	-3.51881	2	6.08746	66.6667	-6.67895	-9.16392	-7.83256	-8.49824	1.95632e-05	2.21866e-05	Switch node	116	118	--	--	--	--	--	--	--	--	--	--	--	--	--	--	--	--	--	--	--	--	--
TRGpnl2xsex13157	non local hub	R4	Non-hub kinless nodes	2219	459	-0.522119	FIGHT CLUB	0.957213	-3.50117	2	6.40939	66.6667	-6.96967	-9.33254	-8.1086	-8.72057	1.65215e-06	2.39396e-06	Switch node	116	118	4555.Si000781m	1.15e-37	145	COG0112@1|root	KOG2467@2759|Eukaryota	37IZR@33090|Viridiplantae	3GAW6@35493|Streptophyta	3KSAQ@4447|Liliopsida	3I4JB@38820|Poales	35493|Streptophyta	E	Interconversion of serine and glycine	--	GO:0005575	GO:0005622	GO:0005623	GO:0005634	GO:0006732	GO:0006790	GO:0008150	GO:0008152
TRGpnl2xsex13195	non local hub	R4	Non-hub kinless nodes	375	133	-0.772201	FIGHT CLUB	0.874212	-0.863599	3	9.10969	0	-7.70571	-2.76058	-3.05125	-2.90591	1.82745e-06	2.58678e-06	Switch node	71	118	4577.GRMZM5G836250_P03	5.56e-239	667	COG0158@1|root	KOG1458@2759|Eukaryota	37PR3@33090|Viridiplantae	3GDSZ@35493|Streptophyta	3KQIS@4447|Liliopsida	3I7DS@38820|Poales	35493|Streptophyta	G	Belongs to the FBPase class 1 family	--	--	--	--	--	--	--	--	--
TRGpnl2xsex13225	non local hub	R4	Non-hub kinless nodes	2186	456	-0.524558	FIGHT CLUB	0.956486	-3.50873	2	4.45943	66.6667	-5.18854	-7.59391	-6.23116	-6.91253	6.37775e-06	7.81625e-06	Switch node	116	118	--	--	--	--	--	--	--	--	--	--	--	--	--	--	--	--	--	--	--	--	--
TRGpnl2xsex13255	non local hub	R4	Non-hub kinless nodes	2235	458	-0.52707	FIGHT CLUB	0.958007	-3.50369	2	4.64386	66.6667	-4.87041	-7.12212	-5.96044	-6.54128	4.79846e-07	8.18859e-07	Switch node	116	118	4577.AC199067.2_FGP004	5.74e-34	126	2C42X@1|root	2S22W@2759|Eukaryota	37VS4@33090|Viridiplantae	3GITM@35493|Streptophyta	3KSX7@4447|Liliopsida	3IG4J@38820|Poales	35493|Streptophyta	S	Senescence regulator	--	--	--	--	--	--	--	--	--
TRGpnl2xsex13308	non local hub	R4	Non-hub kinless nodes	2139	449	-0.525721	FIGHT CLUB	0.955937	-3.52637	2	6.84549	61.1111	-6.86852	-6.8429	-7.12027	-6.98159	5.66756e-12	7.80242e-11	Switch node	116	118	38727.Pavir.Ea03748.1.p	4.75e-46	158	COG0596@1|root	KOG2382@2759|Eukaryota	37QUH@33090|Viridiplantae	3GAJV@35493|Streptophyta	3KW6S@4447|Liliopsida	3ICCW@38820|Poales	35493|Streptophyta	S	Alpha/beta hydrolase family	--	--	--	--	--	--	--	--	--
TRGpnl2xsex13327	non local hub	R4	Non-hub kinless nodes	1731	433	-0.437105	FIGHT CLUB	0.937428	-3.56667	2	6.59991	50	-6.22148	-5.78058	-6.63044	-6.20551	1.32139e-11	1.4416e-10	Switch node	116	118	4577.GRMZM2G143613_P01	4.44e-150	443	2AW1U@1|root	2RZXQ@2759|Eukaryota	37V06@33090|Viridiplantae	3GIKF@35493|Streptophyta	3KWG1@4447|Liliopsida	3IE1M@38820|Poales	35493|Streptophyta	--	--	--	--	--	--	--	--	--	--	--
TRGpnl2xsex13382	non local hub	R4	Non-hub kinless nodes	2141	445	-0.514848	FIGHT CLUB	0.9568	-3.53644	2	6.64386	55.5556	-6.56988	-9.13745	-7.93671	-8.53708	8.24672e-15	1.05489e-12	Switch node	116	118	4555.Si000568m	0	1080	KOG2376@1|root	KOG2376@2759|Eukaryota	37KI0@33090|Viridiplantae	3G8VG@35493|Streptophyta	3KWSK@4447|Liliopsida	3IFTM@38820|Poales	35493|Streptophyta	U	Signal-recognition-particle assembly has a crucial role in targeting secretory proteins to the rough endoplasmic reticulum membrane	--	--	--	ko:K03108	ko03060	map03060	--	--	--
TRGpnl2xsex13409	non local hub	R4	Non-hub kinless nodes	2203	455	-0.527792	FIGHT CLUB	0.957343	-3.51125	2	4.85798	66.6667	-5.26086	-7.61053	-6.32755	-6.96904	2.63269e-06	3.55581e-06	Switch node	116	118	4533.OB01G48100.1	3.04e-06	53.9	28K4X@1|root	2QSWQ@2759|Eukaryota	37JB4@33090|Viridiplantae	3GFG3@35493|Streptophyta	3KU94@4447|Liliopsida	3IF3S@38820|Poales	35493|Streptophyta	S	GDSL/SGNH-like Acyl-Esterase family found in Pmr5 and Cas1p	--	--	--	--	--	--	--	--	--
TRGpnl2xsex13437	non local hub	R4	Non-hub kinless nodes	2017	442	-0.489652	FIGHT CLUB	0.951979	-3.544	2	6.59991	44.4444	-6.5595	-8.36981	-7.56782	-7.96881	5.79949e-10	2.62602e-09	Switch node	116	118	38727.Pavir.J00084.1.p	7.23e-182	516	COG3384@1|root	2QS66@2759|Eukaryota	37J1C@33090|Viridiplantae	3G9KS@35493|Streptophyta	3KN0G@4447|Liliopsida	3I3AM@38820|Poales	35493|Streptophyta	S	Catalytic LigB subunit of aromatic ring-opening dioxygenase	--	--	--	--	--	--	--	--	--
TRGpnl2xsex13579	non local hub	R4	Non-hub kinless nodes	738	64	-0.22403	FIGHT CLUB	0.992479	-1.09236	3	7.10852	44.4444	-6.12344	-5.25426	-6.88924	-6.07175	1.21996e-08	3.32027e-08	Switch node	114	118	4577.GRMZM2G020728_P01	5.37e-37	130	COG5132@1|root	KOG3404@2759|Eukaryota	37NVB@33090|Viridiplantae	3GH5M@35493|Streptophyta	3M4BY@4447|Liliopsida	3I98A@38820|Poales	35493|Streptophyta	K	G10 protein	--	--	--	--	--	--	--	--	--
TRGpnl2xsex13895	non local hub	R4	Non-hub kinless nodes	1000	235	-0.445476	FIGHT CLUB	0.944775	-4.06549	2	4.94871	0	-5.04	-4.87008	-5.16008	-5.01508	1.74673e-08	4.52146e-08	Switch node	116	118	4555.Si002187m	6.93e-138	401	KOG0320@1|root	KOG0320@2759|Eukaryota	37U0M@33090|Viridiplantae	3GI0K@35493|Streptophyta	3KZE8@4447|Liliopsida	3IGTJ@38820|Poales	35493|Streptophyta	O	zinc-RING finger domain	--	--	--	--	--	--	--	--	--
TRGpnl2xsex13919	non local hub	R4	Non-hub kinless nodes	2102	450	-0.513343	FIGHT CLUB	0.954169	-3.52385	2	4.70044	66.6667	-5.09907	-7.51061	-6.18209	-6.84635	2.41495e-05	2.69302e-05	Switch node	116	118	4555.Si013520m	0	950	COG0519@1|root	KOG1622@2759|Eukaryota	37KGG@33090|Viridiplantae	3GAXX@35493|Streptophyta	3KWTC@4447|Liliopsida	3IBZY@38820|Poales	35493|Streptophyta	F	GMP synthase C terminal domain	--	--	--	--	--	--	--	--	--
TRGpnl2xsex14017	non local hub	R4	Non-hub kinless nodes	2164	458	-0.512483	FIGHT CLUB	0.955206	-3.50369	2	5.20945	66.6667	-5.77376	-8.09959	-6.9197	-7.50965	5.75672e-06	7.12339e-06	Switch node	116	118	38727.Pavir.Ea03921.1.p	1.54e-221	624	KOG1021@1|root	KOG1021@2759|Eukaryota	37R6S@33090|Viridiplantae	3GG6D@35493|Streptophyta	3KP63@4447|Liliopsida	3ID77@38820|Poales	35493|Streptophyta	GMW	Exostosin family	--	--	--	--	--	--	--	--	--
TRGpnl2xsex14041	non local hub	R4	Non-hub kinless nodes	1443	350	-0.446604	FIGHT CLUB	0.941169	-3.77577	2	7.57743	38.8889	-6.52745	-10.0486	-8.90688	-9.47774	3.62731e-09	1.18719e-08	Switch node	116	118	4577.GRMZM2G142315_P01	5.3e-66	210	KOG1470@1|root	KOG1470@2759|Eukaryota	37REW@33090|Viridiplantae	3G7VC@35493|Streptophyta	3KXV2@4447|Liliopsida	3IPQ7@38820|Poales	35493|Streptophyta	I	CRAL/TRIO	N-terminal domain	--	--	--	--	--	--	--	--
TRGpnl2xsex14059	non local hub	R4	Non-hub kinless nodes	336	117	-0.622437	FIGHT CLUB	0.878747	-0.916645	3	7.27722	5.55556	-6.70122	-9.63383	-10.4291	-10.0315	1.15878e-06	1.77253e-06	Switch node	101	118	4555.Si000340m	0	1429	28JYJ@1|root	2QRXI@2759|Eukaryota	37N94@33090|Viridiplantae	3GB17@35493|Streptophyta	3KX8P@4447|Liliopsida	3I5Y7@38820|Poales	35493|Streptophyta	K	Auxin response factors (ARFs) are transcriptional factors that bind specifically to the DNA sequence 5'-TGTCTC-3' found in the auxin-responsive promoter elements (AuxREs)	--	GO:0000003	GO:0001101	GO:0003006	GO:0003674	GO:0003676	GO:0003677	GO:0003700	GO:0005488
TRGpnl2xsex1435	non local hub	R4	Non-hub kinless nodes	1689	434	-0.414577	FIGHT CLUB	0.933973	-3.56416	2	4.52356	38.8889	-4.87263	-6.77189	-5.94782	-6.35985	2.91216e-06	3.87531e-06	Switch node	116	118	4558.Sb01g036010.1	3.14e-39	157	2CMW5@1|root	2QSAB@2759|Eukaryota	37NBQ@33090|Viridiplantae	3GD6J@35493|Streptophyta	3KXB8@4447|Liliopsida	3I76B@38820|Poales	35493|Streptophyta	S	Weak chloroplast movement under blue light	--	GO:0005575	GO:0005622	GO:0005623	GO:0005737	GO:0005829	GO:0006996	GO:0008150	GO:0009657
TRGpnl2xsex14737	non local hub	R4	Non-hub kinless nodes	2253	459	-0.524923	FIGHT CLUB	0.958495	-3.50117	2	8.25267	66.6667	-8.51011	-10.7778	-9.63199	-10.2049	1.69257e-08	4.39238e-08	Switch node	116	118	4558.Sb03g010860.1	9.14e-317	867	COG0476@1|root	KOG2015@2759|Eukaryota	37MRW@33090|Viridiplantae	3G7NP@35493|Streptophyta	3KM39@4447|Liliopsida	3ICZJ@38820|Poales	35493|Streptophyta	O	E2 binding domain	--	GO:0003674	GO:0003824	GO:0005488	GO:0005515	GO:0005575	GO:0005622	GO:0005623	GO:0005737
TRGpnl2xsex14867	non local hub	R4	Non-hub kinless nodes	2211	456	-0.523395	FIGHT CLUB	0.957464	-3.50873	2	5.72792	66.6667	-6.31799	-8.65262	-7.41851	-8.03556	1.68068e-06	2.41898e-06	Switch node	116	118	4555.Si002563m	1.45e-108	323	KOG3948@1|root	KOG3948@2759|Eukaryota	37T6Y@33090|Viridiplantae	3GFCU@35493|Streptophyta	3KYRP@4447|Liliopsida	3I532@38820|Poales	35493|Streptophyta	A	PHAX RNA-binding domain	--	--	--	ko:K14291	ko03013	map03013	--	--	--
TRGpnl2xsex14872	non local hub	R4	Non-hub kinless nodes	986	380	-0.101	FIGHT CLUB	0.85147	-3.7002	2	6.96578	27.7778	-5.58745	-9.34064	-8.1427	-8.74167	1.70214e-09	6.42653e-09	Switch node	99	118	--	--	--	--	--	--	--	--	--	--	--	--	--	--	--	--	--	--	--	--	--
TRGpnl2xsex14940	non local hub	R4	Non-hub kinless nodes	1477	398	-0.394995	FIGHT CLUB	0.927389	-3.65485	2	7.8392	27.7778	-6.86997	-7.60798	-7.76998	-7.68898	3.78828e-10	1.87884e-09	Switch node	116	118	4555.Si002045m	1.15e-31	124	2CMYX@1|root	2QSUM@2759|Eukaryota	37KXH@33090|Viridiplantae	3GCP2@35493|Streptophyta	3KW5C@4447|Liliopsida	3I55D@38820|Poales	35493|Streptophyta	S	Development and cell death domain	--	--	--	--	--	--	--	--	--
TRGpnl2xsex15045	non local hub	R4	Non-hub kinless nodes	569	82	-0.0719446	FIGHT CLUB	0.979232	-1.03268	3	8.69349	33.3333	-7.4335	-9.15903	-9.37612	-9.26757	3.67221e-08	8.62563e-08	Switch node	107	118	4558.Sb03g025850.1	0	1491	KOG2203@1|root	KOG2203@2759|Eukaryota	37HKR@33090|Viridiplantae	3G7VM@35493|Streptophyta	3KUUM@4447|Liliopsida	3I47G@38820|Poales	35493|Streptophyta	S	GTP-binding protein that may be involved in cell development	--	--	--	--	--	--	--	--	--
TRGpnl2xsex15292	non local hub	R4	Non-hub kinless nodes	2040	452	-0.476232	FIGHT CLUB	0.950907	-3.51881	2	9.23601	61.1111	-9.28608	-11.8267	-10.6825	-11.2546	2.07461e-15	4.89926e-13	Switch node	116	118	4555.Si002286m	5.54e-196	555	KOG1470@1|root	KOG1470@2759|Eukaryota	37M33@33090|Viridiplantae	3G9PT@35493|Streptophyta	3KU09@4447|Liliopsida	3I3UJ@38820|Poales	35493|Streptophyta	I	CRAL/TRIO domain	--	--	--	--	--	--	--	--	--
TRGpnl2xsex15434	non local hub	R4	Non-hub kinless nodes	331	108	-0.727418	FIGHT CLUB	0.893539	-0.946483	3	8.09803	50	-6.66513	-22.8925	-9.31432	-16.1034	3.56623e-06	4.6352e-06	Switch node	87	118	4555.Si000301m	1.11e-193	572	28N0T@1|root	2QUJN@2759|Eukaryota	37ISP@33090|Viridiplantae	3GCIJ@35493|Streptophyta	3KWQP@4447|Liliopsida	3I5WM@38820|Poales	35493|Streptophyta	A	Serine arginine repetitive matrix protein	--	--	--	--	--	--	--	--	--
TRGpnl2xsex15515	non local hub	R4	Non-hub kinless nodes	325	84	-0.229148	FIGHT CLUB	0.933198	-1.02605	3	5.54226	22.2222	-5.64024	-10.224	-9.03571	-9.62987	3.89733e-07	6.82144e-07	Switch node	101	118	4577.GRMZM2G472231_P01	2.44e-56	184	KOG3430@1|root	KOG3430@2759|Eukaryota	37VK3@33090|Viridiplantae	3GJM3@35493|Streptophyta	3M0C5@4447|Liliopsida	3IHV0@38820|Poales	35493|Streptophyta	Z	Dynein light chain type 1	--	--	--	ko:K10418	ko04962	map04962	--	--	--
TRGpnl2xsex15520	non local hub	R2	Peripheral nodes	44	31	-0.15549	FIGHT CLUB	0.503616	-1.20177	3	10.2717	11.1111	-7.60202	-11.6771	-12.0408	-11.859	3.65114e-05	3.97906e-05	Non-switch node	--	--	--	--	--	--	--	--	--	--	--	--	--	--	--	--	--	--	--	--	--	--	--
TRGpnl2xsex15643	non local hub	R4	Non-hub kinless nodes	1611	407	-0.433658	FIGHT CLUB	0.936174	-3.63218	2	6.18982	38.8889	-5.70557	-6.9606	-6.49173	-6.72617	6.53752e-06	7.99928e-06	Switch node	116	118	4530.OS08T0326300-01	2.3e-139	454	28NP1@1|root	2QV8R@2759|Eukaryota	37R4W@33090|Viridiplantae	3GBYM@35493|Streptophyta	3M3RT@4447|Liliopsida	3I6VI@38820|Poales	35493|Streptophyta	--	--	--	--	--	--	--	--	--	--	--
TRGpnl2xsex15665	non local hub	R4	Non-hub kinless nodes	2191	457	-0.518581	FIGHT CLUB	0.956494	-3.50621	2	5.49185	66.6667	-6.2326	-8.57249	-7.34738	-7.95994	3.35925e-06	4.39033e-06	Switch node	116	118	4555.Si000493m	0	1197	COG5210@1|root	KOG2197@2759|Eukaryota	37MQV@33090|Viridiplantae	3G9SW@35493|Streptophyta	3KSPX@4447|Liliopsida	3I817@38820|Poales	35493|Streptophyta	T	Domain in Tre-2	BUB2p	and Cdc16p. Probable Rab-GAPs.	--	--	--	--	--	--	--
TRGpnl2xsex16062	non local hub	R4	Non-hub kinless nodes	2230	459	-0.521233	FIGHT CLUB	0.957634	-3.50117	2	5.24793	66.6667	-5.44763	-7.70431	-6.55837	-7.13134	4.8611e-07	8.2725e-07	Switch node	116	118	4555.Si000020m	0	2763	2C769@1|root	2QQKG@2759|Eukaryota	37K0F@33090|Viridiplantae	3G8P8@35493|Streptophyta	3KPVX@4447|Liliopsida	3I9AD@38820|Poales	35493|Streptophyta	S	Encoded by	--	--	--	--	--	--	--	--	--
TRGpnl2xsex16314	non local hub	R4	Non-hub kinless nodes	2217	457	-0.526245	FIGHT CLUB	0.957509	-3.50621	2	5.93074	66.6667	-6.32009	-8.69876	-7.38423	-8.0415	1.5293e-06	2.24317e-06	Switch node	116	118	4555.Si001291m	4.36e-138	438	KOG0266@1|root	KOG0266@2759|Eukaryota	37SIQ@33090|Viridiplantae	3GDCJ@35493|Streptophyta	3KYNM@4447|Liliopsida	3IFF2@38820|Poales	35493|Streptophyta	S	WD domain	G-beta repeat	--	--	--	ko:K11801	--	--	--	--
TRGpnl2xsex16344	non local hub	R4	Non-hub kinless nodes	1755	436	-0.424006	FIGHT CLUB	0.938281	-3.55912	2	4.75489	50	-4.41519	-7.10636	-5.86597	-6.48616	5.07286e-11	3.97288e-10	Switch node	116	118	4555.Si001646m	3.51e-16	84.3	28M8K@1|root	2QTRT@2759|Eukaryota	37HMA@33090|Viridiplantae	3GC0N@35493|Streptophyta	3KNVB@4447|Liliopsida	3IDRU@38820|Poales	35493|Streptophyta	S	F-box protein	--	--	--	--	--	--	--	--	--
TRGpnl2xsex16355	non local hub	R4	Non-hub kinless nodes	1830	443	-0.431887	FIGHT CLUB	0.941399	-3.54148	2	4.70044	61.1111	-4.84637	-7.29597	-6.12264	-6.70931	2.65536e-08	6.51116e-08	Switch node	116	118	--	--	--	--	--	--	--	--	--	--	--	--	--	--	--	--	--	--	--	--	--
TRGpnl2xsex1666	non local hub	R4	Non-hub kinless nodes	2185	456	-0.529831	FIGHT CLUB	0.956446	-3.50873	2	5.52356	55.5556	-5.69636	-7.18869	-6.43328	-6.81098	1.92663e-09	7.04977e-09	Switch node	116	118	4555.Si013672m	1.28e-299	850	COG0859@1|root	2QQIV@2759|Eukaryota	37SPV@33090|Viridiplantae	3GCFY@35493|Streptophyta	3KQVH@4447|Liliopsida	3I60W@38820|Poales	35493|Streptophyta	M	Photosynthetic NDH subunit of subcomplex B 1	chloroplastic	--	GO:0005575	GO:0005622	GO:0005623	GO:0005737	GO:0006091	GO:0008150	GO:0008152
TRGpnl2xsex17016	non local hub	R4	Non-hub kinless nodes	567	131	-0.66919	FIGHT CLUB	0.94662	-0.87023	3	7.96578	11.1111	-6.96341	-8.72051	-8.56442	-8.64246	4.52487e-07	7.791e-07	Switch node	114	118	4555.Si015216m	4.48e-212	633	COG0515@1|root	2QWDY@2759|Eukaryota	37QJ4@33090|Viridiplantae	3G71R@35493|Streptophyta	3M42T@4447|Liliopsida	3IMGU@38820|Poales	35493|Streptophyta	T	Salt stress response/antifungal	--	--	--	--	--	--	--	--	--
TRGpnl2xsex17061	non local hub	R4	Non-hub kinless nodes	2002	428	-0.51497	FIGHT CLUB	0.954295	-3.57927	2	5.72792	61.1111	-5.73432	-5.04869	-5.91503	-5.48186	1.6429e-13	7.00514e-12	Switch node	116	118	4555.Si026038m	1.45e-44	164	COG1022@1|root	KOG1256@2759|Eukaryota	37QX3@33090|Viridiplantae	3GBB4@35493|Streptophyta	3KSN6@4447|Liliopsida	3I3VR@38820|Poales	35493|Streptophyta	I	AMP-binding enzyme	--	GO:0000302	GO:0001101	GO:0001676	GO:0003674	GO:0003824	GO:0004467	GO:0005575	GO:0005622
TRGpnl2xsex17073	non local hub	R4	Non-hub kinless nodes	1322	386	-0.33113	FIGHT CLUB	0.914747	-3.68508	2	5.93074	33.3333	-5.9518	-9.35819	-8.06727	-8.71273	1.44389e-07	2.82915e-07	Switch node	116	118	--	--	--	--	--	--	--	--	--	--	--	--	--	--	--	--	--	--	--	--	--
TRGpnl2xsex17480	non local hub	R4	Non-hub kinless nodes	2218	459	-0.519462	FIGHT CLUB	0.957175	-3.50117	2	6.55459	66.6667	-7.11941	-9.42784	-8.2547	-8.84127	8.42515e-07	1.34172e-06	Switch node	116	118	38727.Pavir.Hb01755.1.p	0	1164	KOG4658@1|root	KOG4658@2759|Eukaryota	37NS0@33090|Viridiplantae	3GA98@35493|Streptophyta	3KXRI@4447|Liliopsida	3IKP3@38820|Poales	35493|Streptophyta	T	disease resistance protein	--	--	--	--	--	--	--	--	--
TRGpnl2xsex17482	non local hub	R4	Non-hub kinless nodes	367	89	-0.370001	FIGHT CLUB	0.94119	-1.00948	3	7.47573	50	-6.66754	-10.1556	-8.99127	-9.57344	7.51246e-08	1.59607e-07	Switch node	90	118	38727.Pavir.Hb01755.1.p	0	1400	KOG4658@1|root	KOG4658@2759|Eukaryota	37NS0@33090|Viridiplantae	3GA98@35493|Streptophyta	3KXRI@4447|Liliopsida	3IKP3@38820|Poales	35493|Streptophyta	T	disease resistance protein	--	--	--	--	--	--	--	--	--
TRGpnl2xsex17483	non local hub	R4	Non-hub kinless nodes	507	73	-0.590512	FIGHT CLUB	0.979269	-1.06252	3	4.55459	16.6667	-4.17378	-6.3835	-6.00354	-6.19352	6.38626e-08	1.38684e-07	Switch node	115	118	38727.Pavir.Hb01755.1.p	0	1377	KOG4658@1|root	KOG4658@2759|Eukaryota	37NS0@33090|Viridiplantae	3GA98@35493|Streptophyta	3KXRI@4447|Liliopsida	3IKP3@38820|Poales	35493|Streptophyta	T	disease resistance protein	--	--	--	--	--	--	--	--	--
TRGpnl2xsex17765	non local hub	R4	Non-hub kinless nodes	1871	429	-0.487155	FIGHT CLUB	0.947426	-3.57675	2	5.35755	66.6667	-6.57081	-9.43953	-7.67288	-8.55621	0.00015391	0.000159629	Switch node	116	118	--	--	--	--	--	--	--	--	--	--	--	--	--	--	--	--	--	--	--	--	--
TRGpnl2xsex1779	non local hub	R4	Non-hub kinless nodes	439	103	-0.471375	FIGHT CLUB	0.944952	-0.96306	3	5.79008	22.2222	-5.48324	-9.94996	-8.71467	-9.33231	2.09886e-07	3.92657e-07	Switch node	111	118	4558.Sb01g010090.1	1.04e-216	607	COG5183@1|root	KOG1609@2759|Eukaryota	37RYB@33090|Viridiplantae	3GG0W@35493|Streptophyta	3KNJW@4447|Liliopsida	3I5MG@38820|Poales	35493|Streptophyta	A	RING-variant domain	--	--	--	--	--	--	--	--	--
TRGpnl2xsex17792	non local hub	R4	Non-hub kinless nodes	2244	459	-0.524203	FIGHT CLUB	0.958161	-3.50117	2	6.08746	66.6667	-6.38587	-8.65775	-7.5029	-8.08033	1.17009e-07	2.34475e-07	Switch node	116	118	38727.Pavir.Ba03276.1.p	0	1043	KOG4658@1|root	KOG4658@2759|Eukaryota	37JN7@33090|Viridiplantae	3GAV6@35493|Streptophyta	3M4EA@4447|Liliopsida	3INKU@38820|Poales	35493|Streptophyta	T	NB-ARC domain	--	--	--	--	--	--	--	--	--
TRGpnl2xsex18271	non local hub	R4	Non-hub kinless nodes	1862	434	-0.478533	FIGHT CLUB	0.945672	-3.56416	2	5.55459	66.6667	-6.30461	-9.00269	-7.487	-8.24485	0.000133964	0.000139461	Switch node	116	118	--	--	--	--	--	--	--	--	--	--	--	--	--	--	--	--	--	--	--	--	--
TRGpnl2xsex18302	non local hub	R4	Non-hub kinless nodes	1650	433	-0.376111	FIGHT CLUB	0.931134	-3.56667	2	6.64386	55.5556	-6.399	-9.09	-7.92484	-8.50742	2.05166e-11	2.03733e-10	Switch node	116	118	4577.GRMZM2G152258_P01	7.29e-101	305	COG1028@1|root	KOG0725@2759|Eukaryota	37IWV@33090|Viridiplantae	3GBIS@35493|Streptophyta	35493|Streptophyta	Q	Tropinone reductase homolog	--	--	--	--	--	--	--	--	--	--	--
TRGpnl2xsex18303	non local hub	R4	Non-hub kinless nodes	2175	455	-0.506575	FIGHT CLUB	0.956237	-3.51125	2	7.43463	55.5556	-7.394	-9.89474	-8.6356	-9.26517	1.87894e-12	3.41283e-11	Switch node	116	118	4577.GRMZM2G152258_P01	9.95e-109	324	COG1028@1|root	KOG0725@2759|Eukaryota	37IWV@33090|Viridiplantae	3GBIS@35493|Streptophyta	35493|Streptophyta	Q	Tropinone reductase homolog	--	--	--	--	--	--	--	--	--	--	--
TRGpnl2xsex18372	non local hub	R4	Non-hub kinless nodes	2039	455	-0.493009	FIGHT CLUB	0.950205	-3.51125	2	4.45943	66.6667	-4.67742	-7.00468	-5.81739	-6.41103	4.72295e-05	5.08575e-05	Switch node	116	118	--	--	--	--	--	--	--	--	--	--	--	--	--	--	--	--	--	--	--	--	--
TRGpnl2xsex18403	non local hub	R4	Non-hub kinless nodes	791	66	-0.162075	FIGHT CLUB	0.993038	-1.08573	3	4.35755	22.2222	-4.29226	-3.27997	-3.51219	-3.39608	2.46565e-08	6.1094e-08	Switch node	111	118	4555.Si021175m	6.52e-159	499	COG4886@1|root	KOG0619@2759|Eukaryota	37MYZ@33090|Viridiplantae	3G8G8@35493|Streptophyta	3KNKP@4447|Liliopsida	3IEPJ@38820|Poales	35493|Streptophyta	S	Leucine Rich Repeat	--	--	--	--	--	--	--	--	--
TRGpnl2xsex18434	non local hub	R4	Non-hub kinless nodes	210	74	-0.671637	FIGHT CLUB	0.875828	-1.05921	3	4.55325	11.1111	-5.25362	-8.27877	-9.27818	-8.77847	2.73796e-06	3.67375e-06	Switch node	106	118	4577.GRMZM2G146553_P03	1.77e-306	848	KOG0583@1|root	KOG0583@2759|Eukaryota	37MPX@33090|Viridiplantae	3GFKM@35493|Streptophyta	3KVEP@4447|Liliopsida	3IA09@38820|Poales	35493|Streptophyta	T	Non-specific serine threonine protein kinase	--	--	--	--	--	--	--	--	--
TRGpnl2xsex18648	non local hub	R4	Non-hub kinless nodes	2193	459	-0.516384	FIGHT CLUB	0.956193	-3.50117	2	5.55459	66.6667	-6.04475	-8.35429	-7.18627	-7.77028	3.23852e-06	4.25065e-06	Switch node	116	118	4565.Traes_4DS_75C4B975F.1	1.89e-43	155	COG2801@1|root	KOG0017@2759|Eukaryota	37THH@33090|Viridiplantae	3GG2K@35493|Streptophyta	3M2IR@4447|Liliopsida	3IKX9@38820|Poales	35493|Streptophyta	L	Reverse transcriptase (RNA-dependent DNA polymerase)	--	--	--	--	--	--	--	--	--
TRGpnl2xsex18658	non local hub	R4	Non-hub kinless nodes	1324	404	-0.300016	FIGHT CLUB	0.906892	-3.63973	2	5.45943	44.4444	-5.10936	-6.21286	-6.11089	-6.16187	5.89162e-11	4.47705e-10	Switch node	114	118	4555.Si026653m	6.51e-196	553	COG3000@1|root	KOG0873@2759|Eukaryota	37QDS@33090|Viridiplantae	3GCH0@35493|Streptophyta	3KW59@4447|Liliopsida	3IE37@38820|Poales	35493|Streptophyta	I	Belongs to the sterol desaturase family	--	GO:0000003	GO:0000254	GO:0003006	GO:0003674	GO:0003824	GO:0004497	GO:0005575	GO:0005622
TRGpnl2xsex18661	non local hub	R4	Non-hub kinless nodes	2198	453	-0.537352	FIGHT CLUB	0.957524	-3.51629	2	5.2854	55.5556	-5.49457	-7.95411	-6.79501	-7.37456	1.1628e-07	2.33167e-07	Switch node	116	118	--	--	--	--	--	--	--	--	--	--	--	--	--	--	--	--	--	--	--	--	--
TRGpnl2xsex18666	non local hub	R4	Non-hub kinless nodes	2135	456	-0.510014	FIGHT CLUB	0.954382	-3.50873	2	7.09803	55.5556	-7.06713	-7.7242	-7.58622	-7.65521	5.27855e-15	7.71674e-13	Switch node	116	118	38727.Pavir.J16825.1.p	1.36e-20	99	COG0580@1|root	KOG0223@2759|Eukaryota	37P7M@33090|Viridiplantae	3GDHP@35493|Streptophyta	3KMEF@4447|Liliopsida	3I4KA@38820|Poales	35493|Streptophyta	P	Belongs to the MIP aquaporin (TC 1.A.8) family	--	GO:0003674	GO:0005215	GO:0005372	GO:0005575	GO:0005622	GO:0005623	GO:0005737	GO:0005783
TRGpnl2xsex1888	non local hub	R4	Non-hub kinless nodes	536	141	-0.696656	FIGHT CLUB	0.9308	-0.837076	3	5.36807	16.6667	-6.07609	-11.6463	-10.406	-11.0262	2.50538e-07	4.57283e-07	Switch node	116	118	38727.Pavir.Fa00191.1.p	1.12e-207	580	COG2857@1|root	KOG3052@2759|Eukaryota	37KZG@33090|Viridiplantae	3G9E4@35493|Streptophyta	3KNCQ@4447|Liliopsida	3IBQC@38820|Poales	35493|Streptophyta	C	Cytochrome C1 family	--	GO:0003674	GO:0003824	GO:0005575	GO:0005622	GO:0005623	GO:0005737	GO:0005739	GO:0005740
TRGpnl2xsex1894	non local hub	R4	Non-hub kinless nodes	1182	402	-0.254274	FIGHT CLUB	0.884331	-3.64477	2	7.09803	50	-6.9485	-6.51786	-7.51121	-7.01453	3.23154e-10	1.65072e-09	Switch node	97	118	4558.Sb07g024460.1	1.24e-55	178	2CT4Y@1|root	2S4B1@2759|Eukaryota	37W3Q@33090|Viridiplantae	3GK1C@35493|Streptophyta	3M0Y7@4447|Liliopsida	3IRBF@38820|Poales	35493|Streptophyta	S	NADH:ubiquinone oxidoreductase	NDUFS5-15kDa	--	GO:0005575	GO:0005622	GO:0005623	GO:0005737	GO:0005739	GO:0005740	GO:0005743
TRGpnl2xsex18961	non local hub	R4	Non-hub kinless nodes	2239	457	-0.528698	FIGHT CLUB	0.95834	-3.50621	2	6.2854	66.6667	-6.57986	-8.89273	-7.65554	-8.27414	2.76392e-07	4.99276e-07	Switch node	116	118	--	--	--	--	--	--	--	--	--	--	--	--	--	--	--	--	--	--	--	--	--
TRGpnl2xsex1898	non local hub	R4	Non-hub kinless nodes	474	126	-0.651804	FIGHT CLUB	0.929338	-0.886807	3	6.12928	22.2222	-5.34431	-8.62194	-7.89502	-8.25848	6.08475e-07	1.00485e-06	Switch node	112	118	4558.Sb07g024330.1	0	1192	KOG0882@1|root	KOG0882@2759|Eukaryota	37I32@33090|Viridiplantae	3GCZX@35493|Streptophyta	3KQS6@4447|Liliopsida	3IBRS@38820|Poales	35493|Streptophyta	O	Cyclophilin type peptidyl-prolyl cis-trans isomerase/CLD	--	GO:0000003	GO:0000413	GO:0003002	GO:0003006	GO:0003674	GO:0003682	GO:0003755	GO:0003824
TRGpnl2xsex1908	non local hub	R4	Non-hub kinless nodes	338	77	-0.564031	FIGHT CLUB	0.948102	-1.04926	3	7.85175	11.1111	-6.98653	-9.10068	-9.74549	-9.42309	2.17871e-07	4.05373e-07	Switch node	110	118	4558.Sb07g024170.1	1.64e-193	546	28NCX@1|root	2QUYC@2759|Eukaryota	37HJB@33090|Viridiplantae	3GD8N@35493|Streptophyta	3KY7P@4447|Liliopsida	3IFVA@38820|Poales	35493|Streptophyta	S	Glutathione S-transferase	N-terminal domain	--	--	--	--	--	--	--	--
TRGpnl2xsex19322	non local hub	R4	Non-hub kinless nodes	1844	441	-0.439973	FIGHT CLUB	0.942805	-3.54652	2	6.06609	44.4444	-5.94499	-8.79993	-7.59785	-8.19889	7.05996e-13	1.72016e-11	Switch node	116	118	40149.OMERI02G14890.1	0	1030	KOG0412@1|root	KOG0412@2759|Eukaryota	37KBZ@33090|Viridiplantae	3GB2Q@35493|Streptophyta	3KM85@4447|Liliopsida	3I7G3@38820|Poales	35493|Streptophyta	U	COG4 transport protein	--	GO:0000301	GO:0003674	GO:0003676	GO:0003723	GO:0003824	GO:0004518	GO:0004519	GO:0005488
TRGpnl2xsex19643	non local hub	R4	Non-hub kinless nodes	1394	407	-0.347769	FIGHT CLUB	0.914756	-3.63218	2	6.9542	22.2222	-7.47523	-8.64204	-8.59001	-8.61602	2.65788e-10	1.44164e-09	Switch node	116	118	--	--	--	--	--	--	--	--	--	--	--	--	--	--	--	--	--	--	--	--	--
TRGpnl2xsex19649	non local hub	R4	Non-hub kinless nodes	1855	440	-0.470452	FIGHT CLUB	0.943738	-3.54904	2	4.39232	66.6667	-5.10421	-7.60636	-6.27548	-6.94092	0.000126177	0.000131488	Switch node	116	118	4555.Si027846m	9.18e-96	302	KOG4658@1|root	KOG4658@2759|Eukaryota	38ABW@33090|Viridiplantae	3GYGV@35493|Streptophyta	3M1ZR@4447|Liliopsida	3IMKI@38820|Poales	35493|Streptophyta	T	NB-ARC domain	--	--	--	--	--	--	--	--	--
TRGpnl2xsex19658	non local hub	R4	Non-hub kinless nodes	1116	397	-0.225977	FIGHT CLUB	0.873453	-3.65737	2	4.90689	50	-4.78964	-5.21564	-5.46523	-5.34043	5.2334e-08	1.1634e-07	Switch node	99	118	--	--	--	--	--	--	--	--	--	--	--	--	--	--	--	--	--	--	--	--	--
TRGpnl2xsex19664	non local hub	R4	Non-hub kinless nodes	2220	458	-0.525835	FIGHT CLUB	0.957438	-3.50369	2	4.64386	66.6667	-4.70375	-7.00398	-5.74649	-6.37523	1.30524e-06	1.95526e-06	Switch node	116	118	--	--	--	--	--	--	--	--	--	--	--	--	--	--	--	--	--	--	--	--	--
TRGpnl2xsex1981	non local hub	R4	Non-hub kinless nodes	323	89	-0.546465	FIGHT CLUB	0.924077	-1.00948	3	6.6865	50	-6.06806	-9.54391	-8.36349	-8.9537	2.25555e-07	4.17141e-07	Switch node	97	118	38727.Pavir.Fb02262.1.p	4.18e-246	684	KOG2443@1|root	KOG2443@2759|Eukaryota	37R1T@33090|Viridiplantae	3GB07@35493|Streptophyta	3KSUI@4447|Liliopsida	3I61S@38820|Poales	35493|Streptophyta	S	Signal peptide peptidase	--	GO:0000323	GO:0005575	GO:0005622	GO:0005623	GO:0005737	GO:0005764	GO:0005765	GO:0005768
TRGpnl2xsex1983	non local hub	R4	Non-hub kinless nodes	2112	452	-0.509165	FIGHT CLUB	0.954198	-3.51881	2	6.42626	66.6667	-7.44663	-9.96782	-8.59344	-9.28063	1.39064e-05	1.60741e-05	Switch node	116	118	4577.GRMZM2G058402_P01	1.35e-15	75.9	2E073@1|root	2S7NJ@2759|Eukaryota	37WWK@33090|Viridiplantae	3GKTC@35493|Streptophyta	3M1HB@4447|Liliopsida	3IJF9@38820|Poales	35493|Streptophyta	S	Mitochondrial ATPase inhibitor	IATP	--	--	--	--	--	--	--	--
TRGpnl2xsex20149	non local hub	R4	Non-hub kinless nodes	2220	459	-0.520335	FIGHT CLUB	0.957252	-3.50117	2	5.70044	66.6667	-6.08234	-8.35861	-7.18953	-7.77407	5.04771e-07	8.5333e-07	Switch node	116	118	4555.Si026413m	4.38e-80	262	2CXP5@1|root	2RYTW@2759|Eukaryota	37VJU@33090|Viridiplantae	3GIAJ@35493|Streptophyta	3M26B@4447|Liliopsida	3I8WK@38820|Poales	35493|Streptophyta	S	LRR-repeat protein	--	--	--	--	--	--	--	--	--
TRGpnl2xsex20342	non local hub	R4	Non-hub kinless nodes	2165	453	-0.522043	FIGHT CLUB	0.95622	-3.51629	2	5.64386	66.6667	-5.78281	-8.18357	-6.88758	-7.53558	8.81652e-06	1.04869e-05	Switch node	116	118	4555.Si027336m	4.19e-10	63.5	28Z7Z@1|root	2R628@2759|Eukaryota	386TQ@33090|Viridiplantae	3GUQS@35493|Streptophyta	3M94J@4447|Liliopsida	3ISWN@38820|Poales	35493|Streptophyta	--	--	--	--	--	--	--	--	--	--	--
TRGpnl2xsex20811	non local hub	R4	Non-hub kinless nodes	2107	451	-0.523369	FIGHT CLUB	0.954183	-3.52133	2	5.72792	55.5556	-6.02838	-7.62911	-6.83428	-7.2317	1.20014e-07	2.39899e-07	Switch node	116	118	38727.Pavir.Da01816.1.p	6.93e-05	51.6	2CN4P@1|root	2QTW8@2759|Eukaryota	37JBR@33090|Viridiplantae	3G9JX@35493|Streptophyta	3KTBK@4447|Liliopsida	3IA4F@38820|Poales	35493|Streptophyta	K	Aux IAA proteins are short-lived transcriptional factors that function as repressors of early auxin response genes at low auxin concentrations	--	--	--	--	--	--	--	--	--
TRGpnl2xsex21081	non local hub	R4	Non-hub kinless nodes	1010	324	-0.291347	FIGHT CLUB	0.897092	-3.84127	2	4.2854	16.6667	-4.83395	-5.1926	-5.07356	-5.13308	4.27295e-08	9.78952e-08	Switch node	110	118	38727.Pavir.J14480.1.p	3.1e-226	684	COG4886@1|root	2QPYS@2759|Eukaryota	37Q18@33090|Viridiplantae	3GCT9@35493|Streptophyta	3M3ZW@4447|Liliopsida	3I8D7@38820|Poales	35493|Streptophyta	T	Belongs to the protein kinase superfamily. Ser Thr protein kinase family	--	--	--	--	--	--	--	--	--
TRGpnl2xsex21317	non local hub	R4	Non-hub kinless nodes	2237	459	-0.525685	FIGHT CLUB	0.957899	-3.50117	2	7.72792	66.6667	-8.0492	-10.3293	-9.16922	-9.74925	7.35504e-08	1.57133e-07	Switch node	116	118	4558.Sb06g029700.1	2.86e-200	561	COG5134@1|root	KOG2990@2759|Eukaryota	37RCS@33090|Viridiplantae	3G7VE@35493|Streptophyta	3KNBD@4447|Liliopsida	3I2UZ@38820|Poales	35493|Streptophyta	S	Family of unknown function (DUF572)	--	--	--	ko:K13115	--	--	--	--	ko00000
TRGpnl2xsex21425	non local hub	R2	Peripheral nodes	37	30	0.0399328	DATE	0.342586	-1.20508	3	6.70966	22.2222	-5.39505	-8.93777	-8.89304	-8.9154	2.32414e-05	2.59932e-05	Non-switch node	--	--	--	--	--	--	--	--	--	--	--	--	--	--	--	--	--	--	--	--	--	--	--
TRGpnl2xsex21511	non local hub	R4	Non-hub kinless nodes	1772	427	-0.448801	FIGHT CLUB	0.941933	-3.58179	2	6.04439	50	-6.6592	-8.66553	-7.57281	-8.11917	5.645e-07	9.43394e-07	Switch node	116	118	--	--	--	--	--	--	--	--	--	--	--	--	--	--	--	--	--	--	--	--	--
TRGpnl2xsex21512	non local hub	R4	Non-hub kinless nodes	1661	426	-0.394996	FIGHT CLUB	0.934222	-3.58431	2	8.58871	44.4444	-8.30699	-9.11081	-9.36337	-9.23709	6.95733e-12	8.75369e-11	Switch node	116	118	--	--	--	--	--	--	--	--	--	--	--	--	--	--	--	--	--	--	--	--	--
TRGpnl2xsex21515	non local hub	R4	Non-hub kinless nodes	1689	434	-0.386988	FIGHT CLUB	0.933973	-3.56416	2	7.31288	22.2222	-7.43035	-11.2234	-9.90201	-10.5627	6.37304e-11	4.74885e-10	Switch node	116	118	38727.Pavir.Hb00020.1.p	0	1018	KOG4658@1|root	KOG4658@2759|Eukaryota	37NS0@33090|Viridiplantae	3GA98@35493|Streptophyta	3M270@4447|Liliopsida	3IQ76@38820|Poales	35493|Streptophyta	T	NB-ARC domain	--	--	--	--	--	--	--	--	--
TRGpnl2xsex21526	non local hub	R4	Non-hub kinless nodes	1276	424	-0.240406	FIGHT CLUB	0.889584	-3.58935	2	7.93664	38.8889	-7.28579	-10.8391	-9.55444	-10.1967	1.28391e-10	7.98607e-10	Switch node	113	118	40148.OGLUM03G10220.1	2.76e-100	306	COG5491@1|root	KOG3230@2759|Eukaryota	37K1A@33090|Viridiplantae	3G8TV@35493|Streptophyta	3KRK4@4447|Liliopsida	3IF1X@38820|Poales	35493|Streptophyta	U	Belongs to the SNF7 family	--	--	--	--	--	--	--	--	--
TRGpnl2xsex21527	non local hub	R4	Non-hub kinless nodes	75	14	0.0377888	DATE	0.965156	-1.25813	3	5.33752	5.55556	-5.34188	-5.16436	-5.59522	-5.37979	1.60886e-06	2.34196e-06	Switch node	66	118	--	--	--	--	--	--	--	--	--	--	--	--	--	--	--	--	--	--	--	--	--
TRGpnl2xsex21535	non local hub	R4	Non-hub kinless nodes	1867	410	-0.492246	FIGHT CLUB	0.951774	-3.62462	2	8.93664	50	-8.15464	-11.2756	-10.0755	-10.6756	4.21336e-11	3.45856e-10	Switch node	116	118	38727.Pavir.Ha00240.1.p	0	1284	KOG4658@1|root	KOG4658@2759|Eukaryota	37NS0@33090|Viridiplantae	3GA98@35493|Streptophyta	3M270@4447|Liliopsida	3IQ76@38820|Poales	35493|Streptophyta	T	NB-ARC domain	--	--	--	--	--	--	--	--	--
TRGpnl2xsex21536	non local hub	R4	Non-hub kinless nodes	1725	435	-0.40752	FIGHT CLUB	0.936408	-3.56164	2	6.69116	16.6667	-7.03644	-9.1669	-8.92349	-9.04519	3.06351e-12	4.73854e-11	Switch node	116	118	38727.Pavir.Ha00240.1.p	0	1288	KOG4658@1|root	KOG4658@2759|Eukaryota	37NS0@33090|Viridiplantae	3GA98@35493|Streptophyta	3M270@4447|Liliopsida	3IQ76@38820|Poales	35493|Streptophyta	T	NB-ARC domain	--	--	--	--	--	--	--	--	--
TRGpnl2xsex22163	non local hub	R4	Non-hub kinless nodes	1897	428	-0.4945	FIGHT CLUB	0.949096	-3.57927	2	5.04439	50	-5.02512	-5.91161	-5.84104	-5.87633	2.61237e-10	1.41947e-09	Switch node	116	118	--	--	--	--	--	--	--	--	--	--	--	--	--	--	--	--	--	--	--	--	--
TRGpnl2xsex22256	non local hub	R4	Non-hub kinless nodes	2148	456	-0.513629	FIGHT CLUB	0.954933	-3.50873	2	4.32193	66.6667	-4.48917	-6.75417	-5.58464	-6.1694	7.23298e-06	8.73535e-06	Switch node	116	118	4513.MLOC_43354.2	7.56e-34	133	2CPE8@1|root	2R1G9@2759|Eukaryota	3836D@33090|Viridiplantae	3GZ6P@35493|Streptophyta	3M2YV@4447|Liliopsida	3INRH@38820|Poales	35493|Streptophyta	--	--	--	--	--	--	--	--	--	--	--
TRGpnl2xsex22442	non local hub	R4	Non-hub kinless nodes	2227	459	-0.519315	FIGHT CLUB	0.95752	-3.50117	2	5.55459	66.6667	-5.79933	-8.06732	-6.90918	-7.48825	4.51551e-07	7.77924e-07	Switch node	116	118	--	--	--	--	--	--	--	--	--	--	--	--	--	--	--	--	--	--	--	--	--
TRGpnl2xsex22610	non local hub	R4	Non-hub kinless nodes	522	88	-0.0497072	FIGHT CLUB	0.97158	-1.01279	3	5.67243	44.4444	-5.08502	-7.31204	-6.62491	-6.96847	4.67644e-08	1.05177e-07	Switch node	100	118	38727.Pavir.Db00383.1.p	0	1100	28IWP@1|root	2QR8C@2759|Eukaryota	37K51@33090|Viridiplantae	3GEZA@35493|Streptophyta	3KX17@4447|Liliopsida	3I69B@38820|Poales	35493|Streptophyta	S	Broad-Complex	Tramtrack and Bric a brac	--	--	--	--	--	--	--	--
TRGpnl2xsex2275	non local hub	R4	Non-hub kinless nodes	1958	443	-0.473189	FIGHT CLUB	0.94881	-3.54148	2	6.91886	50	-6.80933	-9.53418	-8.3151	-8.92464	5.47204e-11	4.2209e-10	Switch node	116	118	38727.Pavir.J36855.1.p	1.32e-144	420	COG3491@1|root	KOG0143@2759|Eukaryota	37IDH@33090|Viridiplantae	3GCJN@35493|Streptophyta	3KTQP@4447|Liliopsida	3I6HM@38820|Poales	35493|Streptophyta	Q	Belongs to the iron ascorbate-dependent oxidoreductase family	--	--	--	--	--	--	--	--	--
TRGpnl2xsex2277	non local hub	R4	Non-hub kinless nodes	2084	455	-0.497599	FIGHT CLUB	0.952332	-3.51125	2	5.45943	61.1111	-5.76974	-8.24591	-6.98635	-7.61613	5.53108e-06	6.87188e-06	Switch node	116	118	38727.Pavir.Fb00555.1.p	8.78e-75	243	COG3491@1|root	KOG0143@2759|Eukaryota	37IDH@33090|Viridiplantae	3GCJN@35493|Streptophyta	3KTQP@4447|Liliopsida	3I6HM@38820|Poales	35493|Streptophyta	Q	Belongs to the iron ascorbate-dependent oxidoreductase family	--	--	--	--	--	--	--	--	--
TRGpnl2xsex22914	non local hub	R4	Non-hub kinless nodes	1925	443	-0.455951	FIGHT CLUB	0.94704	-3.54148	2	6.50779	61.1111	-6.4374	-8.98497	-7.76691	-8.37594	1.74709e-11	1.80163e-10	Switch node	116	118	--	--	--	--	--	--	--	--	--	--	--	--	--	--	--	--	--	--	--	--	--
TRGpnl2xsex22988	non local hub	R4	Non-hub kinless nodes	2214	459	-0.519103	FIGHT CLUB	0.95702	-3.50117	2	4.9542	66.6667	-5.2989	-7.57201	-6.39358	-6.9828	9.3174e-07	1.47197e-06	Switch node	116	118	4555.Si022068m	1.03e-17	93.2	KOG4287@1|root	KOG4287@2759|Eukaryota	37PKA@33090|Viridiplantae	3GF5Z@35493|Streptophyta	3KPVR@4447|Liliopsida	3I8QQ@38820|Poales	35493|Streptophyta	M	Hydrolyzes acetyl esters in homogalacturonan regions of pectin. In type I primary cell wall	galacturonic acid residues of pectin can be acetylated at the O-2 and O-3 positions. Decreasing the degree of acetylation of pectin gels in vitro alters their physical properties	--	GO:0003674	GO:0003824	GO:0005575	GO:0005618	GO:0005623	GO:0008150	GO:0009505
TRGpnl2xsex23064	non local hub	R4	Non-hub kinless nodes	420	68	0.134084	DATE	0.973787	-1.0791	3	4.58496	5.55556	-4.04846	-6.47694	-6.07413	-6.27554	3.88439e-08	9.01367e-08	Switch node	65	118	--	--	--	--	--	--	--	--	--	--	--	--	--	--	--	--	--	--	--	--	--
TRGpnl2xsex23077	non local hub	R4	Non-hub kinless nodes	1266	402	-0.292231	FIGHT CLUB	0.899171	-3.64477	2	5.16993	38.8889	-4.69197	-7.70812	-6.56777	-7.13794	3.25786e-09	1.09069e-08	Switch node	114	118	4558.Sb10g010430.1	0	977	KOG4430@1|root	KOG4430@2759|Eukaryota	37PEN@33090|Viridiplantae	3G8VI@35493|Streptophyta	3KU6U@4447|Liliopsida	3I9D4@38820|Poales	35493|Streptophyta	O	PHD-finger	--	--	--	--	--	--	--	--	--
TRGpnl2xsex23088	non local hub	R4	Non-hub kinless nodes	2060	447	-0.49504	FIGHT CLUB	0.952915	-3.5314	2	6.67243	61.1111	-7.01715	-9.58639	-8.28837	-8.93738	7.07366e-11	5.10968e-10	Switch node	116	118	4558.Sb10g010480.1	6.44e-134	392	28JQS@1|root	2QS43@2759|Eukaryota	37HKN@33090|Viridiplantae	3GA03@35493|Streptophyta	3KN3K@4447|Liliopsida	3I7MR@38820|Poales	35493|Streptophyta	S	binding protein 2c	--	GO:0000226	GO:0001101	GO:0002230	GO:0002252	GO:0002376	GO:0002682	GO:0002697	GO:0002831
TRGpnl2xsex23114	non local hub	R4	Non-hub kinless nodes	2243	459	-0.524707	FIGHT CLUB	0.958124	-3.50117	2	7.59246	66.6667	-7.63586	-9.92884	-8.73763	-9.33324	9.24745e-08	1.90152e-07	Switch node	116	118	4558.Sb10g019710.1	2.95e-145	417	COG0135@1|root	KOG4202@2759|Eukaryota	37KQ9@33090|Viridiplantae	3GB5H@35493|Streptophyta	3KRGW@4447|Liliopsida	3IG80@38820|Poales	35493|Streptophyta	E	N-(5'phosphoribosyl)anthranilate (PRA) isomerase	--	GO:0000162	GO:0003674	GO:0003824	GO:0004640	GO:0005575	GO:0005622	GO:0005623	GO:0005737
TRGpnl2xsex23172	non local hub	R4	Non-hub kinless nodes	2004	437	-0.49917	FIGHT CLUB	0.952448	-3.5566	2	5.9542	55.5556	-5.79908	-8.41721	-7.20462	-7.81091	4.47387e-13	1.2886e-11	Switch node	116	118	--	--	--	--	--	--	--	--	--	--	--	--	--	--	--	--	--	--	--	--	--
TRGpnl2xsex23201	non local hub	R4	Non-hub kinless nodes	164	55	-0.650489	FIGHT CLUB	0.88753	-1.1222	3	7.43463	38.8889	-6.09472	-6.50669	-6.94988	-6.72829	1.26704e-06	1.9077e-06	Switch node	81	118	4555.Si006231m	1.61e-251	709	KOG0278@1|root	KOG0278@2759|Eukaryota	37JGA@33090|Viridiplantae	3G8MY@35493|Streptophyta	3KTT6@4447|Liliopsida	3I5AA@38820|Poales	35493|Streptophyta	I	WD domain	G-beta repeat	--	--	--	--	--	--	--	--
TRGpnl2xsex23249	non local hub	R4	Non-hub kinless nodes	2146	456	-0.512723	FIGHT CLUB	0.954849	-3.50873	2	6.90689	66.6667	-7.768	-10.2306	-8.93552	-9.58308	7.49123e-06	9.02489e-06	Switch node	116	118	--	--	--	--	--	--	--	--	--	--	--	--	--	--	--	--	--	--	--	--	--
TRGpnl2xsex23317	non local hub	R4	Non-hub kinless nodes	1942	429	-0.510136	FIGHT CLUB	0.9512	-3.57675	2	4.32193	66.6667	-5.44558	-8.10204	-6.42522	-7.26363	8.9877e-05	9.4397e-05	Switch node	116	118	4558.Sb10g024820.1	9.42e-185	532	KOG0648@1|root	KOG0648@2759|Eukaryota	37Q8G@33090|Viridiplantae	3GA8U@35493|Streptophyta	3KPF5@4447|Liliopsida	3IB0K@38820|Poales	35493|Streptophyta	T	Belongs to the Nudix hydrolase family	--	GO:0000166	GO:0003674	GO:0003824	GO:0005488	GO:0005575	GO:0005622	GO:0005623	GO:0005737
TRGpnl2xsex23376	non local hub	R4	Non-hub kinless nodes	2018	445	-0.487731	FIGHT CLUB	0.951373	-3.53644	2	9.14211	50	-8.58588	-11.4807	-10.3344	-10.9076	4.86969e-13	1.36121e-11	Switch node	116	118	4555.Si005707m	0	2016	COG5183@1|root	KOG1609@2759|Eukaryota	37KYQ@33090|Viridiplantae	3GAA8@35493|Streptophyta	3KQHP@4447|Liliopsida	3I56B@38820|Poales	35493|Streptophyta	A	E3 ubiquitin ligase SUD1	--	--	--	--	--	--	--	--	--
TRGpnl2xsex23786	non local hub	R4	Non-hub kinless nodes	2094	457	-0.499094	FIGHT CLUB	0.95237	-3.50621	2	5.12928	66.6667	-5.18969	-7.50341	-6.36036	-6.93189	2.10794e-05	2.37307e-05	Switch node	116	118	--	--	--	--	--	--	--	--	--	--	--	--	--	--	--	--	--	--	--	--	--
TRGpnl2xsex23792	non local hub	R4	Non-hub kinless nodes	580	117	-0.621752	FIGHT CLUB	0.959307	-0.916645	3	6.52356	33.3333	-5.43884	-9.45971	-8.22481	-8.84226	1.38227e-07	2.71675e-07	Switch node	116	118	--	--	--	--	--	--	--	--	--	--	--	--	--	--	--	--	--	--	--	--	--
TRGpnl2xsex24237	non local hub	R4	Non-hub kinless nodes	1685	425	-0.422721	FIGHT CLUB	0.936382	-3.58683	2	6.53916	44.4444	-6.03793	-9.04586	-7.81668	-8.43127	3.46088e-11	3.02704e-10	Switch node	116	118	4577.GRMZM2G133262_P01	6.18e-59	211	COG5641@1|root	KOG1601@2759|Eukaryota	384ID@33090|Viridiplantae	3GSI7@35493|Streptophyta	3M7KB@4447|Liliopsida	3IJ59@38820|Poales	35493|Streptophyta	K	transcription	DNA-templated	--	--	--	--	--	--	--	--
TRGpnl2xsex24357	non local hub	R4	Non-hub kinless nodes	2060	428	-0.532875	FIGHT CLUB	0.956833	-3.57927	2	8.60733	50	-8.19888	-9.32806	-9.17673	-9.2524	7.63777e-12	9.37919e-11	Switch node	116	118	4555.Si006224m	5.4e-274	761	KOG1476@1|root	KOG1476@2759|Eukaryota	37HM2@33090|Viridiplantae	3GFEI@35493|Streptophyta	3KRR5@4447|Liliopsida	3ICTS@38820|Poales	35493|Streptophyta	O	Involved in the synthesis of glucuronoxylan hemicellulose in secondary cell walls	--	GO:0000003	GO:0000139	GO:0000271	GO:0003002	GO:0003006	GO:0003674	GO:0003824	GO:0005575
TRGpnl2xsex24658	non local hub	R4	Non-hub kinless nodes	2221	459	-0.521612	FIGHT CLUB	0.95729	-3.50117	2	6.93074	66.6667	-7.61768	-9.98959	-8.76893	-9.37926	1.5275e-06	2.24251e-06	Switch node	116	118	4555.Si007346m	2.58e-47	160	2A1GE@1|root	2RY0P@2759|Eukaryota	37UFV@33090|Viridiplantae	3GI0F@35493|Streptophyta	3KZ8Y@4447|Liliopsida	3IH0V@38820|Poales	35493|Streptophyta	S	Protein of unknown function (DUF1517)	--	--	--	--	--	--	--	--	--
TRGpnl2xsex24659	non local hub	R4	Non-hub kinless nodes	2151	442	-0.536586	FIGHT CLUB	0.957776	-3.544	2	10.2119	50	-9.88168	-8.92238	-9.45206	-9.18722	1.72271e-14	1.70604e-12	Switch node	116	118	--	--	--	--	--	--	--	--	--	--	--	--	--	--	--	--	--	--	--	--	--
TRGpnl2xsex2483	non local hub	R4	Non-hub kinless nodes	960	199	-0.506988	FIGHT CLUB	0.95703	-4.15618	2	7.03342	50	-6.65768	-10.169	-8.86015	-9.51457	2.8881e-08	6.99801e-08	Switch node	116	118	--	--	--	--	--	--	--	--	--	--	--	--	--	--	--	--	--	--	--	--	--
TRGpnl2xsex24858	non local hub	R3	Non-hub connectors	71	33	-0.112919	FIGHT CLUB	0.783971	-1.19514	3	4.98132	0	-4.26589	-2.83161	-3.21118	-3.02139	1.17495e-06	1.79315e-06	Non-switch node	--	--	38727.Pavir.J07071.1.p	1.94e-13	75.5	2C2AM@1|root	2RYM2@2759|Eukaryota	37TXU@33090|Viridiplantae	3GF7K@35493|Streptophyta	3M0PU@4447|Liliopsida	3IGVP@38820|Poales	35493|Streptophyta	S	Domain of unknown function (DUF4408)	--	--	--	--	--	--	--	--	--
TRGpnl2xsex25113	non local hub	R3	Non-hub connectors	111	51	0.293295	DATE	0.788897	-1.13546	3	6.67713	11.1111	-5.58952	-6.72182	-6.78262	-6.75222	6.76326e-07	1.10501e-06	Non-switch node	--	--	38727.Pavir.J04806.1.p	8.47e-168	478	COG4122@1|root	KOG1663@2759|Eukaryota	37KXD@33090|Viridiplantae	3G827@35493|Streptophyta	3KME5@4447|Liliopsida	3I593@38820|Poales	35493|Streptophyta	Q	caffeoyl-CoA O-methyltransferase activity	--	GO:0003674	GO:0003824	GO:0006725	GO:0008150	GO:0008152	GO:0008168	GO:0008171	GO:0008757
TRGpnl2xsex25608	non local hub	R4	Non-hub kinless nodes	2027	442	-0.508844	FIGHT CLUB	0.952451	-3.544	2	4.24793	66.6667	-4.91472	-7.40808	-5.97928	-6.69368	5.01392e-05	5.3802e-05	Switch node	116	118	4555.Si010100m	1.03e-80	261	28NPV@1|root	2QV9N@2759|Eukaryota	37RET@33090|Viridiplantae	3GB7R@35493|Streptophyta	3KYT5@4447|Liliopsida	3I3KM@38820|Poales	35493|Streptophyta	J	Double-stranded RNA binding motif	--	GO:0001101	GO:0003002	GO:0003674	GO:0003676	GO:0003723	GO:0003725	GO:0003824	GO:0004518
TRGpnl2xsex25668	non local hub	R4	Non-hub kinless nodes	2142	452	-0.523455	FIGHT CLUB	0.955472	-3.51881	2	5.12928	66.6667	-5.39379	-7.81535	-6.42412	-7.11974	1.06492e-05	1.25261e-05	Switch node	116	118	4555.Si005950m	0	902	28JT7@1|root	2QS72@2759|Eukaryota	37Q8Q@33090|Viridiplantae	3GBTA@35493|Streptophyta	3KYAG@4447|Liliopsida	3I5K9@38820|Poales	35493|Streptophyta	S	Domain found in Dishevelled	Egl-10	and Pleckstrin	--	--	--	--	--	--	--
TRGpnl2xsex25700	non local hub	R4	Non-hub kinless nodes	272	76	-0.304657	FIGHT CLUB	0.921929	-1.05258	3	5.32193	38.8889	-4.48374	-7.98296	-6.85735	-7.42015	2.95293e-07	5.31388e-07	Switch node	88	118	--	--	--	--	--	--	--	--	--	--	--	--	--	--	--	--	--	--	--	--	--
TRGpnl2xsex25783	non local hub	R3	Non-hub connectors	67	38	-0.301395	FIGHT CLUB	0.678325	-1.17856	3	7.11201	16.6667	-5.70399	-8.41571	-8.52501	-8.47036	1.27687e-05	1.48316e-05	Non-switch node	--	--	4558.Sb10g008170.1	0	1241	KOG2287@1|root	KOG2287@2759|Eukaryota	37HNX@33090|Viridiplantae	3G8NE@35493|Streptophyta	3KWE6@4447|Liliopsida	3IEEA@38820|Poales	35493|Streptophyta	G	Galectin	--	GO:0000271	GO:0003674	GO:0003824	GO:0005575	GO:0005622	GO:0005623	GO:0005737	GO:0005794
TRGpnl2xsex2583	non local hub	R4	Non-hub kinless nodes	2248	459	-0.52901	FIGHT CLUB	0.95831	-3.50117	2	6.97728	66.6667	-7.34803	-9.71269	-8.41335	-9.06302	8.73354e-08	1.81284e-07	Switch node	116	118	4555.Si014387m	9.94e-43	149	2CMET@1|root	2QQ5R@2759|Eukaryota	37SJ2@33090|Viridiplantae	3GHQN@35493|Streptophyta	3M27F@4447|Liliopsida	3IHBU@38820|Poales	35493|Streptophyta	S	Cleavage site for pathogenic type III effector avirulence factor Avr	--	GO:0002218	GO:0002237	GO:0002253	GO:0002376	GO:0002682	GO:0002683	GO:0002684	GO:0005575
TRGpnl2xsex2585	non local hub	R4	Non-hub kinless nodes	2237	458	-0.538308	FIGHT CLUB	0.958082	-3.50369	2	7.25739	61.1111	-7.30123	-9.7938	-8.55305	-9.17343	2.92881e-16	1.90274e-13	Switch node	116	118	38727.Pavir.Fb02114.1.p	1.25e-41	146	2CMET@1|root	2QQ5R@2759|Eukaryota	37SJ2@33090|Viridiplantae	3GHQN@35493|Streptophyta	3M27F@4447|Liliopsida	3IPRW@38820|Poales	35493|Streptophyta	S	Cleavage site for pathogenic type III effector avirulence factor Avr	--	GO:0002218	GO:0002237	GO:0002253	GO:0002376	GO:0002682	GO:0002683	GO:0002684	GO:0005575
TRGpnl2xsex26075	non local hub	R4	Non-hub kinless nodes	2208	458	-0.520995	FIGHT CLUB	0.956974	-3.50369	2	4.52356	66.6667	-4.74311	-7.00171	-5.84263	-6.42217	1.36677e-06	2.03689e-06	Switch node	116	118	4555.Si006376m	3.69e-304	842	COG0206@1|root	2QRFN@2759|Eukaryota	37J6B@33090|Viridiplantae	3G7M9@35493|Streptophyta	3KV3S@4447|Liliopsida	3IAVY@38820|Poales	35493|Streptophyta	D	FtsZ family	C-terminal domain	--	GO:0000166	GO:0001882	GO:0001883	GO:0003674	GO:0003824	GO:0003924	GO:0005488
TRGpnl2xsex26109	non local hub	R4	Non-hub kinless nodes	115	29	0.374162	DATE	0.936408	-1.2084	3	6.17659	22.2222	-6.19908	-6.34764	-8.37517	-7.3614	4.6856e-07	8.02276e-07	Non-switch node	--	--	38727.Pavir.Da00792.1.p	0	1006	COG5186@1|root	KOG2245@2759|Eukaryota	37HS4@33090|Viridiplantae	3G7CK@35493|Streptophyta	3KT84@4447|Liliopsida	3I5C6@38820|Poales	35493|Streptophyta	A	Poly(A) polymerase central domain	--	--	--	--	--	--	--	--	--
TRGpnl2xsex26110	non local hub	R4	Non-hub kinless nodes	1466	432	-0.304069	FIGHT CLUB	0.913164	-3.56919	2	4.80735	33.3333	-4.58298	-6.54747	-5.83274	-6.19011	6.25447e-08	1.35986e-07	Switch node	116	118	4577.GRMZM2G109009_P01	7.79e-214	624	COG5186@1|root	KOG2245@2759|Eukaryota	37HS4@33090|Viridiplantae	3G7CK@35493|Streptophyta	3KT84@4447|Liliopsida	3I5C6@38820|Poales	35493|Streptophyta	A	Poly(A) polymerase central domain	--	--	--	--	--	--	--	--	--
TRGpnl2xsex26111	non local hub	R4	Non-hub kinless nodes	2251	458	-0.531691	FIGHT CLUB	0.958602	-3.50369	2	8.54303	66.6667	-8.79279	-11.1097	-9.87507	-10.4924	1.46717e-08	3.89638e-08	Switch node	116	118	4555.Si005973m	2.05e-79	261	COG5186@1|root	KOG2245@2759|Eukaryota	37HS4@33090|Viridiplantae	3G7CK@35493|Streptophyta	3KT84@4447|Liliopsida	3I5C6@38820|Poales	35493|Streptophyta	A	Poly(A) polymerase central domain	--	--	--	--	--	--	--	--	--
TRGpnl2xsex26226	non local hub	R4	Non-hub kinless nodes	1763	434	-0.437883	FIGHT CLUB	0.9394	-3.56416	2	10.446	27.7778	-9.26902	-9.14398	-9.73795	-9.44096	2.66862e-12	4.30957e-11	Switch node	116	118	4555.Si006932m	8.52e-137	398	KOG0773@1|root	KOG0773@2759|Eukaryota	37JBF@33090|Viridiplantae	3GAPB@35493|Streptophyta	3KPKV@4447|Liliopsida	3IG8T@38820|Poales	35493|Streptophyta	K	regulation of nucleic acid-templated transcription	--	--	--	--	--	--	--	--	--
TRGpnl2xsex26227	non local hub	R4	Non-hub kinless nodes	2058	444	-0.499387	FIGHT CLUB	0.953455	-3.53896	2	10.3707	50	-9.93129	-12.8965	-11.7064	-12.3015	1.30331e-13	6.35103e-12	Switch node	116	118	4555.Si006932m	3.07e-145	419	KOG0773@1|root	KOG0773@2759|Eukaryota	37JBF@33090|Viridiplantae	3GAPB@35493|Streptophyta	3KPKV@4447|Liliopsida	3IG8T@38820|Poales	35493|Streptophyta	K	regulation of nucleic acid-templated transcription	--	--	--	--	--	--	--	--	--
TRGpnl2xsex26238	non local hub	R4	Non-hub kinless nodes	384	86	-0.726228	FIGHT CLUB	0.949843	-1.01942	3	6.85798	22.2222	-6.26184	-4.54717	-4.52293	-4.53505	2.64444e-07	4.79529e-07	Switch node	116	118	4558.Sb10g025520.1	0	908	KOG2183@1|root	KOG2183@2759|Eukaryota	37ISA@33090|Viridiplantae	3G7GJ@35493|Streptophyta	3KX3T@4447|Liliopsida	3I9Q8@38820|Poales	35493|Streptophyta	O	Lysosomal Pro-X carboxypeptidase	--	--	--	--	--	--	--	--	--
TRGpnl2xsex26398	non local hub	R4	Non-hub kinless nodes	253	45	0.197116	DATE	0.968364	-1.15535	3	4.85798	22.2222	-4.5577	-5.92471	-6.29626	-6.11049	5.45898e-08	1.20742e-07	Non-switch node	--	--	4577.GRMZM2G152808_P01	5.07e-13	71.6	2E0CG@1|root	2S7T9@2759|Eukaryota	37WVT@33090|Viridiplantae	3GKRB@35493|Streptophyta	3M7P6@4447|Liliopsida	3IK0P@38820|Poales	35493|Streptophyta	--	--	--	--	--	--	--	--	--	--	--
TRGpnl2xsex26413	non local hub	R4	Non-hub kinless nodes	2244	459	-0.525122	FIGHT CLUB	0.958161	-3.50117	2	5.75489	66.6667	-6.1163	-8.39489	-7.22696	-7.81093	1.50815e-07	2.9341e-07	Switch node	116	118	4558.Sb10g003600.1	3.62e-127	395	KOG1457@1|root	KOG1457@2759|Eukaryota	389I9@33090|Viridiplantae	3GYPA@35493|Streptophyta	3MBB4@4447|Liliopsida	3IUX2@38820|Poales	35493|Streptophyta	S	Transferase family	--	--	--	--	--	--	--	--	--
TRGpnl2xsex26580	non local hub	R4	Non-hub kinless nodes	2167	459	-0.510391	FIGHT CLUB	0.955135	-3.50117	2	4.24793	66.6667	-4.99355	-7.26732	-6.12358	-6.69545	5.72761e-06	7.09309e-06	Switch node	116	118	38727.Pavir.Ab00009.1.p	5.16e-96	310	KOG4758@1|root	KOG4758@2759|Eukaryota	37UZB@33090|Viridiplantae	3GX4S@35493|Streptophyta	3KRME@4447|Liliopsida	3IA06@38820|Poales	35493|Streptophyta	S	TMPIT-like protein	--	--	--	--	--	--	--	--	--
TRGpnl2xsex26609	non local hub	R4	Non-hub kinless nodes	1738	417	-0.471351	FIGHT CLUB	0.942433	-3.60698	2	4.85798	66.6667	-4.96054	-7.55481	-6.04468	-6.79975	0.000267964	0.000273578	Switch node	116	118	--	--	--	--	--	--	--	--	--	--	--	--	--	--	--	--	--	--	--	--	--
TRGpnl2xsex26713	non local hub	R4	Non-hub kinless nodes	2215	457	-0.522274	FIGHT CLUB	0.957432	-3.50621	2	6.76818	66.6667	-6.82818	-9.18697	-7.94643	-8.5667	2.0626e-06	2.87369e-06	Switch node	116	118	--	--	--	--	--	--	--	--	--	--	--	--	--	--	--	--	--	--	--	--	--
TRGpnl2xsex273	non local hub	R4	Non-hub kinless nodes	2157	453	-0.526155	FIGHT CLUB	0.955894	-3.51629	2	4.45943	66.6667	-5.23801	-7.65951	-6.27367	-6.96659	1.0351e-05	1.22034e-05	Switch node	116	118	--	--	--	--	--	--	--	--	--	--	--	--	--	--	--	--	--	--	--	--	--
TRGpnl2xsex27400	non local hub	R4	Non-hub kinless nodes	1323	359	-0.408679	FIGHT CLUB	0.926368	-3.7531	2	4.85798	66.6667	-5.36516	-8.14222	-6.47942	-7.31082	0.0007344	0.000742624	Switch node	115	118	38727.Pavir.Fb01469.1.p	1.07e-29	133	2CR8B@1|root	2R78Q@2759|Eukaryota	387Q1@33090|Viridiplantae	3GVQZ@35493|Streptophyta	3M89F@4447|Liliopsida	3IRW2@38820|Poales	35493|Streptophyta	--	--	--	--	--	--	--	--	--	--	--
TRGpnl2xsex27402	non local hub	R4	Non-hub kinless nodes	2194	458	-0.516551	FIGHT CLUB	0.956423	-3.50369	2	5.64386	66.6667	-5.72352	-8.02355	-6.82842	-7.42598	3.07599e-06	4.06259e-06	Switch node	116	118	38727.Pavir.Fb01469.1.p	5.5e-30	133	2CR8B@1|root	2R78Q@2759|Eukaryota	387Q1@33090|Viridiplantae	3GVQZ@35493|Streptophyta	3M89F@4447|Liliopsida	3IRW2@38820|Poales	35493|Streptophyta	--	--	--	--	--	--	--	--	--	--	--
TRGpnl2xsex27547	non local hub	R4	Non-hub kinless nodes	2134	459	-0.504267	FIGHT CLUB	0.953737	-3.50117	2	4.64386	66.6667	-4.9893	-7.26759	-6.13696	-6.70227	9.12122e-06	1.08284e-05	Switch node	116	118	4558.Sb10g010600.1	6.71e-259	744	COG5564@1|root	2QQGA@2759|Eukaryota	37QMQ@33090|Viridiplantae	3GAZU@35493|Streptophyta	3KWZ1@4447|Liliopsida	3I4AV@38820|Poales	35493|Streptophyta	S	Uncharacterised protein family (UPF0261)	--	--	--	--	--	--	--	--	--
TRGpnl2xsex27585	non local hub	R4	Non-hub kinless nodes	1948	420	-0.522464	FIGHT CLUB	0.953514	-3.59942	2	8.3837	55.5556	-8.19604	-6.93416	-8.35841	-7.64629	7.22746e-12	9.01963e-11	Switch node	116	118	4558.Sb10g022690.1	0	1253	COG0515@1|root	2QQ92@2759|Eukaryota	37M00@33090|Viridiplantae	3GBK0@35493|Streptophyta	3KXPD@4447|Liliopsida	3I5C3@38820|Poales	35493|Streptophyta	T	Modified RING finger domain	--	--	--	--	--	--	--	--	--
TRGpnl2xsex27723	non local hub	R4	Non-hub kinless nodes	2216	459	-0.519012	FIGHT CLUB	0.957097	-3.50117	2	5.16993	66.6667	-5.49891	-7.74975	-6.62464	-7.18719	1.14641e-06	1.75536e-06	Switch node	116	118	4565.Traes_6BL_80560E411.1	4.59e-24	113	KOG1164@1|root	KOG1164@2759|Eukaryota	37I0S@33090|Viridiplantae	3G73Q@35493|Streptophyta	3KUXY@4447|Liliopsida	3I971@38820|Poales	35493|Streptophyta	T	belongs to the protein kinase superfamily	--	GO:0003674	GO:0003824	GO:0004672	GO:0004674	GO:0005575	GO:0005622	GO:0005623	GO:0005634
TRGpnl2xsex2777	non local hub	R4	Non-hub kinless nodes	224	70	-0.2901	FIGHT CLUB	0.902344	-1.07247	3	7.43463	44.4444	-6.22424	-5.93724	-7.42802	-6.68263	5.92479e-07	9.82137e-07	Switch node	76	118	4558.Sb01g049290.1	0.000135	50.4	COG1502@1|root	KOG1329@2759|Eukaryota	37RQH@33090|Viridiplantae	3G9ND@35493|Streptophyta	3KUQ6@4447|Liliopsida	3I81C@38820|Poales	35493|Streptophyta	I	Hydrolyzes glycerol-phospholipids at the terminal phosphodiesteric bond	--	GO:0000003	GO:0003006	GO:0003674	GO:0003824	GO:0004620	GO:0004630	GO:0005488	GO:0005543
TRGpnl2xsex28017	non local hub	R4	Non-hub kinless nodes	2104	446	-0.524971	FIGHT CLUB	0.955066	-3.53392	2	4.52356	66.6667	-5.04496	-7.51682	-6.02267	-6.76975	2.49992e-05	2.78025e-05	Switch node	116	118	4555.Si006266m	8.06e-246	688	COG0464@1|root	KOG0737@2759|Eukaryota	37PE7@33090|Viridiplantae	3GA5M@35493|Streptophyta	3KXK9@4447|Liliopsida	3IBYG@38820|Poales	35493|Streptophyta	O	Belongs to the AAA ATPase family	--	--	--	--	--	--	--	--	--
TRGpnl2xsex28198	non local hub	R4	Non-hub kinless nodes	1150	384	-0.247693	FIGHT CLUB	0.888502	-3.69012	2	6.12928	38.8889	-5.99756	-6.28774	-6.1241	-6.20592	1.46366e-09	5.65924e-09	Switch node	102	118	4555.Si006280m	0	885	COG5243@1|root	KOG0802@2759|Eukaryota	37I7G@33090|Viridiplantae	3G92U@35493|Streptophyta	3KS0B@4447|Liliopsida	3I9D7@38820|Poales	35493|Streptophyta	O	Ring finger domain	--	GO:0000151	GO:0000153	GO:0000209	GO:0000835	GO:0000836	GO:0002020	GO:0003674	GO:0005488
TRGpnl2xsex28288	non local hub	R4	Non-hub kinless nodes	2173	453	-0.524057	FIGHT CLUB	0.956541	-3.51629	2	5.08746	66.6667	-5.78702	-8.18908	-6.86905	-7.52906	6.07185e-06	7.47417e-06	Switch node	116	118	--	--	--	--	--	--	--	--	--	--	--	--	--	--	--	--	--	--	--	--	--
TRGpnl2xsex28467	non local hub	R4	Non-hub kinless nodes	1721	413	-0.467283	FIGHT CLUB	0.942411	-3.61706	2	5.61471	38.8889	-5.07982	-8.09365	-6.96843	-7.53104	4.31374e-10	2.0764e-09	Switch node	116	118	38727.Pavir.Db00983.1.p	1.23e-25	108	28J02@1|root	2QSB3@2759|Eukaryota	37ID5@33090|Viridiplantae	3GEGR@35493|Streptophyta	3M4MZ@4447|Liliopsida	3I3R5@38820|Poales	35493|Streptophyta	K	Domain of unknown function (DUF296)	--	--	--	--	--	--	--	--	--
TRGpnl2xsex28667	non local hub	R4	Non-hub kinless nodes	951	242	-0.414058	FIGHT CLUB	0.935246	-4.04786	2	7.48382	38.8889	-6.24636	-6.04491	-6.55456	-6.29974	2.16439e-08	5.47788e-08	Switch node	116	118	38727.Pavir.J39391.1.p	9.89e-71	238	COG2097@1|root	KOG0893@2759|Eukaryota	37UE5@33090|Viridiplantae	3GIJT@35493|Streptophyta	3M6KQ@4447|Liliopsida	3IQDH@38820|Poales	35493|Streptophyta	J	Ribosomal_L31e	--	--	--	--	--	--	--	--	--
TRGpnl2xsex28668	non local hub	R4	Non-hub kinless nodes	1904	434	-0.475767	FIGHT CLUB	0.948043	-3.56416	2	8.12928	55.5556	-8.19648	-11.1459	-9.78337	-10.4646	1.59602e-09	6.08669e-09	Switch node	116	118	38727.Pavir.J39391.1.p	3.86e-71	238	COG2097@1|root	KOG0893@2759|Eukaryota	37UE5@33090|Viridiplantae	3GIJT@35493|Streptophyta	3M6KQ@4447|Liliopsida	3IQDH@38820|Poales	35493|Streptophyta	J	Ribosomal_L31e	--	--	--	--	--	--	--	--	--
TRGpnl2xsex28669	non local hub	R4	Non-hub kinless nodes	578	108	-0.667155	FIGHT CLUB	0.965087	-0.946483	3	7.89482	27.7778	-6.24364	-7.11355	-7.98264	-7.5481	3.1428e-07	5.60627e-07	Switch node	116	118	38727.Pavir.J39391.1.p	2.19e-72	238	COG2097@1|root	KOG0893@2759|Eukaryota	37UE5@33090|Viridiplantae	3GIJT@35493|Streptophyta	3M6KQ@4447|Liliopsida	3IQDH@38820|Poales	35493|Streptophyta	J	Ribosomal_L31e	--	--	--	--	--	--	--	--	--
TRGpnl2xsex28837	non local hub	R4	Non-hub kinless nodes	1896	440	-0.481552	FIGHT CLUB	0.946145	-3.54904	2	4.32193	66.6667	-5.70331	-8.2566	-6.83956	-7.54808	0.000100518	0.000105321	Switch node	116	118	4558.Sb10g019340.1	1.04e-118	361	COG5272@1|root	KOG2381@1|root	KOG0001@2759|Eukaryota	KOG2381@2759|Eukaryota	37RMX@33090|Viridiplantae	3G9F1@35493|Streptophyta	3KYYV@4447|Liliopsida	3IFGR@38820|Poales	35493|Streptophyta	G	Phosphatidylinositol 3- and 4-kinase	--	GO:0001101	GO:0003674	GO:0003824	GO:0005488	GO:0005543	GO:0005575
TRGpnl2xsex28956	non local hub	R4	Non-hub kinless nodes	1456	306	-0.522943	FIGHT CLUB	0.955831	-3.88662	2	8.72451	27.7778	-7.18656	-6.77289	-7.65375	-7.21332	5.51911e-09	1.68594e-08	Switch node	116	118	4555.Si016521m	0	1148	COG5038@1|root	KOG1012@2759|Eukaryota	37HGC@33090|Viridiplantae	3GBHV@35493|Streptophyta	3KQP2@4447|Liliopsida	3I77H@38820|Poales	35493|Streptophyta	S	Protein kinase C conserved region 2 (CalB)	--	GO:0005575	GO:0005622	GO:0005623	GO:0005737	GO:0005773	GO:0005783	GO:0005886	GO:0012505
TRGpnl2xsex29154	non local hub	R4	Non-hub kinless nodes	2239	459	-0.524489	FIGHT CLUB	0.957974	-3.50117	2	6.70044	66.6667	-6.97092	-9.24101	-8.07956	-8.66028	9.07868e-08	1.87687e-07	Switch node	116	118	--	--	--	--	--	--	--	--	--	--	--	--	--	--	--	--	--	--	--	--	--
TRGpnl2xsex29155	non local hub	R4	Non-hub kinless nodes	2211	459	-0.518719	FIGHT CLUB	0.956903	-3.50117	2	6.64386	66.6667	-7.10967	-9.42135	-8.2583	-8.83983	1.49106e-06	2.19502e-06	Switch node	116	118	--	--	--	--	--	--	--	--	--	--	--	--	--	--	--	--	--	--	--	--	--
TRGpnl2xsex29157	non local hub	R4	Non-hub kinless nodes	2118	453	-0.510631	FIGHT CLUB	0.954255	-3.51629	2	6.35755	66.6667	-6.68164	-9.09587	-7.82239	-8.45913	1.00382e-05	1.18436e-05	Switch node	116	118	--	--	--	--	--	--	--	--	--	--	--	--	--	--	--	--	--	--	--	--	--
TRGpnl2xsex29159	non local hub	R4	Non-hub kinless nodes	2267	456	-0.545872	FIGHT CLUB	0.95954	-3.50873	2	7.11894	50	-7.34368	-9.95155	-8.78393	-9.36774	2.28197e-09	8.08032e-09	Switch node	116	118	--	--	--	--	--	--	--	--	--	--	--	--	--	--	--	--	--	--	--	--	--
TRGpnl2xsex29160	non local hub	R4	Non-hub kinless nodes	1184	385	-0.282148	FIGHT CLUB	0.894265	-3.6876	2	6.2854	22.2222	-6.11853	-4.80848	-5.03763	-4.92306	2.95833e-10	1.54322e-09	Switch node	116	118	--	--	--	--	--	--	--	--	--	--	--	--	--	--	--	--	--	--	--	--	--
TRGpnl2xsex29284	non local hub	R4	Non-hub kinless nodes	2145	455	-0.512073	FIGHT CLUB	0.955005	-3.51125	2	4.90689	66.6667	-5.06255	-7.38719	-6.18036	-6.78377	1.18274e-05	1.37904e-05	Switch node	116	118	4555.Si012453m	9.83e-250	714	28JBK@1|root	2QRQI@2759|Eukaryota	37JZ4@33090|Viridiplantae	3G98F@35493|Streptophyta	3M4EE@4447|Liliopsida	3ITQP@38820|Poales	35493|Streptophyta	--	--	--	--	--	--	--	--	--	--	--
TRGpnl2xsex29495	non local hub	R4	Non-hub kinless nodes	1824	425	-0.464602	FIGHT CLUB	0.945709	-3.58683	2	8.05528	44.4444	-7.24247	-10.3476	-9.20216	-9.77486	4.53206e-11	3.6808e-10	Switch node	116	118	4577.GRMZM2G126545_P02	8.36e-208	597	2CMV3@1|root	2QS50@2759|Eukaryota	37T4T@33090|Viridiplantae	3GAIV@35493|Streptophyta	3KY4E@4447|Liliopsida	3IE8F@38820|Poales	35493|Streptophyta	S	Methyl-CpG binding domain	--	--	--	--	--	--	--	--	--
TRGpnl2xsex29680	non local hub	R4	Non-hub kinless nodes	1575	375	-0.464493	FIGHT CLUB	0.943311	-3.71279	2	4.85798	38.8889	-4.4508	-4.91807	-4.84393	-4.881	4.69464e-10	2.20375e-09	Switch node	116	118	4555.Si009698m	2.56e-242	684	COG0457@1|root	KOG0548@2759|Eukaryota	37KEJ@33090|Viridiplantae	3G8SM@35493|Streptophyta	3KYX5@4447|Liliopsida	3I33R@38820|Poales	35493|Streptophyta	O	Heat shock chaperonin-binding motif.	--	--	--	--	--	--	--	--	--
TRGpnl2xsex29703	non local hub	R4	Non-hub kinless nodes	1856	431	-0.473291	FIGHT CLUB	0.946074	-3.57171	2	5.16993	61.1111	-5.68596	-5.89659	-6.12055	-6.00857	2.60692e-06	3.53033e-06	Switch node	116	118	4577.GRMZM2G155502_P03	7.15e-45	164	COG1012@1|root	KOG2456@2759|Eukaryota	37IE1@33090|Viridiplantae	3GCHE@35493|Streptophyta	3KN0U@4447|Liliopsida	3IAV6@38820|Poales	35493|Streptophyta	C	Belongs to the aldehyde dehydrogenase family	--	--	--	--	--	--	--	--	--
TRGpnl2xsex29756	non local hub	R4	Non-hub kinless nodes	1376	395	-0.338715	FIGHT CLUB	0.917594	-3.66241	2	9.06878	33.3333	-7.7646	-9.23832	-9.5999	-9.41911	5.12213e-09	1.58518e-08	Switch node	116	118	--	--	--	--	--	--	--	--	--	--	--	--	--	--	--	--	--	--	--	--	--
TRGpnl2xsex29768	non local hub	R4	Non-hub kinless nodes	176	64	-0.316958	FIGHT CLUB	0.867769	-1.09236	3	6.27612	16.6667	-5.24216	-7.36218	-7.07065	-7.21642	8.84096e-07	1.40123e-06	Switch node	88	118	4555.Si009914m	2.49e-316	878	COG0513@1|root	KOG0326@2759|Eukaryota	37JRR@33090|Viridiplantae	3G7GQ@35493|Streptophyta	3KS7Y@4447|Liliopsida	3IGRE@38820|Poales	35493|Streptophyta	A	Belongs to the DEAD box helicase family	--	--	--	--	--	--	--	--	--
TRGpnl2xsex29880	non local hub	R4	Non-hub kinless nodes	1571	429	-0.380181	FIGHT CLUB	0.92543	-3.57675	2	5.55459	61.1111	-5.73568	-8.42123	-7.06031	-7.74077	1.10843e-06	1.70742e-06	Switch node	116	118	--	--	--	--	--	--	--	--	--	--	--	--	--	--	--	--	--	--	--	--	--
TRGpnl2xsex29952	non local hub	R4	Non-hub kinless nodes	2219	459	-0.520613	FIGHT CLUB	0.957213	-3.50117	2	7.21917	66.6667	-7.4234	-9.75031	-8.56155	-9.15593	8.25148e-07	1.32007e-06	Switch node	116	118	--	--	--	--	--	--	--	--	--	--	--	--	--	--	--	--	--	--	--	--	--
TRGpnl2xsex29956	non local hub	R4	Non-hub kinless nodes	1097	288	-0.388443	FIGHT CLUB	0.931076	-3.93197	2	5.90689	27.7778	-4.88753	-8.59917	-7.38039	-7.98978	2.39931e-08	5.9691e-08	Switch node	116	118	--	--	--	--	--	--	--	--	--	--	--	--	--	--	--	--	--	--	--	--	--
TRGpnl2xsex30246	non local hub	R4	Non-hub kinless nodes	1213	397	-0.282959	FIGHT CLUB	0.892883	-3.65737	2	4.78136	16.6667	-4.72515	-4.96001	-5.35172	-5.15586	3.73368e-09	1.21681e-08	Switch node	114	118	38727.Pavir.J35714.1.p	0	1571	2CMF0@1|root	2QQ6H@2759|Eukaryota	37M05@33090|Viridiplantae	3GE97@35493|Streptophyta	3KWFN@4447|Liliopsida	3I49N@38820|Poales	35493|Streptophyta	K	RWP-RK domain	--	--	--	--	--	--	--	--	--
TRGpnl2xsex30377	non local hub	R4	Non-hub kinless nodes	2251	459	-0.529805	FIGHT CLUB	0.958421	-3.50117	2	5.24793	66.6667	-5.36934	-7.62084	-6.43959	-7.03022	1.56574e-08	4.11896e-08	Switch node	116	118	38727.Pavir.Ga02642.1.p	0	2353	COG5161@1|root	KOG1896@2759|Eukaryota	37KCW@33090|Viridiplantae	3G9UT@35493|Streptophyta	3KTXB@4447|Liliopsida	3I990@38820|Poales	35493|Streptophyta	A	Cleavage and polyadenylation specificity factor subunit 1	--	GO:0003674	GO:0003676	GO:0003723	GO:0003729	GO:0005488	GO:0005575	GO:0005622	GO:0005623
TRGpnl2xsex30553	non local hub	R4	Non-hub kinless nodes	880	280	-0.24588	FIGHT CLUB	0.89876	-3.95212	2	9.00469	22.2222	-8.97501	-14.0534	-12.4897	-13.2716	9.3437e-09	2.63893e-08	Switch node	116	118	4577.GRMZM5G876379_P01	8.96e-14	78.2	2CYPP@1|root	2S4PI@2759|Eukaryota	37WKH@33090|Viridiplantae	3GJ0P@35493|Streptophyta	3KTF5@4447|Liliopsida	3I396@38820|Poales	35493|Streptophyta	--	--	--	--	--	--	--	--	--	--	--
TRGpnl2xsex30685	non local hub	R4	Non-hub kinless nodes	1760	418	-0.474374	FIGHT CLUB	0.943594	-3.60446	2	4.70044	66.6667	-5.68482	-8.39257	-6.827	-7.60979	0.000207952	0.000213445	Switch node	116	118	40148.OGLUM05G24870.1	6.87e-45	151	COG0292@1|root	KOG4707@2759|Eukaryota	37UK9@33090|Viridiplantae	3GIQG@35493|Streptophyta	3KZ2Z@4447|Liliopsida	3IHDC@38820|Poales	35493|Streptophyta	J	Binds directly to 23S ribosomal RNA and is necessary for the in vitro assembly process of the 50S ribosomal subunit. It is not involved in the protein synthesizing functions of that subunit	--	--	--	--	--	--	--	--	--
TRGpnl2xsex30878	non local hub	R4	Non-hub kinless nodes	1968	438	-0.491885	FIGHT CLUB	0.950467	-3.55408	2	7.43463	61.1111	-7.31475	-6.58578	-7.49756	-7.04167	7.24643e-10	3.17808e-09	Switch node	116	118	4558.Sb06g028100.1	8.79e-231	640	COG0024@1|root	KOG2738@2759|Eukaryota	37N0K@33090|Viridiplantae	3GG70@35493|Streptophyta	3KPHE@4447|Liliopsida	3I6A5@38820|Poales	35493|Streptophyta	O	Removes the N-terminal methionine from nascent proteins. The N-terminal methionine is often cleaved when the second residue in the primary sequence is small and uncharged (Met-Ala-	Cys	Gly	Pro	Ser	Thr	or Val)	--	GO:0005575	GO:0005622
TRGpnl2xsex30879	non local hub	R4	Non-hub kinless nodes	1936	438	-0.485001	FIGHT CLUB	0.948816	-3.55408	2	4.32193	61.1111	-5.31842	-6.87856	-6.03601	-6.45728	2.93437e-05	3.23118e-05	Switch node	116	118	4577.GRMZM2G068982_P01	1.18e-145	424	COG0024@1|root	KOG2738@2759|Eukaryota	37N0K@33090|Viridiplantae	3GG70@35493|Streptophyta	3KPHE@4447|Liliopsida	3I6A5@38820|Poales	35493|Streptophyta	O	Removes the N-terminal methionine from nascent proteins. The N-terminal methionine is often cleaved when the second residue in the primary sequence is small and uncharged (Met-Ala-	Cys	Gly	Pro	Ser	Thr	or Val)	--	GO:0005575	GO:0005622
TRGpnl2xsex31153	non local hub	R4	Non-hub kinless nodes	2119	436	-0.532858	FIGHT CLUB	0.957664	-3.55912	2	6.37504	61.1111	-6.37604	-8.90118	-7.67292	-8.28705	8.47106e-14	5.41795e-12	Switch node	116	118	38727.Pavir.J36720.1.p	1.13e-288	801	KOG2417@1|root	KOG2417@2759|Eukaryota	37IKZ@33090|Viridiplantae	3GEQJ@35493|Streptophyta	3KNJE@4447|Liliopsida	3I322@38820|Poales	35493|Streptophyta	T	Abscisic acid G-protein coupled receptor	--	GO:0000003	GO:0000166	GO:0001101	GO:0001882	GO:0001883	GO:0003006	GO:0003674	GO:0005488
TRGpnl2xsex31755	non local hub	R4	Non-hub kinless nodes	2219	454	-0.531683	FIGHT CLUB	0.95814	-3.51377	2	5.78136	66.6667	-6.15034	-8.53021	-7.18913	-7.85967	1.21335e-06	1.84041e-06	Switch node	116	118	4555.Si022883m	8.08e-151	432	COG2801@1|root	KOG0017@2759|Eukaryota	37U9E@33090|Viridiplantae	3GAHA@35493|Streptophyta	3KM78@4447|Liliopsida	3I5DA@38820|Poales	35493|Streptophyta	L	RecX family	--	--	--	--	--	--	--	--	--
TRGpnl2xsex31784	non local hub	R4	Non-hub kinless nodes	1274	424	-0.253873	FIGHT CLUB	0.889237	-3.58935	2	8.01123	44.4444	-7.41199	-8.89058	-8.64914	-8.76986	6.10965e-11	4.58597e-10	Switch node	109	118	38727.Pavir.J17001.1.p	1.89e-290	801	COG4857@1|root	2QVM3@2759|Eukaryota	37IGS@33090|Viridiplantae	3G7YJ@35493|Streptophyta	3KSX4@4447|Liliopsida	3IEG9@38820|Poales	35493|Streptophyta	E	methylthioribose kinase	--	GO:0000096	GO:0000097	GO:0000302	GO:0003674	GO:0003824	GO:0005488	GO:0005515	GO:0005575
TRGpnl2xsex31961	non local hub	R4	Non-hub kinless nodes	17	4	0.0618902	DATE	0.944637	-1.29128	3	4.61667	16.6667	-5.75663	-4.47119	-4.99936	-4.73527	3.56964e-07	6.28732e-07	Non-switch node	--	--	--	--	--	--	--	--	--	--	--	--	--	--	--	--	--	--	--	--	--	--	--
TRGpnl2xsex32312	non local hub	R4	Non-hub kinless nodes	1865	428	-0.466221	FIGHT CLUB	0.947334	-3.57927	2	8.36632	55.5556	-8.07898	-10.9164	-9.76245	-10.3394	1.78819e-11	1.83604e-10	Switch node	116	118	4577.GRMZM2G004352_P02	1.09e-190	538	28PSE@1|root	2QWEW@2759|Eukaryota	37HT5@33090|Viridiplantae	3GFMK@35493|Streptophyta	3KMRF@4447|Liliopsida	3IC3W@38820|Poales	35493|Streptophyta	--	--	--	--	--	--	--	--	--	--	--
TRGpnl2xsex3279	non local hub	R4	Non-hub kinless nodes	1781	442	-0.447231	FIGHT CLUB	0.938409	-3.544	2	4.64386	66.6667	-5.13418	-7.61319	-6.355	-6.9841	0.000192871	0.000198497	Switch node	116	118	37682.EMT17614	2.65e-06	52.4	COG0085@1|root	COG2801@1|root	KOG0017@2759|Eukaryota	KOG0216@2759|Eukaryota	37Q27@33090|Viridiplantae	3GCWG@35493|Streptophyta	3KQA4@4447|Liliopsida	3IFTT@38820|Poales	35493|Streptophyta	K	DNA-dependent RNA polymerase catalyzes the transcription of DNA into RNA using the four ribonucleoside triphosphates as substrates	--	GO:0000428	GO:0005575	GO:0005622	GO:0005623	GO:0005634	GO:0005730
TRGpnl2xsex33031	non local hub	R4	Non-hub kinless nodes	1578	410	-0.417224	FIGHT CLUB	0.932492	-3.62462	2	5.32193	50	-5.12595	-4.79308	-5.59604	-5.19456	2.10029e-11	2.04047e-10	Switch node	116	118	--	--	--	--	--	--	--	--	--	--	--	--	--	--	--	--	--	--	--	--	--
TRGpnl2xsex33285	non local hub	R4	Non-hub kinless nodes	1516	407	-0.385068	FIGHT CLUB	0.927924	-3.63218	2	6.06609	55.5556	-6.04272	-8.79777	-7.5737	-8.18574	3.57798e-11	3.10294e-10	Switch node	116	118	4577.GRMZM2G175728_P01	3.91e-174	495	COG2608@1|root	KOG4656@2759|Eukaryota	37QGH@33090|Viridiplantae	3GER4@35493|Streptophyta	3KPJF@4447|Liliopsida	3I41T@38820|Poales	35493|Streptophyta	P	Copper chaperone for superoxide dismutase	--	GO:0003674	GO:0005488	GO:0005507	GO:0005575	GO:0005622	GO:0005623	GO:0005737	GO:0006873
TRGpnl2xsex33353	non local hub	R4	Non-hub kinless nodes	1126	333	-0.336953	FIGHT CLUB	0.91254	-3.8186	2	4.96413	5.55556	-5.37984	-6.10676	-7.21477	-6.66077	1.16675e-08	3.20674e-08	Switch node	116	118	4577.GRMZM2G379540_P01	5.98e-224	624	COG0705@1|root	KOG2289@2759|Eukaryota	37S6H@33090|Viridiplantae	3G799@35493|Streptophyta	3KQB4@4447|Liliopsida	3I87K@38820|Poales	35493|Streptophyta	T	Rhomboid family	--	GO:0003674	GO:0003824	GO:0004175	GO:0004252	GO:0005575	GO:0005622	GO:0005623	GO:0005737
TRGpnl2xsex33391	non local hub	R4	Non-hub kinless nodes	1938	446	-0.458383	FIGHT CLUB	0.947038	-3.53392	2	9.10852	50	-9.00196	-11.9999	-10.7949	-11.3974	4.3488e-13	1.28373e-11	Switch node	116	118	4577.GRMZM2G129261_P01	1.36e-12	73.6	KOG1721@1|root	KOG1721@2759|Eukaryota	37K9M@33090|Viridiplantae	3GEEU@35493|Streptophyta	3KQBH@4447|Liliopsida	3I7R8@38820|Poales	35493|Streptophyta	S	Zinc-finger double-stranded RNA-binding	--	--	--	--	--	--	--	--	--
TRGpnl2xsex33403	non local hub	R4	Non-hub kinless nodes	2192	455	-0.521645	FIGHT CLUB	0.956913	-3.51125	2	6.14975	66.6667	-6.51925	-8.90024	-7.62563	-8.26294	3.66535e-06	4.75597e-06	Switch node	116	118	38727.Pavir.Ga00996.1.p	0	1830	29ESI@1|root	2RMXK@2759|Eukaryota	37JI0@33090|Viridiplantae	3GF4D@35493|Streptophyta	3KQ10@4447|Liliopsida	3IDAV@38820|Poales	35493|Streptophyta	S	Plant family of unknown function (DUF810)	--	--	--	--	--	--	--	--	--
TRGpnl2xsex33718	non local hub	R4	Non-hub kinless nodes	947	300	-0.301012	FIGHT CLUB	0.899644	-3.90174	2	6.18982	27.7778	-5.80865	-4.27493	-4.46832	-4.37162	1.81781e-07	3.46156e-07	Switch node	114	118	4558.Sb06g017930.1	3.95e-82	250	KOG1782@1|root	KOG1782@2759|Eukaryota	37TT1@33090|Viridiplantae	3GHZI@35493|Streptophyta	3KZ4Y@4447|Liliopsida	3IH1P@38820|Poales	35493|Streptophyta	A	LSM domain	--	GO:0000288	GO:0000290	GO:0000339	GO:0000932	GO:0000956	GO:0001101	GO:0003674	GO:0003676
TRGpnl2xsex33953	non local hub	R4	Non-hub kinless nodes	2154	457	-0.51288	FIGHT CLUB	0.954987	-3.50621	2	4.58496	66.6667	-4.97046	-7.29652	-6.08588	-6.6912	7.88502e-06	9.4448e-06	Switch node	116	118	4555.Si009879m	2.02e-128	380	KOG0254@1|root	KOG0254@2759|Eukaryota	37S06@33090|Viridiplantae	3GAXV@35493|Streptophyta	3KSRC@4447|Liliopsida	3I5P5@38820|Poales	35493|Streptophyta	U	Belongs to the major facilitator superfamily. Sugar transporter (TC 2.A.1.1) family	--	--	--	--	--	--	--	--	--
TRGpnl2xsex34107	non local hub	R4	Non-hub kinless nodes	664	116	-0.515241	FIGHT CLUB	0.96948	-0.91996	3	6.7517	5.55556	-6.68975	-8.84448	-9.82819	-9.33634	8.84612e-08	1.83373e-07	Switch node	115	118	4577.GRMZM2G102499_P02	1.77e-176	499	COG5040@1|root	KOG0841@2759|Eukaryota	37N1C@33090|Viridiplantae	3G98Q@35493|Streptophyta	3KMZ9@4447|Liliopsida	3I3E7@38820|Poales	35493|Streptophyta	O	Belongs to the 14-3-3 family	--	GO:0000166	GO:0003674	GO:0005488	GO:0005524	GO:0005575	GO:0005618	GO:0005622	GO:0005623
TRGpnl2xsex3412	non local hub	R4	Non-hub kinless nodes	2231	459	-0.523154	FIGHT CLUB	0.957672	-3.50117	2	7.44294	66.6667	-7.88752	-10.2666	-9.0278	-9.6472	1.01994e-06	1.59025e-06	Switch node	116	118	--	--	--	--	--	--	--	--	--	--	--	--	--	--	--	--	--	--	--	--	--
TRGpnl2xsex34387	non local hub	R4	Non-hub kinless nodes	802	135	-0.633758	FIGHT CLUB	0.971665	-0.856968	3	8.82972	27.7778	-6.80401	-11.4285	-10.2849	-10.8567	1.5433e-07	2.99111e-07	Switch node	116	118	4555.Si010403m	1.4e-213	597	COG0647@1|root	KOG2882@2759|Eukaryota	37JJ1@33090|Viridiplantae	3GCGJ@35493|Streptophyta	3KM7S@4447|Liliopsida	3IGMD@38820|Poales	35493|Streptophyta	P	Haloacid dehalogenase-like hydrolase	--	GO:0003674	GO:0003824	GO:0005575	GO:0005622	GO:0005623	GO:0005737	GO:0005829	GO:0006793
TRGpnl2xsex34483	non local hub	R4	Non-hub kinless nodes	1723	413	-0.460794	FIGHT CLUB	0.942545	-3.61706	2	6.79008	16.6667	-8.10703	-9.20482	-9.61905	-9.41194	1.73802e-09	6.49116e-09	Switch node	116	118	38727.Pavir.J19993.1.p	6.11e-238	675	COG0515@1|root	2QRP1@2759|Eukaryota	37RK9@33090|Viridiplantae	3GB4W@35493|Streptophyta	3KQHR@4447|Liliopsida	3IFM2@38820|Poales	35493|Streptophyta	T	Inactive receptor kinase	--	GO:0002831	GO:0002832	GO:0005575	GO:0005622	GO:0005623	GO:0005634	GO:0005737	GO:0005886
TRGpnl2xsex34508	non local hub	R4	Non-hub kinless nodes	2090	445	-0.5223	FIGHT CLUB	0.954666	-3.53644	2	6.56986	55.5556	-6.3853	-6.49893	-6.79146	-6.64519	3.99193e-09	1.28193e-08	Switch node	116	118	4555.Si002945m	3.88e-116	343	COG2012@1|root	KOG3218@2759|Eukaryota	37R44@33090|Viridiplantae	3GB94@35493|Streptophyta	3KY7T@4447|Liliopsida	3I2GC@38820|Poales	35493|Streptophyta	K	DNA-directed RNA polymerases I	II	and III subunit RPABC1	--	--	--	--	--	--	--
TRGpnl2xsex34911	non local hub	R4	Non-hub kinless nodes	1433	346	-0.451755	FIGHT CLUB	0.941701	-3.78585	2	5.05889	11.1111	-5.00469	-6.02874	-6.27433	-6.15153	3.40001e-09	1.13328e-08	Switch node	116	118	4558.Sb06g001740.1	0	1341	COG0642@1|root	KOG0519@2759|Eukaryota	37JVJ@33090|Viridiplantae	3GCQ7@35493|Streptophyta	3KMFD@4447|Liliopsida	3IB5J@38820|Poales	35493|Streptophyta	T	May act early in the ethylene signal transduction pathway	possibly as an ethylene receptor	or as a regulator of the pathway	--	--	--	--	--	--	--
TRGpnl2xsex35019	non local hub	R4	Non-hub kinless nodes	358	64	-0.609417	FIGHT CLUB	0.968041	-1.09236	3	7.85175	33.3333	-6.38109	-5.99368	-6.17554	-6.08461	2.08318e-07	3.90437e-07	Switch node	112	118	4555.Si009167m	0	3015	COG1132@1|root	KOG0054@2759|Eukaryota	37IQY@33090|Viridiplantae	3GA7A@35493|Streptophyta	3KUCV@4447|Liliopsida	3IG79@38820|Poales	35493|Streptophyta	Q	ABC transporter transmembrane region	--	GO:0000325	GO:0003674	GO:0003824	GO:0005215	GO:0005575	GO:0005622	GO:0005623	GO:0005737
TRGpnl2xsex35320	non local hub	R4	Non-hub kinless nodes	1816	420	-0.465555	FIGHT CLUB	0.946511	-3.59942	2	8.40088	27.7778	-7.85288	-9.64854	-9.42109	-9.53482	9.97303e-12	1.15121e-10	Switch node	116	118	4558.Sb06g022700.1	0	1159	COG0515@1|root	2QQPF@2759|Eukaryota	37R7I@33090|Viridiplantae	3GB3T@35493|Streptophyta	3M2AF@4447|Liliopsida	3I4SU@38820|Poales	35493|Streptophyta	T	Wall-associated receptor kinase	--	--	--	--	--	--	--	--	--
TRGpnl2xsex35433	non local hub	R4	Non-hub kinless nodes	1219	266	-0.489343	FIGHT CLUB	0.952384	-3.98739	2	7.33985	33.3333	-6.34615	-3.75154	-4.19276	-3.97215	8.971e-09	2.55482e-08	Switch node	116	118	4530.OS03T0643433-00	9.78e-49	194	KOG1075@1|root	KOG1075@2759|Eukaryota	37Q53@33090|Viridiplantae	3GHAQ@35493|Streptophyta	3M5UY@4447|Liliopsida	3ITC3@38820|Poales	35493|Streptophyta	S	Reverse transcriptase (RNA-dependent DNA polymerase)	--	--	--	--	--	--	--	--	--
TRGpnl2xsex35482	non local hub	R4	Non-hub kinless nodes	1992	424	-0.52076	FIGHT CLUB	0.954694	-3.58935	2	4.64386	55.5556	-4.45976	-5.10801	-5.04895	-5.07848	1.34764e-12	2.79543e-11	Switch node	116	118	4577.GRMZM2G170516_P01	2.95e-100	303	COG0767@1|root	2QPRJ@2759|Eukaryota	37IV2@33090|Viridiplantae	3GFEF@35493|Streptophyta	3KS6A@4447|Liliopsida	3I4RD@38820|Poales	35493|Streptophyta	Q	Belongs to the MlaE permease family	--	GO:0003674	GO:0005215	GO:0005319	GO:0005575	GO:0005622	GO:0005623	GO:0005737	GO:0006810
TRGpnl2xsex35556	non local hub	R4	Non-hub kinless nodes	2223	459	-0.520708	FIGHT CLUB	0.957367	-3.50117	2	6.44294	66.6667	-6.84274	-9.15218	-7.96653	-8.55936	6.86622e-07	1.12064e-06	Switch node	116	118	4558.Sb06g025180.1	2.31e-79	241	COG0526@1|root	KOG0907@2759|Eukaryota	37UXE@33090|Viridiplantae	3GIRQ@35493|Streptophyta	3M06G@4447|Liliopsida	3IHIP@38820|Poales	35493|Streptophyta	CO	Thioredoxin	--	GO:0003674	GO:0003824	GO:0004791	GO:0005575	GO:0005622	GO:0005623	GO:0005737	GO:0006950
TRGpnl2xsex35561	non local hub	R4	Non-hub kinless nodes	1368	322	-0.462648	FIGHT CLUB	0.944596	-3.84631	2	5.35755	38.8889	-5.02388	-8.33182	-7.07651	-7.70416	4.51616e-08	1.02096e-07	Switch node	116	118	4555.Si010537m	4.32e-220	614	COG1171@1|root	KOG1251@2759|Eukaryota	37NUI@33090|Viridiplantae	3GGZ1@35493|Streptophyta	3KR6I@4447|Liliopsida	3IGI2@38820|Poales	35493|Streptophyta	ET	Pyridoxal-phosphate dependent enzyme	--	GO:0003674	GO:0003824	GO:0003941	GO:0006082	GO:0006520	GO:0006563	GO:0006807	GO:0008150
TRGpnl2xsex35582	non local hub	R4	Non-hub kinless nodes	1021	359	-0.207635	FIGHT CLUB	0.876366	-3.7531	2	7.40939	38.8889	-6.38824	-5.96419	-7.29459	-6.62939	7.16183e-09	2.11209e-08	Switch node	110	118	4558.Sb06g024990.1	1.14e-226	653	2CMRC@1|root	2QRJX@2759|Eukaryota	37K3Z@33090|Viridiplantae	3GCV9@35493|Streptophyta	3KWRC@4447|Liliopsida	3I6PF@38820|Poales	35493|Streptophyta	S	SPT2 chromatin protein	--	--	--	--	--	--	--	--	--
TRGpnl2xsex35585	non local hub	R4	Non-hub kinless nodes	1978	409	-0.535904	FIGHT CLUB	0.957244	-3.62714	2	5.80735	61.1111	-6.83113	-9.85146	-8.09773	-8.97459	2.5827e-05	2.86655e-05	Switch node	116	118	38727.Pavir.Ga00907.1.p	2.64e-77	243	KOG1192@1|root	KOG1192@2759|Eukaryota	37HSW@33090|Viridiplantae	3GF1G@35493|Streptophyta	3KQEX@4447|Liliopsida	3IF4V@38820|Poales	35493|Streptophyta	CG	Belongs to the UDP-glycosyltransferase family	--	--	--	--	--	--	--	--	--
TRGpnl2xsex35638	non local hub	R4	Non-hub kinless nodes	1095	334	-0.28866	FIGHT CLUB	0.906961	-3.81608	2	6.04439	50	-5.53266	-8.60919	-7.36936	-7.98928	6.05964e-09	1.83643e-08	Switch node	116	118	--	--	--	--	--	--	--	--	--	--	--	--	--	--	--	--	--	--	--	--	--
TRGpnl2xsex35643	non local hub	R4	Non-hub kinless nodes	2155	458	-0.508271	FIGHT CLUB	0.954831	-3.50369	2	4.39232	61.1111	-4.45301	-6.81781	-5.58171	-6.19976	4.77891e-08	1.07246e-07	Switch node	116	118	4577.AC231180.2_FGP001	6.64e-35	146	2C5YW@1|root	2QTCM@2759|Eukaryota	37N6Q@33090|Viridiplantae	3GBCH@35493|Streptophyta	3KYF0@4447|Liliopsida	3IAN5@38820|Poales	35493|Streptophyta	S	Probable zinc-ribbon domain	--	--	--	--	--	--	--	--	--
TRGpnl2xsex36320	non local hub	R4	Non-hub kinless nodes	2252	459	-0.530448	FIGHT CLUB	0.958458	-3.50117	2	7.46761	66.6667	-7.61192	-9.89701	-8.69925	-9.29813	2.40988e-09	8.45523e-09	Switch node	116	118	4555.Si022231m	2.52e-259	720	COG0024@1|root	KOG2776@2759|Eukaryota	37M9B@33090|Viridiplantae	3G7YP@35493|Streptophyta	3KRA7@4447|Liliopsida	3I594@38820|Poales	35493|Streptophyta	J	Metallopeptidase family M24	--	GO:0001558	GO:0005575	GO:0005622	GO:0005623	GO:0005634	GO:0005730	GO:0005886	GO:0007049
TRGpnl2xsex3713	non local hub	R4	Non-hub kinless nodes	1641	429	-0.382192	FIGHT CLUB	0.931656	-3.57675	2	6.92679	11.1111	-7.11577	-8.60739	-8.65672	-8.63205	4.6257e-11	3.74053e-10	Switch node	116	118	38727.Pavir.Fa00052.1.p	0	1720	COG0308@1|root	KOG1046@2759|Eukaryota	37HGG@33090|Viridiplantae	3GB72@35493|Streptophyta	3KPDK@4447|Liliopsida	3I53P@38820|Poales	35493|Streptophyta	EO	Domain of unknown function (DUF3458_C) ARM repeats	--	GO:0003674	GO:0003824	GO:0004177	GO:0005488	GO:0005575	GO:0005622	GO:0005623	GO:0005737
TRGpnl2xsex37329	non local hub	R4	Non-hub kinless nodes	2248	458	-0.530089	FIGHT CLUB	0.958491	-3.50369	2	6.12928	66.6667	-6.34005	-8.62339	-7.42255	-8.02297	3.98631e-08	9.22227e-08	Switch node	116	118	38727.Pavir.Ib02419.1.p	1.72e-233	657	KOG2662@1|root	KOG2662@2759|Eukaryota	37SM3@33090|Viridiplantae	3GDWH@35493|Streptophyta	3KVEJ@4447|Liliopsida	3IDKB@38820|Poales	35493|Streptophyta	P	magnesium transporter	--	GO:0003674	GO:0005215	GO:0005575	GO:0005622	GO:0005623	GO:0005737	GO:0005739	GO:0005886
TRGpnl2xsex37394	non local hub	R4	Non-hub kinless nodes	2247	458	-0.531595	FIGHT CLUB	0.958454	-3.50369	2	4.52356	66.6667	-4.61138	-6.86612	-5.65865	-6.26239	1.51605e-07	2.94388e-07	Switch node	116	118	38727.Pavir.J23348.1.p	3.45e-208	590	28UNB@1|root	2R1D7@2759|Eukaryota	37IQU@33090|Viridiplantae	3G7Q2@35493|Streptophyta	3KUCG@4447|Liliopsida	3I4S9@38820|Poales	35493|Streptophyta	K	DNA-binding domain in plant proteins such as APETALA2 and EREBPs	--	--	--	--	--	--	--	--	--
TRGpnl2xsex37396	non local hub	R4	Non-hub kinless nodes	162	58	0.872432	PARTY	0.871818	-1.11225	3	4.39232	38.8889	3.68407	6.48581	4.34302	5.41441	3.07617e-06	4.06259e-06	Non-switch node	--	--	4555.Si025305m	6.64e-136	405	28UNB@1|root	2R1D7@2759|Eukaryota	37IQU@33090|Viridiplantae	3G7Q2@35493|Streptophyta	3KUCG@4447|Liliopsida	3I4S9@38820|Poales	35493|Streptophyta	K	DNA-binding domain in plant proteins such as APETALA2 and EREBPs	--	--	--	--	--	--	--	--	--
TRGpnl2xsex37397	non local hub	R4	Non-hub kinless nodes	2169	453	-0.523463	FIGHT CLUB	0.956381	-3.51629	2	4.39232	66.6667	-4.84731	-7.18339	-5.91511	-6.54925	7.47344e-06	9.01157e-06	Switch node	116	118	4555.Si025305m	1.82e-150	443	28UNB@1|root	2R1D7@2759|Eukaryota	37IQU@33090|Viridiplantae	3G7Q2@35493|Streptophyta	3KUCG@4447|Liliopsida	3I4S9@38820|Poales	35493|Streptophyta	K	DNA-binding domain in plant proteins such as APETALA2 and EREBPs	--	--	--	--	--	--	--	--	--
TRGpnl2xsex37464	non local hub	R4	Non-hub kinless nodes	2247	456	-0.540943	FIGHT CLUB	0.958816	-3.50873	2	5.80735	61.1111	-6.12874	-8.55077	-7.39048	-7.97063	1.6949e-09	6.40804e-09	Switch node	116	118	4565.Traes_2AL_2CC128FD6.1	3.14e-125	388	COG5225@1|root	KOG1765@2759|Eukaryota	383SD@33090|Viridiplantae	3GS8R@35493|Streptophyta	3M5JQ@4447|Liliopsida	3IKAB@38820|Poales	35493|Streptophyta	J	ribosomal large subunit export from nucleus	--	--	--	--	--	--	--	--	--
TRGpnl2xsex37466	non local hub	R4	Non-hub kinless nodes	2106	439	-0.528562	FIGHT CLUB	0.956548	-3.55156	2	5.88264	55.5556	-5.91254	-8.4809	-7.29229	-7.8866	1.51255e-11	1.58815e-10	Switch node	116	118	4565.Traes_2AL_2CC128FD6.1	6.09e-126	388	COG5225@1|root	KOG1765@2759|Eukaryota	383SD@33090|Viridiplantae	3GS8R@35493|Streptophyta	3M5JQ@4447|Liliopsida	3IKAB@38820|Poales	35493|Streptophyta	J	ribosomal large subunit export from nucleus	--	--	--	--	--	--	--	--	--
TRGpnl2xsex37480	non local hub	R4	Non-hub kinless nodes	2056	426	-0.532165	FIGHT CLUB	0.957069	-3.58431	2	7.56986	61.1111	-7.52127	-10.1153	-8.91434	-9.51483	2.09887e-13	7.95498e-12	Switch node	116	118	38727.Pavir.J04097.1.p	6.18e-172	486	COG1443@1|root	KOG0142@2759|Eukaryota	37QKP@33090|Viridiplantae	3GAAJ@35493|Streptophyta	3KX6C@4447|Liliopsida	3I75F@38820|Poales	35493|Streptophyta	Q	NUDIX domain	--	--	--	--	--	--	--	--	--
TRGpnl2xsex37535	non local hub	R4	Non-hub kinless nodes	1851	435	-0.45288	FIGHT CLUB	0.944771	-3.56164	2	7.10852	61.1111	-7.54315	-10.2271	-8.95188	-9.5895	1.02873e-09	4.25062e-09	Switch node	116	118	4558.Sb09g022550.1	4.37e-163	463	COG0689@1|root	KOG1068@2759|Eukaryota	37KJA@33090|Viridiplantae	3G8Q8@35493|Streptophyta	3KSA1@4447|Liliopsida	3I37M@38820|Poales	35493|Streptophyta	J	3' exoribonuclease family	domain 1	--	GO:0000176	GO:0000177	GO:0000178	GO:0000291	GO:0000956	GO:0005575	GO:0005622
TRGpnl2xsex37569	non local hub	R4	Non-hub kinless nodes	1619	415	-0.417996	FIGHT CLUB	0.934294	-3.61202	2	6.75489	61.1111	-7.8612	-10.924	-9.32103	-10.1225	6.52898e-06	7.99201e-06	Switch node	116	118	38727.Pavir.J03073.1.p	3.7e-124	369	COG2801@1|root	KOG0017@2759|Eukaryota	37M4T@33090|Viridiplantae	3G733@35493|Streptophyta	3KSK7@4447|Liliopsida	3I566@38820|Poales	35493|Streptophyta	I	May be involved in modulation of pathogen defense and leaf cell death	--	GO:0005575	GO:0005623	GO:0005886	GO:0006950	GO:0006952	GO:0008150	GO:0016020	GO:0044464
TRGpnl2xsex37575	non local hub	R4	Non-hub kinless nodes	2221	459	-0.520105	FIGHT CLUB	0.95729	-3.50117	2	6.58496	66.6667	-6.72531	-8.99619	-7.86035	-8.42827	4.25878e-07	7.38669e-07	Switch node	116	118	4577.GRMZM2G062452_P01	1.26e-52	174	28NYV@1|root	2S7UW@2759|Eukaryota	37WNG@33090|Viridiplantae	3GKVM@35493|Streptophyta	3M10N@4447|Liliopsida	3IJ0Q@38820|Poales	35493|Streptophyta	--	--	--	--	--	--	--	--	--	--	--
TRGpnl2xsex37589	non local hub	R4	Non-hub kinless nodes	2268	459	-0.535359	FIGHT CLUB	0.959042	-3.50117	2	6.74147	61.1111	-6.68179	-9.02718	-7.85899	-8.44309	1.27619e-20	3.9179e-17	Switch node	116	118	38727.Pavir.J03259.1.p	0	884	COG5044@1|root	KOG1439@2759|Eukaryota	37IAP@33090|Viridiplantae	3GDR2@35493|Streptophyta	3KV69@4447|Liliopsida	3IE2U@38820|Poales	35493|Streptophyta	O	Belongs to the Rab GDI family	--	GO:0003674	GO:0005092	GO:0005093	GO:0005575	GO:0005576	GO:0005622	GO:0005623	GO:0005737
TRGpnl2xsex37597	non local hub	R4	Non-hub kinless nodes	397	57	-0.492438	FIGHT CLUB	0.979386	-1.11557	3	5.1964	11.1111	-4.66894	-4.35025	-4.73361	-4.54193	2.32656e-07	4.28466e-07	Switch node	116	118	--	--	--	--	--	--	--	--	--	--	--	--	--	--	--	--	--	--	--	--	--
TRGpnl2xsex37797	non local hub	R4	Non-hub kinless nodes	2197	456	-0.52814	FIGHT CLUB	0.956921	-3.50873	2	4.80735	66.6667	-5.23939	-7.60687	-6.27485	-6.94086	2.92192e-06	3.8866e-06	Switch node	116	118	--	--	--	--	--	--	--	--	--	--	--	--	--	--	--	--	--	--	--	--	--
TRGpnl2xsex38466	non local hub	R4	Non-hub kinless nodes	2248	459	-0.529404	FIGHT CLUB	0.95831	-3.50117	2	6.61471	66.6667	-6.77252	-9.05749	-7.85679	-8.45714	1.19281e-08	3.25794e-08	Switch node	116	118	4555.Si022619m	2.57e-152	442	2CN1R@1|root	2QTBU@2759|Eukaryota	37MB7@33090|Viridiplantae	3G94W@35493|Streptophyta	3KWI7@4447|Liliopsida	3IC98@38820|Poales	35493|Streptophyta	K	AP2 domain	--	--	--	--	--	--	--	--	--
TRGpnl2xsex38539	non local hub	R4	Non-hub kinless nodes	2136	456	-0.509013	FIGHT CLUB	0.954425	-3.50873	2	6.18982	66.6667	-6.55391	-8.95044	-7.71345	-8.33194	1.13576e-05	1.32728e-05	Switch node	116	118	--	--	--	--	--	--	--	--	--	--	--	--	--	--	--	--	--	--	--	--	--
TRGpnl2xsex38616	non local hub	R4	Non-hub kinless nodes	601	108	-0.63031	FIGHT CLUB	0.967708	-0.946483	3	7.19967	33.3333	-5.96069	-7.50544	-7.76018	-7.63281	9.37779e-08	1.92574e-07	Switch node	116	118	4558.Sb09g020150.1	0	1087	28I3F@1|root	2QQDY@2759|Eukaryota	37J0R@33090|Viridiplantae	3G8QB@35493|Streptophyta	3KPVN@4447|Liliopsida	3I868@38820|Poales	35493|Streptophyta	S	Ubiquitin-associated translation elongation factor EF1B protein	--	--	--	--	--	--	--	--	--
TRGpnl2xsex38621	non local hub	R4	Non-hub kinless nodes	2242	458	-0.530537	FIGHT CLUB	0.958269	-3.50369	2	7.84549	66.6667	-7.92631	-10.2845	-8.99664	-9.64058	1.30169e-07	2.57819e-07	Switch node	116	118	4558.Sb09g020170.1	7.02e-75	232	290BH@1|root	2R76J@2759|Eukaryota	38B2E@33090|Viridiplantae	3GVPR@35493|Streptophyta	3M6TX@4447|Liliopsida	3IHRN@38820|Poales	35493|Streptophyta	G	Belongs to the cystatin family. Phytocystatin subfamily	--	--	--	--	--	--	--	--	--
TRGpnl2xsex38622	non local hub	R4	Non-hub kinless nodes	2027	435	-0.516058	FIGHT CLUB	0.953946	-3.56164	2	9.67596	61.1111	-9.38081	-6.75843	-8.91919	-7.83881	2.62598e-12	4.26548e-11	Switch node	116	118	4558.Sb09g020170.1	2.69e-75	233	290BH@1|root	2R76J@2759|Eukaryota	38B2E@33090|Viridiplantae	3GVPR@35493|Streptophyta	3M6TX@4447|Liliopsida	3IHRN@38820|Poales	35493|Streptophyta	G	Belongs to the cystatin family. Phytocystatin subfamily	--	--	--	--	--	--	--	--	--
TRGpnl2xsex38655	non local hub	R4	Non-hub kinless nodes	2150	451	-0.523775	FIGHT CLUB	0.955998	-3.52133	2	6.26679	61.1111	-6.9454	-9.51709	-8.22149	-8.86929	1.71537e-07	3.27907e-07	Switch node	116	118	--	--	--	--	--	--	--	--	--	--	--	--	--	--	--	--	--	--	--	--	--
TRGpnl2xsex3879	non local hub	R3	Non-hub connectors	175	95	-0.739077	FIGHT CLUB	0.705306	-0.989583	3	5.43463	22.2222	-4.90694	-7.48587	-7.86724	-7.67656	1.08909e-05	1.27956e-05	Non-switch node	--	--	4529.ORUFI03G18690.1	0	1063	2CMZB@1|root	2QSWW@2759|Eukaryota	37S82@33090|Viridiplantae	3GH4Z@35493|Streptophyta	3M5MP@4447|Liliopsida	3ITQZ@38820|Poales	35493|Streptophyta	S	Protein of unknown function	DUF594	--	--	--	--	--	--	--	--
TRGpnl2xsex38857	non local hub	R4	Non-hub kinless nodes	600	11	0.144368	DATE	0.999664	-1.26807	3	4.33985	16.6667	-5.13484	-4.72204	-4.7596	-4.74082	1.57102e-08	4.1293e-08	Non-switch node	--	--	4577.GRMZM2G077744_P01	1.18e-89	270	COG1400@1|root	KOG3198@2759|Eukaryota	37UI7@33090|Viridiplantae	3GIS6@35493|Streptophyta	3KZU0@4447|Liliopsida	3IGVI@38820|Poales	35493|Streptophyta	U	Signal recognition particle 19 kDa protein	--	GO:0003674	GO:0003676	GO:0003723	GO:0005488	GO:0005575	GO:0005622	GO:0005623	GO:0005737
TRGpnl2xsex38894	non local hub	R4	Non-hub kinless nodes	827	296	-0.201021	FIGHT CLUB	0.871893	-3.91181	2	9.77808	27.7778	-7.92657	-7.89395	-8.76423	-8.32909	4.06701e-09	1.30069e-08	Switch node	113	118	4558.Sb09g019100.1	0	922	COG1087@1|root	KOG1371@2759|Eukaryota	37K7E@33090|Viridiplantae	3GC4F@35493|Streptophyta	3KSA5@4447|Liliopsida	3I5D7@38820|Poales	35493|Streptophyta	M	GDP-mannose 4	6 dehydratase	--	GO:0003674	GO:0003824	GO:0005488	GO:0005575	GO:0005622	GO:0005623	GO:0005737
TRGpnl2xsex38910	non local hub	R4	Non-hub kinless nodes	2238	457	-0.535027	FIGHT CLUB	0.958302	-3.50621	2	7.36632	61.1111	-7.49286	-9.95257	-8.75609	-9.35433	3.09892e-16	1.90274e-13	Switch node	116	118	4558.Sb10g025580.1	6.22e-281	787	COG5190@1|root	KOG0323@2759|Eukaryota	37JYQ@33090|Viridiplantae	3G7ZC@35493|Streptophyta	3KNE4@4447|Liliopsida	3IDSA@38820|Poales	35493|Streptophyta	L	catalytic domain of ctd-like phosphatases	--	GO:0000428	GO:0003674	GO:0003824	GO:0004721	GO:0004722	GO:0005488	GO:0005515	GO:0005575
TRGpnl2xsex39002	non local hub	R4	Non-hub kinless nodes	967	267	-0.372978	FIGHT CLUB	0.923762	-3.98487	2	6.85798	44.4444	-5.90124	-9.4212	-8.10063	-8.76091	8.38457e-08	1.76065e-07	Switch node	116	118	--	--	--	--	--	--	--	--	--	--	--	--	--	--	--	--	--	--	--	--	--
TRGpnl2xsex39003	non local hub	R4	Non-hub kinless nodes	1450	391	-0.390878	FIGHT CLUB	0.927286	-3.67248	2	7.45121	50	-7.03806	-6.79472	-7.62365	-7.20919	2.75507e-10	1.47027e-09	Switch node	116	118	--	--	--	--	--	--	--	--	--	--	--	--	--	--	--	--	--	--	--	--	--
TRGpnl2xsex39314	non local hub	R4	Non-hub kinless nodes	2257	459	-0.527014	FIGHT CLUB	0.958642	-3.50117	2	8.87652	66.6667	-9.11125	-11.4108	-10.2047	-10.8078	9.70931e-09	2.72215e-08	Switch node	116	118	4555.Si010998m	8.49e-135	387	COG1727@1|root	KOG1714@2759|Eukaryota	37SDX@33090|Viridiplantae	3GV7N@35493|Streptophyta	3M50W@4447|Liliopsida	3IEHN@38820|Poales	35493|Streptophyta	J	60S ribosomal protein	--	--	--	--	--	--	--	--	--
TRGpnl2xsex39358	non local hub	R4	Non-hub kinless nodes	774	121	-0.324447	FIGHT CLUB	0.975561	-0.903384	3	5.73697	11.1111	-5.75733	-9.69874	-8.77837	-9.23856	3.1426e-08	7.49052e-08	Switch node	116	118	4530.OS05T0240200-03	0	1476	KOG0266@1|root	KOG4658@1|root	KOG0266@2759|Eukaryota	KOG4658@2759|Eukaryota	38226@33090|Viridiplantae	3GV16@35493|Streptophyta	3M2YJ@4447|Liliopsida	3IKZD@38820|Poales	35493|Streptophyta	T	disease resistance protein	--	--	--	--	--	--	--
TRGpnl2xsex39707	non local hub	R3	Non-hub connectors	98	58	-0.10827	FIGHT CLUB	0.649729	-1.11225	3	8.44708	50	-6.99614	-23.3408	-9.77291	-16.5568	6.80287e-06	8.27449e-06	Non-switch node	--	--	38727.Pavir.J03017.1.p	3.67e-256	724	KOG2629@1|root	KOG2629@2759|Eukaryota	37HQI@33090|Viridiplantae	3GG8Z@35493|Streptophyta	3KRH6@4447|Liliopsida	3I5BJ@38820|Poales	35493|Streptophyta	MOU	Peroxisomal membrane anchor protein (Pex14p) conserved region	--	GO:0003674	GO:0005102	GO:0005215	GO:0005488	GO:0005515	GO:0005575	GO:0005622	GO:0005623
TRGpnl2xsex39722	non local hub	R4	Non-hub kinless nodes	2225	459	-0.520718	FIGHT CLUB	0.957444	-3.50117	2	7.16993	66.6667	-7.56226	-9.87899	-8.68987	-9.28443	3.73633e-07	6.55834e-07	Switch node	116	118	38727.Pavir.Ca00848.1.p	0	1274	COG1505@1|root	2QPHW@2759|Eukaryota	37NJN@33090|Viridiplantae	3GE4B@35493|Streptophyta	3KVHY@4447|Liliopsida	3IDWY@38820|Poales	35493|Streptophyta	E	isoform X1	--	--	--	--	--	--	--	--	--
TRGpnl2xsex39929	non local hub	R4	Non-hub kinless nodes	2131	456	-0.507169	FIGHT CLUB	0.954211	-3.50873	2	5.12928	66.6667	-5.64165	-7.99263	-6.78186	-7.38725	1.35108e-05	1.56462e-05	Switch node	116	118	--	--	--	--	--	--	--	--	--	--	--	--	--	--	--	--	--	--	--	--	--
TRGpnl2xsex40139	non local hub	R4	Non-hub kinless nodes	1761	389	-0.495666	FIGHT CLUB	0.951204	-3.67752	2	8.29002	38.8889	-7.60696	-7.28984	-7.86243	-7.57613	1.48068e-10	8.84533e-10	Switch node	116	118	4577.GRMZM2G006377_P01	2.13e-205	592	COG4870@1|root	KOG4296@1|root	KOG1543@2759|Eukaryota	KOG4296@2759|Eukaryota	37J4A@33090|Viridiplantae	3G88V@35493|Streptophyta	3KS11@4447|Liliopsida	3ICTM@38820|Poales	35493|Streptophyta	O	Belongs to the peptidase C1 family	--	--	--	--	--	--	--
TRGpnl2xsex40339	non local hub	R4	Non-hub kinless nodes	2168	457	-0.513682	FIGHT CLUB	0.955566	-3.50621	2	4.85798	66.6667	-5.30968	-7.62003	-6.44581	-7.03292	7.64662e-06	9.19511e-06	Switch node	116	118	--	--	--	--	--	--	--	--	--	--	--	--	--	--	--	--	--	--	--	--	--
TRGpnl2xsex4056	non local hub	R4	Non-hub kinless nodes	2078	424	-0.547393	FIGHT CLUB	0.958367	-3.58935	2	6.62936	50	-6.23574	-9.04474	-7.88759	-8.46617	2.80493e-11	2.62123e-10	Switch node	116	118	15368.BRADI3G16900.1	2.33e-58	189	COG1958@1|root	KOG3448@2759|Eukaryota	37VMB@33090|Viridiplantae	3GJAR@35493|Streptophyta	3M0BT@4447|Liliopsida	3IIRP@38820|Poales	35493|Streptophyta	A	Component of LSM protein complexes	which are involved in RNA processing	--	GO:0000375	GO:0000377	GO:0000398	GO:0000932	GO:0005575	GO:0005622	GO:0005623
TRGpnl2xsex40564	non local hub	R4	Non-hub kinless nodes	2212	458	-0.523189	FIGHT CLUB	0.957129	-3.50369	2	5.58496	66.6667	-5.57099	-7.89441	-6.65355	-7.27398	1.65415e-06	2.39427e-06	Switch node	116	118	4555.Si021641m	6.37e-100	316	28MFN@1|root	2QTZ2@2759|Eukaryota	37QR0@33090|Viridiplantae	3GDFZ@35493|Streptophyta	3KSXI@4447|Liliopsida	3IEG0@38820|Poales	35493|Streptophyta	S	Protein of unknown function (DUF1298)	--	GO:0003674	GO:0003824	GO:0004144	GO:0005575	GO:0005622	GO:0005623	GO:0005737	GO:0005783
TRGpnl2xsex40623	non local hub	R4	Non-hub kinless nodes	47	20	-0.632427	FIGHT CLUB	0.818923	-1.23824	3	4.40145	16.6667	-4.88839	-2.78354	-3.03874	-2.91114	1.19037e-05	1.38688e-05	Switch node	68	118	38727.Pavir.Ca01825.1.p	1.25e-291	804	KOG1021@1|root	KOG1021@2759|Eukaryota	37JEW@33090|Viridiplantae	3GDY1@35493|Streptophyta	3M1ZI@4447|Liliopsida	3IQ35@38820|Poales	35493|Streptophyta	GMW	Exostosin family	--	GO:0000271	GO:0003674	GO:0003824	GO:0005575	GO:0005622	GO:0005623	GO:0005737	GO:0005768
TRGpnl2xsex4069	non local hub	R4	Non-hub kinless nodes	2234	459	-0.532107	FIGHT CLUB	0.957786	-3.50117	2	4.64386	61.1111	-4.79222	-7.1397	-5.93156	-6.53563	3.05088e-10	1.57838e-09	Switch node	116	118	4558.Sb10g028620.1	2.8e-198	556	COG2136@1|root	KOG2781@2759|Eukaryota	37N3X@33090|Viridiplantae	3GBRS@35493|Streptophyta	3KRGT@4447|Liliopsida	3I7DI@38820|Poales	35493|Streptophyta	A	Brix domain	--	--	--	ko:K14561	ko03008	map03008	--	--	--
TRGpnl2xsex40794	non local hub	R4	Non-hub kinless nodes	1696	417	-0.457832	FIGHT CLUB	0.939547	-3.60698	2	5.35755	66.6667	-6.3412	-9.16489	-7.52461	-8.34475	0.000270534	0.00027611	Switch node	116	118	4555.Si022986m	2.65e-124	362	COG1963@1|root	2QPKC@2759|Eukaryota	37KTI@33090|Viridiplantae	3G8ZJ@35493|Streptophyta	3KM0C@4447|Liliopsida	3IGJ9@38820|Poales	35493|Streptophyta	S	Divergent PAP2 family	--	--	--	--	--	--	--	--	--
TRGpnl2xsex41103	non local hub	R4	Non-hub kinless nodes	284	54	-0.355825	FIGHT CLUB	0.963846	-1.12551	3	5.71425	22.2222	-5.35676	-5.79317	-6.26469	-6.02893	6.38761e-08	1.38684e-07	Switch node	106	118	4558.Sb09g020930.1	0	1198	COG5597@1|root	KOG1950@2759|Eukaryota	37MU5@33090|Viridiplantae	3G977@35493|Streptophyta	3KQK1@4447|Liliopsida	3ID62@38820|Poales	35493|Streptophyta	G	Belongs to the glycosyltransferase 8 family	--	GO:0000271	GO:0003674	GO:0003824	GO:0005575	GO:0005622	GO:0005623	GO:0005737	GO:0005768
TRGpnl2xsex41200	non local hub	R4	Non-hub kinless nodes	2165	452	-0.522574	FIGHT CLUB	0.956413	-3.51881	2	5.97728	66.6667	-6.46114	-8.91863	-7.561	-8.23981	7.11713e-06	8.61237e-06	Switch node	116	118	4558.Sb09g021070.1	5.65e-92	296	28Q2U@1|root	2QWRI@2759|Eukaryota	37UTZ@33090|Viridiplantae	3GDVY@35493|Streptophyta	3M0NI@4447|Liliopsida	3I3NE@38820|Poales	35493|Streptophyta	S	PB1 domain	--	--	--	--	--	--	--	--	--
TRGpnl2xsex41322	non local hub	R4	Non-hub kinless nodes	1853	423	-0.485941	FIGHT CLUB	0.947889	-3.59187	2	8.49985	55.5556	-8.78445	-6.80162	-7.69934	-7.25048	1.83674e-09	6.82662e-09	Switch node	116	118	4577.GRMZM2G114954_P04	2.07e-39	141	COG2058@1|root	KOG3449@2759|Eukaryota	37V5Y@33090|Viridiplantae	3GJR4@35493|Streptophyta	3M6XF@4447|Liliopsida	3IIHK@38820|Poales	35493|Streptophyta	J	Belongs to the eukaryotic ribosomal protein P1 P2 family	--	--	--	--	--	--	--	--	--
TRGpnl2xsex41323	non local hub	R4	Non-hub kinless nodes	2190	457	-0.519564	FIGHT CLUB	0.956454	-3.50621	2	8.11894	66.6667	-8.96547	-11.4371	-10.1055	-10.7713	2.64902e-06	3.5763e-06	Switch node	116	118	15368.BRADI2G23830.1	1.62e-39	141	COG2058@1|root	KOG3449@2759|Eukaryota	37V5Y@33090|Viridiplantae	3GJR4@35493|Streptophyta	3M6XF@4447|Liliopsida	3IIHK@38820|Poales	35493|Streptophyta	J	Belongs to the eukaryotic ribosomal protein P1 P2 family	--	--	--	--	--	--	--	--	--
TRGpnl2xsex41446	non local hub	R4	Non-hub kinless nodes	718	57	-0.351692	FIGHT CLUB	0.993698	-1.11557	3	5.65662	0	-5.72586	-4.45304	-4.4368	-4.44492	1.60716e-07	3.09729e-07	Switch node	116	118	4555.Si022457m	1.89e-58	202	28PKI@1|root	2QW8M@2759|Eukaryota	37PBR@33090|Viridiplantae	3GEP6@35493|Streptophyta	3KWQR@4447|Liliopsida	3IBYV@38820|Poales	35493|Streptophyta	S	expressed protein	--	--	--	--	--	--	--	--	--
TRGpnl2xsex41536	non local hub	R4	Non-hub kinless nodes	884	158	-0.545275	FIGHT CLUB	0.968055	-0.780715	3	8.65821	44.4444	-7.35113	-3.94011	-4.16137	-4.05074	8.12815e-08	1.71148e-07	Switch node	116	118	38727.Pavir.J03786.1.p	2.02e-293	818	KOG2502@1|root	KOG2502@2759|Eukaryota	37J58@33090|Viridiplantae	3G7U4@35493|Streptophyta	3KRCI@4447|Liliopsida	3IERN@38820|Poales	35493|Streptophyta	S	Belongs to the TUB family	--	GO:0003674	GO:0003700	GO:0005488	GO:0005543	GO:0005575	GO:0005622	GO:0005623	GO:0005634
TRGpnl2xsex41543	non local hub	R4	Non-hub kinless nodes	2040	445	-0.491327	FIGHT CLUB	0.952416	-3.53644	2	7.09803	61.1111	-7.26485	-9.8527	-8.55536	-9.20403	4.49978e-12	6.4553e-11	Switch node	116	118	4577.GRMZM2G069758_P01	4.79e-213	597	COG2240@1|root	KOG2599@2759|Eukaryota	37NXM@33090|Viridiplantae	3GFRA@35493|Streptophyta	3KQ1S@4447|Liliopsida	3I2AX@38820|Poales	35493|Streptophyta	H	Phosphomethylpyrimidine kinase	--	--	--	--	--	--	--	--	--
TRGpnl2xsex41714	non local hub	R4	Non-hub kinless nodes	1972	445	-0.496147	FIGHT CLUB	0.949078	-3.53644	2	4.39232	66.6667	-5.03834	-7.57421	-6.12941	-6.85181	7.28252e-05	7.69086e-05	Switch node	116	118	--	--	--	--	--	--	--	--	--	--	--	--	--	--	--	--	--	--	--	--	--
TRGpnl2xsex4185	non local hub	R3	Non-hub connectors	6	3	0.898041	PARTY	0.75	-1.2946	3	4.55152	11.1111	-5.07413	-4.14562	-5.66122	-4.90342	1.8119e-06	2.57415e-06	Non-switch node	--	--	38727.Pavir.Fb00424.1.p	3.7e-72	221	KOG3456@1|root	KOG3456@2759|Eukaryota	37VNN@33090|Viridiplantae	3GJGG@35493|Streptophyta	3M0ID@4447|Liliopsida	3IIWQ@38820|Poales	35493|Streptophyta	C	Accessory subunit of the mitochondrial membrane respiratory chain NADH dehydrogenase (Complex I)	that is believed not to be involved in catalysis. Complex I functions in the transfer of electrons from NADH to the respiratory chain. The immediate electron acceptor for the enzyme is believed to be ubiquinone	--	GO:0005575	GO:0005622	GO:0005623	GO:0005737	GO:0005739	GO:0005740	GO:0005743
TRGpnl2xsex41952	non local hub	R4	Non-hub kinless nodes	2181	447	-0.527324	FIGHT CLUB	0.957995	-3.5314	2	7.46761	61.1111	-7.93304	-10.5286	-9.17103	-9.84982	3.51503e-09	1.15909e-08	Switch node	116	118	38727.Pavir.Ib01922.1.p	3.34e-71	223	2CR61@1|root	2R705@2759|Eukaryota	387I9@33090|Viridiplantae	3GVI5@35493|Streptophyta	3M7CD@4447|Liliopsida	3IQWY@38820|Poales	35493|Streptophyta	--	--	--	--	--	--	--	--	--	--	--
TRGpnl2xsex41958	non local hub	R4	Non-hub kinless nodes	252	55	-0.706783	FIGHT CLUB	0.952365	-1.1222	3	4.26167	5.55556	-4.11388	-5.29486	-6.34697	-5.82091	7.97964e-07	1.28192e-06	Switch node	109	118	--	--	--	--	--	--	--	--	--	--	--	--	--	--	--	--	--	--	--	--	--
TRGpnl2xsex42016	non local hub	R4	Non-hub kinless nodes	859	331	-0.142367	FIGHT CLUB	0.851519	-3.82364	2	4.73565	0	-4.79273	-3.59488	-4.13742	-3.86615	7.75428e-09	2.25331e-08	Switch node	105	118	4558.Sb01g033020.1	1.21e-116	348	29BQV@1|root	2RIU4@2759|Eukaryota	37ID3@33090|Viridiplantae	3G9VT@35493|Streptophyta	3MBA2@4447|Liliopsida	3IUVS@38820|Poales	35493|Streptophyta	S	tify domain	--	GO:0000003	GO:0001101	GO:0003006	GO:0003674	GO:0003712	GO:0003714	GO:0005575	GO:0005622
TRGpnl2xsex42089	non local hub	R4	Non-hub kinless nodes	1932	434	-0.486771	FIGHT CLUB	0.949538	-3.56416	2	6.9542	55.5556	-7.12738	-6.01761	-6.81324	-6.41542	1.80963e-12	3.40397e-11	Switch node	116	118	4555.Si035593m	2.77e-238	674	COG2939@1|root	KOG1283@2759|Eukaryota	37KRD@33090|Viridiplantae	3G9DV@35493|Streptophyta	3KVYZ@4447|Liliopsida	3IBRW@38820|Poales	35493|Streptophyta	O	Belongs to the peptidase S10 family	--	GO:0003674	GO:0003824	GO:0004180	GO:0004185	GO:0006508	GO:0006807	GO:0008150	GO:0008152
TRGpnl2xsex42161	non local hub	R4	Non-hub kinless nodes	691	45	0.0627432	DATE	0.995759	-1.15535	3	6.96578	27.7778	-5.53381	-6.64825	-7.2697	-6.95898	3.68118e-08	8.64007e-08	Non-switch node	--	--	4555.Si034774m	5.07e-242	681	KOG0116@1|root	KOG0116@2759|Eukaryota	37I0X@33090|Viridiplantae	3GB9I@35493|Streptophyta	3KQ61@4447|Liliopsida	3I327@38820|Poales	35493|Streptophyta	A	Nuclear transport factor 2 (NTF2) domain	--	--	--	--	--	--	--	--	--
TRGpnl2xsex42394	non local hub	R4	Non-hub kinless nodes	1070	304	-0.3683	FIGHT CLUB	0.91928	-3.89166	2	8.56605	38.8889	-7.2346	-7.18208	-8.30919	-7.74563	2.80382e-09	9.58543e-09	Switch node	116	118	4558.Sb01g045180.1	2.99e-13	71.2	29BQV@1|root	2RIU4@2759|Eukaryota	37ID3@33090|Viridiplantae	3G9VT@35493|Streptophyta	3M6U2@4447|Liliopsida	3IIJV@38820|Poales	35493|Streptophyta	S	tify domain	--	--	--	--	--	--	--	--	--
TRGpnl2xsex42422	non local hub	R4	Non-hub kinless nodes	2194	450	-0.534419	FIGHT CLUB	0.957932	-3.52385	2	7.17991	61.1111	-7.15099	-9.63637	-8.47798	-9.05717	5.09058e-15	7.71674e-13	Switch node	116	118	--	--	--	--	--	--	--	--	--	--	--	--	--	--	--	--	--	--	--	--	--
TRGpnl2xsex4246	non local hub	R4	Non-hub kinless nodes	2255	459	-0.528062	FIGHT CLUB	0.958568	-3.50117	2	7.50779	66.6667	-7.78191	-10.0586	-8.88131	-9.46996	9.06367e-09	2.57405e-08	Switch node	116	118	4555.Si014011m	2.25e-232	652	COG5025@1|root	KOG2294@2759|Eukaryota	37J04@33090|Viridiplantae	3GACB@35493|Streptophyta	3KX4H@4447|Liliopsida	3I933@38820|Poales	35493|Streptophyta	K	Forkhead associated domain	--	GO:0000003	GO:0003006	GO:0005575	GO:0005622	GO:0005623	GO:0005634	GO:0007275	GO:0008150
TRGpnl2xsex42463	non local hub	R4	Non-hub kinless nodes	186	42	-0.169415	FIGHT CLUB	0.949011	-1.1653	3	4.36375	0	-3.67262	-4.41327	-4.83393	-4.6236	1.0564e-06	1.64127e-06	Switch node	83	118	4555.Si036414m	6.28e-219	611	COG0388@1|root	KOG0806@2759|Eukaryota	37NPI@33090|Viridiplantae	3GCZJ@35493|Streptophyta	3KWGI@4447|Liliopsida	3I90E@38820|Poales	35493|Streptophyta	E	Carbon-nitrogen hydrolase	--	--	--	--	--	--	--	--	--
TRGpnl2xsex4264	non local hub	R4	Non-hub kinless nodes	2117	453	-0.508484	FIGHT CLUB	0.954212	-3.51629	2	7.01123	66.6667	-7.95208	-10.4757	-9.11926	-9.79749	1.13246e-05	1.32444e-05	Switch node	116	118	4555.Si013762m	9.01e-294	810	COG5273@1|root	KOG1311@2759|Eukaryota	37J6G@33090|Viridiplantae	3G7M3@35493|Streptophyta	3M57K@4447|Liliopsida	3IGAM@38820|Poales	35493|Streptophyta	S	Belongs to the DHHC palmitoyltransferase family	--	GO:0005575	GO:0005623	GO:0005886	GO:0016020	GO:0044464	GO:0071944	2.3.1.225	ko:K16675
TRGpnl2xsex4266	non local hub	R4	Non-hub kinless nodes	2142	453	-0.512528	FIGHT CLUB	0.955274	-3.51629	2	5.83289	66.6667	-6.79657	-9.24472	-7.92503	-8.58487	8.30559e-06	9.92146e-06	Switch node	116	118	4555.Si014788m	1.01e-40	138	KOG3489@1|root	KOG3489@2759|Eukaryota	37W21@33090|Viridiplantae	3GKB5@35493|Streptophyta	3M1CB@4447|Liliopsida	3IJ4G@38820|Poales	35493|Streptophyta	U	Belongs to the small Tim family	--	GO:0005575	GO:0005622	GO:0005623	GO:0005737	GO:0005739	GO:0005740	GO:0005758	GO:0031967
TRGpnl2xsex42886	non local hub	R4	Non-hub kinless nodes	2254	459	-0.527068	FIGHT CLUB	0.958532	-3.50117	2	7.40088	66.6667	-7.39048	-9.67455	-8.48162	-9.07808	2.59744e-08	6.38442e-08	Switch node	116	118	38727.Pavir.Ib01581.1.p	8.62e-188	530	COG0740@1|root	KOG0840@2759|Eukaryota	37HJX@33090|Viridiplantae	3GEN7@35493|Streptophyta	3KPRG@4447|Liliopsida	3IF7K@38820|Poales	35493|Streptophyta	O	ATP-dependent Clp protease proteolytic subunit	--	--	--	--	--	--	--	--	--
TRGpnl2xsex42924	non local hub	R4	Non-hub kinless nodes	2171	459	-0.516596	FIGHT CLUB	0.9553	-3.50117	2	4.85798	66.6667	-5.27472	-7.57645	-6.37851	-6.97748	4.41254e-06	5.60699e-06	Switch node	116	118	--	--	--	--	--	--	--	--	--	--	--	--	--	--	--	--	--	--	--	--	--
TRGpnl2xsex42928	non local hub	R4	Non-hub kinless nodes	2234	459	-0.523994	FIGHT CLUB	0.957786	-3.50117	2	6.44294	66.6667	-6.61154	-8.884	-7.73279	-8.3084	1.34514e-07	2.65567e-07	Switch node	116	118	4555.Si034078m	0	1746	KOG1877@1|root	KOG1877@2759|Eukaryota	37IPM@33090|Viridiplantae	3G7EV@35493|Streptophyta	3KQYP@4447|Liliopsida	3I2ZU@38820|Poales	35493|Streptophyta	S	isoform X1	--	--	--	ko:K21842	--	--	--	--	ko00000
TRGpnl2xsex4327	non local hub	R4	Non-hub kinless nodes	1668	417	-0.437382	FIGHT CLUB	0.9375	-3.60698	2	5.18982	16.6667	-5.12957	-5.62015	-5.7713	-5.69573	3.48119e-10	1.74914e-09	Switch node	116	118	--	--	--	--	--	--	--	--	--	--	--	--	--	--	--	--	--	--	--	--	--
TRGpnl2xsex43285	non local hub	R4	Non-hub kinless nodes	2138	457	-0.501342	FIGHT CLUB	0.95431	-3.50621	2	8.54689	61.1111	-8.62975	-11.1371	-9.96052	-10.5488	8.92476e-16	3.91415e-13	Switch node	116	118	4558.Sb01g036300.1	7.27e-169	482	COG0396@1|root	2QS88@2759|Eukaryota	37PHJ@33090|Viridiplantae	3GCMK@35493|Streptophyta	3KPFV@4447|Liliopsida	3IFEC@38820|Poales	35493|Streptophyta	Q	ABC transporter	--	GO:0000003	GO:0003006	GO:0003674	GO:0003824	GO:0005215	GO:0005575	GO:0005622	GO:0005623
TRGpnl2xsex43286	non local hub	R4	Non-hub kinless nodes	1850	439	-0.45952	FIGHT CLUB	0.94369	-3.55156	2	7.93664	50	-7.88351	-7.58397	-8.33984	-7.9619	3.10136e-10	1.59484e-09	Switch node	116	118	4558.Sb01g036300.1	9.35e-168	482	COG0396@1|root	2QS88@2759|Eukaryota	37PHJ@33090|Viridiplantae	3GCMK@35493|Streptophyta	3KPFV@4447|Liliopsida	3IFEC@38820|Poales	35493|Streptophyta	Q	ABC transporter	--	GO:0000003	GO:0003006	GO:0003674	GO:0003824	GO:0005215	GO:0005575	GO:0005622	GO:0005623
TRGpnl2xsex43308	non local hub	R4	Non-hub kinless nodes	2152	458	-0.509739	FIGHT CLUB	0.954705	-3.50369	2	5.35755	66.6667	-6.09669	-8.43377	-7.25207	-7.84292	7.82307e-06	9.3889e-06	Switch node	116	118	38727.Pavir.Ib01608.1.p	1.4e-125	383	COG0724@1|root	KOG0105@2759|Eukaryota	37QU8@33090|Viridiplantae	3GBN3@35493|Streptophyta	3KQKP@4447|Liliopsida	3I4GD@38820|Poales	35493|Streptophyta	A	RNA recognition motif. (a.k.a. RRM	RBD	or RNP domain)	--	--	--	--	--	--	--
TRGpnl2xsex43519	non local hub	R4	Non-hub kinless nodes	1944	445	-0.457834	FIGHT CLUB	0.9476	-3.53644	2	7.61471	61.1111	-7.44152	-9.97981	-8.81463	-9.39722	1.28425e-13	6.35103e-12	Switch node	116	118	4555.Si037376m	2.06e-95	289	KOG4709@1|root	KOG4709@2759|Eukaryota	37UHP@33090|Viridiplantae	3GIU2@35493|Streptophyta	3KZ3N@4447|Liliopsida	3I83E@38820|Poales	35493|Streptophyta	S	Nucleolar protein 12 (25kDa)	--	--	--	ko:K14851	--	--	--	--	ko00000
TRGpnl2xsex4361	non local hub	R4	Non-hub kinless nodes	2209	455	-0.525806	FIGHT CLUB	0.957574	-3.51125	2	4.70044	66.6667	-4.95311	-7.25715	-6.02561	-6.64138	2.07875e-06	2.89029e-06	Switch node	116	118	38727.Pavir.Ia04215.1.p	1.46e-66	224	COG0457@1|root	KOG1840@2759|Eukaryota	37ZD7@33090|Viridiplantae	3GNA4@35493|Streptophyta	3KQUI@4447|Liliopsida	3IFS9@38820|Poales	35493|Streptophyta	Z	Tetratricopeptide repeat	--	--	--	--	--	--	--	--	--
TRGpnl2xsex43713	non local hub	R4	Non-hub kinless nodes	2086	452	-0.504529	FIGHT CLUB	0.953049	-3.51881	2	4.39232	66.6667	-4.92013	-7.23574	-6.05112	-6.64343	1.83625e-05	2.09643e-05	Switch node	116	118	--	--	--	--	--	--	--	--	--	--	--	--	--	--	--	--	--	--	--	--	--
TRGpnl2xsex4379	non local hub	R4	Non-hub kinless nodes	1776	408	-0.488744	FIGHT CLUB	0.947224	-3.62966	2	5.58496	66.6667	-7.48089	-10.6936	-8.5098	-9.6017	0.000221542	0.000227014	Switch node	116	118	4558.Sb07g026180.1	1.06e-67	221	COG5068@1|root	KOG0014@2759|Eukaryota	381G7@33090|Viridiplantae	3GQNU@35493|Streptophyta	3M6HC@4447|Liliopsida	3IIQP@38820|Poales	35493|Streptophyta	K	MADS	--	--	--	--	--	--	--	--	--
TRGpnl2xsex44025	non local hub	R4	Non-hub kinless nodes	1477	406	-0.371202	FIGHT CLUB	0.92444	-3.63469	2	6.58496	44.4444	-6.25084	-9.41112	-8.27486	-8.84299	1.82279e-10	1.05242e-09	Switch node	116	118	4555.Si034838m	5.05e-313	870	COG0154@1|root	COG0457@1|root	KOG1124@2759|Eukaryota	KOG1211@2759|Eukaryota	37IP4@33090|Viridiplantae	3GD8X@35493|Streptophyta	3KVTT@4447|Liliopsida	3I811@38820|Poales	35493|Streptophyta	J	Amidase	--	GO:0005575	GO:0005622	GO:0005623	GO:0005737	GO:0009507	GO:0009526
TRGpnl2xsex44035	non local hub	R4	Non-hub kinless nodes	1197	378	-0.282367	FIGHT CLUB	0.900277	-3.70523	2	10.0168	44.4444	-8.81322	-12.3936	-11.2185	-11.8061	9.68767e-09	2.71857e-08	Switch node	113	118	38727.Pavir.Ia00847.1.p	2.92e-94	285	2CUIV@1|root	2S4E5@2759|Eukaryota	37UIM@33090|Viridiplantae	3GIX7@35493|Streptophyta	3KZ19@4447|Liliopsida	3IH73@38820|Poales	35493|Streptophyta	S	MAPEG family	--	--	--	--	--	--	--	--	--
TRGpnl2xsex44046	non local hub	R4	Non-hub kinless nodes	1898	438	-0.462768	FIGHT CLUB	0.946746	-3.55408	2	7.40939	61.1111	-7.28867	-9.83358	-8.68727	-9.26042	1.90541e-13	7.40458e-12	Switch node	116	118	4555.Si036257m	5.46e-83	259	2APBX@1|root	2RZGG@2759|Eukaryota	37UGT@33090|Viridiplantae	3GIVW@35493|Streptophyta	3KUEB@4447|Liliopsida	3IEYH@38820|Poales	35493|Streptophyta	S	Protein of unknown function	DUF573	--	--	--	--	--	--	--	--
TRGpnl2xsex44047	non local hub	R4	Non-hub kinless nodes	2243	458	-0.529139	FIGHT CLUB	0.958306	-3.50369	2	5.85798	66.6667	-6.03873	-8.33419	-7.10387	-7.71903	9.98378e-08	2.03657e-07	Switch node	116	118	--	--	--	--	--	--	--	--	--	--	--	--	--	--	--	--	--	--	--	--	--
TRGpnl2xsex44704	non local hub	R4	Non-hub kinless nodes	2213	456	-0.522859	FIGHT CLUB	0.957541	-3.50873	2	5.9542	66.6667	-6.096	-8.41769	-7.20347	-7.81058	1.69671e-06	2.43748e-06	Switch node	116	118	4555.Si035433m	1.39e-292	810	KOG1190@1|root	KOG1190@2759|Eukaryota	37IS4@33090|Viridiplantae	3GB0Q@35493|Streptophyta	3KY39@4447|Liliopsida	3I4N5@38820|Poales	35493|Streptophyta	A	RNA recognition motif. (a.k.a. RRM	RBD	or RNP domain)	--	--	--	--	--	--	--
TRGpnl2xsex45450	non local hub	R4	Non-hub kinless nodes	454	73	0.131399	DATE	0.974146	-1.06252	3	5.80735	38.8889	-4.97229	-8.27056	-7.12376	-7.69716	1.38039e-07	2.7148e-07	Switch node	69	118	4555.Si034194m	0	983	2CM7B@1|root	2QPIG@2759|Eukaryota	37MBK@33090|Viridiplantae	3GDKK@35493|Streptophyta	3KTTW@4447|Liliopsida	3IC1X@38820|Poales	35493|Streptophyta	S	Zein-binding	--	GO:0003674	GO:0005488	GO:0005515	GO:0008092	GO:0017022	--	--	--
TRGpnl2xsex45491	non local hub	R4	Non-hub kinless nodes	1859	433	-0.473882	FIGHT CLUB	0.945748	-3.56667	2	8.01123	55.5556	-7.71884	-6.04761	-7.72339	-6.8855	1.48132e-11	1.56815e-10	Switch node	116	118	38727.Pavir.Ib01329.1.p	2.56e-175	493	COG0685@1|root	2QR1E@2759|Eukaryota	37RD2@33090|Viridiplantae	3GADY@35493|Streptophyta	3KYXF@4447|Liliopsida	3ID1E@38820|Poales	35493|Streptophyta	E	Belongs to the peroxidase family	--	--	--	--	--	--	--	--	--
TRGpnl2xsex45500	non local hub	R4	Non-hub kinless nodes	1767	393	-0.495823	FIGHT CLUB	0.950533	-3.66745	2	8.94837	50	-8.33086	-8.18392	-9.08013	-8.63203	2.85265e-10	1.50475e-09	Switch node	116	118	38727.Pavir.Ib01330.1.p	2.05e-258	717	KOG0660@1|root	KOG0660@2759|Eukaryota	37KID@33090|Viridiplantae	3GEFI@35493|Streptophyta	3KRZ2@4447|Liliopsida	3I7IZ@38820|Poales	35493|Streptophyta	T	mitogen-activated protein kinase	--	--	--	--	--	--	--	--	--
TRGpnl2xsex45562	non local hub	R4	Non-hub kinless nodes	2045	455	-0.492653	FIGHT CLUB	0.950496	-3.51125	2	4.64386	66.6667	-5.17451	-7.52601	-6.36388	-6.94495	3.85236e-05	4.18054e-05	Switch node	116	118	4555.Si034277m	0	1095	KOG4197@1|root	KOG4197@2759|Eukaryota	37JEI@33090|Viridiplantae	3G9F0@35493|Streptophyta	3KMTW@4447|Liliopsida	3I6FB@38820|Poales	35493|Streptophyta	S	PPR repeat	--	GO:0003674	GO:0003676	GO:0003723	GO:0003824	GO:0004518	GO:0004519	GO:0005488	GO:0005575
TRGpnl2xsex46066	non local hub	R4	Non-hub kinless nodes	846	139	-0.427623	FIGHT CLUB	0.973005	-0.843707	3	8.66888	44.4444	-7.46558	-3.69043	-4.39336	-4.04189	6.79835e-08	1.46772e-07	Switch node	116	118	4577.GRMZM2G174615_P01	2.1e-88	270	2D31H@1|root	2SPWF@2759|Eukaryota	37XZH@33090|Viridiplantae	3GMVT@35493|Streptophyta	3KZJ4@4447|Liliopsida	3I4QJ@38820|Poales	35493|Streptophyta	S	Domain of unknown function	--	--	--	--	--	--	--	--	--
TRGpnl2xsex46187	non local hub	R4	Non-hub kinless nodes	1721	392	-0.475283	FIGHT CLUB	0.948119	-3.66996	2	6.29155	22.2222	-6.57464	-8.55486	-8.38124	-8.46805	1.36429e-09	5.36971e-09	Switch node	116	118	4555.Si036188m	6.32e-108	349	COG3491@1|root	KOG0143@2759|Eukaryota	37IYD@33090|Viridiplantae	3G7NB@35493|Streptophyta	3KMND@4447|Liliopsida	3IB06@38820|Poales	35493|Streptophyta	Q	Belongs to the iron ascorbate-dependent oxidoreductase family	--	GO:0003674	GO:0003824	GO:0005575	GO:0005622	GO:0005623	GO:0005737	GO:0005829	GO:0008150
TRGpnl2xsex46361	non local hub	R4	Non-hub kinless nodes	2254	459	-0.528997	FIGHT CLUB	0.958532	-3.50117	2	7.81378	66.6667	-7.99705	-10.2952	-9.08391	-9.68957	7.25498e-09	2.13341e-08	Switch node	116	118	4555.Si033899m	0	2546	COG1132@1|root	KOG0055@2759|Eukaryota	37IYS@33090|Viridiplantae	3GBJS@35493|Streptophyta	3KVI0@4447|Liliopsida	3IDJ6@38820|Poales	35493|Streptophyta	Q	ABC transporter transmembrane region	--	--	--	--	--	--	--	--	--
TRGpnl2xsex46378	non local hub	R4	Non-hub kinless nodes	2226	459	-0.523636	FIGHT CLUB	0.957482	-3.50117	2	5.35755	66.6667	-5.45288	-7.73384	-6.5302	-7.13202	3.42641e-07	6.07689e-07	Switch node	116	118	--	--	--	--	--	--	--	--	--	--	--	--	--	--	--	--	--	--	--	--	--
TRGpnl2xsex46540	non local hub	R4	Non-hub kinless nodes	1465	414	-0.363834	FIGHT CLUB	0.920141	-3.61454	2	6.82018	27.7778	-6.23968	-5.17204	-5.29626	-5.23415	3.29989e-11	2.95355e-10	Switch node	116	118	38727.Pavir.Ib00988.1.p	8.42e-179	525	COG0654@1|root	KOG1298@2759|Eukaryota	37M2X@33090|Viridiplantae	3G8B7@35493|Streptophyta	3KU6F@4447|Liliopsida	3I2DM@38820|Poales	35493|Streptophyta	I	Squalene epoxidase	--	--	--	--	--	--	--	--	--
TRGpnl2xsex46541	non local hub	R4	Non-hub kinless nodes	732	20	0.0300809	DATE	0.999253	-1.23824	3	6.55714	22.2222	-7.51307	-6.41601	-6.42344	-6.41973	2.13811e-09	7.61484e-09	Non-switch node	--	--	38727.Pavir.Ib00988.1.p	0	959	COG0654@1|root	KOG1298@2759|Eukaryota	37M2X@33090|Viridiplantae	3G8B7@35493|Streptophyta	3KU6F@4447|Liliopsida	3I2DM@38820|Poales	35493|Streptophyta	I	Squalene epoxidase	--	--	--	--	--	--	--	--	--
TRGpnl2xsex46615	non local hub	R4	Non-hub kinless nodes	74	13	0.0251064	DATE	0.969138	-1.26144	3	6.53027	16.6667	-6.39843	-4.29645	-4.56739	-4.43192	4.55998e-07	7.84705e-07	Switch node	86	118	4555.Si035941m	2.94e-259	721	COG0158@1|root	KOG1458@2759|Eukaryota	37JJU@33090|Viridiplantae	3GECH@35493|Streptophyta	3KNUJ@4447|Liliopsida	3I9FG@38820|Poales	35493|Streptophyta	G	Belongs to the FBPase class 1 family	--	GO:0003674	GO:0003824	GO:0005575	GO:0005576	GO:0005622	GO:0005623	GO:0005737	GO:0005829
TRGpnl2xsex46631	non local hub	R4	Non-hub kinless nodes	2022	431	-0.516565	FIGHT CLUB	0.954565	-3.57171	2	5.93074	61.1111	-6.08734	-8.68798	-7.40223	-8.04511	3.07748e-07	5.50255e-07	Switch node	116	118	--	--	--	--	--	--	--	--	--	--	--	--	--	--	--	--	--	--	--	--	--
TRGpnl2xsex46657	non local hub	R4	Non-hub kinless nodes	976	248	-0.403517	FIGHT CLUB	0.935434	-4.03274	2	4.39232	0	-4.24277	-5.1144	-5.27478	-5.19459	3.16499e-08	7.53218e-08	Switch node	116	118	38727.Pavir.Ib01164.1.p	2.9e-206	588	28KPD@1|root	2QT5A@2759|Eukaryota	37NHJ@33090|Viridiplantae	3GEDC@35493|Streptophyta	3KYI5@4447|Liliopsida	3ID3D@38820|Poales	35493|Streptophyta	S	Domain of unknown function (DUF3475)	--	--	--	--	--	--	--	--	--
TRGpnl2xsex46717	non local hub	R4	Non-hub kinless nodes	1842	423	-0.479847	FIGHT CLUB	0.947265	-3.59187	2	5.97728	50	-5.99297	-5.62009	-5.76981	-5.69495	4.5044e-10	2.14082e-09	Switch node	116	118	4555.Si038751m	3.19e-98	295	COG0071@1|root	KOG0710@2759|Eukaryota	37TQV@33090|Viridiplantae	3GHWT@35493|Streptophyta	3MAN5@4447|Liliopsida	3IU5Q@38820|Poales	35493|Streptophyta	O	Belongs to the small heat shock protein (HSP20) family	--	--	--	--	--	--	--	--	--
TRGpnl2xsex46798	non local hub	R4	Non-hub kinless nodes	70	31	-0.356638	FIGHT CLUB	0.803878	-1.20177	3	5.81183	5.55556	-5.55825	-4.34506	-4.61621	-4.48064	2.47729e-06	3.37712e-06	Non-switch node	--	--	38727.Pavir.Ia01909.1.p	2.76e-141	404	COG1791@1|root	KOG2107@2759|Eukaryota	37MD0@33090|Viridiplantae	3G9K8@35493|Streptophyta	3KKY4@4447|Liliopsida	3IKBD@38820|Poales	35493|Streptophyta	E	Catalyzes the formation of formate and 2-keto-4- methylthiobutyrate (KMTB) from 1	2-dihydroxy-3-keto-5- methylthiopentene (DHK-MTPene)	--	--	--	--	--	--	--	--
TRGpnl2xsex46809	non local hub	R4	Non-hub kinless nodes	468	86	-0.652916	FIGHT CLUB	0.966232	-1.01942	3	8.41363	33.3333	-6.83408	-4.56851	-4.81463	-4.69157	1.44406e-07	2.82915e-07	Switch node	116	118	38727.Pavir.J24571.1.p	3.73e-21	93.6	28KQ9@1|root	2QRKW@2759|Eukaryota	37JAP@33090|Viridiplantae	3GFQS@35493|Streptophyta	3KRXB@4447|Liliopsida	3IGN8@38820|Poales	35493|Streptophyta	S	Platelet-activating factor acetylhydrolase	isoform II	--	GO:0003674	GO:0003824	GO:0005575	GO:0005622	GO:0005623	GO:0005737	GO:0006725
TRGpnl2xsex46826	non local hub	R4	Non-hub kinless nodes	2005	443	-0.503004	FIGHT CLUB	0.951182	-3.54148	2	5.52356	66.6667	-5.87989	-8.43252	-6.95307	-7.69279	6.48225e-05	6.87647e-05	Switch node	116	118	4558.Sb01g021490.1	9.41e-220	622	COG5169@1|root	KOG0627@2759|Eukaryota	37JXD@33090|Viridiplantae	3GAW5@35493|Streptophyta	3KPQQ@4447|Liliopsida	3I9VV@38820|Poales	35493|Streptophyta	K	Heat stress transcription factor	--	GO:0003674	GO:0003700	GO:0006355	GO:0006950	GO:0008150	GO:0009266	GO:0009314	GO:0009408
TRGpnl2xsex46829	non local hub	R4	Non-hub kinless nodes	2041	446	-0.504506	FIGHT CLUB	0.952249	-3.53392	2	5.52356	66.6667	-6.45163	-8.99361	-7.59768	-8.29564	3.3245e-05	3.63728e-05	Switch node	116	118	4558.Sb01g021490.1	2.85e-220	622	COG5169@1|root	KOG0627@2759|Eukaryota	37JXD@33090|Viridiplantae	3GAW5@35493|Streptophyta	3KPQQ@4447|Liliopsida	3I9VV@38820|Poales	35493|Streptophyta	K	Heat stress transcription factor	--	GO:0003674	GO:0003700	GO:0006355	GO:0006950	GO:0008150	GO:0009266	GO:0009314	GO:0009408
TRGpnl2xsex47133	non local hub	R4	Non-hub kinless nodes	1069	352	-0.287982	FIGHT CLUB	0.891575	-3.77074	2	11.5656	33.3333	-9.83302	-7.43494	-10.6937	-9.0643	5.08957e-09	1.57988e-08	Switch node	109	118	4555.Si036300m	1.35e-276	763	arCOG06245@1|root	2QSDP@2759|Eukaryota	37P8P@33090|Viridiplantae	3GAX4@35493|Streptophyta	3KNSU@4447|Liliopsida	3I4PM@38820|Poales	35493|Streptophyta	S	Reversibly glycosylated polypeptide	--	--	--	--	--	--	--	--	--
TRGpnl2xsex47149	non local hub	R4	Non-hub kinless nodes	2185	457	-0.519163	FIGHT CLUB	0.956255	-3.50621	2	4.80735	66.6667	-5.24365	-7.58563	-6.34191	-6.96377	5.04131e-06	6.32481e-06	Switch node	116	118	4577.GRMZM2G074024_P02	0	924	COG5184@1|root	KOG1426@2759|Eukaryota	37N8J@33090|Viridiplantae	3G7W4@35493|Streptophyta	3KQYQ@4447|Liliopsida	3I7F5@38820|Poales	35493|Streptophyta	DZ	Regulator of chromosome condensation (RCC1) repeat	--	--	--	--	--	--	--	--	--
TRGpnl2xsex47150	non local hub	R4	Non-hub kinless nodes	1760	427	-0.46528	FIGHT CLUB	0.941139	-3.58179	2	4.52356	66.6667	-5.09593	-7.70031	-6.21693	-6.95862	0.000213203	0.000218761	Switch node	116	118	4577.GRMZM2G074024_P02	0	939	COG5184@1|root	KOG1426@2759|Eukaryota	37N8J@33090|Viridiplantae	3G7W4@35493|Streptophyta	3KQYQ@4447|Liliopsida	3I7F5@38820|Poales	35493|Streptophyta	DZ	Regulator of chromosome condensation (RCC1) repeat	--	--	--	--	--	--	--	--	--
TRGpnl2xsex47252	non local hub	R4	Non-hub kinless nodes	232	95	-0.47579	FIGHT CLUB	0.832324	-0.989583	3	4.40125	0	-3.92132	-5.7233	-6.10609	-5.9147	2.82605e-06	3.7738e-06	Switch node	64	118	38727.Pavir.Ib03844.1.p	1.67e-196	556	KOG3088@1|root	KOG3088@2759|Eukaryota	37IN6@33090|Viridiplantae	3G877@35493|Streptophyta	3M3RW@4447|Liliopsida	3I9R6@38820|Poales	35493|Streptophyta	U	Probably involved in membrane trafficking	--	--	--	--	--	--	--	--	--
TRGpnl2xsex47290	non local hub	R4	Non-hub kinless nodes	1802	438	-0.439436	FIGHT CLUB	0.94092	-3.55408	2	6.08746	61.1111	-6.45715	-9.11787	-7.79242	-8.45515	2.67603e-07	4.84972e-07	Switch node	116	118	38727.Pavir.J12355.1.p	0	1003	COG1161@1|root	KOG2484@2759|Eukaryota	37KJC@33090|Viridiplantae	3GDMH@35493|Streptophyta	3KNRN@4447|Liliopsida	3IC51@38820|Poales	35493|Streptophyta	S	GNL3L/Grn1 putative GTPase	--	GO:0000003	GO:0003006	GO:0003674	GO:0003824	GO:0003924	GO:0005575	GO:0005622	GO:0005623
TRGpnl2xsex4734	non local hub	R4	Non-hub kinless nodes	2245	459	-0.528177	FIGHT CLUB	0.958198	-3.50117	2	8.98014	66.6667	-9.20196	-11.4965	-10.3155	-10.906	4.49307e-08	1.01689e-07	Switch node	116	118	38727.Pavir.Fb01627.1.p	0	885	COG3239@1|root	2QQPI@2759|Eukaryota	37HE9@33090|Viridiplantae	3GC9R@35493|Streptophyta	3KSPN@4447|Liliopsida	3I45H@38820|Poales	35493|Streptophyta	I	Fatty acid desaturase	--	GO:0003674	GO:0005488	GO:0005515	GO:0005575	GO:0005622	GO:0005623	GO:0005737	GO:0006082
TRGpnl2xsex47602	non local hub	R4	Non-hub kinless nodes	679	147	-0.672827	FIGHT CLUB	0.95313	-0.817184	3	8.56605	44.4444	-7.43576	-3.56302	-3.99847	-3.78074	1.6691e-07	3.20059e-07	Switch node	116	118	--	--	--	--	--	--	--	--	--	--	--	--	--	--	--	--	--	--	--	--	--
TRGpnl2xsex47757	non local hub	R4	Non-hub kinless nodes	2218	456	-0.524547	FIGHT CLUB	0.957732	-3.50873	2	5.78136	66.6667	-5.8726	-8.1959	-6.98129	-7.58859	1.70499e-06	2.44481e-06	Switch node	116	118	4555.Si033886m	0	2010	COG0055@1|root	KOG1721@1|root	KOG1246@2759|Eukaryota	KOG1721@2759|Eukaryota	37HNB@33090|Viridiplantae	3GC9N@35493|Streptophyta	3KS86@4447|Liliopsida	3IAKZ@38820|Poales	35493|Streptophyta	K	zinc finger	--	GO:0000902	GO:0003674	GO:0003700	GO:0005575	GO:0005622	GO:0005623
TRGpnl2xsex47839	non local hub	R4	Non-hub kinless nodes	177	39	-0.614179	FIGHT CLUB	0.951451	-1.17524	3	4.43741	22.2222	-4.79537	-3.19765	-3.49944	-3.34854	5.04232e-07	8.5333e-07	Switch node	102	118	4555.Si034096m	0	1376	28JXY@1|root	2QSCA@2759|Eukaryota	37KGY@33090|Viridiplantae	3GASI@35493|Streptophyta	3KNFF@4447|Liliopsida	3I71C@38820|Poales	35493|Streptophyta	T	Domain found in a variety of signalling proteins	always encircled by uDENN and dDENN	--	--	--	--	--	--	--	--
TRGpnl2xsex47860	non local hub	R4	Non-hub kinless nodes	120	52	-0.342473	FIGHT CLUB	0.812222	-1.13214	3	5.65821	22.2222	-5.11179	-7.87672	-7.22315	-7.54993	1.1571e-06	1.77084e-06	Non-switch node	--	--	4555.Si037647m	9.36e-100	315	2B0S3@1|root	2S08M@2759|Eukaryota	37UN6@33090|Viridiplantae	3GIG7@35493|Streptophyta	3KZ9F@4447|Liliopsida	3IGF7@38820|Poales	35493|Streptophyta	S	Proline-rich nuclear receptor coactivator motif	--	--	--	--	--	--	--	--	--
TRGpnl2xsex48125	non local hub	R4	Non-hub kinless nodes	2173	458	-0.514557	FIGHT CLUB	0.955577	-3.50369	2	5.75489	66.6667	-6.6516	-9.06415	-7.79896	-8.43156	7.11092e-06	8.60825e-06	Switch node	116	118	4555.Si038280m	1.07e-30	116	2EA5G@1|root	2SGEP@2759|Eukaryota	37XY9@33090|Viridiplantae	3GSR1@35493|Streptophyta	3M872@4447|Liliopsida	3IK1J@38820|Poales	35493|Streptophyta	--	--	--	--	--	--	--	--	--	--	--
TRGpnl2xsex4816	non local hub	R4	Non-hub kinless nodes	1477	405	-0.362667	FIGHT CLUB	0.924812	-3.63721	2	5.04439	38.8889	-4.75222	-7.7404	-6.51964	-7.13002	1.30208e-08	3.51573e-08	Switch node	116	118	4538.ORGLA08G0112700.1	7.3e-235	687	28PWY@1|root	2QWJJ@2759|Eukaryota	37NQA@33090|Viridiplantae	3G852@35493|Streptophyta	3KVXC@4447|Liliopsida	3IKA5@38820|Poales	35493|Streptophyta	S	Transposase family tnp2	--	--	--	--	--	--	--	--	--
TRGpnl2xsex48193	non local hub	R3	Non-hub connectors	153	72	-0.586003	FIGHT CLUB	0.778547	-1.06584	3	7.75489	38.8889	-6.0832	-10.1494	-8.98489	-9.56714	3.97588e-06	5.12855e-06	Non-switch node	--	--	4558.Sb01g003230.1	0	854	KOG1471@1|root	KOG1471@2759|Eukaryota	37PBT@33090|Viridiplantae	3G7A6@35493|Streptophyta	3KNJR@4447|Liliopsida	3I7EP@38820|Poales	35493|Streptophyta	I	CRAL/TRIO domain	--	--	--	--	--	--	--	--	--
TRGpnl2xsex48352	non local hub	R4	Non-hub kinless nodes	333	10	0.0223674	DATE	0.999098	-1.27139	3	4.56478	11.1111	-4.92242	-4.13308	-5.38645	-4.75976	6.52507e-08	1.41469e-07	Switch node	97	118	38727.Pavir.Ib04499.1.p	1.54e-97	290	KOG2240@1|root	KOG2240@2759|Eukaryota	37U4X@33090|Viridiplantae	3G74S@35493|Streptophyta	3M5YM@4447|Liliopsida	3ITEC@38820|Poales	35493|Streptophyta	K	NAC domain	--	--	--	--	--	--	--	--	--
TRGpnl2xsex48355	non local hub	R4	Non-hub kinless nodes	893	369	-0.0682656	FIGHT CLUB	0.829254	-3.72791	2	6.80735	44.4444	-6.58795	-8.93792	-8.02793	-8.48293	1.85847e-09	6.86037e-09	Switch node	65	118	4555.Si035526m	1.45e-296	822	COG5169@1|root	KOG0627@2759|Eukaryota	37HIT@33090|Viridiplantae	3G7X5@35493|Streptophyta	3KXYP@4447|Liliopsida	3I9ZF@38820|Poales	35493|Streptophyta	K	Heat stress transcription factor	--	GO:0003674	GO:0003676	GO:0003677	GO:0003700	GO:0005488	GO:0005575	GO:0005622	GO:0005623
TRGpnl2xsex48369	non local hub	R4	Non-hub kinless nodes	2232	459	-0.521443	FIGHT CLUB	0.95771	-3.50117	2	6.65821	66.6667	-6.79711	-9.07829	-7.90513	-8.49171	2.01185e-07	3.78455e-07	Switch node	116	118	4555.Si036709m	2.01e-189	537	2CNFT@1|root	2QVZQ@2759|Eukaryota	37Q6V@33090|Viridiplantae	3GAH6@35493|Streptophyta	3KQ44@4447|Liliopsida	3I84U@38820|Poales	35493|Streptophyta	S	Development and cell death domain	--	--	--	--	--	--	--	--	--
TRGpnl2xsex48399	non local hub	R4	Non-hub kinless nodes	2186	455	-0.52435	FIGHT CLUB	0.956677	-3.51125	2	5.55459	66.6667	-5.95904	-8.32866	-7.02542	-7.67704	4.06372e-06	5.22211e-06	Switch node	116	118	4558.Sb01g000390.1	2.89e-178	530	COG0568@1|root	2QV7Q@2759|Eukaryota	37R22@33090|Viridiplantae	3G7GT@35493|Streptophyta	3KN8Y@4447|Liliopsida	3I9TH@38820|Poales	35493|Streptophyta	K	Sigma factors are initiation factors that promote the attachment of plastid-encoded RNA polymerase (PEP) to specific initiation sites and are then released	--	--	--	--	--	--	--	--	--
TRGpnl2xsex4843	non local hub	R4	Non-hub kinless nodes	2190	456	-0.52006	FIGHT CLUB	0.956645	-3.50873	2	6.26679	66.6667	-6.76476	-9.17224	-7.86231	-8.51727	2.48429e-06	3.38366e-06	Switch node	116	118	3827.XP_004514312.1	2.91e-58	213	2CU6P@1|root	2RJJK@2759|Eukaryota	37T0A@33090|Viridiplantae	3GFI7@35493|Streptophyta	4JJ29@91835|fabids	35493|Streptophyta	S	Encoded by	--	--	--	--	--	--	--	--	--	--
TRGpnl2xsex4844	non local hub	R4	Non-hub kinless nodes	2228	459	-0.522783	FIGHT CLUB	0.957558	-3.50117	2	6.61471	66.6667	-7.04731	-9.3468	-8.18521	-8.76601	5.95695e-07	9.86931e-07	Switch node	116	118	4558.Sb05g005485.1	9.06e-40	147	2CU6P@1|root	2RJJK@2759|Eukaryota	37T0A@33090|Viridiplantae	3GFI7@35493|Streptophyta	3M911@4447|Liliopsida	3ISJB@38820|Poales	35493|Streptophyta	S	Protein of unknown function (DUF 659)	--	--	--	--	--	--	--	--	--
TRGpnl2xsex4847	non local hub	R4	Non-hub kinless nodes	2035	454	-0.489547	FIGHT CLUB	0.950228	-3.51377	2	6	66.6667	-6.5069	-8.97614	-7.71833	-8.34723	4.17738e-05	4.51887e-05	Switch node	116	118	3827.XP_004514312.1	4.82e-58	213	2CU6P@1|root	2RJJK@2759|Eukaryota	37T0A@33090|Viridiplantae	3GFI7@35493|Streptophyta	4JJ29@91835|fabids	35493|Streptophyta	S	Encoded by	--	--	--	--	--	--	--	--	--	--
TRGpnl2xsex48582	non local hub	R4	Non-hub kinless nodes	1487	400	-0.404307	FIGHT CLUB	0.92764	-3.64981	2	5.48266	5.55556	-5.85413	-6.33881	-7.2067	-6.77275	7.76549e-09	2.25331e-08	Switch node	116	118	--	--	--	--	--	--	--	--	--	--	--	--	--	--	--	--	--	--	--	--	--
TRGpnl2xsex48603	non local hub	R4	Non-hub kinless nodes	375	87	-0.588162	FIGHT CLUB	0.946176	-1.01611	3	6.31288	16.6667	-7.38008	-12.3375	-11.5496	-11.9435	4.21936e-07	7.32661e-07	Switch node	114	118	38727.Pavir.Ia00023.1.p	8.31e-195	552	28IXY@1|root	2QR9K@2759|Eukaryota	37S7Y@33090|Viridiplantae	3GG0F@35493|Streptophyta	3KYPA@4447|Liliopsida	3I9ME@38820|Poales	35493|Streptophyta	S	Water Stress and Hypersensitive response	--	--	--	--	--	--	--	--	--
TRGpnl2xsex48617	non local hub	R4	Non-hub kinless nodes	2164	458	-0.511003	FIGHT CLUB	0.955206	-3.50369	2	5.08746	66.6667	-5.55131	-7.89726	-6.68386	-7.29056	7.10953e-06	8.60825e-06	Switch node	116	118	4555.Si034873m	1.2e-203	582	2CN85@1|root	2QUFP@2759|Eukaryota	37K36@33090|Viridiplantae	3G8N6@35493|Streptophyta	3KPTK@4447|Liliopsida	3I8KH@38820|Poales	35493|Streptophyta	S	Protein of unknown function (DUF789)	--	--	--	--	--	--	--	--	--
TRGpnl2xsex48630	non local hub	R4	Non-hub kinless nodes	257	114	-0.688637	FIGHT CLUB	0.803237	-0.926591	3	4.74953	11.1111	-4.80276	-8.76472	-8.65938	-8.71205	6.79792e-06	8.27175e-06	Switch node	62	118	38727.Pavir.Ia00036.1.p	2.76e-302	835	KOG0661@1|root	KOG0661@2759|Eukaryota	37IA0@33090|Viridiplantae	3GB7I@35493|Streptophyta	3KMAZ@4447|Liliopsida	3IABT@38820|Poales	35493|Streptophyta	T	Protein kinase domain	--	GO:0003674	GO:0003824	GO:0004672	GO:0004674	GO:0005575	GO:0005622	GO:0005623	GO:0005634
TRGpnl2xsex48632	non local hub	R4	Non-hub kinless nodes	615	37	0.0165286	DATE	0.99638	-1.18188	3	4.92283	16.6667	-6.19186	-6.69113	-7.27273	-6.98193	1.33017e-06	1.98837e-06	Non-switch node	--	--	4555.Si036195m	1.92e-220	622	COG0539@1|root	2QU9J@2759|Eukaryota	37NV8@33090|Viridiplantae	3G7C3@35493|Streptophyta	3KUB6@4447|Liliopsida	3I2UF@38820|Poales	35493|Streptophyta	J	S1 RNA binding domain	--	--	--	--	--	--	--	--	--
TRGpnl2xsex48655	non local hub	R4	Non-hub kinless nodes	1733	398	-0.4856	FIGHT CLUB	0.947256	-3.65485	2	6.9542	38.8889	-6.25094	-6.11014	-6.37795	-6.24405	8.12707e-10	3.45569e-09	Switch node	116	118	38727.Pavir.J28639.1.p	1.06e-242	689	COG0515@1|root	2QRWA@2759|Eukaryota	37KU2@33090|Viridiplantae	3GEHJ@35493|Streptophyta	3KRXF@4447|Liliopsida	3IEXG@38820|Poales	35493|Streptophyta	T	Serine threonine-protein kinase	--	GO:0003674	GO:0003824	GO:0004672	GO:0004674	GO:0005488	GO:0005515	GO:0005516	GO:0005575
TRGpnl2xsex48667	non local hub	R4	Non-hub kinless nodes	2115	442	-0.526012	FIGHT CLUB	0.956326	-3.544	2	5.9542	61.1111	-6.28308	-8.82886	-7.58427	-8.20656	3.00843e-09	1.01382e-08	Switch node	116	118	38727.Pavir.Ib04331.1.p	0	959	KOG2085@1|root	KOG2085@2759|Eukaryota	37HSY@33090|Viridiplantae	3G8QI@35493|Streptophyta	3KY3S@4447|Liliopsida	3I4X3@38820|Poales	35493|Streptophyta	T	The B regulatory subunit might modulate substrate selectivity and catalytic activity	and also might direct the localization of the catalytic enzyme to a particular subcellular compartment	--	--	--	--	--	--	--	--
TRGpnl2xsex48671	non local hub	R4	Non-hub kinless nodes	1761	419	-0.467008	FIGHT CLUB	0.943388	-3.60194	2	6.39232	44.4444	-6.85097	-7.08401	-7.4224	-7.25321	9.50627e-08	1.94951e-07	Switch node	116	118	4555.Si036241m	9.47e-208	585	28KFZ@1|root	2R3AV@2759|Eukaryota	384AC@33090|Viridiplantae	3GSA4@35493|Streptophyta	3M2ZJ@4447|Liliopsida	3I6IV@38820|Poales	35493|Streptophyta	S	Nucleotide-diphospho-sugar transferase	--	--	--	--	--	--	--	--	--
TRGpnl2xsex48913	non local hub	R4	Non-hub kinless nodes	766	39	0.0308679	DATE	0.997408	-1.17524	3	4.64386	16.6667	-5.01024	-4.55029	-4.80052	-4.6754	1.99173e-09	7.22766e-09	Non-switch node	--	--	4558.Sb01g030070.1	0	1796	KOG2939@1|root	KOG2939@2759|Eukaryota	37PQ7@33090|Viridiplantae	3G89U@35493|Streptophyta	3KRAY@4447|Liliopsida	3IERX@38820|Poales	35493|Streptophyta	S	Vacuolar-sorting protein 54	of GARP complex	--	--	--	--	--	--	--	--
TRGpnl2xsex49025	non local hub	R4	Non-hub kinless nodes	2170	450	-0.529211	FIGHT CLUB	0.956996	-3.52385	2	4.39232	66.6667	-4.61738	-6.98276	-5.64364	-6.3132	8.45465e-06	1.00877e-05	Switch node	116	118	--	--	--	--	--	--	--	--	--	--	--	--	--	--	--	--	--	--	--	--	--
TRGpnl2xsex49033	non local hub	R4	Non-hub kinless nodes	2215	458	-0.521656	FIGHT CLUB	0.957245	-3.50369	2	6.65821	66.6667	-7.08641	-9.44547	-8.19757	-8.82152	1.13793e-06	1.74598e-06	Switch node	116	118	--	--	--	--	--	--	--	--	--	--	--	--	--	--	--	--	--	--	--	--	--
TRGpnl2xsex49168	non local hub	R4	Non-hub kinless nodes	2137	457	-0.51339	FIGHT CLUB	0.954268	-3.50621	2	5.42626	66.6667	-5.82532	-8.23717	-6.89629	-7.56673	1.3632e-05	1.57688e-05	Switch node	116	118	38727.Pavir.Ia02678.1.p	2.01e-42	145	2ARW3@1|root	2RZNB@2759|Eukaryota	37UJ2@33090|Viridiplantae	3GIWJ@35493|Streptophyta	3KZXR@4447|Liliopsida	3IHS7@38820|Poales	35493|Streptophyta	S	Protein of unknown function (DUF861)	--	--	--	--	--	--	--	--	--
TRGpnl2xsex49378	non local hub	R4	Non-hub kinless nodes	1520	396	-0.396099	FIGHT CLUB	0.932126	-3.65989	2	5.08746	50	-4.90625	-7.64857	-6.49063	-7.0696	7.51046e-11	5.25219e-10	Switch node	116	118	--	--	--	--	--	--	--	--	--	--	--	--	--	--	--	--	--	--	--	--	--
TRGpnl2xsex49635	non local hub	R4	Non-hub kinless nodes	1964	437	-0.501417	FIGHT CLUB	0.950491	-3.5566	2	4.45943	66.6667	-5.01059	-7.53855	-6.10146	-6.82	7.41137e-05	7.81618e-05	Switch node	116	118	4555.Si036999m	5.61e-186	523	28JEF@1|root	2QRTE@2759|Eukaryota	37S86@33090|Viridiplantae	3G83X@35493|Streptophyta	3KMFR@4447|Liliopsida	3INID@38820|Poales	35493|Streptophyta	S	Belongs to the expansin family	--	--	--	--	--	--	--	--	--
TRGpnl2xsex4964	non local hub	R2	Peripheral nodes	18	17	-0.59702	FIGHT CLUB	0.108025	-1.24818	3	4.2788	5.55556	-5.16764	-3.03502	-3.32886	-3.18194	4.39386e-05	4.74302e-05	Non-switch node	--	--	4558.Sb07g005390.1	0	1810	COG1048@1|root	KOG0452@2759|Eukaryota	37K7C@33090|Viridiplantae	3GEVR@35493|Streptophyta	3KSCH@4447|Liliopsida	3IEUB@38820|Poales	35493|Streptophyta	AJ	Catalyzes the isomerization of citrate to isocitrate via cis-aconitate	--	--	--	--	--	--	--	--	--
TRGpnl2xsex49762	non local hub	R4	Non-hub kinless nodes	106	46	-0.592026	FIGHT CLUB	0.811677	-1.15204	3	4.79998	22.2222	-5.105	-3.36445	-3.7578	-3.56113	4.3457e-06	5.52664e-06	Non-switch node	--	--	38727.Pavir.Db00736.1.p	1.16e-233	664	COG5070@1|root	KOG1444@2759|Eukaryota	37PKX@33090|Viridiplantae	3G78R@35493|Streptophyta	3KPY6@4447|Liliopsida	3I5SK@38820|Poales	35493|Streptophyta	GOU	Triose-phosphate Transporter family	--	GO:0006810	GO:0008150	GO:0015780	GO:0015931	GO:0051179	GO:0051234	GO:0055085	GO:0071702
TRGpnl2xsex49926	non local hub	R4	Non-hub kinless nodes	2168	442	-0.539964	FIGHT CLUB	0.958435	-3.544	2	7.33092	44.4444	-7.2541	-10.1221	-8.96277	-9.54244	9.25211e-14	5.55486e-12	Switch node	116	118	38727.Pavir.Ia04697.1.p	0	1590	COG1501@1|root	KOG1066@2759|Eukaryota	37N36@33090|Viridiplantae	3G84C@35493|Streptophyta	3KKYN@4447|Liliopsida	3I39N@38820|Poales	35493|Streptophyta	G	Belongs to the glycosyl hydrolase 31 family	--	GO:0000271	GO:0000902	GO:0003674	GO:0003824	GO:0004553	GO:0005575	GO:0005622	GO:0005623
TRGpnl2xsex49938	non local hub	R4	Non-hub kinless nodes	1161	370	-0.303969	FIGHT CLUB	0.898436	-3.72539	2	8.83289	44.4444	-8.10501	-7.7517	-9.00947	-8.38058	6.15071e-10	2.74457e-09	Switch node	112	118	38727.Pavir.Ia04701.1.p	4.49e-130	380	COG0200@1|root	KOG0846@2759|Eukaryota	37P2T@33090|Viridiplantae	3GH06@35493|Streptophyta	3KN86@4447|Liliopsida	3I94K@38820|Poales	35493|Streptophyta	J	Belongs to the universal ribosomal protein uL15 family	--	--	--	--	--	--	--	--	--
TRGpnl2xsex49949	non local hub	R4	Non-hub kinless nodes	940	265	-0.336221	FIGHT CLUB	0.920524	-3.98991	2	7.27612	33.3333	-6.37611	-10.4504	-9.11265	-9.78154	1.58955e-08	4.16375e-08	Switch node	116	118	4558.Sb01g042710.1	0	1330	28HFA@1|root	2QPTA@2759|Eukaryota	37JZW@33090|Viridiplantae	3GE2C@35493|Streptophyta	3KW12@4447|Liliopsida	3I2Z1@38820|Poales	35493|Streptophyta	S	Coiled-coil region of Oberon	--	GO:0001708	GO:0007275	GO:0007389	GO:0008150	GO:0009653	GO:0009790	GO:0009880	GO:0009888
TRGpnl2xsex49990	non local hub	R4	Non-hub kinless nodes	1286	381	-0.321074	FIGHT CLUB	0.912226	-3.69768	2	5.44294	16.6667	-6.08717	-6.91702	-7.22436	-7.07069	2.72942e-10	1.46748e-09	Switch node	116	118	4558.Sb01g042450.1	6.03e-262	726	COG0174@1|root	KOG0683@2759|Eukaryota	37JCK@33090|Viridiplantae	3GG2Q@35493|Streptophyta	3KWX6@4447|Liliopsida	3I44C@38820|Poales	35493|Streptophyta	E	Glutamine synthetase	--	--	--	--	--	--	--	--	--
TRGpnl2xsex50189	non local hub	R4	Non-hub kinless nodes	184	75	-0.312773	FIGHT CLUB	0.833855	-1.05589	3	9.30606	50	-7.82258	-24.0988	-10.5614	-17.3301	1.65237e-06	2.39396e-06	Non-switch node	--	--	4432.XP_010264899.1	4.02e-95	281	COG0093@1|root	KOG0901@2759|Eukaryota	37Q2U@33090|Viridiplantae	3G9RU@35493|Streptophyta	35493|Streptophyta	J	Belongs to the universal ribosomal protein uL14 family	--	--	--	--	--	--	--	--	--	--	--
TRGpnl2xsex50193	non local hub	R4	Non-hub kinless nodes	967	353	-0.219465	FIGHT CLUB	0.866741	-3.76822	2	5.25863	0	-5.34124	-3.80373	-4.91857	-4.36115	5.17547e-09	1.59411e-08	Switch node	114	118	--	--	--	--	--	--	--	--	--	--	--	--	--	--	--	--	--	--	--	--	--
TRGpnl2xsex50194	non local hub	R4	Non-hub kinless nodes	2213	455	-0.526959	FIGHT CLUB	0.957727	-3.51125	2	8.83605	66.6667	-9.36255	-11.8574	-10.4503	-11.1539	1.63828e-06	2.37802e-06	Switch node	116	118	4577.GRMZM2G025833_P01	2.8e-168	483	2CJU3@1|root	2QTBX@2759|Eukaryota	37IM6@33090|Viridiplantae	3GEIS@35493|Streptophyta	3KRSN@4447|Liliopsida	3I92H@38820|Poales	35493|Streptophyta	G	Glycosyl hydrolase family 14	--	--	--	--	--	--	--	--	--
TRGpnl2xsex50195	non local hub	R4	Non-hub kinless nodes	1694	413	-0.441818	FIGHT CLUB	0.940561	-3.61706	2	6.85798	50	-6.55644	-9.59816	-8.289	-8.94358	7.18371e-11	5.1528e-10	Switch node	116	118	4558.Sb01g019850.1	5.3e-107	329	2CJU3@1|root	2QTBX@2759|Eukaryota	37IM6@33090|Viridiplantae	3GEIS@35493|Streptophyta	3KRSN@4447|Liliopsida	3I92H@38820|Poales	35493|Streptophyta	G	Glycosyl hydrolase family 14	--	--	--	--	--	--	--	--	--
TRGpnl2xsex50425	non local hub	R4	Non-hub kinless nodes	1963	445	-0.454276	FIGHT CLUB	0.94861	-3.53644	2	7.98868	50	-7.79754	-10.5294	-9.38788	-9.95865	1.08972e-14	1.27496e-12	Switch node	116	118	4558.Sb01g018770.1	0	1996	COG5022@1|root	KOG0160@2759|Eukaryota	37I09@33090|Viridiplantae	3G847@35493|Streptophyta	3KRT6@4447|Liliopsida	3IBDZ@38820|Poales	35493|Streptophyta	Z	Belongs to the TRAFAC class myosin-kinesin ATPase superfamily. Myosin family	--	GO:0003674	GO:0003774	GO:0003824	GO:0005575	GO:0005622	GO:0005623	GO:0005737	GO:0005768
TRGpnl2xsex50903	non local hub	R4	Non-hub kinless nodes	443	139	-0.772865	FIGHT CLUB	0.901549	-0.843707	3	6.46489	22.2222	-6.20202	-2.43824	-2.74843	-2.59333	9.37929e-07	1.47967e-06	Switch node	88	118	38727.Pavir.J04665.1.p	0	1189	COG0685@1|root	KOG0564@2759|Eukaryota	37IS3@33090|Viridiplantae	3GF9V@35493|Streptophyta	3KWG7@4447|Liliopsida	3I63A@38820|Poales	35493|Streptophyta	E	Methylenetetrahydrofolate reductase	--	--	--	--	--	--	--	--	--
TRGpnl2xsex50964	non local hub	R4	Non-hub kinless nodes	1929	439	-0.47922	FIGHT CLUB	0.948208	-3.55156	2	6.87036	55.5556	-7.23355	-10.1462	-8.63561	-9.39089	1.30303e-06	1.95423e-06	Switch node	116	118	4555.Si035470m	1.1e-39	149	COG4638@1|root	2QR6Q@2759|Eukaryota	37ND1@33090|Viridiplantae	3G8FE@35493|Streptophyta	3KX4I@4447|Liliopsida	3INE3@38820|Poales	35493|Streptophyta	P	Pheophorbide a oxygenase	--	GO:0005575	GO:0005622	GO:0005623	GO:0005737	GO:0009507	GO:0009526	GO:0009536	GO:0009941
TRGpnl2xsex50967	non local hub	R4	Non-hub kinless nodes	2113	450	-0.515895	FIGHT CLUB	0.954645	-3.52385	2	5.52356	66.6667	-6.27647	-8.78182	-7.38063	-8.08122	1.96489e-05	2.22391e-05	Switch node	116	118	4577.GRMZM2G349062_P01	3.2e-92	286	COG4638@1|root	2QR6Q@2759|Eukaryota	37ND1@33090|Viridiplantae	3G8FE@35493|Streptophyta	3KX4I@4447|Liliopsida	3I5P8@38820|Poales	35493|Streptophyta	P	Pheophorbide a oxygenase	chloroplastic	--	GO:0005575	GO:0005622	GO:0005623	GO:0005737	GO:0009507	GO:0009526	GO:0009536
TRGpnl2xsex5150	non local hub	R4	Non-hub kinless nodes	1974	436	-0.494825	FIGHT CLUB	0.951216	-3.55912	2	8.23362	50	-8.29889	-7.6271	-8.63949	-8.1333	3.47643e-13	1.09964e-11	Switch node	116	118	38727.Pavir.J14992.1.p	3.16e-301	840	COG0814@1|root	KOG1303@2759|Eukaryota	37S1T@33090|Viridiplantae	3G766@35493|Streptophyta	3KUE6@4447|Liliopsida	3I3D7@38820|Poales	35493|Streptophyta	E	Transmembrane amino acid transporter protein	--	--	--	--	--	--	--	--	--
TRGpnl2xsex52014	non local hub	R4	Non-hub kinless nodes	957	316	-0.25242	FIGHT CLUB	0.890969	-3.86143	2	7.70736	27.7778	-6.20749	-7.26611	-7.96594	-7.61603	6.52799e-09	1.95712e-08	Switch node	114	118	4555.Si034456m	0	1141	KOG2291@1|root	KOG2291@2759|Eukaryota	37HDY@33090|Viridiplantae	3G9ZU@35493|Streptophyta	3KRAD@4447|Liliopsida	3IAHG@38820|Poales	35493|Streptophyta	O	Essential subunit of the N-oligosaccharyl transferase (OST) complex which catalyzes the transfer of a high mannose oligosaccharide from a lipid-linked oligosaccharide donor to an asparagine residue within an Asn-X-Ser Thr consensus motif in nascent polypeptide chains	--	GO:0003674	GO:0003824	GO:0004576	GO:0004579	GO:0005575	GO:0005622	GO:0005623	GO:0005737
TRGpnl2xsex52085	non local hub	R4	Non-hub kinless nodes	2245	458	-0.529245	FIGHT CLUB	0.95838	-3.50369	2	8.84862	66.6667	-9.01406	-11.3065	-10.1238	-10.7151	2.55355e-08	6.29671e-08	Switch node	116	118	4555.Si035189m	0	894	COG1253@1|root	KOG2118@2759|Eukaryota	37KG4@33090|Viridiplantae	3GBMQ@35493|Streptophyta	3KRYJ@4447|Liliopsida	3I3RB@38820|Poales	35493|Streptophyta	S	Domain of unknown function DUF21	--	--	--	ko:K16302	--	--	--	--	ko00000
TRGpnl2xsex52526	non local hub	R4	Non-hub kinless nodes	1596	435	-0.379993	FIGHT CLUB	0.925713	-3.56164	2	7.14975	38.8889	-6.50543	-6.50468	-7.35611	-6.9304	5.99814e-12	8.04117e-11	Switch node	116	118	4555.Si033916m	0	2046	28M89@1|root	2QTRF@2759|Eukaryota	37QBR@33090|Viridiplantae	3GA44@35493|Streptophyta	3KQ1F@4447|Liliopsida	3IA1Z@38820|Poales	35493|Streptophyta	--	--	--	--	--	--	--	--	--	--	--
TRGpnl2xsex52560	non local hub	R4	Non-hub kinless nodes	2044	445	-0.506911	FIGHT CLUB	0.952602	-3.53644	2	5	66.6667	-5.7449	-8.2557	-6.8615	-7.5586	3.80682e-05	4.13697e-05	Switch node	116	118	38727.Pavir.Fa01765.1.p	9.99e-55	186	28IB5@1|root	2QR9Y@2759|Eukaryota	37M3Q@33090|Viridiplantae	3G85U@35493|Streptophyta	3KR1Y@4447|Liliopsida	3I2AJ@38820|Poales	35493|Streptophyta	U	CemA family	--	--	--	--	--	--	--	--	--
TRGpnl2xsex52674	non local hub	R4	Non-hub kinless nodes	2217	457	-0.524837	FIGHT CLUB	0.957509	-3.50621	2	6.04439	66.6667	-6.65852	-9.02842	-7.75488	-8.39165	1.07169e-06	1.65999e-06	Switch node	116	118	4555.Si037304m	1.06e-08	60.1	COG0712@1|root	KOG1662@2759|Eukaryota	37VZH@33090|Viridiplantae	3GKMG@35493|Streptophyta	3KZYW@4447|Liliopsida	3IHER@38820|Poales	35493|Streptophyta	C	ATP synthase F1	delta subunit family protein	--	--	--	--	--	--	--	--
TRGpnl2xsex52857	non local hub	R4	Non-hub kinless nodes	2242	458	-0.529551	FIGHT CLUB	0.958269	-3.50369	2	5.12928	66.6667	-5.35895	-7.62972	-6.43264	-7.03118	7.53494e-08	1.5993e-07	Switch node	116	118	38727.Pavir.Fa00189.1.p	5.85e-107	329	KOG1183@1|root	KOG1183@2759|Eukaryota	37PRD@33090|Viridiplantae	3GCRT@35493|Streptophyta	3KNW2@4447|Liliopsida	3I4D7@38820|Poales	35493|Streptophyta	MO	N-acetylglucosaminyl transferase component (Gpi1)	--	--	--	ko:K03860	ko00563	ko01100	map00563	map01100	--
TRGpnl2xsex53580	non local hub	R4	Non-hub kinless nodes	1226	396	-0.288809	FIGHT CLUB	0.89567	-3.65989	2	6.55459	38.8889	-6.19599	-7.16555	-7.34186	-7.25371	4.77283e-10	2.23363e-09	Switch node	116	118	4555.Si035472m	1.53e-212	606	28X2T@1|root	2R3V8@2759|Eukaryota	37RR7@33090|Viridiplantae	3GFWU@35493|Streptophyta	3KN7Q@4447|Liliopsida	3I3DI@38820|Poales	35493|Streptophyta	S	Protein kinase C conserved region 2 (CalB)	--	--	--	--	--	--	--	--	--
TRGpnl2xsex53584	non local hub	R4	Non-hub kinless nodes	2143	455	-0.509932	FIGHT CLUB	0.954921	-3.51125	2	5.08746	66.6667	-5.44872	-7.80652	-6.57106	-7.18879	1.10303e-05	1.29446e-05	Switch node	116	118	4555.Si037477m	1.17e-124	362	KOG4135@1|root	KOG4135@2759|Eukaryota	37RIR@33090|Viridiplantae	3GHAV@35493|Streptophyta	3KSP5@4447|Liliopsida	3I676@38820|Poales	35493|Streptophyta	G	Acetyltransferase (GNAT) domain	--	--	--	--	--	--	--	--	--
TRGpnl2xsex53690	non local hub	R4	Non-hub kinless nodes	2029	443	-0.49027	FIGHT CLUB	0.95233	-3.54148	2	9.02237	55.5556	-9.09847	-9.01379	-9.54874	-9.28127	1.37903e-13	6.41457e-12	Switch node	116	118	4555.Si034799m	0	860	KOG0431@1|root	KOG0431@2759|Eukaryota	37S3S@33090|Viridiplantae	3G8K9@35493|Streptophyta	3KX9W@4447|Liliopsida	3I8IU@38820|Poales	35493|Streptophyta	J	protein required for chloroplast accumulation response	--	GO:0005575	GO:0005622	GO:0005623	GO:0005737	GO:0006810	GO:0006897	GO:0006898	GO:0006996
TRGpnl2xsex54024	non local hub	R4	Non-hub kinless nodes	2246	459	-0.528509	FIGHT CLUB	0.958236	-3.50117	2	7.62205	66.6667	-7.89088	-10.2417	-8.96807	-9.60487	4.47787e-08	1.01604e-07	Switch node	116	118	--	--	--	--	--	--	--	--	--	--	--	--	--	--	--	--	--	--	--	--	--
TRGpnl2xsex54048	non local hub	R4	Non-hub kinless nodes	1988	445	-0.478293	FIGHT CLUB	0.949894	-3.53644	2	9.52748	50	-9.09712	-12.0682	-10.9144	-11.4913	2.16376e-12	3.75297e-11	Switch node	116	118	4558.Sb01g020910.1	0	1523	COG0464@1|root	KOG0730@2759|Eukaryota	37KI9@33090|Viridiplantae	3G7QA@35493|Streptophyta	3KRJX@4447|Liliopsida	3IFVN@38820|Poales	35493|Streptophyta	O	Cell division protein 48 (CDC48) domain 2	--	--	--	--	--	--	--	--	--
TRGpnl2xsex54432	non local hub	R4	Non-hub kinless nodes	1358	435	-0.27204	FIGHT CLUB	0.897393	-3.56164	2	5.72792	44.4444	-5.38044	-8.28159	-7.09903	-7.69031	3.14564e-11	2.85714e-10	Switch node	113	118	4555.Si035721m	1.27e-225	645	KOG1072@1|root	KOG1072@2759|Eukaryota	37R92@33090|Viridiplantae	3GEIC@35493|Streptophyta	3KX7M@4447|Liliopsida	3I2RB@38820|Poales	35493|Streptophyta	S	Kelch motif	--	--	--	--	--	--	--	--	--
TRGpnl2xsex54619	non local hub	R3	Non-hub connectors	116	68	-0.218369	FIGHT CLUB	0.656361	-1.0791	3	7.40656	0	-6.09876	-8.58128	-8.45707	-8.51918	5.51824e-06	6.8587e-06	Non-switch node	--	--	4555.Si010144m	2.64e-305	842	KOG2502@1|root	KOG2502@2759|Eukaryota	37J58@33090|Viridiplantae	3G7U4@35493|Streptophyta	3KUXQ@4447|Liliopsida	3IETN@38820|Poales	35493|Streptophyta	S	Belongs to the TUB family	--	GO:0003674	GO:0003700	GO:0005488	GO:0005543	GO:0005575	GO:0005622	GO:0005623	GO:0005634
TRGpnl2xsex54633	non local hub	R4	Non-hub kinless nodes	826	366	-0.0443112	FIGHT CLUB	0.803663	-3.73547	2	4.39232	38.8889	-3.82682	-4.90182	-4.78254	-4.84218	1.48802e-09	5.73178e-09	Switch node	60	118	--	--	--	--	--	--	--	--	--	--	--	--	--	--	--	--	--	--	--	--	--
TRGpnl2xsex54635	non local hub	R4	Non-hub kinless nodes	460	28	0.0549269	DATE	0.996295	-1.21171	3	4.42626	11.1111	-4.43057	-5.34421	-5.92749	-5.63585	4.19203e-08	9.6113e-08	Switch node	85	118	38727.Pavir.Gb01466.1.p	8.84e-68	229	28X3U@1|root	2R3WB@2759|Eukaryota	384UH@33090|Viridiplantae	3GSTN@35493|Streptophyta	3M6UH@4447|Liliopsida	3IK8N@38820|Poales	35493|Streptophyta	--	--	--	--	--	--	--	--	--	--	--
TRGpnl2xsex54643	non local hub	R4	Non-hub kinless nodes	1996	448	-0.496312	FIGHT CLUB	0.949623	-3.52889	2	4.45943	66.6667	-5.34798	-7.83773	-6.47035	-7.15404	6.30776e-05	6.71457e-05	Switch node	116	118	38727.Pavir.Ga02215.1.p	8.81e-25	99.4	2CIZ4@1|root	2R63U@2759|Eukaryota	386V7@33090|Viridiplantae	3GUS8@35493|Streptophyta	3M1Q5@4447|Liliopsida	3IJMD@38820|Poales	35493|Streptophyta	S	Potato inhibitor I family	--	--	--	--	--	--	--	--	--
TRGpnl2xsex54645	non local hub	R4	Non-hub kinless nodes	2246	459	-0.523918	FIGHT CLUB	0.958236	-3.50117	2	6.6865	66.6667	-7.12624	-9.39629	-8.25335	-8.82482	8.63327e-08	1.79567e-07	Switch node	116	118	38727.Pavir.Ca00274.1.p	1.35e-95	295	28NQV@1|root	2QVAW@2759|Eukaryota	37NUK@33090|Viridiplantae	3GBWN@35493|Streptophyta	3KYP6@4447|Liliopsida	3I831@38820|Poales	35493|Streptophyta	S	PsbP	--	GO:0005575	GO:0005622	GO:0005623	GO:0005737	GO:0009507	GO:0009532	GO:0009534	GO:0009536
TRGpnl2xsex54646	non local hub	R4	Non-hub kinless nodes	2050	441	-0.49396	FIGHT CLUB	0.953723	-3.54652	2	5.75489	50	-5.65046	-8.3115	-7.1462	-7.72885	1.03708e-13	5.58569e-12	Switch node	116	118	38727.Pavir.Ca00274.1.p	8.65e-85	266	28NQV@1|root	2QVAW@2759|Eukaryota	37NUK@33090|Viridiplantae	3GBWN@35493|Streptophyta	3KYP6@4447|Liliopsida	3I831@38820|Poales	35493|Streptophyta	S	PsbP	--	GO:0005575	GO:0005622	GO:0005623	GO:0005737	GO:0009507	GO:0009532	GO:0009534	GO:0009536
TRGpnl2xsex55185	non local hub	R4	Non-hub kinless nodes	1975	448	-0.462622	FIGHT CLUB	0.948546	-3.52889	2	8.03342	61.1111	-8.00601	-10.5431	-9.38679	-9.96494	5.37615e-14	4.232e-12	Switch node	116	118	4555.Si022419m	9.97e-214	606	KOG2720@1|root	KOG2720@2759|Eukaryota	37M2B@33090|Viridiplantae	3GDKU@35493|Streptophyta	3KV73@4447|Liliopsida	3IEZ1@38820|Poales	35493|Streptophyta	S	GDP-L-galactose phosphorylase	--	--	--	--	--	--	--	--	--
TRGpnl2xsex55987	non local hub	R4	Non-hub kinless nodes	1969	439	-0.478866	FIGHT CLUB	0.950291	-3.55156	2	7.55459	55.5556	-7.24685	-9.95145	-8.80175	-9.3766	1.40129e-11	1.49894e-10	Switch node	116	118	4558.Sb05g000860.1	2.23e-167	478	2CMVH@1|root	2QS78@2759|Eukaryota	37RH3@33090|Viridiplantae	3GB1U@35493|Streptophyta	3KPA1@4447|Liliopsida	3IBCW@38820|Poales	35493|Streptophyta	S	RNA-directed DNA methylation	--	GO:0003674	GO:0003700	GO:0006139	GO:0006259	GO:0006304	GO:0006305	GO:0006306	GO:0006325
TRGpnl2xsex56274	non local hub	R4	Non-hub kinless nodes	1037	386	-0.147572	FIGHT CLUB	0.861447	-3.68508	2	4.9542	22.2222	-5.65654	-7.13413	-7.50303	-7.31858	1.95022e-09	7.11912e-09	Switch node	107	118	--	--	--	--	--	--	--	--	--	--	--	--	--	--	--	--	--	--	--	--	--
TRGpnl2xsex56466	non local hub	R4	Non-hub kinless nodes	2131	452	-0.515273	FIGHT CLUB	0.955011	-3.51881	2	5.39232	66.6667	-5.64062	-8.03346	-6.76715	-7.4003	1.48079e-05	1.70647e-05	Switch node	116	118	--	--	--	--	--	--	--	--	--	--	--	--	--	--	--	--	--	--	--	--	--
TRGpnl2xsex56489	non local hub	R4	Non-hub kinless nodes	2242	458	-0.528274	FIGHT CLUB	0.958269	-3.50369	2	7.62936	66.6667	-8.05395	-10.3751	-9.16756	-9.77131	1.14765e-07	2.3028e-07	Switch node	116	118	4555.Si020690m	4.08e-297	823	COG0438@1|root	KOG1111@2759|Eukaryota	37HHY@33090|Viridiplantae	3GEIZ@35493|Streptophyta	3KR08@4447|Liliopsida	3I3TK@38820|Poales	35493|Streptophyta	IMO	Glycosyl transferase 4-like	--	GO:0003674	GO:0003824	GO:0005575	GO:0005622	GO:0005623	GO:0005737	GO:0006082	GO:0006629
TRGpnl2xsex56591	non local hub	R4	Non-hub kinless nodes	1942	444	-0.487378	FIGHT CLUB	0.947728	-3.53896	2	4.32193	66.6667	-4.8923	-7.39667	-6.02342	-6.71005	0.000102276	0.00010709	Switch node	116	118	--	--	--	--	--	--	--	--	--	--	--	--	--	--	--	--	--	--	--	--	--
TRGpnl2xsex56753	non local hub	R3	Non-hub connectors	141	67	-0.218623	FIGHT CLUB	0.774207	-1.08241	3	4.19411	0	-3.70338	-4.87303	-5.48577	-5.1794	2.00525e-06	2.80745e-06	Non-switch node	--	--	4558.Sb09g030620.1	2.63e-251	698	COG5127@1|root	KOG2909@2759|Eukaryota	37N1B@33090|Viridiplantae	3G88Q@35493|Streptophyta	3KXAI@4447|Liliopsida	3IEMP@38820|Poales	35493|Streptophyta	C	Subunit of the peripheral V1 complex of vacuolar ATPase. Subunit C is necessary for the assembly of the catalytic sector of the enzyme and is likely to have a specific function in its catalytic activity. V-ATPase is responsible for acidifying a variety of intracellular compartments in eukaryotic cells	--	GO:0000221	GO:0000325	GO:0000902	GO:0003674	GO:0003824	GO:0005215	GO:0005575	GO:0005622
TRGpnl2xsex56859	non local hub	R4	Non-hub kinless nodes	51	22	-0.0152918	FIGHT CLUB	0.813918	-1.23161	3	4.82443	11.1111	-5.09958	-4.00132	-4.32471	-4.16302	1.61979e-06	2.35675e-06	Non-switch node	--	--	4558.Sb08g019740.2	0	1896	COG0474@1|root	KOG0204@2759|Eukaryota	37IXA@33090|Viridiplantae	3G8CG@35493|Streptophyta	3KM3H@4447|Liliopsida	3I2UK@38820|Poales	35493|Streptophyta	P	This magnesium-dependent enzyme catalyzes the hydrolysis of ATP coupled with the transport of calcium	--	--	--	--	--	--	--	--	--
TRGpnl2xsex56991	non local hub	R3	Non-hub connectors	101	53	-0.399645	FIGHT CLUB	0.724635	-1.12883	3	8.40939	33.3333	-6.01043	-10.9232	-9.71644	-10.3198	7.49331e-06	9.02489e-06	Non-switch node	--	--	4555.Si022840m	1.19e-141	409	28N1M@1|root	2QPZX@2759|Eukaryota	37RVN@33090|Viridiplantae	3GBPV@35493|Streptophyta	3KS2G@4447|Liliopsida	3I6MS@38820|Poales	35493|Streptophyta	S	domain in glucosyltransferases	myotubularins and other putative membrane-associated proteins	--	--	--	--	--	--	--	--
TRGpnl2xsex58025	non local hub	R4	Non-hub kinless nodes	1844	429	-0.461787	FIGHT CLUB	0.945876	-3.57675	2	7.50779	55.5556	-7.78446	-10.7506	-9.32105	-10.0358	6.7838e-10	2.99228e-09	Switch node	116	118	4558.Sb08g016240.1	3.35e-253	709	28JIG@1|root	2QTWW@2759|Eukaryota	37K4Y@33090|Viridiplantae	3GA0G@35493|Streptophyta	3KPSI@4447|Liliopsida	3I5EW@38820|Poales	35493|Streptophyta	K	DNA binding domain	--	GO:0001067	GO:0001101	GO:0002831	GO:0002832	GO:0003674	GO:0003676	GO:0003677	GO:0003700
TRGpnl2xsex58041	non local hub	R4	Non-hub kinless nodes	1309	379	-0.340451	FIGHT CLUB	0.91617	-3.70271	2	5.78136	38.8889	-5.19149	-4.89134	-5.27538	-5.08336	2.05494e-09	7.36134e-09	Switch node	116	118	--	--	--	--	--	--	--	--	--	--	--	--	--	--	--	--	--	--	--	--	--
TRGpnl2xsex584	non local hub	R4	Non-hub kinless nodes	358	94	-0.596621	FIGHT CLUB	0.931057	-0.992899	3	5.05435	5.55556	-5.53483	-8.00186	-8.91808	-8.45997	7.10305e-07	1.15561e-06	Switch node	115	118	4558.Sb07g023390.2	9.27e-293	815	COG0534@1|root	KOG1347@2759|Eukaryota	37M3D@33090|Viridiplantae	3G7HK@35493|Streptophyta	3KRC4@4447|Liliopsida	3I879@38820|Poales	35493|Streptophyta	V	Belongs to the multi antimicrobial extrusion (MATE) (TC 2.A.66.1) family	--	GO:0003674	GO:0005215	GO:0006810	GO:0006855	GO:0008150	GO:0015238	GO:0015893	GO:0022857
TRGpnl2xsex58507	non local hub	R4	Non-hub kinless nodes	1789	416	-0.475606	FIGHT CLUB	0.945929	-3.6095	2	8.99718	55.5556	-8.69347	-11.6252	-10.4876	-11.0564	1.31336e-11	1.44001e-10	Switch node	116	118	--	--	--	--	--	--	--	--	--	--	--	--	--	--	--	--	--	--	--	--	--
TRGpnl2xsex58510	non local hub	R4	Non-hub kinless nodes	376	70	-0.314502	FIGHT CLUB	0.965341	-1.07247	3	5.58496	27.7778	-4.56692	-8.43412	-7.12802	-7.78107	2.36672e-07	4.35341e-07	Switch node	114	118	4558.Sb03g001370.1	3.61e-299	850	28SJS@1|root	2QZ9I@2759|Eukaryota	37SX4@33090|Viridiplantae	3G7I1@35493|Streptophyta	3KQWJ@4447|Liliopsida	3I74H@38820|Poales	35493|Streptophyta	--	--	--	--	--	--	--	--	--	--	--
TRGpnl2xsex58523	non local hub	R4	Non-hub kinless nodes	2070	448	-0.509741	FIGHT CLUB	0.95316	-3.52889	2	5.12928	66.6667	-6.04011	-8.54524	-7.15308	-7.84916	2.40926e-05	2.68961e-05	Switch node	116	118	38727.Pavir.Gb00160.1.p	6.97e-08	62	KOG1075@1|root	KOG1075@2759|Eukaryota	38AUY@33090|Viridiplantae	3GTQE@35493|Streptophyta	3MADN@4447|Liliopsida	3ITAB@38820|Poales	35493|Streptophyta	S	zinc-binding in reverse transcriptase	--	--	--	--	--	--	--	--	--
TRGpnl2xsex58536	non local hub	R4	Non-hub kinless nodes	160	11	0.453752	DATE	0.995273	-1.26807	3	5.39232	38.8889	-5.99675	-10.2935	-8.02903	-9.16129	0.00165978	0.00167012	Non-switch node	--	--	--	--	--	--	--	--	--	--	--	--	--	--	--	--	--	--	--	--	--	--	--
TRGpnl2xsex58769	non local hub	R4	Non-hub kinless nodes	1361	339	-0.424346	FIGHT CLUB	0.937958	-3.80349	2	6.4865	11.1111	-6.33964	-10.1862	-9.24384	-9.715	3.5142e-09	1.15909e-08	Switch node	116	118	4558.Sb04g025430.1	1.46e-160	459	COG3979@1|root	KOG4742@2759|Eukaryota	37QEZ@33090|Viridiplantae	3GB98@35493|Streptophyta	3KTYR@4447|Liliopsida	3I5W0@38820|Poales	35493|Streptophyta	S	Chitinase class I	--	--	--	--	--	--	--	--	--
TRGpnl2xsex5877	non local hub	R4	Non-hub kinless nodes	1120	385	-0.241755	FIGHT CLUB	0.881836	-3.6876	2	6.93074	38.8889	-6.42901	-8.09329	-7.73715	-7.91522	4.07116e-10	1.99363e-09	Switch node	111	118	4555.Si003328m	1.04e-44	154	2D0SV@1|root	2SFAW@2759|Eukaryota	37XHG@33090|Viridiplantae	3GMSR@35493|Streptophyta	3M147@4447|Liliopsida	3IJIP@38820|Poales	35493|Streptophyta	--	--	--	--	--	--	--	--	--	--	--
TRGpnl2xsex58770	non local hub	R4	Non-hub kinless nodes	1792	427	-0.467558	FIGHT CLUB	0.943222	-3.58179	2	5.64386	55.5556	-5.54469	-6.41676	-5.94545	-6.1811	5.0977e-06	6.39295e-06	Switch node	116	118	4558.Sb04g025430.1	1.47e-159	459	COG3979@1|root	KOG4742@2759|Eukaryota	37QEZ@33090|Viridiplantae	3GB98@35493|Streptophyta	3KTYR@4447|Liliopsida	3I5W0@38820|Poales	35493|Streptophyta	S	Chitinase class I	--	--	--	--	--	--	--	--	--
TRGpnl2xsex58783	non local hub	R4	Non-hub kinless nodes	1689	356	-0.5281	FIGHT CLUB	0.955574	-3.76066	2	8.16491	33.3333	-6.9024	-7.68832	-8.30928	-7.9988	5.16071e-09	1.5923e-08	Switch node	116	118	4558.Sb04g025370.1	1.77e-171	484	28IV3@1|root	2QR6S@2759|Eukaryota	37J5J@33090|Viridiplantae	3GAU2@35493|Streptophyta	3KRTM@4447|Liliopsida	3IFTJ@38820|Poales	35493|Streptophyta	Q	Isochorismatase family	--	GO:0001101	GO:0003674	GO:0003824	GO:0005575	GO:0005622	GO:0005623	GO:0005737	GO:0006139
TRGpnl2xsex58799	non local hub	R4	Non-hub kinless nodes	891	304	-0.249967	FIGHT CLUB	0.88359	-3.89166	2	4.77844	0	-4.35033	-2.80297	-3.32813	-3.06555	4.79525e-09	1.49456e-08	Switch node	114	118	4555.Si017248m	4.49e-296	817	COG5277@1|root	KOG0678@2759|Eukaryota	37PIU@33090|Viridiplantae	3GFNZ@35493|Streptophyta	3KPFI@4447|Liliopsida	3IC85@38820|Poales	35493|Streptophyta	Z	Belongs to the actin family	--	GO:0000902	GO:0000904	GO:0005575	GO:0005622	GO:0005623	GO:0005737	GO:0005829	GO:0005856
TRGpnl2xsex58820	non local hub	R4	Non-hub kinless nodes	532	149	-0.774594	FIGHT CLUB	0.921558	-0.810553	3	8.18982	38.8889	-6.88748	-2.72864	-3.25011	-2.98938	4.73272e-07	8.09891e-07	Switch node	97	118	38727.Pavir.Aa01444.1.p	0	1401	KOG4658@1|root	KOG4658@2759|Eukaryota	384WR@33090|Viridiplantae	3GZFP@35493|Streptophyta	3M479@4447|Liliopsida	3IMP4@38820|Poales	35493|Streptophyta	T	NB-ARC domain	--	--	--	--	--	--	--	--	--
TRGpnl2xsex58916	non local hub	R4	Non-hub kinless nodes	366	119	-0.739114	FIGHT CLUB	0.894286	-0.910014	3	7.69116	22.2222	-6.4849	-9.83234	-9.72876	-9.78055	1.53559e-06	2.25132e-06	Switch node	106	118	38727.Pavir.Aa01413.1.p	3.97e-146	426	2AAFE@1|root	2RYKX@2759|Eukaryota	37UC1@33090|Viridiplantae	3GHTT@35493|Streptophyta	3KN9D@4447|Liliopsida	3IBPU@38820|Poales	35493|Streptophyta	S	glycine-rich protein	--	--	--	--	--	--	--	--	--
TRGpnl2xsex59083	non local hub	R4	Non-hub kinless nodes	290	81	-0.551212	FIGHT CLUB	0.921986	-1.036	3	7.08746	44.4444	-5.81301	-9.4001	-8.21987	-8.80998	4.8876e-07	8.29919e-07	Switch node	93	118	4558.Sb04g025520.1	0	1590	28JRK@1|root	2QS51@2759|Eukaryota	37MB5@33090|Viridiplantae	3G9W3@35493|Streptophyta	3KNEI@4447|Liliopsida	3I53U@38820|Poales	35493|Streptophyta	S	plant mutator transposase zinc finger	--	GO:0003674	GO:0003700	GO:0005575	GO:0005622	GO:0005623	GO:0005634	GO:0006355	GO:0007154
TRGpnl2xsex59089	non local hub	R4	Non-hub kinless nodes	1555	411	-0.401539	FIGHT CLUB	0.930141	-3.6221	2	5.72792	33.3333	-5.1353	-8.34442	-7.15446	-7.74944	1.36515e-10	8.29348e-10	Switch node	116	118	--	--	--	--	--	--	--	--	--	--	--	--	--	--	--	--	--	--	--	--	--
TRGpnl2xsex59095	non local hub	R4	Non-hub kinless nodes	916	276	-0.315088	FIGHT CLUB	0.909212	-3.9622	2	7.12928	50	-6.55225	-9.80183	-8.62847	-9.21515	1.15033e-08	3.17011e-08	Switch node	116	118	--	--	--	--	--	--	--	--	--	--	--	--	--	--	--	--	--	--	--	--	--
TRGpnl2xsex59111	non local hub	R4	Non-hub kinless nodes	1411	428	-0.303215	FIGHT CLUB	0.90799	-3.57927	2	7.30378	55.5556	-7.20738	-10.0665	-8.91376	-9.49014	1.03481e-10	6.75926e-10	Switch node	115	118	4558.Sb04g025660.1	1.78e-86	270	COG5641@1|root	KOG1601@2759|Eukaryota	37P0B@33090|Viridiplantae	3GBNA@35493|Streptophyta	3KMAV@4447|Liliopsida	3I3BJ@38820|Poales	35493|Streptophyta	K	CCT motif	--	--	--	--	--	--	--	--	--
TRGpnl2xsex59112	non local hub	R4	Non-hub kinless nodes	1740	446	-0.412023	FIGHT CLUB	0.934299	-3.53392	2	5.35755	55.5556	-5.52777	-8.22911	-6.94358	-7.58635	3.31644e-07	5.89888e-07	Switch node	116	118	4558.Sb04g025660.1	5.08e-77	248	COG5641@1|root	KOG1601@2759|Eukaryota	37P0B@33090|Viridiplantae	3GBNA@35493|Streptophyta	3KMAV@4447|Liliopsida	3I3BJ@38820|Poales	35493|Streptophyta	K	CCT motif	--	--	--	--	--	--	--	--	--
TRGpnl2xsex59138	non local hub	R4	Non-hub kinless nodes	1049	244	-0.440396	FIGHT CLUB	0.945896	-4.04282	2	6.75266	11.1111	-7.09687	-11.4295	-10.6194	-11.0244	2.19966e-08	5.55342e-08	Switch node	116	118	4577.GRMZM2G040508_P01	1.38e-52	198	COG4886@1|root	2QPYS@2759|Eukaryota	37Q18@33090|Viridiplantae	3GCT9@35493|Streptophyta	3M4PG@4447|Liliopsida	3IKAP@38820|Poales	35493|Streptophyta	T	leucine-rich repeat receptor-like protein kinase family protein	--	--	--	--	--	--	--	--	--
TRGpnl2xsex59139	non local hub	R2	Peripheral nodes	52	46	-0.414824	FIGHT CLUB	0.217456	-1.15204	3	8.64265	0	-5.78357	-8.97411	-9.20652	-9.09031	0.000117066	0.000122242	Non-switch node	--	--	4555.Si017416m	3.63e-252	708	KOG0788@1|root	KOG0788@2759|Eukaryota	37K5I@33090|Viridiplantae	3GAI8@35493|Streptophyta	3KPQ0@4447|Liliopsida	3IBQG@38820|Poales	35493|Streptophyta	T	S-adenosylmethionine decarboxylase proenzyme	--	--	--	--	--	--	--	--	--
TRGpnl2xsex59142	non local hub	R4	Non-hub kinless nodes	1744	430	-0.429438	FIGHT CLUB	0.939208	-3.57423	2	7.98299	61.1111	-7.71888	-10.3564	-9.18047	-9.76846	3.76254e-11	3.21755e-10	Switch node	116	118	4558.Sb04g025630.1	1.24e-293	813	COG0679@1|root	KOG2722@2759|Eukaryota	37HNS@33090|Viridiplantae	3GERD@35493|Streptophyta	3KNZ2@4447|Liliopsida	3I2C2@38820|Poales	35493|Streptophyta	S	Membrane transport protein	--	GO:0003674	GO:0005215	GO:0005575	GO:0005622	GO:0005623	GO:0005737	GO:0005783	GO:0005789
TRGpnl2xsex59144	non local hub	R4	Non-hub kinless nodes	851	351	-0.124465	FIGHT CLUB	0.82988	-3.77325	2	7.15987	44.4444	-6.27954	-9.59409	-8.41043	-9.00226	1.17231e-08	3.21914e-08	Switch node	85	118	38727.Pavir.Aa01386.1.p	4.07e-242	680	KOG0118@1|root	KOG0118@2759|Eukaryota	37I5X@33090|Viridiplantae	3GE94@35493|Streptophyta	3KZ2M@4447|Liliopsida	3IBQU@38820|Poales	35493|Streptophyta	A	RNA binding motif	--	GO:0003674	GO:0003676	GO:0003723	GO:0005488	GO:0005575	GO:0005618	GO:0005622	GO:0005623
TRGpnl2xsex59207	non local hub	R2	Peripheral nodes	17	15	-0.150556	FIGHT CLUB	0.221453	-1.25481	3	4.34826	11.1111	-4.54948	-2.23111	-2.51195	-2.37153	2.4113e-05	2.69091e-05	Non-switch node	--	--	4558.Sb04g025570.1	2.92e-37	132	KOG4118@1|root	KOG4118@2759|Eukaryota	37WA2@33090|Viridiplantae	3GK1M@35493|Streptophyta	3M7YC@4447|Liliopsida	3IJ2A@38820|Poales	35493|Streptophyta	S	Zinc-finger of C2H2 type	--	--	--	--	--	--	--	--	--
TRGpnl2xsex5957	non local hub	R4	Non-hub kinless nodes	1177	270	-0.47421	FIGHT CLUB	0.947377	-3.97732	2	7.62936	50	-6.9722	-3.80391	-4.05826	-3.93109	1.5341e-08	4.04612e-08	Switch node	116	118	4555.Si000072m	0	1632	28NY6@1|root	2QVIK@2759|Eukaryota	37M3B@33090|Viridiplantae	3G9SQ@35493|Streptophyta	3KMNG@4447|Liliopsida	3IUEX@38820|Poales	35493|Streptophyta	--	--	--	--	--	--	--	--	--	--	--
TRGpnl2xsex59639	non local hub	R4	Non-hub kinless nodes	1326	417	-0.295954	FIGHT CLUB	0.901103	-3.60698	2	6.46597	16.6667	-6.78238	-7.22811	-7.84224	-7.53518	1.84486e-09	6.84853e-09	Switch node	116	118	38727.Pavir.Ab02328.1.p	1.82e-289	799	COG0045@1|root	KOG2799@2759|Eukaryota	37IF6@33090|Viridiplantae	3GFE6@35493|Streptophyta	3KUWB@4447|Liliopsida	3IDII@38820|Poales	35493|Streptophyta	C	Succinyl-CoA synthetase functions in the citric acid cycle (TCA)	coupling the hydrolysis of succinyl-CoA to the synthesis of ATP and thus represents the only step of substrate- level phosphorylation in the TCA. The beta subunit provides nucleotide specificity of the enzyme and binds the substrate succinate	while the binding sites for coenzyme A and phosphate are found in the alpha subunit	--	GO:0000166	GO:0003674	GO:0005488	GO:0005507	GO:0005524	GO:0005575
TRGpnl2xsex59699	non local hub	R4	Non-hub kinless nodes	1807	399	-0.505928	FIGHT CLUB	0.951244	-3.65233	2	10.352	27.7778	-8.63175	-9.52555	-10.4031	-9.96433	5.39909e-10	2.46029e-09	Switch node	116	118	38727.Pavir.J39610.1.p	1.24e-159	454	COG0740@1|root	KOG0840@2759|Eukaryota	37J0P@33090|Viridiplantae	3GCKS@35493|Streptophyta	3KTDR@4447|Liliopsida	3IFBW@38820|Poales	35493|Streptophyta	O	ATP-dependent Clp protease proteolytic subunit	--	--	--	--	--	--	--	--	--
TRGpnl2xsex59735	non local hub	R4	Non-hub kinless nodes	2257	459	-0.526931	FIGHT CLUB	0.958642	-3.50117	2	8.54303	66.6667	-8.65587	-10.9442	-9.75501	-10.3496	8.86513e-09	2.52702e-08	Switch node	116	118	4558.Sb04g026910.2	2.2e-108	321	COG5078@1|root	KOG0417@2759|Eukaryota	37MGF@33090|Viridiplantae	3GBG8@35493|Streptophyta	3KXBU@4447|Liliopsida	3I34Z@38820|Poales	35493|Streptophyta	O	Belongs to the ubiquitin-conjugating enzyme family	--	--	--	--	--	--	--	--	--
TRGpnl2xsex59750	non local hub	R4	Non-hub kinless nodes	94	34	-0.107681	FIGHT CLUB	0.869172	-1.19182	3	4.41954	11.1111	-4.38538	-5.57469	-6.28409	-5.92939	7.45852e-07	1.20832e-06	Switch node	59	118	--	--	--	--	--	--	--	--	--	--	--	--	--	--	--	--	--	--	--	--	--
TRGpnl2xsex59810	non local hub	R4	Non-hub kinless nodes	1606	441	-0.361121	FIGHT CLUB	0.924597	-3.54652	2	6.76818	55.5556	-7.04292	-9.91443	-8.68216	-9.29829	1.36615e-09	5.37014e-09	Switch node	116	118	4555.Si013348m	3.97e-69	226	COG2986@1|root	KOG0222@2759|Eukaryota	37M4G@33090|Viridiplantae	3G9T5@35493|Streptophyta	3KMZB@4447|Liliopsida	3ICFE@38820|Poales	35493|Streptophyta	Q	Phenylalanine ammonia-lyase	--	GO:0001101	GO:0003674	GO:0003824	GO:0005575	GO:0005622	GO:0005623	GO:0005737	GO:0005829
TRGpnl2xsex59837	non local hub	R4	Non-hub kinless nodes	1710	437	-0.408406	FIGHT CLUB	0.934691	-3.5566	2	5.58496	55.5556	-5.38335	-8.06456	-6.86003	-7.46229	1.45456e-09	5.63116e-09	Switch node	116	118	4558.Sb04g033800.1	2.05e-134	400	KOG1110@1|root	KOG1110@2759|Eukaryota	37M0Z@33090|Viridiplantae	3GCD7@35493|Streptophyta	3KQ9W@4447|Liliopsida	3I7HC@38820|Poales	35493|Streptophyta	S	Cytochrome b5-like Heme/Steroid binding domain	--	--	--	--	--	--	--	--	--
TRGpnl2xsex59882	non local hub	R4	Non-hub kinless nodes	2251	459	-0.527116	FIGHT CLUB	0.958421	-3.50117	2	7.69349	66.6667	-8.05413	-10.3321	-9.15888	-9.7455	2.17883e-08	5.50644e-08	Switch node	116	118	38727.Pavir.Aa01288.1.p	2.75e-224	636	COG2802@1|root	KOG4582@1|root	KOG4159@2759|Eukaryota	KOG4582@2759|Eukaryota	37M0X@33090|Viridiplantae	3G966@35493|Streptophyta	3KTBA@4447|Liliopsida	3IAW7@38820|Poales	35493|Streptophyta	O	Zinc finger	ZZ type	--	GO:0003674	GO:0003824	GO:0004842	GO:0006464	GO:0006508
TRGpnl2xsex60189	non local hub	R3	Non-hub connectors	152	72	-0.187894	FIGHT CLUB	0.775623	-1.06584	3	6.33985	50	-5.36585	-8.78124	-7.63915	-8.21019	1.81505e-06	2.57495e-06	Non-switch node	--	--	38727.Pavir.Ab02314.1.p	3.61e-137	420	COG5170@1|root	KOG1354@2759|Eukaryota	2759|Eukaryota	T	peptidyl-serine dephosphorylation	--	--	--	--	--	--	--	--	--	--	--	--	--
TRGpnl2xsex60211	non local hub	R4	Non-hub kinless nodes	315	63	-0.468846	FIGHT CLUB	0.96	-1.09568	3	4.80735	16.6667	-5.19464	-6.63499	-7.72915	-7.18207	3.43091e-07	6.08135e-07	Switch node	111	118	38727.Pavir.Eb03204.1.p	1.29e-38	133	COG2260@1|root	KOG3503@2759|Eukaryota	37VZC@33090|Viridiplantae	3GK8W@35493|Streptophyta	3M1KA@4447|Liliopsida	3IS4X@38820|Poales	35493|Streptophyta	A	Nucleolar RNA-binding protein	Nop10p family	--	--	--	--	--	--	--	--
TRGpnl2xsex60290	non local hub	R4	Non-hub kinless nodes	1844	433	-0.458978	FIGHT CLUB	0.944862	-3.56667	2	6.39232	61.1111	-7.20385	-9.96544	-8.55045	-9.25794	8.54757e-08	1.78268e-07	Switch node	116	118	4558.Sb04g033360.1	3.87e-06	51.6	COG0465@1|root	KOG0731@2759|Eukaryota	37NIU@33090|Viridiplantae	3G9TK@35493|Streptophyta	3KWW2@4447|Liliopsida	3IE5N@38820|Poales	35493|Streptophyta	O	ATP-dependent zinc metalloprotease FTSH 7 chloroplastic	--	GO:0003674	GO:0003824	GO:0004176	GO:0005575	GO:0005622	GO:0005623	GO:0005737	GO:0005739
TRGpnl2xsex60304	non local hub	R4	Non-hub kinless nodes	662	72	-0.0337706	FIGHT CLUB	0.988171	-1.06584	3	7.76818	44.4444	-6.95916	-10.5784	-9.38222	-9.98029	3.58081e-08	8.42383e-08	Switch node	87	118	--	--	--	--	--	--	--	--	--	--	--	--	--	--	--	--	--	--	--	--	--
TRGpnl2xsex60355	non local hub	R4	Non-hub kinless nodes	1929	439	-0.469943	FIGHT CLUB	0.948208	-3.55156	2	8.31741	44.4444	-7.7401	-10.7294	-9.5712	-10.1503	1.94785e-12	3.4537e-11	Switch node	116	118	4577.GRMZM2G004768_P01	3.17e-135	395	KOG3133@1|root	KOG3133@2759|Eukaryota	37KG2@33090|Viridiplantae	3GD2M@35493|Streptophyta	3KN38@4447|Liliopsida	3I8WB@38820|Poales	35493|Streptophyta	U	Pex19 protein family	--	GO:0000268	GO:0003674	GO:0005048	GO:0005488	GO:0005515	GO:0005575	GO:0005622	GO:0005623
TRGpnl2xsex60379	non local hub	R4	Non-hub kinless nodes	2000	454	-0.474397	FIGHT CLUB	0.948471	-3.51377	2	7.73471	50	-7.47983	-7.81067	-8.1806	-7.99564	1.40006e-13	6.41522e-12	Switch node	116	118	38727.Pavir.Aa00843.1.p	2.46e-129	376	COG0386@1|root	KOG1651@2759|Eukaryota	37IT1@33090|Viridiplantae	3GE5K@35493|Streptophyta	3M2QW@4447|Liliopsida	3I5KB@38820|Poales	35493|Streptophyta	O	Belongs to the glutathione peroxidase family	--	--	--	--	--	--	--	--	--
TRGpnl2xsex6058	non local hub	R4	Non-hub kinless nodes	2211	456	-0.526565	FIGHT CLUB	0.957464	-3.50873	2	6.65821	66.6667	-7.30968	-9.73325	-8.38747	-9.06036	1.67152e-06	2.41141e-06	Switch node	116	118	4558.Sb03g030240.1	6.37e-93	306	COG1310@1|root	KOG2880@2759|Eukaryota	37TIV@33090|Viridiplantae	3GG08@35493|Streptophyta	3KTWZ@4447|Liliopsida	3IFNI@38820|Poales	35493|Streptophyta	T	JAB1/Mov34/MPN/PAD-1 ubiquitin protease	--	GO:0006464	GO:0006508	GO:0006807	GO:0008150	GO:0008152	GO:0009987	GO:0016579	GO:0019538
TRGpnl2xsex6059	non local hub	R2	Peripheral nodes	2156	1542	0.547259	PARTY	0.48847	-0.778678	1	5.90689	33.3333	5.94024	9.45953	7.51036	8.48495	3.68563e-11	3.17834e-10	Non-switch node	--	--	4558.Sb03g030240.1	6.23e-93	306	COG1310@1|root	KOG2880@2759|Eukaryota	37TIV@33090|Viridiplantae	3GG08@35493|Streptophyta	3KTWZ@4447|Liliopsida	3IFNI@38820|Poales	35493|Streptophyta	T	JAB1/Mov34/MPN/PAD-1 ubiquitin protease	--	GO:0006464	GO:0006508	GO:0006807	GO:0008150	GO:0008152	GO:0009987	GO:0016579	GO:0019538
TRGpnl2xsex60725	non local hub	R4	Non-hub kinless nodes	663	80	-0.312843	FIGHT CLUB	0.98544	-1.03931	3	8.77259	11.1111	-7.65604	-9.66983	-9.59386	-9.63185	1.03045e-07	2.09502e-07	Switch node	116	118	38727.Pavir.Aa03019.1.p	0	1434	28IFU@1|root	2QQSP@2759|Eukaryota	37IPE@33090|Viridiplantae	3GE0G@35493|Streptophyta	3KTAJ@4447|Liliopsida	3I6V8@38820|Poales	35493|Streptophyta	E	Plant lipoxygenase may be involved in a number of diverse aspects of plant physiology including growth and development	pest resistance	and senescence or responses to wounding	--	GO:0001101	GO:0003674	GO:0003824	GO:0005575	GO:0005622	GO:0005623
TRGpnl2xsex60820	non local hub	R4	Non-hub kinless nodes	1685	433	-0.390967	FIGHT CLUB	0.933965	-3.56667	2	6.20945	50	-6.21553	-8.98677	-7.78944	-8.3881	7.76424e-10	3.33857e-09	Switch node	116	118	--	--	--	--	--	--	--	--	--	--	--	--	--	--	--	--	--	--	--	--	--
TRGpnl2xsex60998	non local hub	R4	Non-hub kinless nodes	1532	407	-0.401465	FIGHT CLUB	0.929422	-3.63218	2	7.87036	50	-7.36226	-10.4518	-9.2821	-9.86697	4.76914e-10	2.23363e-09	Switch node	116	118	4555.Si016422m	0	1412	COG5173@1|root	KOG2286@2759|Eukaryota	37QDU@33090|Viridiplantae	3G970@35493|Streptophyta	3KWDF@4447|Liliopsida	3I651@38820|Poales	35493|Streptophyta	U	Exocyst complex component Sec6	--	--	--	--	--	--	--	--	--
TRGpnl2xsex61320	non local hub	R4	Non-hub kinless nodes	1489	396	-0.381222	FIGHT CLUB	0.92927	-3.65989	2	8.0917	5.55556	-7.61794	-9.6502	-10.0819	-9.86604	1.66401e-10	9.73047e-10	Switch node	116	118	4555.Si017077m	7.22e-268	745	COG0685@1|root	2QS7Q@2759|Eukaryota	37I6A@33090|Viridiplantae	3G7ZZ@35493|Streptophyta	3KM9Y@4447|Liliopsida	3I9M9@38820|Poales	35493|Streptophyta	E	Belongs to the peroxidase family	--	GO:0000302	GO:0003674	GO:0003824	GO:0004130	GO:0004601	GO:0005575	GO:0005622	GO:0005623
TRGpnl2xsex61396	non local hub	R4	Non-hub kinless nodes	616	150	-0.710934	FIGHT CLUB	0.940705	-0.807238	3	9.00683	16.6667	-8.37556	-14.6638	-13.3318	-13.9978	4.19938e-07	7.29603e-07	Switch node	116	118	4558.Sb04g022120.1	4.4e-42	153	28M3U@1|root	2QTKN@2759|Eukaryota	37I26@33090|Viridiplantae	3GEM2@35493|Streptophyta	3KRZC@4447|Liliopsida	3IAH0@38820|Poales	35493|Streptophyta	H	Modified RING finger domain	--	GO:0003674	GO:0003824	GO:0004842	GO:0005102	GO:0005488	GO:0005515	GO:0005575	GO:0005911
TRGpnl2xsex61683	non local hub	R4	Non-hub kinless nodes	1754	434	-0.429457	FIGHT CLUB	0.938776	-3.56416	2	7.82655	50	-7.87813	-8.44103	-8.65622	-8.54862	1.38611e-10	8.3565e-10	Switch node	116	118	38727.Pavir.Ab00488.1.p	2.06e-12	74.3	2D220@1|root	2S4XE@2759|Eukaryota	37WDW@33090|Viridiplantae	3GJQK@35493|Streptophyta	3KZIT@4447|Liliopsida	3IH7J@38820|Poales	35493|Streptophyta	S	VQ motif	--	--	--	--	--	--	--	--	--
TRGpnl2xsex61836	non local hub	R4	Non-hub kinless nodes	2002	447	-0.483267	FIGHT CLUB	0.950148	-3.5314	2	6.50779	61.1111	-6.48814	-9.05876	-7.78986	-8.42431	1.22799e-13	6.28323e-12	Switch node	116	118	--	--	--	--	--	--	--	--	--	--	--	--	--	--	--	--	--	--	--	--	--
TRGpnl2xsex61856	non local hub	R4	Non-hub kinless nodes	979	309	-0.314216	FIGHT CLUB	0.900379	-3.87906	2	7.6865	27.7778	-6.1622	-7.60579	-7.94416	-7.77498	2.62512e-08	6.44214e-08	Switch node	116	118	4577.GRMZM2G462639_P01	5.13e-139	405	2C7QW@1|root	2QRNX@2759|Eukaryota	37HHZ@33090|Viridiplantae	3GAA7@35493|Streptophyta	3KPQ7@4447|Liliopsida	3IC5W@38820|Poales	35493|Streptophyta	S	Ubiquitin system component Cue protein	--	--	--	--	--	--	--	--	--
TRGpnl2xsex62047	non local hub	R4	Non-hub kinless nodes	152	65	-0.53034	FIGHT CLUB	0.817131	-1.08904	3	4.73697	11.1111	-5.12251	-6.96772	-7.64376	-7.30574	1.93618e-06	2.721e-06	Switch node	72	118	4555.Si017018m	2.09e-275	765	KOG1339@1|root	KOG1339@2759|Eukaryota	37NJ4@33090|Viridiplantae	3G885@35493|Streptophyta	3M27G@4447|Liliopsida	3I9PD@38820|Poales	35493|Streptophyta	O	Belongs to the peptidase A1 family	--	GO:0003674	GO:0003824	GO:0004175	GO:0004190	GO:0005575	GO:0005623	GO:0005886	GO:0006508
TRGpnl2xsex62061	non local hub	R4	Non-hub kinless nodes	1896	437	-0.453996	FIGHT CLUB	0.946877	-3.5566	2	6.72792	61.1111	-6.79311	-9.40151	-8.13215	-8.76683	1.7046e-10	9.89538e-10	Switch node	116	118	4555.Si016187m	0	1929	COG4581@1|root	KOG1991@2759|Eukaryota	37HKY@33090|Viridiplantae	3GDAN@35493|Streptophyta	3KU52@4447|Liliopsida	3ITI3@38820|Poales	35493|Streptophyta	UY	importin-7 homolog	--	GO:0003674	GO:0005215	GO:0005575	GO:0005622	GO:0005623	GO:0005634	GO:0005635	GO:0005737
TRGpnl2xsex62169	non local hub	R4	Non-hub kinless nodes	1855	415	-0.50078	FIGHT CLUB	0.94995	-3.61202	2	8.72451	50	-8.40375	-7.47312	-8.145	-7.80906	6.15277e-12	8.17102e-11	Switch node	116	118	4555.Si016382m	3.23e-77	256	KOG1192@1|root	KOG1192@2759|Eukaryota	37J9T@33090|Viridiplantae	3G9KU@35493|Streptophyta	3KM74@4447|Liliopsida	3I50Q@38820|Poales	35493|Streptophyta	CG	Belongs to the UDP-glycosyltransferase family	--	--	--	--	--	--	--	--	--
TRGpnl2xsex62170	non local hub	R4	Non-hub kinless nodes	2251	459	-0.527083	FIGHT CLUB	0.958421	-3.50117	2	8.07682	66.6667	-8.3682	-10.6402	-9.48225	-10.0612	1.02563e-08	2.85985e-08	Switch node	116	118	4577.GRMZM2G006107_P01	4.22e-236	696	COG0652@1|root	KOG0865@2759|Eukaryota	37PSB@33090|Viridiplantae	3GAVD@35493|Streptophyta	3KR6H@4447|Liliopsida	3ICDF@38820|Poales	35493|Streptophyta	O	Cyclophilin type peptidyl-prolyl cis-trans isomerase/CLD	--	GO:0000413	GO:0003674	GO:0003755	GO:0003824	GO:0006464	GO:0006807	GO:0008150	GO:0008152
TRGpnl2xsex62368	non local hub	R4	Non-hub kinless nodes	1564	409	-0.408768	FIGHT CLUB	0.931613	-3.62714	2	4.52356	50	-5.37302	-8.28735	-6.81759	-7.55247	2.46473e-05	2.74356e-05	Switch node	116	118	38727.Pavir.J09561.1.p	2.18e-244	707	KOG1121@1|root	KOG1121@2759|Eukaryota	2759|Eukaryota	E	protein dimerization activity	--	--	--	--	--	--	--	--	--	--	--	--	--
TRGpnl2xsex62478	non local hub	R4	Non-hub kinless nodes	2109	444	-0.524071	FIGHT CLUB	0.955679	-3.53896	2	5.32193	50	-5.6432	-6.35021	-5.95097	-6.15059	1.55332e-07	3.00485e-07	Switch node	116	118	38727.Pavir.J28926.1.p	3.08e-21	99.4	28Y2V@1|root	2R4WF@2759|Eukaryota	385R1@33090|Viridiplantae	3GTNS@35493|Streptophyta	3MABP@4447|Liliopsida	3IT4C@38820|Poales	38727.Pavir.J28926.1.p|-	--	--	--	--	--	--	--	--	--	--	--
TRGpnl2xsex62574	non local hub	R4	Non-hub kinless nodes	1168	341	-0.349506	FIGHT CLUB	0.914764	-3.79845	2	4.9542	44.4444	-4.95074	-4.16544	-4.09683	-4.13114	9.3543e-07	1.47649e-06	Switch node	116	118	4558.Sb04g021480.1	2.47e-44	157	KOG4197@1|root	KOG4197@2759|Eukaryota	37VU6@33090|Viridiplantae	3GINT@35493|Streptophyta	3M6KV@4447|Liliopsida	3IP85@38820|Poales	35493|Streptophyta	S	endonuclease activity	--	--	--	--	--	--	--	--	--
TRGpnl2xsex62692	non local hub	R4	Non-hub kinless nodes	2028	440	-0.516249	FIGHT CLUB	0.952927	-3.54904	2	6.10852	66.6667	-7.34612	-10.207	-8.34906	-9.27803	5.46523e-05	5.85016e-05	Switch node	116	118	38727.Pavir.Aa01749.1.p	1.02e-32	127	28IQ6@1|root	2QR1A@2759|Eukaryota	37NEC@33090|Viridiplantae	3G8RQ@35493|Streptophyta	3KR9P@4447|Liliopsida	3I4AS@38820|Poales	35493|Streptophyta	H	RING-type E3 ubiquitin transferase	--	GO:0001101	GO:0003674	GO:0003824	GO:0004842	GO:0005575	GO:0005622	GO:0005623	GO:0005737
TRGpnl2xsex62800	non local hub	R4	Non-hub kinless nodes	487	107	0.865178	PARTY	0.951726	-0.949799	3	6.87036	38.8889	5.90837	9.86993	8.08048	8.9752	1.11892e-06	1.72147e-06	Non-switch node	--	--	38727.Pavir.Aa00935.1.p	8.87e-116	339	COG0245@1|root	2QS77@2759|Eukaryota	37JN2@33090|Viridiplantae	3G9CT@35493|Streptophyta	3KTZ3@4447|Liliopsida	3I3XA@38820|Poales	35493|Streptophyta	H	2-C-methyl-D-erythritol 2	4-cyclodiphosphate synthase	--	GO:0005575	GO:0005622	GO:0005623	GO:0005737	GO:0006629	GO:0006720	GO:0006721
TRGpnl2xsex62802	non local hub	R4	Non-hub kinless nodes	1903	434	-0.481136	FIGHT CLUB	0.947988	-3.56416	2	8.82972	44.4444	-7.99675	-7.15613	-7.73827	-7.4472	6.34327e-12	8.28675e-11	Switch node	116	118	38727.Pavir.Aa00935.1.p	8.87e-116	339	COG0245@1|root	2QS77@2759|Eukaryota	37JN2@33090|Viridiplantae	3G9CT@35493|Streptophyta	3KTZ3@4447|Liliopsida	3I3XA@38820|Poales	35493|Streptophyta	H	2-C-methyl-D-erythritol 2	4-cyclodiphosphate synthase	--	GO:0005575	GO:0005622	GO:0005623	GO:0005737	GO:0006629	GO:0006720	GO:0006721
TRGpnl2xsex62817	non local hub	R4	Non-hub kinless nodes	1337	304	-0.472047	FIGHT CLUB	0.948301	-3.89166	2	5.9542	38.8889	-5.40209	-6.30894	-6.14982	-6.22938	3.88867e-09	1.25665e-08	Switch node	116	118	38727.Pavir.Ab02709.1.p	1.59e-239	671	KOG0290@1|root	KOG0290@2759|Eukaryota	37R9Q@33090|Viridiplantae	3GHNN@35493|Streptophyta	3KPXA@4447|Liliopsida	3IBAZ@38820|Poales	35493|Streptophyta	O	WD domain	G-beta repeat	--	GO:0001708	GO:0003674	GO:0003676	GO:0003677	GO:0005488	GO:0005575	GO:0005622
TRGpnl2xsex62926	non local hub	R4	Non-hub kinless nodes	2202	458	-0.520515	FIGHT CLUB	0.956739	-3.50369	2	4.52356	66.6667	-4.91989	-7.18856	-5.99174	-6.59015	1.87875e-06	2.65063e-06	Switch node	116	118	--	--	--	--	--	--	--	--	--	--	--	--	--	--	--	--	--	--	--	--	--
TRGpnl2xsex63011	non local hub	R4	Non-hub kinless nodes	1717	383	-0.496337	FIGHT CLUB	0.950243	-3.69264	2	5.93074	16.6667	-5.99607	-5.75063	-5.94195	-5.84629	9.39757e-11	6.21779e-10	Switch node	116	118	40149.OMERI03G01310.1	5.05e-312	868	KOG0938@1|root	KOG0938@2759|Eukaryota	37JEF@33090|Viridiplantae	3GCA5@35493|Streptophyta	3M4SX@4447|Liliopsida	3IPR3@38820|Poales	35493|Streptophyta	U	Adaptor complexes medium subunit family	--	--	--	ko:K11826	ko04144	ko04721	ko04961	ko05016	map04144
TRGpnl2xsex63754	non local hub	R4	Non-hub kinless nodes	1447	399	-0.380427	FIGHT CLUB	0.923966	-3.65233	2	6.37504	5.55556	-6.58886	-6.809	-7.18524	-6.99712	6.46593e-10	2.87271e-09	Switch node	116	118	4558.Sb04g001200.1	1.12e-109	328	28K2Z@1|root	2RXRB@2759|Eukaryota	37TZP@33090|Viridiplantae	3GZAM@35493|Streptophyta	3KNRK@4447|Liliopsida	3IEYM@38820|Poales	35493|Streptophyta	K	helix loop helix domain	--	--	--	--	--	--	--	--	--
TRGpnl2xsex63779	non local hub	R4	Non-hub kinless nodes	110	48	-0.178953	FIGHT CLUB	0.809587	-1.14541	3	5.74819	22.2222	-5.48413	-5.78334	-6.52566	-6.1545	1.9127e-06	2.6911e-06	Non-switch node	--	--	4558.Sb04g001280.1	1.93e-218	613	KOG2443@1|root	KOG2443@2759|Eukaryota	37J1V@33090|Viridiplantae	3GDQ9@35493|Streptophyta	3KNFM@4447|Liliopsida	3ID20@38820|Poales	35493|Streptophyta	S	Signal peptide peptidase	--	GO:0000003	GO:0000323	GO:0005575	GO:0005622	GO:0005623	GO:0005737	GO:0005764	GO:0005765
TRGpnl2xsex64429	non local hub	R3	Non-hub connectors	199	99	-0.613798	FIGHT CLUB	0.752506	-0.976322	3	10.3197	27.7778	-7.4407	-12.8568	-11.6671	-12.2619	4.63987e-06	5.85226e-06	Non-switch node	--	--	4558.Sb04g008330.1	0	904	COG0372@1|root	KOG2617@2759|Eukaryota	37PZS@33090|Viridiplantae	3G8W8@35493|Streptophyta	3KSGV@4447|Liliopsida	3I374@38820|Poales	35493|Streptophyta	C	citrate synthase	--	GO:0003674	GO:0003824	GO:0004108	GO:0005575	GO:0005622	GO:0005623	GO:0005737	GO:0005777
TRGpnl2xsex64454	non local hub	R4	Non-hub kinless nodes	2245	458	-0.530268	FIGHT CLUB	0.95838	-3.50369	2	6.22882	66.6667	-6.43196	-8.71871	-7.51652	-8.11761	4.58139e-08	1.03342e-07	Switch node	116	118	4558.Sb04g008420.1	2.59e-291	810	28IXZ@1|root	2QR9M@2759|Eukaryota	37SY8@33090|Viridiplantae	3G9YJ@35493|Streptophyta	3KVHI@4447|Liliopsida	3ID70@38820|Poales	35493|Streptophyta	S	isoform X1	--	--	--	--	--	--	--	--	--
TRGpnl2xsex6480	non local hub	R4	Non-hub kinless nodes	1853	436	-0.478201	FIGHT CLUB	0.944637	-3.55912	2	5.35755	66.6667	-5.45139	-7.96896	-6.62429	-7.29663	0.000151823	0.000157518	Switch node	116	118	4555.Si000580m	0	905	COG1131@1|root	KOG0061@2759|Eukaryota	37JQZ@33090|Viridiplantae	3G7Q0@35493|Streptophyta	3KRFK@4447|Liliopsida	3I7ZI@38820|Poales	35493|Streptophyta	Q	ABC-2 type transporter	--	GO:0003674	GO:0003824	GO:0005215	GO:0005575	GO:0005622	GO:0005623	GO:0005737	GO:0005886
TRGpnl2xsex64805	non local hub	R4	Non-hub kinless nodes	1833	417	-0.470523	FIGHT CLUB	0.948246	-3.60698	2	7.21917	55.5556	-6.88589	-9.6996	-8.50952	-9.10456	4.37691e-11	3.58323e-10	Switch node	116	118	4558.Sb04g023690.1	9.86e-195	549	COG0697@1|root	KOG2234@2759|Eukaryota	37HZT@33090|Viridiplantae	3GB3Q@35493|Streptophyta	3KSHX@4447|Liliopsida	3I6HB@38820|Poales	35493|Streptophyta	G	Nucleotide-sugar transporter	--	GO:0003674	GO:0005215	GO:0005338	GO:0005342	GO:0005463	GO:0005575	GO:0005622	GO:0005623
TRGpnl2xsex6481	non local hub	R4	Non-hub kinless nodes	2197	459	-0.5171	FIGHT CLUB	0.956352	-3.50117	2	6.84549	66.6667	-7.48818	-9.87561	-8.6084	-9.242	1.90439e-06	2.68186e-06	Switch node	116	118	4555.Si000580m	0	1166	COG1131@1|root	KOG0061@2759|Eukaryota	37JQZ@33090|Viridiplantae	3G7Q0@35493|Streptophyta	3KRFK@4447|Liliopsida	3I7ZI@38820|Poales	35493|Streptophyta	Q	ABC-2 type transporter	--	GO:0003674	GO:0003824	GO:0005215	GO:0005575	GO:0005622	GO:0005623	GO:0005737	GO:0005886
TRGpnl2xsex6491	non local hub	R4	Non-hub kinless nodes	2057	452	-0.505187	FIGHT CLUB	0.951715	-3.51881	2	4.32193	66.6667	-5.19062	-7.64483	-6.29106	-6.96795	3.24043e-05	3.55289e-05	Switch node	116	118	--	--	--	--	--	--	--	--	--	--	--	--	--	--	--	--	--	--	--	--	--
TRGpnl2xsex64947	non local hub	R4	Non-hub kinless nodes	1956	442	-0.475089	FIGHT CLUB	0.948937	-3.544	2	8.07146	55.5556	-8.61799	-11.5967	-10.1638	-10.8803	3.52945e-07	6.22367e-07	Switch node	116	118	4558.Sb04g035720.1	2.54e-133	390	2C3B9@1|root	2RXJT@2759|Eukaryota	37SAC@33090|Viridiplantae	3GI01@35493|Streptophyta	3KY3X@4447|Liliopsida	3I68S@38820|Poales	35493|Streptophyta	--	--	--	--	--	--	--	--	--	--	--
TRGpnl2xsex65007	non local hub	R4	Non-hub kinless nodes	2221	458	-0.529014	FIGHT CLUB	0.957476	-3.50369	2	4.85798	61.1111	-4.9846	-7.35403	-6.14408	-6.74905	8.40024e-09	2.41694e-08	Switch node	116	118	4577.GRMZM2G018573_P01	1.17e-223	629	KOG2110@1|root	KOG2110@2759|Eukaryota	37HX3@33090|Viridiplantae	3GG69@35493|Streptophyta	3KNGM@4447|Liliopsida	3I46R@38820|Poales	35493|Streptophyta	S	WD40 repeats	--	GO:0000045	GO:0000407	GO:0000422	GO:0003674	GO:0005488	GO:0005543	GO:0005575	GO:0005622
TRGpnl2xsex65124	non local hub	R4	Non-hub kinless nodes	1866	445	-0.44995	FIGHT CLUB	0.943128	-3.53644	2	5.78136	61.1111	-5.95158	-8.48105	-7.31532	-7.89818	3.5482e-12	5.31365e-11	Switch node	116	118	4555.Si017208m	2.16e-290	802	KOG1092@1|root	KOG1092@2759|Eukaryota	37PJA@33090|Viridiplantae	3G7PA@35493|Streptophyta	3KN7K@4447|Liliopsida	3IDZX@38820|Poales	35493|Streptophyta	U	Rab-GTPase-TBC domain	--	--	--	ko:K20360	--	--	--	--	ko00000
TRGpnl2xsex65134	non local hub	R4	Non-hub kinless nodes	1435	365	-0.435981	FIGHT CLUB	0.935303	-3.73798	2	5.65821	22.2222	-5.45385	-5.66205	-6.12537	-5.89371	1.37179e-09	5.38543e-09	Switch node	116	118	4533.OB02G44730.1	2.77e-198	571	28J02@1|root	2QTYW@2759|Eukaryota	37JBG@33090|Viridiplantae	3G9FE@35493|Streptophyta	3KMN5@4447|Liliopsida	3I9M8@38820|Poales	35493|Streptophyta	K	Domain of unknown function (DUF296)	--	--	--	--	--	--	--	--	--
TRGpnl2xsex65163	non local hub	R4	Non-hub kinless nodes	2246	459	-0.525052	FIGHT CLUB	0.958236	-3.50117	2	7.30378	66.6667	-7.5734	-9.84507	-8.68595	-9.26551	5.96631e-08	1.30926e-07	Switch node	116	118	--	--	--	--	--	--	--	--	--	--	--	--	--	--	--	--	--	--	--	--	--
TRGpnl2xsex65239	non local hub	R4	Non-hub kinless nodes	1350	407	-0.314386	FIGHT CLUB	0.909109	-3.63218	2	7.42626	44.4444	-6.8159	-10.0035	-8.85745	-9.43046	2.48574e-09	8.67184e-09	Switch node	116	118	4577.GRMZM2G152278_P01	0	1031	COG5038@1|root	KOG1012@2759|Eukaryota	37JDH@33090|Viridiplantae	3GFJI@35493|Streptophyta	3KW0A@4447|Liliopsida	3ICAR@38820|Poales	35493|Streptophyta	L	C2 domain	--	--	--	--	--	--	--	--	--
TRGpnl2xsex65309	non local hub	R4	Non-hub kinless nodes	675	11	-0.137632	FIGHT CLUB	0.999734	-1.26807	3	4.21723	5.55556	-4.65617	-4.21876	-4.81727	-4.51801	1.54704e-08	4.07674e-08	Switch node	116	118	4555.Si016067m	0	3628	KOG0916@1|root	KOG0916@2759|Eukaryota	37QVK@33090|Viridiplantae	3GE33@35493|Streptophyta	3KYVX@4447|Liliopsida	3IEHD@38820|Poales	35493|Streptophyta	M	callose synthase	--	GO:0005575	GO:0005623	GO:0005886	GO:0016020	GO:0044464	GO:0071944	--	ko:K11000
TRGpnl2xsex65364	non local hub	R4	Non-hub kinless nodes	582	63	0.137372	DATE	0.988282	-1.09568	3	6.80735	38.8889	-5.87063	-9.22034	-8.0421	-8.63122	7.11432e-08	1.52948e-07	Non-switch node	--	--	4558.Sb04g036210.1	9.42e-110	325	COG5126@1|root	KOG0034@2759|Eukaryota	37K4M@33090|Viridiplantae	3GB26@35493|Streptophyta	3KQ9T@4447|Liliopsida	3I4FW@38820|Poales	35493|Streptophyta	T	Calcineurin subunit B	--	--	--	--	--	--	--	--	--
TRGpnl2xsex65471	non local hub	R4	Non-hub kinless nodes	1372	386	-0.347632	FIGHT CLUB	0.920847	-3.68508	2	5.80735	38.8889	-5.16414	-5.92634	-6.24882	-6.08758	4.09786e-10	2.00007e-09	Switch node	116	118	4577.GRMZM2G108712_P03	8.55e-179	504	COG0592@1|root	KOG1636@2759|Eukaryota	37JTF@33090|Viridiplantae	3GD0W@35493|Streptophyta	3KN4C@4447|Liliopsida	3IG3V@38820|Poales	35493|Streptophyta	L	This protein is an auxiliary protein of DNA polymerase delta and is involved in the control of eukaryotic DNA replication by increasing the polymerase's processibility during elongation of the leading strand	--	--	--	--	--	--	--	--	--
TRGpnl2xsex65486	non local hub	R4	Non-hub kinless nodes	1947	416	-0.522506	FIGHT CLUB	0.954349	-3.6095	2	7.31288	50	-7.94689	-11.172	-9.68823	-10.4301	2.12495e-07	3.96813e-07	Switch node	116	118	4555.Si017314m	3.1e-31	129	COG5641@1|root	KOG1601@2759|Eukaryota	37NBN@33090|Viridiplantae	3G7EY@35493|Streptophyta	3KZNU@4447|Liliopsida	3I2QQ@38820|Poales	35493|Streptophyta	K	GATA zinc finger	--	GO:0000976	GO:0000977	GO:0000981	GO:0001012	GO:0001067	GO:0001085	GO:0001228	GO:0003674
TRGpnl2xsex65488	non local hub	R4	Non-hub kinless nodes	2214	453	-0.532986	FIGHT CLUB	0.958136	-3.51629	2	5.35755	61.1111	-5.5773	-7.98932	-6.73493	-7.36212	2.13065e-08	5.4014e-08	Switch node	116	118	--	--	--	--	--	--	--	--	--	--	--	--	--	--	--	--	--	--	--	--	--
TRGpnl2xsex65596	non local hub	R4	Non-hub kinless nodes	428	108	-0.781357	FIGHT CLUB	0.936326	-0.946483	3	6.3322	11.1111	-6.23938	-3.1497	-3.51747	-3.33358	4.45066e-07	7.68239e-07	Switch node	115	118	4555.Si016337m	0	1407	COG5329@1|root	KOG1888@2759|Eukaryota	37MZS@33090|Viridiplantae	3GETB@35493|Streptophyta	3KT3B@4447|Liliopsida	3I6ZR@38820|Poales	35493|Streptophyta	I	SacI homology domain	--	GO:0005575	GO:0005911	GO:0009506	GO:0030054	GO:0055044	--	--	--
TRGpnl2xsex66290	non local hub	R4	Non-hub kinless nodes	313	107	-0.611273	FIGHT CLUB	0.883137	-0.949799	3	4.19967	16.6667	-4.60472	-9.64847	-8.47944	-9.06395	1.05821e-06	1.64242e-06	Switch node	106	118	4555.Si016239m	0	1584	KOG0667@1|root	KOG0667@2759|Eukaryota	37I7J@33090|Viridiplantae	3GA26@35493|Streptophyta	3KXWS@4447|Liliopsida	3IDDI@38820|Poales	35493|Streptophyta	T	Protein kinase domain	--	GO:0001101	GO:0003674	GO:0003824	GO:0004672	GO:0004674	GO:0004713	GO:0005575	GO:0005622
TRGpnl2xsex66475	non local hub	R4	Non-hub kinless nodes	1813	430	-0.463429	FIGHT CLUB	0.943748	-3.57423	2	4.64386	55.5556	-5.19805	-7.88942	-6.62316	-7.25629	4.57249e-07	7.85537e-07	Switch node	116	118	4577.GRMZM2G060837_P05	1.38e-121	372	COG2273@1|root	2QURN@2759|Eukaryota	37J3D@33090|Viridiplantae	3GB2F@35493|Streptophyta	3KYYE@4447|Liliopsida	3IFN0@38820|Poales	35493|Streptophyta	G	Catalyzes xyloglucan endohydrolysis (XEH) and or endotransglycosylation (XET). Cleaves and religates xyloglucan polymers	an essential constituent of the primary cell wall	and thereby participates in cell wall construction of growing tissues	--	--	--	--	--	--	--
TRGpnl2xsex66603	non local hub	R4	Non-hub kinless nodes	1482	413	-0.366946	FIGHT CLUB	0.922339	-3.61706	2	6.24413	11.1111	-6.38763	-5.77522	-6.16052	-5.96787	4.90178e-10	2.28353e-09	Switch node	116	118	4555.Si030902m	7.11e-145	418	COG2125@1|root	KOG1646@2759|Eukaryota	37KNN@33090|Viridiplantae	3G7D2@35493|Streptophyta	3KPNC@4447|Liliopsida	3IFWQ@38820|Poales	35493|Streptophyta	J	40S ribosomal protein S6	--	--	--	--	--	--	--	--	--
TRGpnl2xsex66608	non local hub	R4	Non-hub kinless nodes	1750	422	-0.450059	FIGHT CLUB	0.94185	-3.59439	2	5.24793	55.5556	-5.23108	-7.89178	-6.70549	-7.29863	1.84278e-08	4.73418e-08	Switch node	116	118	--	--	--	--	--	--	--	--	--	--	--	--	--	--	--	--	--	--	--	--	--
TRGpnl2xsex66609	non local hub	R4	Non-hub kinless nodes	1332	387	-0.338702	FIGHT CLUB	0.915586	-3.68256	2	9.57554	50	-9.78472	-13.3157	-11.7831	-12.5494	3.69151e-10	1.83381e-09	Switch node	116	118	4537.OPUNC07G21240.1	2.26e-230	642	KOG0583@1|root	KOG0583@2759|Eukaryota	37HYW@33090|Viridiplantae	3G7QB@35493|Streptophyta	3KUYM@4447|Liliopsida	3I492@38820|Poales	35493|Streptophyta	T	Belongs to the protein kinase superfamily	--	GO:0003674	GO:0003824	GO:0004672	GO:0004674	GO:0005575	GO:0005622	GO:0005623	GO:0005634
TRGpnl2xsex66610	non local hub	R4	Non-hub kinless nodes	204	53	-0.325613	FIGHT CLUB	0.932502	-1.12883	3	8.40514	27.7778	-6.53003	-7.74472	-8.58047	-8.16259	4.41035e-07	7.62375e-07	Switch node	94	118	4537.OPUNC07G21240.1	1.58e-200	568	KOG0583@1|root	KOG0583@2759|Eukaryota	37HYW@33090|Viridiplantae	3G7QB@35493|Streptophyta	3KUYM@4447|Liliopsida	3I492@38820|Poales	35493|Streptophyta	T	Belongs to the protein kinase superfamily	--	GO:0003674	GO:0003824	GO:0004672	GO:0004674	GO:0005575	GO:0005622	GO:0005623	GO:0005634
TRGpnl2xsex66612	non local hub	R4	Non-hub kinless nodes	2220	458	-0.524586	FIGHT CLUB	0.957438	-3.50369	2	6.37504	66.6667	-6.80438	-9.16081	-7.92257	-8.54169	9.47067e-07	1.49026e-06	Switch node	116	118	--	--	--	--	--	--	--	--	--	--	--	--	--	--	--	--	--	--	--	--	--
TRGpnl2xsex66660	non local hub	R4	Non-hub kinless nodes	1788	442	-0.418766	FIGHT CLUB	0.93889	-3.544	2	4.70044	61.1111	-5.24312	-7.74062	-6.57473	-7.15767	7.22096e-09	2.12748e-08	Switch node	116	118	--	--	--	--	--	--	--	--	--	--	--	--	--	--	--	--	--	--	--	--	--
TRGpnl2xsex67569	non local hub	R4	Non-hub kinless nodes	1933	439	-0.490369	FIGHT CLUB	0.948422	-3.55156	2	5.64386	66.6667	-5.86276	-8.40454	-7.01053	-7.70753	9.36259e-05	9.82336e-05	Switch node	116	118	38727.Pavir.Ba02328.1.p	1.43e-107	321	2BXNS@1|root	2QV72@2759|Eukaryota	37T3X@33090|Viridiplantae	3GDX2@35493|Streptophyta	3KRJM@4447|Liliopsida	3I30X@38820|Poales	35493|Streptophyta	S	Tic22-like family	--	GO:0005575	GO:0005622	GO:0005623	GO:0005737	GO:0009536	GO:0043226	GO:0043227	GO:0043229
TRGpnl2xsex67667	non local hub	R4	Non-hub kinless nodes	2134	455	-0.513028	FIGHT CLUB	0.95454	-3.51125	2	5.78136	66.6667	-6.4703	-9.00205	-7.58474	-8.29339	9.40151e-06	1.11353e-05	Switch node	116	118	4555.Si029191m	0	1165	2CMVQ@1|root	2QS8D@2759|Eukaryota	37JAD@33090|Viridiplantae	3GEJN@35493|Streptophyta	3KRVW@4447|Liliopsida	3ID45@38820|Poales	35493|Streptophyta	S	Acyclic terpene utilisation family protein AtuA	--	--	--	--	--	--	--	--	--
TRGpnl2xsex67669	non local hub	R4	Non-hub kinless nodes	2202	457	-0.523533	FIGHT CLUB	0.956928	-3.50621	2	5	66.6667	-5.23873	-7.58035	-6.31624	-6.94829	2.37842e-06	3.2568e-06	Switch node	116	118	4555.Si029191m	8.24e-215	632	2CMVQ@1|root	2QS8D@2759|Eukaryota	37JAD@33090|Viridiplantae	3GEJN@35493|Streptophyta	3KRVW@4447|Liliopsida	3ID45@38820|Poales	35493|Streptophyta	S	Acyclic terpene utilisation family protein AtuA	--	--	--	--	--	--	--	--	--
TRGpnl2xsex67809	non local hub	R4	Non-hub kinless nodes	2185	450	-0.535512	FIGHT CLUB	0.957585	-3.52385	2	8.12928	61.1111	-7.95044	-10.517	-9.3084	-9.9127	1.94975e-14	1.81385e-12	Switch node	116	118	--	--	--	--	--	--	--	--	--	--	--	--	--	--	--	--	--	--	--	--	--
TRGpnl2xsex67824	non local hub	R4	Non-hub kinless nodes	632	87	-0.211574	FIGHT CLUB	0.98105	-1.01611	3	6.12928	38.8889	-5.42855	-9.03237	-7.85771	-8.44504	5.59482e-08	1.23303e-07	Switch node	116	118	4577.GRMZM2G051502_P01	1.28e-42	159	KOG4658@1|root	KOG4658@2759|Eukaryota	38AMV@33090|Viridiplantae	3GSVS@35493|Streptophyta	3M9KN@4447|Liliopsida	3IKVV@38820|Poales	35493|Streptophyta	S	ADP binding	--	--	--	--	--	--	--	--	--
TRGpnl2xsex67828	non local hub	R4	Non-hub kinless nodes	2058	441	-0.499139	FIGHT CLUB	0.954082	-3.54652	2	8.45943	38.8889	-7.82096	-10.8202	-9.61037	-10.2153	6.08532e-13	1.54396e-11	Switch node	116	118	4577.GRMZM2G051541_P01	1.41e-126	369	28IYG@1|root	2QRA4@2759|Eukaryota	37KU6@33090|Viridiplantae	3GFCK@35493|Streptophyta	3KVRM@4447|Liliopsida	3I4U3@38820|Poales	35493|Streptophyta	S	Phloem protein 2	--	--	--	--	--	--	--	--	--
TRGpnl2xsex67830	non local hub	R4	Non-hub kinless nodes	940	295	-0.263329	FIGHT CLUB	0.901511	-3.91433	2	5.15381	16.6667	-5.65609	-10.3563	-9.13516	-9.74573	2.23014e-08	5.61652e-08	Switch node	116	118	4555.Si025873m	5.64e-46	176	KOG4658@1|root	KOG4658@2759|Eukaryota	38AMV@33090|Viridiplantae	3GSVS@35493|Streptophyta	3M9KN@4447|Liliopsida	3IKVV@38820|Poales	35493|Streptophyta	S	ADP binding	--	--	--	--	--	--	--	--	--
TRGpnl2xsex67832	non local hub	R4	Non-hub kinless nodes	2193	459	-0.516639	FIGHT CLUB	0.956193	-3.50117	2	8.15987	66.6667	-8.78022	-11.1941	-9.93564	-10.5649	2.06669e-06	2.87613e-06	Switch node	116	118	4577.GRMZM2G051502_P01	2.62e-303	887	KOG4658@1|root	KOG4658@2759|Eukaryota	38AMV@33090|Viridiplantae	3GSVS@35493|Streptophyta	3M9KN@4447|Liliopsida	3IKVV@38820|Poales	35493|Streptophyta	S	ADP binding	--	--	--	--	--	--	--	--	--
TRGpnl2xsex67910	non local hub	R4	Non-hub kinless nodes	1980	425	-0.520683	FIGHT CLUB	0.953927	-3.58683	2	8.5812	55.5556	-9.0559	-9.1351	-9.30758	-9.22134	9.20943e-07	1.45661e-06	Switch node	116	118	4555.Si031037m	2.84e-80	256	2DW8E@1|root	2S6PU@2759|Eukaryota	37VY3@33090|Viridiplantae	3GK5C@35493|Streptophyta	3KZXK@4447|Liliopsida	3IHCP@38820|Poales	35493|Streptophyta	S	tify domain	--	--	--	--	--	--	--	--	--
TRGpnl2xsex68202	non local hub	R4	Non-hub kinless nodes	765	92	-0.171072	FIGHT CLUB	0.985537	-0.999529	3	8.04439	38.8889	-6.88824	-8.76162	-8.64404	-8.70283	3.46836e-08	8.20329e-08	Switch node	115	118	38727.Pavir.Ba02009.1.p	5.24e-171	496	COG0657@1|root	KOG1515@2759|Eukaryota	37R02@33090|Viridiplantae	3G9R7@35493|Streptophyta	3KQKY@4447|Liliopsida	3IM4B@38820|Poales	35493|Streptophyta	V	Steryl acetyl hydrolase	--	--	--	--	--	--	--	--	--
TRGpnl2xsex6935	non local hub	R2	Peripheral nodes	30	26	-0.240775	FIGHT CLUB	0.248889	-1.21834	3	4.66297	11.1111	-3.97605	-4.76371	-5.18096	-4.97234	5.78651e-05	6.18328e-05	Non-switch node	--	--	4555.Si000641m	3.86e-184	550	28J0A@1|root	2QRC8@2759|Eukaryota	37JK4@33090|Viridiplantae	3GZXX@35493|Streptophyta	3KX4U@4447|Liliopsida	3I6NK@38820|Poales	35493|Streptophyta	--	--	--	--	--	--	--	--	--	--	--
TRGpnl2xsex69560	non local hub	R4	Non-hub kinless nodes	2066	443	-0.5087	FIGHT CLUB	0.954022	-3.54148	2	4.90689	61.1111	-5.23397	-7.67334	-6.49501	-7.08417	1.91161e-07	3.61369e-07	Switch node	116	118	--	--	--	--	--	--	--	--	--	--	--	--	--	--	--	--	--	--	--	--	--
TRGpnl2xsex69734	non local hub	R4	Non-hub kinless nodes	2001	450	-0.468257	FIGHT CLUB	0.949426	-3.52385	2	6.85798	61.1111	-6.93131	-9.42999	-8.24894	-8.83947	1.48022e-14	1.56699e-12	Switch node	116	118	4555.Si029583m	4.11e-90	281	KOG1192@1|root	KOG1192@2759|Eukaryota	37Q15@33090|Viridiplantae	3GF7S@35493|Streptophyta	3M48B@4447|Liliopsida	3IFNE@38820|Poales	35493|Streptophyta	H	Glycosyltransferase family 28 N-terminal domain	--	GO:0000003	GO:0003006	GO:0003674	GO:0003824	GO:0005575	GO:0005622	GO:0005623	GO:0005886
TRGpnl2xsex6976	non local hub	R4	Non-hub kinless nodes	2098	453	-0.50593	FIGHT CLUB	0.953379	-3.51629	2	5.08746	66.6667	-5.76483	-8.15626	-6.92446	-7.54036	1.75469e-05	2.00854e-05	Switch node	116	118	65489.OBART09G01400.1	0	1238	COG1112@1|root	KOG1803@2759|Eukaryota	37JRW@33090|Viridiplantae	3G7YD@35493|Streptophyta	3KQ4H@4447|Liliopsida	3IGPE@38820|Poales	35493|Streptophyta	L	AAA domain	--	--	--	--	--	--	--	--	--
TRGpnl2xsex69998	non local hub	R4	Non-hub kinless nodes	2088	451	-0.512928	FIGHT CLUB	0.953346	-3.52133	2	6.80735	66.6667	-6.8529	-9.43399	-7.95524	-8.69462	2.94598e-05	3.2428e-05	Switch node	116	118	4558.Sb02g039730.1	1.51e-73	231	COG2217@1|root	KOG0207@2759|Eukaryota	386MB@33090|Viridiplantae	3GUIA@35493|Streptophyta	3M0ES@4447|Liliopsida	3IIHH@38820|Poales	35493|Streptophyta	P	Heavy-metal-associated domain	--	--	--	--	--	--	--	--	--
TRGpnl2xsex70007	non local hub	R4	Non-hub kinless nodes	2052	434	-0.515975	FIGHT CLUB	0.955267	-3.56416	2	6.42626	61.1111	-6.46647	-9.03136	-7.78199	-8.40667	8.91844e-14	5.53128e-12	Switch node	116	118	--	--	--	--	--	--	--	--	--	--	--	--	--	--	--	--	--	--	--	--	--
TRGpnl2xsex70016	non local hub	R4	Non-hub kinless nodes	2160	458	-0.503924	FIGHT CLUB	0.95504	-3.50369	2	9.04439	61.1111	-8.94766	-11.4451	-10.2613	-10.8532	1.29991e-15	4.89926e-13	Switch node	116	118	4555.Si031177m	3.76e-23	97.4	2D18G@1|root	2S4VD@2759|Eukaryota	37W9D@33090|Viridiplantae	3GKDT@35493|Streptophyta	3KZQQ@4447|Liliopsida	3IHTW@38820|Poales	35493|Streptophyta	S	Microsomal signal peptidase 12 kDa subunit (SPC12)	--	--	--	--	--	--	--	--	--
TRGpnl2xsex70019	non local hub	R4	Non-hub kinless nodes	1697	424	-0.424319	FIGHT CLUB	0.937574	-3.58935	2	7.24793	50	-7.09084	-10.1126	-8.81256	-9.46258	1.74881e-11	1.80163e-10	Switch node	116	118	--	--	--	--	--	--	--	--	--	--	--	--	--	--	--	--	--	--	--	--	--
TRGpnl2xsex70078	non local hub	R4	Non-hub kinless nodes	2016	443	-0.504599	FIGHT CLUB	0.951713	-3.54148	2	5.04439	55.5556	-5.37822	-7.98854	-6.78677	-7.38765	1.00303e-09	4.16121e-09	Switch node	116	118	38727.Pavir.Bb03400.1.p	4.21e-196	558	COG1163@1|root	KOG1487@2759|Eukaryota	37RND@33090|Viridiplantae	3GCY1@35493|Streptophyta	3KMNC@4447|Liliopsida	3IBP4@38820|Poales	35493|Streptophyta	T	C-terminal region of MMR_HSR1 domain	--	GO:0000166	GO:0001882	GO:0001883	GO:0003674	GO:0003824	GO:0003924	GO:0005488	GO:0005525
TRGpnl2xsex7014	non local hub	R4	Non-hub kinless nodes	2086	455	-0.508479	FIGHT CLUB	0.952423	-3.51125	2	4.24793	61.1111	-4.93186	-7.34067	-6.1693	-6.75499	8.64056e-06	1.02856e-05	Switch node	116	118	4558.Sb03g013240.1	0	2577	KOG1786@1|root	KOG4190@1|root	KOG1786@2759|Eukaryota	KOG4190@2759|Eukaryota	37KY7@33090|Viridiplantae	3G9SS@35493|Streptophyta	3KXNF@4447|Liliopsida	3ID84@38820|Poales	35493|Streptophyta	TU	Inactive serine threonine-protein kinase	--	--	--	--	--	--	--
TRGpnl2xsex70337	non local hub	R4	Non-hub kinless nodes	2222	459	-0.52244	FIGHT CLUB	0.957329	-3.50117	2	4.85798	66.6667	-5.25928	-7.5508	-6.35076	-6.95078	8.13309e-07	1.30384e-06	Switch node	116	118	38727.Pavir.J06845.1.p	1.48e-291	802	KOG4287@1|root	KOG4287@2759|Eukaryota	37RWV@33090|Viridiplantae	3G7UB@35493|Streptophyta	3KRUU@4447|Liliopsida	3I9QW@38820|Poales	35493|Streptophyta	M	Hydrolyzes acetyl esters in homogalacturonan regions of pectin. In type I primary cell wall	galacturonic acid residues of pectin can be acetylated at the O-2 and O-3 positions. Decreasing the degree of acetylation of pectin gels in vitro alters their physical properties	--	GO:0003674	GO:0003824	GO:0005575	GO:0005618	GO:0005623	GO:0008150	GO:0009505
TRGpnl2xsex70350	non local hub	R4	Non-hub kinless nodes	1824	443	-0.427452	FIGHT CLUB	0.941013	-3.54148	2	4.90689	61.1111	-5.01252	-7.46444	-6.3086	-6.88652	6.20146e-12	8.17102e-11	Switch node	116	118	4577.GRMZM2G160983_P01	9.45e-133	400	KOG2637@1|root	KOG2637@2759|Eukaryota	37MPG@33090|Viridiplantae	3G9XG@35493|Streptophyta	3KZ59@4447|Liliopsida	3IHCY@38820|Poales	35493|Streptophyta	S	Protein LTV1 homolog	--	--	--	ko:K14798	--	--	--	--	ko00000
TRGpnl2xsex70379	non local hub	R4	Non-hub kinless nodes	2173	456	-0.514635	FIGHT CLUB	0.955964	-3.50873	2	4.85798	66.6667	-5.20117	-7.50747	-6.31925	-6.91336	7.19774e-06	8.70306e-06	Switch node	116	118	--	--	--	--	--	--	--	--	--	--	--	--	--	--	--	--	--	--	--	--	--
TRGpnl2xsex70386	non local hub	R4	Non-hub kinless nodes	119	47	-0.38154	FIGHT CLUB	0.844008	-1.14872	3	5.16993	16.6667	-5.06062	-5.70453	-6.61299	-6.15876	1.27474e-06	1.91648e-06	Switch node	83	118	4558.Sb02g040540.1	3e-118	385	COG0130@1|root	KOG2529@2759|Eukaryota	37JSV@33090|Viridiplantae	3GDKJ@35493|Streptophyta	3KUY4@4447|Liliopsida	3I5ZG@38820|Poales	35493|Streptophyta	J	TruB family pseudouridylate synthase (N terminal domain)	--	GO:0000154	GO:0000495	GO:0001522	GO:0003674	GO:0003824	GO:0005575	GO:0005622	GO:0005623
TRGpnl2xsex70439	non local hub	R4	Non-hub kinless nodes	2184	457	-0.523237	FIGHT CLUB	0.956215	-3.50621	2	6.10852	66.6667	-6.23093	-8.63332	-7.28883	-7.96107	3.7067e-06	4.80759e-06	Switch node	116	118	--	--	--	--	--	--	--	--	--	--	--	--	--	--	--	--	--	--	--	--	--
TRGpnl2xsex70674	non local hub	R4	Non-hub kinless nodes	2157	454	-0.508833	FIGHT CLUB	0.955699	-3.51377	2	8.82972	61.1111	-8.75553	-11.2203	-10.0602	-10.6402	4.08064e-17	6.26378e-14	Switch node	116	118	4558.Sb09g028470.1	1.15e-92	280	COG2075@1|root	KOG1723@2759|Eukaryota	37MAT@33090|Viridiplantae	3G89X@35493|Streptophyta	3KZIZ@4447|Liliopsida	3ICC3@38820|Poales	35493|Streptophyta	J	Ribosomal protein L24e	--	GO:0000027	GO:0003674	GO:0003676	GO:0003723	GO:0003735	GO:0005198	GO:0005488	GO:0005575
TRGpnl2xsex70684	non local hub	R4	Non-hub kinless nodes	978	317	-0.260565	FIGHT CLUB	0.894939	-3.85891	2	5.19377	11.1111	-5.63709	-7.45408	-8.5696	-8.01184	3.44197e-08	8.14716e-08	Switch node	116	118	4555.Si032917m	0	1948	2CMPW@1|root	2QR9H@2759|Eukaryota	37KFF@33090|Viridiplantae	3G74Y@35493|Streptophyta	3KQB9@4447|Liliopsida	3I4EC@38820|Poales	35493|Streptophyta	S	Plant phosphoribosyltransferase C-terminal	--	--	--	--	--	--	--	--	--
TRGpnl2xsex70791	non local hub	R4	Non-hub kinless nodes	2196	454	-0.525227	FIGHT CLUB	0.957259	-3.51377	2	6.2854	66.6667	-6.66406	-9.07676	-7.75918	-8.41797	3.2918e-06	4.31497e-06	Switch node	116	118	--	--	--	--	--	--	--	--	--	--	--	--	--	--	--	--	--	--	--	--	--
TRGpnl2xsex70862	non local hub	R4	Non-hub kinless nodes	2086	450	-0.511076	FIGHT CLUB	0.953463	-3.52385	2	5.42626	66.6667	-5.60644	-8.04488	-6.69894	-7.37191	2.51696e-05	2.79662e-05	Switch node	116	118	4555.Si029360m	2.17e-288	805	COG0215@1|root	KOG2007@2759|Eukaryota	37I6B@33090|Viridiplantae	3GFCW@35493|Streptophyta	3KTC3@4447|Liliopsida	3I93P@38820|Poales	35493|Streptophyta	J	cysteine-tRNA ligase activity	--	GO:0000166	GO:0000741	GO:0003674	GO:0003824	GO:0004812	GO:0004817	GO:0005488	GO:0005524
TRGpnl2xsex70863	non local hub	R4	Non-hub kinless nodes	2237	459	-0.520902	FIGHT CLUB	0.957899	-3.50117	2	6.35755	66.6667	-6.62431	-8.89445	-7.73447	-8.31446	1.29638e-07	2.57098e-07	Switch node	116	118	4555.Si029360m	0	966	COG0215@1|root	KOG2007@2759|Eukaryota	37I6B@33090|Viridiplantae	3GFCW@35493|Streptophyta	3KTC3@4447|Liliopsida	3I93P@38820|Poales	35493|Streptophyta	J	cysteine-tRNA ligase activity	--	GO:0000166	GO:0000741	GO:0003674	GO:0003824	GO:0004812	GO:0004817	GO:0005488	GO:0005524
TRGpnl2xsex7089	non local hub	R4	Non-hub kinless nodes	2145	446	-0.521383	FIGHT CLUB	0.956767	-3.53392	2	7.8392	38.8889	-7.32294	-10.2429	-9.10801	-9.67546	9.00861e-14	5.53128e-12	Switch node	116	118	4558.Sb03g024540.1	0	1019	COG0515@1|root	2QQIN@2759|Eukaryota	37N37@33090|Viridiplantae	3GB54@35493|Streptophyta	3KQ1I@4447|Liliopsida	3I4PS@38820|Poales	35493|Streptophyta	T	Lysin motif	--	--	--	--	--	--	--	--	--
TRGpnl2xsex70911	non local hub	R4	Non-hub kinless nodes	2240	458	-0.527932	FIGHT CLUB	0.958194	-3.50369	2	7.96578	66.6667	-7.98041	-10.2677	-9.09984	-9.68378	7.97173e-08	1.68201e-07	Switch node	116	118	4555.Si029540m	4.1e-229	651	KOG1721@1|root	KOG1721@2759|Eukaryota	37K9M@33090|Viridiplantae	3GEEU@35493|Streptophyta	3KT3Z@4447|Liliopsida	3IGBU@38820|Poales	35493|Streptophyta	S	zinc finger	--	GO:0003674	GO:0003700	GO:0005575	GO:0005622	GO:0005623	GO:0005634	GO:0006355	GO:0007275
TRGpnl2xsex7098	non local hub	R4	Non-hub kinless nodes	1962	450	-0.483978	FIGHT CLUB	0.947395	-3.52385	2	4.45943	66.6667	-5.28013	-7.71498	-6.47363	-7.09431	7.22619e-05	7.634e-05	Switch node	116	118	38727.Pavir.Ba02941.1.p	2.55e-10	71.2	COG0552@1|root	KOG0781@2759|Eukaryota	37NG4@33090|Viridiplantae	3GB8M@35493|Streptophyta	3KNKY@4447|Liliopsida	3I510@38820|Poales	35493|Streptophyta	U	Signal recognition particle	alpha subunit	N-terminal	--	--	--	ko:K13431	ko03060	map03060	--
TRGpnl2xsex7099	non local hub	R4	Non-hub kinless nodes	1568	389	-0.440993	FIGHT CLUB	0.938453	-3.67752	2	5.85798	55.5556	-5.81093	-4.09371	-4.91257	-4.50314	4.19209e-10	2.03957e-09	Switch node	116	118	38727.Pavir.Ba02941.1.p	6.21e-09	66.6	COG0552@1|root	KOG0781@2759|Eukaryota	37NG4@33090|Viridiplantae	3GB8M@35493|Streptophyta	3KNKY@4447|Liliopsida	3I510@38820|Poales	35493|Streptophyta	U	Signal recognition particle	alpha subunit	N-terminal	--	--	--	ko:K13431	ko03060	map03060	--
TRGpnl2xsex71112	non local hub	R4	Non-hub kinless nodes	2232	459	-0.522098	FIGHT CLUB	0.95771	-3.50117	2	7.20945	61.1111	-7.33936	-9.69185	-8.56083	-9.12634	2.71156e-09	9.35039e-09	Switch node	116	118	4555.Si028639m	0	3534	COG0553@1|root	KOG0383@2759|Eukaryota	37NVM@33090|Viridiplantae	3GB32@35493|Streptophyta	3KY8R@4447|Liliopsida	3I7TD@38820|Poales	35493|Streptophyta	KL	chromatin remodeling	--	GO:0005575	GO:0005911	GO:0009506	GO:0030054	GO:0055044	--	--	--
TRGpnl2xsex71132	non local hub	R4	Non-hub kinless nodes	2226	459	-0.521004	FIGHT CLUB	0.957482	-3.50117	2	9.13186	66.6667	-9.22567	-11.565	-10.3542	-10.9596	3.04201e-07	5.44546e-07	Switch node	116	118	38727.Pavir.J06934.1.p	1.05e-43	145	KOG3461@1|root	KOG3461@2759|Eukaryota	37W71@33090|Viridiplantae	3GK4A@35493|Streptophyta	3M0GR@4447|Liliopsida	3IIFS@38820|Poales	35493|Streptophyta	S	Iron-binding zinc finger CDGSH type	--	GO:0003674	GO:0005488	GO:0005575	GO:0005622	GO:0005623	GO:0005737	GO:0005739	GO:0007275
TRGpnl2xsex7114	non local hub	R4	Non-hub kinless nodes	1928	422	-0.504166	FIGHT CLUB	0.952092	-3.59439	2	7.24793	55.5556	-6.99874	-5.48989	-6.22386	-5.85688	4.28405e-12	6.23319e-11	Switch node	116	118	--	--	--	--	--	--	--	--	--	--	--	--	--	--	--	--	--	--	--	--	--
TRGpnl2xsex7115	non local hub	R4	Non-hub kinless nodes	1904	439	-0.46237	FIGHT CLUB	0.946839	-3.55156	2	7.93664	61.1111	-7.82158	-10.3891	-9.25137	-9.82024	1.88004e-13	7.39964e-12	Switch node	116	118	--	--	--	--	--	--	--	--	--	--	--	--	--	--	--	--	--	--	--	--	--
TRGpnl2xsex71150	non local hub	R4	Non-hub kinless nodes	2220	459	-0.521439	FIGHT CLUB	0.957252	-3.50117	2	6.06609	66.6667	-6.56759	-8.85478	-7.69347	-8.27413	5.43606e-07	9.11664e-07	Switch node	116	118	4555.Si028979m	0	937	28MCD@1|root	2QTVU@2759|Eukaryota	37IZ5@33090|Viridiplantae	3GCAF@35493|Streptophyta	3KS5Y@4447|Liliopsida	3I9HN@38820|Poales	35493|Streptophyta	S	atgrip	grip	--	GO:0000003	GO:0000228	GO:0000280	GO:0000793	GO:0000794	GO:0000795	GO:0005575
TRGpnl2xsex71168	non local hub	R4	Non-hub kinless nodes	1664	425	-0.418959	FIGHT CLUB	0.934766	-3.58683	2	6.35755	55.5556	-6.69951	-9.59148	-8.22303	-8.90726	1.91316e-10	1.09375e-09	Switch node	116	118	4577.GRMZM2G081812_P01	5.34e-187	550	KOG2893@1|root	KOG2893@2759|Eukaryota	37PP4@33090|Viridiplantae	3GD51@35493|Streptophyta	3KP64@4447|Liliopsida	3IAJH@38820|Poales	35493|Streptophyta	S	zinc finger	--	GO:0003674	GO:0003676	GO:0003677	GO:0003700	GO:0005488	GO:0005575	GO:0005622	GO:0005623
TRGpnl2xsex7118	non local hub	R4	Non-hub kinless nodes	2123	448	-0.516914	FIGHT CLUB	0.95547	-3.52889	2	6.65821	55.5556	-6.62303	-7.30228	-7.25248	-7.27738	4.78951e-08	1.07405e-07	Switch node	116	118	--	--	--	--	--	--	--	--	--	--	--	--	--	--	--	--	--	--	--	--	--
TRGpnl2xsex71262	non local hub	R4	Non-hub kinless nodes	2096	444	-0.510937	FIGHT CLUB	0.955127	-3.53896	2	5.35755	61.1111	-5.43575	-7.86982	-6.72454	-7.29718	3.9597e-11	3.33049e-10	Switch node	116	118	4558.Sb02g007570.1	1.28e-32	128	COG2124@1|root	KOG0156@2759|Eukaryota	37HKM@33090|Viridiplantae	3G7FU@35493|Streptophyta	35493|Streptophyta	Q	Belongs to the cytochrome P450 family	--	--	--	--	--	--	--	--	--	--	--
TRGpnl2xsex7128	non local hub	R4	Non-hub kinless nodes	1826	439	-0.436836	FIGHT CLUB	0.9422	-3.55156	2	6.9542	50	-7.17661	-10.0072	-8.78639	-9.39682	4.1048e-10	2.00027e-09	Switch node	116	118	4555.Si000479m	0	898	28JTT@1|root	2QS7P@2759|Eukaryota	37SKR@33090|Viridiplantae	3GCXQ@35493|Streptophyta	3KWK5@4447|Liliopsida	3ID9A@38820|Poales	35493|Streptophyta	S	isoform X1	--	--	--	--	--	--	--	--	--
TRGpnl2xsex71282	non local hub	R4	Non-hub kinless nodes	2235	458	-0.527452	FIGHT CLUB	0.958007	-3.50369	2	5.52356	66.6667	-5.64782	-7.91395	-6.75027	-7.33211	2.16238e-07	4.02822e-07	Switch node	116	118	4558.Sb02g007570.1	7.45e-47	167	COG2124@1|root	KOG0156@2759|Eukaryota	37HKM@33090|Viridiplantae	3G7FU@35493|Streptophyta	35493|Streptophyta	Q	Belongs to the cytochrome P450 family	--	--	--	--	--	--	--	--	--	--	--
TRGpnl2xsex71283	non local hub	R4	Non-hub kinless nodes	2057	439	-0.511402	FIGHT CLUB	0.954453	-3.55156	2	6.65821	61.1111	-6.94143	-9.50744	-8.31347	-8.91046	7.72929e-12	9.40196e-11	Switch node	116	118	4558.Sb02g007570.1	7.03e-73	234	COG2124@1|root	KOG0156@2759|Eukaryota	37HKM@33090|Viridiplantae	3G7FU@35493|Streptophyta	35493|Streptophyta	Q	Belongs to the cytochrome P450 family	--	--	--	--	--	--	--	--	--	--	--
TRGpnl2xsex71284	non local hub	R4	Non-hub kinless nodes	2223	459	-0.521675	FIGHT CLUB	0.957367	-3.50117	2	5.75489	66.6667	-5.99	-8.28123	-7.11577	-7.6985	1.06727e-06	1.65397e-06	Switch node	116	118	4558.Sb02g007570.1	1.51e-18	89	COG2124@1|root	KOG0156@2759|Eukaryota	37HKM@33090|Viridiplantae	3G7FU@35493|Streptophyta	35493|Streptophyta	Q	Belongs to the cytochrome P450 family	--	--	--	--	--	--	--	--	--	--	--
TRGpnl2xsex7130	non local hub	R4	Non-hub kinless nodes	1559	432	-0.3541	FIGHT CLUB	0.923215	-3.56919	2	7.61471	50	-7.28185	-10.2417	-9.05232	-9.64699	5.26581e-12	7.34819e-11	Switch node	116	118	4555.Si000479m	1.62e-295	839	28JTT@1|root	2QS7P@2759|Eukaryota	37SKR@33090|Viridiplantae	3GCXQ@35493|Streptophyta	3KWK5@4447|Liliopsida	3ID9A@38820|Poales	35493|Streptophyta	S	isoform X1	--	--	--	--	--	--	--	--	--
TRGpnl2xsex7131	non local hub	R4	Non-hub kinless nodes	1520	432	-0.345851	FIGHT CLUB	0.919224	-3.56919	2	7.39232	50	-6.77279	-9.76154	-8.38542	-9.07348	2.29905e-05	2.57406e-05	Switch node	116	118	4555.Si000479m	2.9e-299	848	28JTT@1|root	2QS7P@2759|Eukaryota	37SKR@33090|Viridiplantae	3GCXQ@35493|Streptophyta	3KWK5@4447|Liliopsida	3ID9A@38820|Poales	35493|Streptophyta	S	isoform X1	--	--	--	--	--	--	--	--	--
TRGpnl2xsex7137	non local hub	R4	Non-hub kinless nodes	2155	458	-0.503402	FIGHT CLUB	0.954831	-3.50369	2	7.46761	55.5556	-7.59339	-9.12074	-8.41176	-8.76625	1.21159e-12	2.62641e-11	Switch node	116	118	--	--	--	--	--	--	--	--	--	--	--	--	--	--	--	--	--	--	--	--	--
TRGpnl2xsex7138	non local hub	R4	Non-hub kinless nodes	1262	422	-0.260187	FIGHT CLUB	0.888183	-3.59439	2	5.65821	22.2222	-5.8788	-6.63403	-7.24956	-6.9418	2.93426e-10	1.53723e-09	Switch node	107	118	--	--	--	--	--	--	--	--	--	--	--	--	--	--	--	--	--	--	--	--	--
TRGpnl2xsex71388	non local hub	R4	Non-hub kinless nodes	1899	439	-0.484378	FIGHT CLUB	0.946558	-3.55156	2	5.16993	66.6667	-5.21634	-7.69208	-6.36397	-7.02802	0.000117236	0.000122378	Switch node	116	118	38727.Pavir.J13740.1.p	1.95e-50	178	COG2801@1|root	KOG0017@2759|Eukaryota	3815M@33090|Viridiplantae	3GQZK@35493|Streptophyta	3M9VC@4447|Liliopsida	3IQJZ@38820|Poales	35493|Streptophyta	L	transposition	RNA-mediated	--	--	--	--	--	--	--	--
TRGpnl2xsex71475	non local hub	R4	Non-hub kinless nodes	1652	436	-0.389026	FIGHT CLUB	0.930345	-3.55912	2	8.17991	55.5556	-7.84019	-10.6311	-9.47126	-10.0512	3.76065e-11	3.21755e-10	Switch node	116	118	38727.Pavir.Bb03492.1.p	3.94e-140	402	KOG3330@1|root	KOG3330@2759|Eukaryota	37NAF@33090|Viridiplantae	3G7XM@35493|Streptophyta	3KRZY@4447|Liliopsida	3I3NF@38820|Poales	35493|Streptophyta	U	May play a role in vesicular transport from endoplasmic reticulum to Golgi	--	--	--	ko:K20302	--	--	--	--	ko00000
TRGpnl2xsex71489	non local hub	R4	Non-hub kinless nodes	2012	453	-0.485916	FIGHT CLUB	0.949308	-3.51629	2	4.24793	66.6667	-4.75239	-7.11783	-5.91637	-6.5171	4.86489e-05	5.22758e-05	Switch node	116	118	--	--	--	--	--	--	--	--	--	--	--	--	--	--	--	--	--	--	--	--	--
TRGpnl2xsex71553	non local hub	R4	Non-hub kinless nodes	418	18	0.113388	DATE	0.998146	-1.24487	3	7.26679	27.7778	-5.7682	-4.22072	-4.48539	-4.35305	1.99994e-08	5.10799e-08	Switch node	61	118	--	--	--	--	--	--	--	--	--	--	--	--	--	--	--	--	--	--	--	--	--
TRGpnl2xsex71903	non local hub	R4	Non-hub kinless nodes	1046	374	-0.222845	FIGHT CLUB	0.872156	-3.71531	2	9.17991	33.3333	-7.82058	-6.77182	-7.82242	-7.29712	1.97888e-09	7.18955e-09	Switch node	109	118	4555.Si033418m	1.69e-241	675	COG1218@1|root	KOG1528@2759|Eukaryota	37T74@33090|Viridiplantae	3GD4D@35493|Streptophyta	3KN5U@4447|Liliopsida	3IA8Y@38820|Poales	35493|Streptophyta	FP	Inositol monophosphatase family	--	GO:0005575	GO:0005622	GO:0005623	GO:0005737	GO:0009507	GO:0009536	GO:0043226	GO:0043227
TRGpnl2xsex72176	non local hub	R4	Non-hub kinless nodes	346	11	0.12852	DATE	0.998989	-1.26807	3	4.80047	5.55556	-4.94901	-4.28133	-4.57052	-4.42593	3.4755e-08	8.21384e-08	Switch node	96	118	38727.Pavir.Ba01078.1.p	0	1243	COG0441@1|root	KOG1637@2759|Eukaryota	37PRF@33090|Viridiplantae	3GAGM@35493|Streptophyta	3KQYJ@4447|Liliopsida	3I916@38820|Poales	35493|Streptophyta	J	Threonyl and Alanyl tRNA synthetase second additional domain	--	GO:0000003	GO:0003006	GO:0003674	GO:0003824	GO:0004812	GO:0004829	GO:0005575	GO:0005622
TRGpnl2xsex7239	non local hub	R4	Non-hub kinless nodes	2258	459	-0.527928	FIGHT CLUB	0.958678	-3.50117	2	7.21917	66.6667	-7.32925	-9.59138	-8.43027	-9.01082	7.00117e-10	3.0749e-09	Switch node	116	118	4555.Si002362m	9.15e-197	552	KOG1332@1|root	KOG1332@2759|Eukaryota	37JU8@33090|Viridiplantae	3GECF@35493|Streptophyta	3M3Z3@4447|Liliopsida	3ICQV@38820|Poales	35493|Streptophyta	U	Belongs to the WD repeat SEC13 family	--	GO:0005575	GO:0005622	GO:0005623	GO:0005634	GO:0005635	GO:0005643	GO:0005730	GO:0005737
TRGpnl2xsex72538	non local hub	R4	Non-hub kinless nodes	2252	459	-0.524756	FIGHT CLUB	0.958458	-3.50117	2	6.70044	66.6667	-6.9663	-9.23184	-8.07583	-8.65383	3.23779e-08	7.69352e-08	Switch node	116	118	4555.Si028729m	5.91e-283	820	KOG1922@1|root	KOG1922@2759|Eukaryota	37M0R@33090|Viridiplantae	3GCH6@35493|Streptophyta	3KVMC@4447|Liliopsida	3I7F6@38820|Poales	35493|Streptophyta	TZ	Formin Homology 2 Domain	--	--	--	--	--	--	--	--	--
TRGpnl2xsex72556	non local hub	R4	Non-hub kinless nodes	2131	444	-0.525831	FIGHT CLUB	0.956589	-3.53896	2	6.71425	61.1111	-6.66508	-9.13977	-8.00598	-8.57287	3.56717e-11	3.10294e-10	Switch node	116	118	4577.GRMZM2G414002_P01	0	1290	KOG1922@1|root	KOG1922@2759|Eukaryota	37M0R@33090|Viridiplantae	3GCH6@35493|Streptophyta	3KVMC@4447|Liliopsida	3I7F6@38820|Poales	35493|Streptophyta	TZ	Formin Homology 2 Domain	--	--	--	--	--	--	--	--	--
TRGpnl2xsex72811	non local hub	R4	Non-hub kinless nodes	2080	446	-0.514388	FIGHT CLUB	0.954023	-3.53392	2	6.32193	55.5556	-6.45609	-9.07785	-7.87972	-8.47879	1.91744e-11	1.9237e-10	Switch node	116	118	40149.OMERI07G23520.1	0	2409	COG0553@1|root	KOG0298@2759|Eukaryota	37IJD@33090|Viridiplantae	3GE6A@35493|Streptophyta	3KNFH@4447|Liliopsida	3I4E0@38820|Poales	35493|Streptophyta	L	SNF2 family N-terminal domain	--	--	2.3.2.27	ko:K15710	--	--	--	--	ko00000
TRGpnl2xsex73003	non local hub	R4	Non-hub kinless nodes	1611	405	-0.437519	FIGHT CLUB	0.9368	-3.63721	2	5.24793	50	-5.53667	-5.03762	-5.96111	-5.49936	1.73383e-09	6.4874e-09	Switch node	116	118	4555.Si029144m	0	1132	COG3534@1|root	2QQEX@2759|Eukaryota	37NBE@33090|Viridiplantae	3GDBS@35493|Streptophyta	3KSBX@4447|Liliopsida	3I7YR@38820|Poales	35493|Streptophyta	G	Alpha-L-arabinofuranosidase C-terminus	--	GO:0000272	GO:0003674	GO:0003824	GO:0004553	GO:0005575	GO:0005576	GO:0005618	GO:0005622
TRGpnl2xsex73022	non local hub	R4	Non-hub kinless nodes	299	61	-0.127395	FIGHT CLUB	0.958379	-1.10231	3	5	16.6667	-4.92061	-5.97819	-5.92342	-5.9508	1.64487e-07	3.16202e-07	Switch node	78	118	--	--	--	--	--	--	--	--	--	--	--	--	--	--	--	--	--	--	--	--	--
TRGpnl2xsex73037	non local hub	R4	Non-hub kinless nodes	1641	406	-0.443314	FIGHT CLUB	0.938788	-3.63469	2	4.17991	0	-4.29953	-4.30066	-4.47949	-4.39008	8.46542e-11	5.72442e-10	Switch node	116	118	4558.Sb02g042750.1	1.99e-123	357	COG1727@1|root	KOG1714@2759|Eukaryota	37SDX@33090|Viridiplantae	3GBUI@35493|Streptophyta	3KPAC@4447|Liliopsida	3IEXB@38820|Poales	35493|Streptophyta	J	60S ribosomal protein	--	GO:0003674	GO:0003676	GO:0003723	GO:0003735	GO:0005198	GO:0005488	GO:0005575	GO:0005622
TRGpnl2xsex7331	non local hub	R4	Non-hub kinless nodes	1276	375	-0.34503	FIGHT CLUB	0.91363	-3.71279	2	7.03342	38.8889	-6.02352	-9.4214	-8.24169	-8.83155	8.1483e-10	3.45993e-09	Switch node	115	118	38727.Pavir.Ea00030.1.p	0	1108	2CN87@1|root	2QUFW@2759|Eukaryota	37KN1@33090|Viridiplantae	3G8AQ@35493|Streptophyta	3KVFU@4447|Liliopsida	3I8PS@38820|Poales	35493|Streptophyta	K	bHLH-MYC and R2R3-MYB transcription factors N-terminal	--	GO:0001067	GO:0001101	GO:0003674	GO:0003676	GO:0003677	GO:0003700	GO:0005488	GO:0005575
TRGpnl2xsex73331	non local hub	R4	Non-hub kinless nodes	1846	440	-0.445615	FIGHT CLUB	0.943188	-3.54904	2	7.57743	55.5556	-7.23728	-7.17307	-7.74575	-7.45941	1.95005e-13	7.4833e-12	Switch node	116	118	4558.Sb02g028450.1	1.29e-255	712	KOG4675@1|root	KOG4675@2759|Eukaryota	37PQA@33090|Viridiplantae	3G9Y2@35493|Streptophyta	3KW0U@4447|Liliopsida	3ICKR@38820|Poales	35493|Streptophyta	S	ENT	--	--	--	--	--	--	--	--	--
TRGpnl2xsex7348	non local hub	R4	Non-hub kinless nodes	1100	303	-0.37965	FIGHT CLUB	0.924125	-3.89418	2	7.00562	0	-6.33075	-3.65505	-4.13314	-3.8941	1.90834e-08	4.88624e-08	Switch node	116	118	4577.GRMZM2G375675_P01	0	1612	2CMSE@1|root	2QRQ2@2759|Eukaryota	37RDX@33090|Viridiplantae	3GAR6@35493|Streptophyta	3KRB4@4447|Liliopsida	3I7FV@38820|Poales	35493|Streptophyta	K	RWP-RK domain	--	GO:0001101	GO:0003674	GO:0003700	GO:0005575	GO:0005622	GO:0005623	GO:0005634	GO:0006082
TRGpnl2xsex73498	non local hub	R4	Non-hub kinless nodes	2275	456	-0.550495	FIGHT CLUB	0.959824	-3.50873	2	7.31288	61.1111	-7.17438	-9.63959	-8.48805	-9.06382	2.91015e-15	5.57187e-13	Switch node	116	118	4577.GRMZM2G056600_P01	5.18e-69	222	KOG0483@1|root	KOG0483@2759|Eukaryota	37Q86@33090|Viridiplantae	3GC8N@35493|Streptophyta	3KPRC@4447|Liliopsida	3I72Y@38820|Poales	35493|Streptophyta	K	Homeobox associated leucine zipper	--	--	--	--	--	--	--	--	--
TRGpnl2xsex73988	non local hub	R4	Non-hub kinless nodes	527	43	0.324136	DATE	0.993342	-1.16198	3	6.87036	38.8889	-5.9839	-9.58069	-8.42	-9.00035	1.60711e-08	4.199e-08	Non-switch node	--	--	38727.Pavir.Bb02673.1.p	7.94e-166	471	COG0638@1|root	KOG0183@2759|Eukaryota	37HKD@33090|Viridiplantae	3GBVB@35493|Streptophyta	3KN4V@4447|Liliopsida	3IEIZ@38820|Poales	35493|Streptophyta	O	The proteasome is a multicatalytic proteinase complex which is characterized by its ability to cleave peptides with Arg	Phe	Tyr	Leu	and Glu adjacent to the leaving group at neutral or slightly basic pH	--	GO:0000502	GO:0005575	GO:0005622	GO:0005623
TRGpnl2xsex74075	non local hub	R4	Non-hub kinless nodes	1184	346	-0.373543	FIGHT CLUB	0.914602	-3.78585	2	5.49185	66.6667	-5.40513	-8.17725	-6.45767	-7.31746	0.00100107	0.00101028	Switch node	116	118	38727.Pavir.Bb02695.1.p	1.63e-126	382	COG5193@1|root	KOG2590@2759|Eukaryota	37J6N@33090|Viridiplantae	3G81R@35493|Streptophyta	3KSH9@4447|Liliopsida	3I869@38820|Poales	35493|Streptophyta	JO	La domain	--	--	--	--	--	--	--	--	--
TRGpnl2xsex74114	non local hub	R4	Non-hub kinless nodes	1615	432	-0.383201	FIGHT CLUB	0.928448	-3.56919	2	7.97728	61.1111	-8.46618	-11.3125	-9.99652	-10.6545	3.00433e-10	1.56063e-09	Switch node	116	118	4577.GRMZM2G422644_P01	1.92e-124	363	2C9EQ@1|root	2QZEK@2759|Eukaryota	37IWI@33090|Viridiplantae	3GGW7@35493|Streptophyta	3KT2Y@4447|Liliopsida	3I6NQ@38820|Poales	35493|Streptophyta	S	B-box zinc finger	--	GO:0000988	GO:0000989	GO:0003674	GO:0003700	GO:0005575	GO:0005622	GO:0005623	GO:0005634
TRGpnl2xsex74206	non local hub	R4	Non-hub kinless nodes	2231	457	-0.536512	FIGHT CLUB	0.95804	-3.50621	2	9.03892	61.1111	-9.29523	-11.8871	-10.5392	-11.2131	3.38819e-10	1.7193e-09	Switch node	116	118	4555.Si029521m	3.66e-262	733	KOG1339@1|root	KOG1339@2759|Eukaryota	37PV1@33090|Viridiplantae	3G9Q8@35493|Streptophyta	3KUA1@4447|Liliopsida	3I6Y5@38820|Poales	35493|Streptophyta	O	Belongs to the peptidase A1 family	--	--	--	--	--	--	--	--	--
TRGpnl2xsex74231	non local hub	R4	Non-hub kinless nodes	1967	447	-0.464196	FIGHT CLUB	0.948358	-3.5314	2	8.74483	61.1111	-8.9883	-11.6355	-10.408	-11.0217	1.50958e-13	6.66925e-12	Switch node	116	118	4555.Si029284m	0	1070	COG0515@1|root	KOG0192@2759|Eukaryota	37N3E@33090|Viridiplantae	3GGHT@35493|Streptophyta	3KWCD@4447|Liliopsida	3I2P3@38820|Poales	35493|Streptophyta	T	Protein kinase domain	--	--	--	--	--	--	--	--	--
TRGpnl2xsex74232	non local hub	R4	Non-hub kinless nodes	1444	399	-0.390134	FIGHT CLUB	0.92365	-3.65233	2	5.64386	61.1111	-6.7009	-9.77967	-8.02464	-8.90216	0.00019249	0.000198171	Switch node	116	118	4555.Si029284m	0	1018	COG0515@1|root	KOG0192@2759|Eukaryota	37N3E@33090|Viridiplantae	3GGHT@35493|Streptophyta	3KWCD@4447|Liliopsida	3I2P3@38820|Poales	35493|Streptophyta	T	Protein kinase domain	--	--	--	--	--	--	--	--	--
TRGpnl2xsex74242	non local hub	R4	Non-hub kinless nodes	1996	443	-0.485862	FIGHT CLUB	0.950741	-3.54148	2	4.32193	55.5556	-4.6255	-7.08593	-5.9284	-6.50716	3.07125e-06	4.06259e-06	Switch node	116	118	38727.Pavir.Bb02719.1.p	0	1328	COG0625@1|root	KOG0867@2759|Eukaryota	37UBM@33090|Viridiplantae	3GI54@35493|Streptophyta	3KY0T@4447|Liliopsida	3I7XC@38820|Poales	35493|Streptophyta	O	Glutathione S-transferase	C-terminal domain	--	--	--	--	--	--	--	--
TRGpnl2xsex74530	non local hub	R4	Non-hub kinless nodes	2169	459	-0.511308	FIGHT CLUB	0.955218	-3.50117	2	4.9542	66.6667	-5.37666	-7.66578	-6.52072	-7.09325	5.2356e-06	6.54983e-06	Switch node	116	118	4530.OS06T0271400-00	1.77e-132	405	2CQ5C@1|root	2R3XK@2759|Eukaryota	384VM@33090|Viridiplantae	3GSUQ@35493|Streptophyta	3M2CJ@4447|Liliopsida	3IKGI@38820|Poales	35493|Streptophyta	S	source UniProtKB	--	--	--	--	--	--	--	--	--
TRGpnl2xsex74596	non local hub	R4	Non-hub kinless nodes	307	26	-0.185897	FIGHT CLUB	0.992828	-1.21834	3	7.86419	27.7778	-6.07498	-4.35882	-6.03572	-5.19727	1.13973e-07	2.29141e-07	Switch node	112	118	38727.Pavir.Bb00081.1.p	0	1512	COG0457@1|root	KOG1124@2759|Eukaryota	37JM9@33090|Viridiplantae	3GAKB@35493|Streptophyta	3KR0Z@4447|Liliopsida	3I4U8@38820|Poales	35493|Streptophyta	S	Tetratricopeptide repeat	--	GO:0002376	GO:0003674	GO:0005198	GO:0005488	GO:0005515	GO:0005575	GO:0005622	GO:0005623
TRGpnl2xsex74766	non local hub	R4	Non-hub kinless nodes	1137	289	-0.415327	FIGHT CLUB	0.935394	-3.92945	2	6.94251	38.8889	-6.73765	-10.6249	-9.16836	-9.89664	4.1971e-07	7.29603e-07	Switch node	116	118	--	--	--	--	--	--	--	--	--	--	--	--	--	--	--	--	--	--	--	--	--
TRGpnl2xsex75128	non local hub	R4	Non-hub kinless nodes	2180	457	-0.515097	FIGHT CLUB	0.956054	-3.50621	2	5.12928	66.6667	-5.68249	-8.00191	-6.79818	-7.40004	5.10764e-06	6.4028e-06	Switch node	116	118	4555.Si029877m	4.48e-218	619	KOG4444@1|root	KOG4444@2759|Eukaryota	37MD3@33090|Viridiplantae	3GEP4@35493|Streptophyta	3KR2J@4447|Liliopsida	3IDJX@38820|Poales	35493|Streptophyta	MU	Peroxisome biogenesis protein	--	--	--	ko:K13336	ko04146	map04146	--	--	--
TRGpnl2xsex75345	non local hub	R4	Non-hub kinless nodes	1717	427	-0.427922	FIGHT CLUB	0.938153	-3.58179	2	6.42626	55.5556	-6.1898	-7.89701	-7.13093	-7.51397	1.85479e-10	1.06633e-09	Switch node	116	118	4558.Sb02g007530.1	3.64e-207	585	28JKZ@1|root	2QS06@2759|Eukaryota	37R7R@33090|Viridiplantae	3GXEN@35493|Streptophyta	3KQRV@4447|Liliopsida	3I4P0@38820|Poales	35493|Streptophyta	S	Protein of unknown function (DUF789)	--	--	--	--	--	--	--	--	--
TRGpnl2xsex7573	non local hub	R4	Non-hub kinless nodes	1810	444	-0.437736	FIGHT CLUB	0.939826	-3.53896	2	4.56571	0	-4.68998	-4.58802	-4.86119	-4.72461	2.95374e-11	2.71496e-10	Switch node	116	118	38727.Pavir.Ea00221.1.p	2.19e-180	520	2CMIA@1|root	2QQEG@2759|Eukaryota	37R2U@33090|Viridiplantae	3G7XE@35493|Streptophyta	3KWI2@4447|Liliopsida	3I8PI@38820|Poales	35493|Streptophyta	S	BES1/BZR1 plant transcription factor	N-terminal	--	GO:0006355	GO:0008150	GO:0009889	GO:0010468	GO:0010556	GO:0019219	GO:0019222
TRGpnl2xsex75730	non local hub	R4	Non-hub kinless nodes	2250	459	-0.527023	FIGHT CLUB	0.958384	-3.50117	2	7.82655	66.6667	-7.96118	-10.2419	-9.06567	-9.6538	1.37414e-08	3.67794e-08	Switch node	116	118	4558.Sb02g034670.1	2.24e-96	288	COG0251@1|root	KOG2317@2759|Eukaryota	37T73@33090|Viridiplantae	3G8RY@35493|Streptophyta	3KZEP@4447|Liliopsida	3I7BY@38820|Poales	35493|Streptophyta	J	Endoribonuclease L-PSP	--	GO:0003674	GO:0003824	GO:0005575	GO:0005622	GO:0005623	GO:0005737	GO:0005739	GO:0005773
TRGpnl2xsex75947	non local hub	R4	Non-hub kinless nodes	2214	458	-0.522677	FIGHT CLUB	0.957207	-3.50369	2	5	66.6667	-5.23712	-7.53294	-6.31644	-6.92469	8.86725e-07	1.40467e-06	Switch node	116	118	--	--	--	--	--	--	--	--	--	--	--	--	--	--	--	--	--	--	--	--	--
TRGpnl2xsex76186	non local hub	R4	Non-hub kinless nodes	2052	430	-0.52824	FIGHT CLUB	0.956088	-3.57423	2	6.67243	61.1111	-7.10564	-9.78138	-8.50234	-9.14186	1.71486e-09	6.42811e-09	Switch node	116	118	4558.Sb02g024870.1	4.24e-36	135	KOG3496@1|root	KOG3496@2759|Eukaryota	37WTG@33090|Viridiplantae	3GKZ2@35493|Streptophyta	3M1RG@4447|Liliopsida	3IJBG@38820|Poales	35493|Streptophyta	O	Cytochrome C oxidase copper chaperone (COX17)	--	--	--	--	--	--	--	--	--
TRGpnl2xsex76609	non local hub	R4	Non-hub kinless nodes	2244	459	-0.52482	FIGHT CLUB	0.958161	-3.50117	2	4.85798	66.6667	-5.13107	-7.38703	-6.21577	-6.8014	1.28588e-07	2.55181e-07	Switch node	116	118	4555.Si030812m	3.39e-182	516	28KZX@1|root	2QTGR@2759|Eukaryota	37P4P@33090|Viridiplantae	3G75P@35493|Streptophyta	3KQP1@4447|Liliopsida	3I92T@38820|Poales	35493|Streptophyta	S	Lecithin retinol acyltransferase	--	--	--	--	--	--	--	--	--
TRGpnl2xsex7776	non local hub	R4	Non-hub kinless nodes	2211	459	-0.520607	FIGHT CLUB	0.956903	-3.50117	2	4.39232	66.6667	-4.51126	-6.7581	-5.58833	-6.17321	1.17053e-06	1.78871e-06	Switch node	116	118	4558.Sb03g001380.1	5.23e-189	548	2CN63@1|root	2QU2R@2759|Eukaryota	37JNF@33090|Viridiplantae	3GCNS@35493|Streptophyta	3KY56@4447|Liliopsida	3I9S1@38820|Poales	35493|Streptophyta	S	Acyl-coenzyme A:6-aminopenicillanic acid acyl-transferase	--	--	--	--	--	--	--	--	--
TRGpnl2xsex7949	non local hub	R4	Non-hub kinless nodes	1740	428	-0.43756	FIGHT CLUB	0.939495	-3.57927	2	5.52356	55.5556	-5.28751	-7.93004	-6.7424	-7.33622	4.32536e-09	1.36558e-08	Switch node	116	118	4558.Sb03g031810.1	1.47e-167	509	28IPU@1|root	2QR0X@2759|Eukaryota	37JCI@33090|Viridiplantae	3GCS1@35493|Streptophyta	3KTZS@4447|Liliopsida	3IDIQ@38820|Poales	35493|Streptophyta	S	Weak chloroplast movement under blue light	--	GO:0005575	GO:0005622	GO:0005623	GO:0005737	GO:0005829	GO:0006996	GO:0008150	GO:0009314
TRGpnl2xsex8078	non local hub	R2	Peripheral nodes	30	25	-0.112155	FIGHT CLUB	0.305556	-1.22166	3	4.35755	16.6667	-4.86476	-11.4924	-10.1662	-10.8293	4.44544e-05	4.79533e-05	Non-switch node	--	--	4555.Si000465m	0	1352	COG1024@1|root	KOG1683@2759|Eukaryota	37J3I@33090|Viridiplantae	3GC53@35493|Streptophyta	3KSZ6@4447|Liliopsida	3IBCX@38820|Poales	35493|Streptophyta	I	Belongs to the enoyl-CoA hydratase isomerase family	--	GO:0003674	GO:0003824	GO:0003857	GO:0005575	GO:0005618	GO:0005622	GO:0005623	GO:0005634
TRGpnl2xsex8083	non local hub	R4	Non-hub kinless nodes	1067	382	-0.20061	FIGHT CLUB	0.871827	-3.69516	2	6.44294	50	-6.05889	-5.79047	-6.66518	-6.22783	9.42516e-10	3.94751e-09	Switch node	92	118	4558.Sb03g013830.1	0	1149	KOG2176@1|root	KOG2176@2759|Eukaryota	37IJX@33090|Viridiplantae	3GB8S@35493|Streptophyta	3KRDW@4447|Liliopsida	3IB60@38820|Poales	35493|Streptophyta	U	Component of the exocyst complex involved in the docking of exocytic vesicles with fusion sites on the plasma membrane	--	GO:0000003	GO:0000145	GO:0000902	GO:0000904	GO:0003006	GO:0005575	GO:0005576	GO:0005615
TRGpnl2xsex811	non local hub	R4	Non-hub kinless nodes	360	89	-0.423833	FIGHT CLUB	0.938881	-1.00948	3	4.24793	22.2222	-4.65688	-8.87479	-7.70715	-8.29097	2.12778e-07	3.971e-07	Switch node	98	118	4538.ORGLA08G0112700.1	0	1052	28PWY@1|root	2QWJJ@2759|Eukaryota	37NQA@33090|Viridiplantae	3G852@35493|Streptophyta	3KVXC@4447|Liliopsida	3IKA5@38820|Poales	35493|Streptophyta	S	Transposase family tnp2	--	--	--	--	--	--	--	--	--
TRGpnl2xsex8459	non local hub	R2	Peripheral nodes	15	14	0.442162	DATE	0.128889	-1.25813	3	7.11894	16.6667	-5.3762	-8.37898	-8.83891	-8.60894	0.000168624	0.000174537	Non-switch node	--	--	38727.Pavir.Ea01501.1.p	1.68e-84	256	KOG3426@1|root	KOG3426@2759|Eukaryota	37UNH@33090|Viridiplantae	3GIS4@35493|Streptophyta	3KZS9@4447|Liliopsida	3II5C@38820|Poales	35493|Streptophyta	C	NADH dehydrogenase ubiquinone 1 alpha subcomplex subunit	--	GO:0005575	GO:0005622	GO:0005623	GO:0005737	GO:0005739	GO:0005740	GO:0005743	GO:0005746
TRGpnl2xsex8508	non local hub	R4	Non-hub kinless nodes	1018	349	-0.247196	FIGHT CLUB	0.882468	-3.77829	2	4.58496	38.8889	-4.24837	-5.49544	-5.43517	-5.46531	6.62803e-09	1.97938e-08	Switch node	115	118	4555.Si000458m	0	1373	28MET@1|root	2QTYA@2759|Eukaryota	37JD2@33090|Viridiplantae	3GFXS@35493|Streptophyta	3KXTB@4447|Liliopsida	3I3M8@38820|Poales	35493|Streptophyta	S	SWIM zinc finger family protein	--	--	--	--	--	--	--	--	--
TRGpnl2xsex8937	non local hub	R4	Non-hub kinless nodes	1813	407	-0.496093	FIGHT CLUB	0.949604	-3.63218	2	7.49985	44.4444	-6.97683	-10.1843	-9.02436	-9.60435	1.51205e-10	8.99608e-10	Switch node	116	118	4577.GRMZM2G155232_P01	8.73e-267	739	COG2939@1|root	KOG1282@2759|Eukaryota	37REQ@33090|Viridiplantae	3G79X@35493|Streptophyta	3KX87@4447|Liliopsida	3IGS2@38820|Poales	35493|Streptophyta	O	Belongs to the peptidase S10 family	--	--	--	--	--	--	--	--	--
TRGpnl2xsex8960	non local hub	R4	Non-hub kinless nodes	360	65	-0.305292	FIGHT CLUB	0.9674	-1.08904	3	6.8635	0	-6.42579	-7.00482	-7.22026	-7.11254	8.58888e-08	1.78765e-07	Switch node	100	118	38727.Pavir.Eb02235.1.p	2.68e-103	327	28WM1@1|root	2R800@2759|Eukaryota	3888P@33090|Viridiplantae	3GZ36@35493|Streptophyta	3M74F@4447|Liliopsida	3IPUM@38820|Poales	35493|Streptophyta	--	--	--	--	--	--	--	--	--	--	--
TRGpnl2xsex9300	non local hub	R4	Non-hub kinless nodes	1438	359	-0.436814	FIGHT CLUB	0.937674	-3.7531	2	7.01123	55.5556	-6.6395	-4.21775	-5.33143	-4.77459	4.31015e-10	2.0764e-09	Switch node	116	118	--	--	--	--	--	--	--	--	--	--	--	--	--	--	--	--	--	--	--	--	--
TRGpnl2xsex9312	non local hub	R4	Non-hub kinless nodes	2182	459	-0.516256	FIGHT CLUB	0.95575	-3.50117	2	7.64386	66.6667	-7.79012	-10.1882	-8.94797	-9.56807	4.04505e-06	5.20247e-06	Switch node	116	118	--	--	--	--	--	--	--	--	--	--	--	--	--	--	--	--	--	--	--	--	--
TRGpnl2xsex9323	non local hub	R4	Non-hub kinless nodes	1702	415	-0.441494	FIGHT CLUB	0.940547	-3.61202	2	11.0182	44.4444	-10.2369	-8.46955	-8.64024	-8.5549	6.08302e-11	4.58597e-10	Switch node	116	118	--	--	--	--	--	--	--	--	--	--	--	--	--	--	--	--	--	--	--	--	--
TRGpnl2xsex9327	non local hub	R4	Non-hub kinless nodes	1495	421	-0.370726	FIGHT CLUB	0.920698	-3.59691	2	4.20945	0	-3.97411	-4.51747	-4.82412	-4.67079	1.66669e-08	4.33623e-08	Switch node	116	118	--	--	--	--	--	--	--	--	--	--	--	--	--	--	--	--	--	--	--	--	--
TRGpnl2xsex9799	non local hub	R4	Non-hub kinless nodes	2238	458	-0.528344	FIGHT CLUB	0.95812	-3.50369	2	5.83289	66.6667	-5.88539	-8.14571	-6.98725	-7.56648	8.4211e-08	1.76711e-07	Switch node	116	118	4558.Sb01g017220.1	1.91e-49	184	2CQ0A@1|root	2R3CU@2759|Eukaryota	384C9@33090|Viridiplantae	3GSBS@35493|Streptophyta	3M4UG@4447|Liliopsida	3IKE8@38820|Poales	35493|Streptophyta	S	Ulp1 protease family	C-terminal catalytic domain	--	--	--	--	--	--	--	--
TRGpnl2xsex9816	non local hub	R4	Non-hub kinless nodes	2167	458	-0.514478	FIGHT CLUB	0.95533	-3.50369	2	5.12928	66.6667	-5.51909	-7.85912	-6.63068	-7.2449	5.94794e-06	7.33635e-06	Switch node	116	118	4555.Si000386m	2.73e-88	285	28JXI@1|root	2QSBV@2759|Eukaryota	37IGI@33090|Viridiplantae	3G7A9@35493|Streptophyta	3KNRW@4447|Liliopsida	3I9TT@38820|Poales	35493|Streptophyta	S	Protein CHUP1	chloroplastic-like	--	--	--	--	--	--	--	--
TRGpnl2xsex9867	non local hub	R4	Non-hub kinless nodes	1324	357	-0.386532	FIGHT CLUB	0.927296	-3.75814	2	5.81592	11.1111	-5.70037	-7.12169	-7.17952	-7.1506	2.29437e-09	8.11487e-09	Switch node	116	118	4555.Si000015m	0	2806	28KA9@1|root	2QSR0@2759|Eukaryota	37IP3@33090|Viridiplantae	3G828@35493|Streptophyta	3KRR7@4447|Liliopsida	3I7Z8@38820|Poales	35493|Streptophyta	S	HSA	--	--	--	--	--	--	--	--	--
TRGpnl2xsex9886	non local hub	R2	Peripheral nodes	119	79	-0.57064	FIGHT CLUB	0.559283	-1.04263	3	7.65821	27.7778	-5.20242	-10.0006	-8.86629	-9.43346	1.54598e-05	1.77759e-05	Non-switch node	--	--	38727.Pavir.J03456.1.p	0	1247	COG0696@1|root	KOG1914@2759|Eukaryota	37QPZ@33090|Viridiplantae	3GDGF@35493|Streptophyta	3KWTK@4447|Liliopsida	3IE9S@38820|Poales	35493|Streptophyta	A	Suppressor of forked protein (Suf)	--	GO:0003674	GO:0003676	GO:0003723	GO:0003729	GO:0005488	GO:0005575	GO:0005622	GO:0005623
TRGpnl4xapo1000	non local hub	R2	Peripheral nodes	2079	1547	0.533929	PARTY	0.446304	-0.763642	1	5.9542	33.3333	5.48717	8.19593	6.09463	7.14528	6.56916e-11	4.84996e-10	Non-switch node	--	--	38727.Pavir.Ha00590.1.p	3.43e-83	254	COG5052@1|root	KOG1725@2759|Eukaryota	37VDB@33090|Viridiplantae	3GJRR@35493|Streptophyta	3KZ40@4447|Liliopsida	3IH0J@38820|Poales	35493|Streptophyta	U	TB2/DP1	HVA22 family	--	GO:0000003	GO:0001101	GO:0003006	GO:0006950	GO:0006970	GO:0006972	GO:0007275
TRGpnl4xapo10014	non local hub	R2	Peripheral nodes	1174	780	0.506318	PARTY	0.558579	-3.0702	1	5.39232	33.3333	4.82738	6.24524	3.89111	5.06817	5.97763e-08	1.30987e-07	Non-switch node	--	--	--	--	--	--	--	--	--	--	--	--	--	--	--	--	--	--	--	--	--	--	--
TRGpnl4xapo10103	non local hub	R2	Peripheral nodes	1607	1140	0.579041	PARTY	0.496757	-1.98759	1	5.16993	27.7778	4.42737	6.81875	5.61188	6.21531	1.46167e-08	3.88514e-08	Non-switch node	--	--	--	--	--	--	--	--	--	--	--	--	--	--	--	--	--	--	--	--	--	--	--
TRGpnl4xapo10107	non local hub	R2	Peripheral nodes	15	12	0.900019	PARTY	0.36	-1.26476	3	5.24793	44.4444	4.3674	6.99083	5.09334	6.04208	5.32296e-05	5.69985e-05	Non-switch node	--	--	--	--	--	--	--	--	--	--	--	--	--	--	--	--	--	--	--	--	--	--	--
TRGpnl4xapo10121	non local hub	R4	Non-hub kinless nodes	96	38	0.865405	PARTY	0.843316	-1.17856	3	5.12928	38.8889	4.24901	6.92048	4.49679	5.70864	3.07672e-06	4.06259e-06	Non-switch node	--	--	4555.Si006550m	1.95e-170	489	COG0081@1|root	KOG1569@2759|Eukaryota	37JDY@33090|Viridiplantae	3GBQG@35493|Streptophyta	3KMJF@4447|Liliopsida	3I84T@38820|Poales	35493|Streptophyta	J	Ribosomal protein L1p/L10e family	--	--	--	--	--	--	--	--	--
TRGpnl4xapo1018	non local hub	R2	Peripheral nodes	1325	853	0.529714	PARTY	0.585556	-2.85067	1	5.9542	33.3333	5.50236	6.14037	4.25164	5.196	3.5413e-08	8.35006e-08	Non-switch node	--	--	4572.TRIUR3_26511-P1	3.6e-25	106	COG1025@1|root	COG2801@1|root	KOG0017@2759|Eukaryota	KOG0959@2759|Eukaryota	37QGE@33090|Viridiplantae	3G7NA@35493|Streptophyta	3KNUC@4447|Liliopsida	3I718@38820|Poales	35493|Streptophyta	O	Belongs to the peptidase M16 family	--	GO:0005575	GO:0005622	GO:0005623	GO:0005737	GO:0005739	GO:0009507
TRGpnl4xapo10337	non local hub	R2	Peripheral nodes	2139	1552	0.529276	PARTY	0.473544	-0.748606	1	4.70044	33.3333	4.40989	6.91194	5.1209	6.01642	2.03248e-11	2.02588e-10	Non-switch node	--	--	4558.Sb01g040960.1	5.93e-06	55.1	COG5038@1|root	KOG1012@2759|Eukaryota	37M4S@33090|Viridiplantae	3GC39@35493|Streptophyta	3KSC9@4447|Liliopsida	3I4DZ@38820|Poales	35493|Streptophyta	S	Synaptotagmin-like mitochondrial-lipid-binding domain	--	--	--	--	--	--	--	--	--
TRGpnl4xapo10345	non local hub	R2	Peripheral nodes	2010	1444	0.545915	PARTY	0.48389	-1.07339	1	6.12928	27.7778	5.73862	6.76716	5.60672	6.18694	1.6409e-09	6.22689e-09	Non-switch node	--	--	38727.Pavir.Db00082.1.p	0	1028	2CMVM@1|root	2QS7V@2759|Eukaryota	37HNG@33090|Viridiplantae	3GGIB@35493|Streptophyta	3KT4U@4447|Liliopsida	3ICUV@38820|Poales	35493|Streptophyta	S	PHD zinc finger	--	--	--	--	--	--	--	--	--
TRGpnl4xapo10350	non local hub	R2	Peripheral nodes	2206	1576	0.562062	PARTY	0.489611	-0.676432	1	7.41785	33.3333	7.18079	9.03247	7.28506	8.15876	6.59049e-12	8.46561e-11	Non-switch node	--	--	4555.Si006366m	8.18e-138	411	28J1D@1|root	2QVPS@2759|Eukaryota	37MDY@33090|Viridiplantae	3GEYI@35493|Streptophyta	3KNJ9@4447|Liliopsida	3I90Y@38820|Poales	35493|Streptophyta	--	--	--	GO:0005575	GO:0005622	GO:0005623	GO:0005737	GO:0005773	GO:0005774	GO:0016020	GO:0031090
TRGpnl4xapo10401	non local hub	R2	Peripheral nodes	1984	1440	0.528018	PARTY	0.473205	-1.08542	1	7.34873	27.7778	6.42022	6.76572	6.31084	6.53828	3.43697e-07	6.08858e-07	Non-switch node	--	--	38727.Pavir.Da02197.1.p	2.77e-98	288	COG5122@1|root	KOG3369@2759|Eukaryota	37UA9@33090|Viridiplantae	3GICJ@35493|Streptophyta	3KZJR@4447|Liliopsida	3I6AI@38820|Poales	35493|Streptophyta	U	Sybindin-like family	--	--	--	ko:K20303	--	--	--	--	ko00000
TRGpnl4xapo10676	non local hub	R2	Peripheral nodes	1308	879	0.536443	PARTY	0.548391	-2.77248	1	5.45943	33.3333	4.64306	5.74715	4.04316	4.89515	4.38853e-08	9.98724e-08	Non-switch node	--	--	--	--	--	--	--	--	--	--	--	--	--	--	--	--	--	--	--	--	--	--	--
TRGpnl4xapo10712	non local hub	R4	Non-hub kinless nodes	809	187	0.813251	PARTY	0.94657	-0.684569	3	6.84549	33.3333	5.72652	5.51667	3.66628	4.59147	3.17545e-07	5.66122e-07	Non-switch node	--	--	4558.Sb10g023820.1	0	1763	COG0480@1|root	KOG0468@2759|Eukaryota	37MH4@33090|Viridiplantae	3G77P@35493|Streptophyta	3KTUP@4447|Liliopsida	3I7WD@38820|Poales	35493|Streptophyta	J	Elongation factor G	domain IV	--	GO:0000003	GO:0003006	GO:0005575	GO:0005618	GO:0005622	GO:0005623	GO:0005634
TRGpnl4xapo10737	non local hub	R2	Peripheral nodes	1961	1472	0.519907	PARTY	0.436543	-0.989186	1	8.97154	27.7778	8.14711	7.21	8.29276	7.75138	2.64402e-05	2.92826e-05	Non-switch node	--	--	38727.Pavir.Aa02927.1.p	1.57e-88	274	COG0123@1|root	KOG1342@2759|Eukaryota	37MT0@33090|Viridiplantae	3G9ID@35493|Streptophyta	3KNEK@4447|Liliopsida	3I6D8@38820|Poales	35493|Streptophyta	B	Belongs to the histone deacetylase family. HD Type 1 subfamily	--	GO:0000118	GO:0002376	GO:0003674	GO:0003824	GO:0004407	GO:0005575	GO:0005622	GO:0005623
TRGpnl4xapo10739	non local hub	R2	Peripheral nodes	2024	1489	0.585487	PARTY	0.458787	-0.938062	1	6.50779	33.3333	5.94451	8.00228	6.14712	7.0747	1.04569e-09	4.30329e-09	Non-switch node	--	--	4558.Sb10g022800.1	3.62e-54	184	COG3104@1|root	KOG1237@2759|Eukaryota	37P2Q@33090|Viridiplantae	3GAT3@35493|Streptophyta	3KUDM@4447|Liliopsida	3I80Z@38820|Poales	35493|Streptophyta	E	POT family	--	GO:0003674	GO:0005215	GO:0005319	GO:0005342	GO:0005575	GO:0005623	GO:0005886	GO:0006810
TRGpnl4xapo10790	non local hub	R2	Peripheral nodes	1697	1189	0.481418	DATE	0.509092	-1.84024	1	5.20945	33.3333	4.82947	6.88124	5.10354	5.99239	1.10237e-09	4.47699e-09	Non-switch node	--	--	15368.BRADI4G13087.1	1.06e-63	223	28PWY@1|root	2QWJJ@2759|Eukaryota	37NQA@33090|Viridiplantae	3G852@35493|Streptophyta	3KVXC@4447|Liliopsida	3IKA5@38820|Poales	35493|Streptophyta	S	Transposase family tnp2	--	--	--	--	--	--	--	--	--
TRGpnl4xapo10791	non local hub	R2	Peripheral nodes	1370	961	0.49834	DATE	0.507954	-2.52589	1	5.52356	33.3333	4.72367	6.40572	4.66848	5.5371	2.03211e-08	5.17761e-08	Non-switch node	--	--	15368.BRADI4G13087.1	3.43e-85	290	28PWY@1|root	2QWJJ@2759|Eukaryota	37NQA@33090|Viridiplantae	3G852@35493|Streptophyta	3KVXC@4447|Liliopsida	3IKA5@38820|Poales	35493|Streptophyta	S	Transposase family tnp2	--	--	--	--	--	--	--	--	--
TRGpnl4xapo10793	non local hub	R3	Non-hub connectors	104	48	0.803936	PARTY	0.786982	-1.14541	3	4.85798	38.8889	3.9094	6.41412	4.56728	5.4907	6.29198e-06	7.72386e-06	Non-switch node	--	--	--	--	--	--	--	--	--	--	--	--	--	--	--	--	--	--	--	--	--	--	--
TRGpnl4xapo10794	non local hub	R2	Peripheral nodes	1337	1006	0.54738	PARTY	0.433848	-2.39056	1	4.70044	33.3333	4.30124	6.81886	4.92872	5.87379	3.87927e-08	9.01367e-08	Non-switch node	--	--	15368.BRADI4G13087.1	5.7e-71	239	28PWY@1|root	2QWJJ@2759|Eukaryota	37NQA@33090|Viridiplantae	3G852@35493|Streptophyta	3KVXC@4447|Liliopsida	3IKA5@38820|Poales	35493|Streptophyta	S	Transposase family tnp2	--	--	--	--	--	--	--	--	--
TRGpnl4xapo10795	non local hub	R2	Peripheral nodes	1325	945	0.545536	PARTY	0.491335	-2.574	1	5.04439	27.7778	4.40437	5.44106	4.14979	4.79542	1.60072e-08	4.18588e-08	Non-switch node	--	--	--	--	--	--	--	--	--	--	--	--	--	--	--	--	--	--	--	--	--	--	--
TRGpnl4xapo10924	non local hub	R2	Peripheral nodes	1640	1169	0.517724	PARTY	0.491909	-1.90038	1	6.12928	33.3333	5.83794	7.4782	5.64504	6.56162	4.98697e-09	1.55117e-08	Non-switch node	--	--	4555.Si022852m	8.62e-84	262	COG2050@1|root	KOG3328@2759|Eukaryota	37UPS@33090|Viridiplantae	3GIUP@35493|Streptophyta	3KZUS@4447|Liliopsida	3IHKX@38820|Poales	35493|Streptophyta	Q	Thioesterase superfamily	--	--	--	ko:K17362	--	--	--	--	ko00000
TRGpnl4xapo10941	non local hub	R2	Peripheral nodes	1941	1383	0.511125	PARTY	0.492316	-1.25683	1	4.39232	33.3333	4.40798	6.76042	5.04658	5.9035	6.98392e-10	3.07173e-09	Non-switch node	--	--	4558.Sb06g034210.1	8.15e-237	664	2CMVB@1|root	2QS6I@2759|Eukaryota	37N6M@33090|Viridiplantae	3GDXA@35493|Streptophyta	3M3RC@4447|Liliopsida	3IG40@38820|Poales	35493|Streptophyta	K	No apical meristem (NAM) protein	--	GO:0003674	GO:0003700	GO:0006355	GO:0008150	GO:0009889	GO:0010468	GO:0010556	GO:0019219
TRGpnl4xapo10943	non local hub	R2	Peripheral nodes	1671	1246	0.533148	PARTY	0.443989	-1.66882	1	5.41504	22.2222	7.05972	5.59183	6.59677	6.0943	8.14779e-05	8.57515e-05	Non-switch node	--	--	38727.Pavir.Ga00268.1.p	6.61e-147	419	KOG0080@1|root	KOG0080@2759|Eukaryota	37KG9@33090|Viridiplantae	3GEI6@35493|Streptophyta	3KNC6@4447|Liliopsida	3I4Z7@38820|Poales	35493|Streptophyta	U	Rab subfamily of small GTPases	--	GO:0005575	GO:0005622	GO:0005623	GO:0005737	GO:0005794	GO:0005886	GO:0012505	GO:0016020
TRGpnl4xapo10947	non local hub	R4	Non-hub kinless nodes	926	166	0.726871	PARTY	0.967864	-0.754192	3	7.52356	27.7778	6.05217	5.22612	4.20417	4.71514	3.36865e-08	7.97974e-08	Non-switch node	--	--	38727.Pavir.Ga00271.1.p	2.1e-232	652	2CMX8@1|root	2QSHJ@2759|Eukaryota	37IUY@33090|Viridiplantae	3G7D9@35493|Streptophyta	3KUI5@4447|Liliopsida	3IFJE@38820|Poales	35493|Streptophyta	S	Prenylcysteine lyase	--	GO:0000096	GO:0000098	GO:0001101	GO:0001735	GO:0003674	GO:0003824	GO:0005575	GO:0005622
TRGpnl4xapo10973	non local hub	R2	Peripheral nodes	2100	1527	0.544373	PARTY	0.471263	-0.823787	1	6	33.3333	5.66522	8.25021	6.47062	7.36041	2.66825e-11	2.51274e-10	Non-switch node	--	--	4555.Si005938m	0	1162	COG0500@1|root	KOG1501@2759|Eukaryota	37Q4N@33090|Viridiplantae	3GF87@35493|Streptophyta	3KUP1@4447|Liliopsida	3I9IF@38820|Poales	35493|Streptophyta	Q	Belongs to the class I-like SAM-binding methyltransferase superfamily. Protein arginine N- methyltransferase family	--	GO:0003674	GO:0003824	GO:0005575	GO:0005622	GO:0005623	GO:0005737	GO:0005829	GO:0006325
TRGpnl4xapo10975	non local hub	R4	Non-hub kinless nodes	191	78	0.700078	PARTY	0.833228	-1.04594	3	6.26679	38.8889	5.32203	8.74969	7.01778	7.88374	8.25486e-06	9.8647e-06	Non-switch node	--	--	4558.Sb10g000570.1	0	1853	KOG1913@1|root	KOG1913@2759|Eukaryota	37P4X@33090|Viridiplantae	3G994@35493|Streptophyta	3M62S@4447|Liliopsida	3IPUW@38820|Poales	35493|Streptophyta	U	Vesicle coat trafficking protein Sec16 mid-region	--	--	--	ko:K20353	--	--	--	--	ko00000
TRGpnl4xapo11022	non local hub	R2	Peripheral nodes	1212	768	0.440005	DATE	0.598471	-3.10629	1	6.17493	22.2222	6.55831	4.71758	4.96742	4.8425	1.32668e-06	1.98485e-06	Non-switch node	--	--	38727.Pavir.J32843.1.p	1.6e-111	330	COG0515@1|root	2QW02@2759|Eukaryota	37SQG@33090|Viridiplantae	3GDE8@35493|Streptophyta	3KRDI@4447|Liliopsida	3IA7J@38820|Poales	35493|Streptophyta	T	Protein kinase domain	--	GO:0003674	GO:0003824	GO:0004672	GO:0004674	GO:0004713	GO:0005575	GO:0005623	GO:0005886
TRGpnl4xapo11076	non local hub	R2	Peripheral nodes	1919	1342	0.469862	DATE	0.510948	-1.38013	1	5.93074	33.3333	5.48115	8.57029	6.79939	7.68484	2.59903e-10	1.41723e-09	Non-switch node	--	--	--	--	--	--	--	--	--	--	--	--	--	--	--	--	--	--	--	--	--	--	--
TRGpnl4xapo11077	non local hub	R2	Peripheral nodes	1794	1274	0.532281	PARTY	0.495694	-1.58462	1	5.04439	33.3333	4.70628	6.76275	4.86755	5.81515	2.50915e-09	8.72376e-09	Non-switch node	--	--	--	--	--	--	--	--	--	--	--	--	--	--	--	--	--	--	--	--	--	--	--
TRGpnl4xapo11114	non local hub	R2	Peripheral nodes	1789	1348	0.547582	PARTY	0.432247	-1.36208	1	6.52356	27.7778	6.21898	6.71433	6.42471	6.56952	4.60722e-07	7.89735e-07	Non-switch node	--	--	4577.GRMZM2G093997_P01	9.85e-51	166	COG0507@1|root	KOG0987@2759|Eukaryota	37I5H@33090|Viridiplantae	3GMSB@35493|Streptophyta	3M24Q@4447|Liliopsida	35493|Streptophyta	D	Belongs to the helicase family	--	--	--	--	--	--	--	--	--	--
TRGpnl4xapo1115	non local hub	R2	Peripheral nodes	1951	1389	0.564853	PARTY	0.493138	-1.23879	1	5.52356	33.3333	5.37737	6.9766	5.27241	6.1245	7.76461e-10	3.33857e-09	Non-switch node	--	--	4555.Si011704m	2.83e-85	253	COG0088@1|root	KOG1753@2759|Eukaryota	37TU1@33090|Viridiplantae	3GHY5@35493|Streptophyta	3M0EW@4447|Liliopsida	3ICBN@38820|Poales	35493|Streptophyta	J	Belongs to the universal ribosomal protein uS9 family	--	--	--	--	--	--	--	--	--
TRGpnl4xapo1117	non local hub	R2	Peripheral nodes	2237	1634	0.537599	PARTY	0.466454	-0.502012	1	6.32193	33.3333	6.29571	8.68308	6.9519	7.81749	3.0854e-15	5.57187e-13	Non-switch node	--	--	38727.Pavir.Ba03276.1.p	5.57e-50	177	KOG4658@1|root	KOG4658@2759|Eukaryota	37JN7@33090|Viridiplantae	3GAV6@35493|Streptophyta	3M4EA@4447|Liliopsida	3INKU@38820|Poales	35493|Streptophyta	T	NB-ARC domain	--	--	--	--	--	--	--	--	--
TRGpnl4xapo1123	non local hub	R2	Peripheral nodes	2044	1428	0.539226	PARTY	0.511916	-1.1215	1	5.75489	33.3333	5.48127	7.15304	5.41903	6.28604	1.00397e-10	6.59998e-10	Non-switch node	--	--	--	--	--	--	--	--	--	--	--	--	--	--	--	--	--	--	--	--	--	--	--
TRGpnl4xapo11284	non local hub	R2	Peripheral nodes	2272	1637	0.552513	PARTY	0.480865	-0.49299	1	8.36194	33.3333	7.99946	10.3882	8.63694	9.51257	2.01538e-15	4.89926e-13	Non-switch node	--	--	4555.Si005946m	0	1166	KOG2295@1|root	KOG2295@2759|Eukaryota	37MIX@33090|Viridiplantae	3G97A@35493|Streptophyta	3KUVB@4447|Liliopsida	3IA2Q@38820|Poales	35493|Streptophyta	K	Domain of unknown function (DUF3546)	--	GO:0000381	GO:0003674	GO:0003676	GO:0003677	GO:0003700	GO:0005488	GO:0005575	GO:0005622
TRGpnl4xapo11372	non local hub	R2	Peripheral nodes	1727	1165	0.544263	PARTY	0.544942	-1.91241	1	5.52356	33.3333	5.20605	6.34445	4.54202	5.44324	2.52101e-09	8.75384e-09	Non-switch node	--	--	4555.Si006712m	1.85e-232	659	KOG1039@1|root	KOG1039@2759|Eukaryota	37HPV@33090|Viridiplantae	3G958@35493|Streptophyta	3KVH4@4447|Liliopsida	3IEPQ@38820|Poales	35493|Streptophyta	O	Zinc finger C-x8-C-x5-C-x3-H type (and similar)	--	--	2.3.2.27	ko:K15687	--	--	--	--	ko00000
TRGpnl4xapo11374	non local hub	R2	Peripheral nodes	2051	1453	0.565625	PARTY	0.49812	-1.04632	1	6.65821	33.3333	6.3103	8.06721	6.32847	7.19784	5.83363e-10	2.63371e-09	Non-switch node	--	--	4555.Si006712m	6.03e-233	659	KOG1039@1|root	KOG1039@2759|Eukaryota	37HPV@33090|Viridiplantae	3G958@35493|Streptophyta	3KVH4@4447|Liliopsida	3IEPQ@38820|Poales	35493|Streptophyta	O	Zinc finger C-x8-C-x5-C-x3-H type (and similar)	--	--	2.3.2.27	ko:K15687	--	--	--	--	ko00000
TRGpnl4xapo11398	non local hub	R2	Peripheral nodes	1664	1131	0.482944	DATE	0.538025	-2.01466	1	9.79116	33.3333	9.09083	10.2336	8.26861	9.25111	1.75897e-09	6.56142e-09	Non-switch node	--	--	4558.Sb10g012160.1	1.1e-301	832	COG0793@1|root	2QQVV@2759|Eukaryota	37M5D@33090|Viridiplantae	3GFT6@35493|Streptophyta	3KU0V@4447|Liliopsida	3IEAY@38820|Poales	35493|Streptophyta	M	tail specific protease	--	GO:0003674	GO:0003824	GO:0004175	GO:0005575	GO:0006508	GO:0006807	GO:0008150	GO:0008152
TRGpnl4xapo11421	non local hub	R4	Non-hub kinless nodes	1077	156	0.554427	PARTY	0.979019	-0.787345	3	7.97154	33.3333	6.64686	7.35003	5.59772	6.47387	1.84409e-07	3.50548e-07	Non-switch node	--	--	4577.GRMZM2G115564_P02	2.53e-106	343	COG5108@1|root	KOG1038@2759|Eukaryota	37Q9S@33090|Viridiplantae	3GFSM@35493|Streptophyta	3KRM5@4447|Liliopsida	3I7G8@38820|Poales	35493|Streptophyta	KL	DNA-dependent RNA polymerase catalyzes the transcription of DNA into RNA using the four ribonucleoside triphosphates as substrates	--	GO:0000428	GO:0000959	GO:0003674	GO:0003824	GO:0003899	GO:0005575	GO:0005622	GO:0005623
TRGpnl4xapo11496	non local hub	R4	Non-hub kinless nodes	773	34	0.720875	PARTY	0.998065	-1.19182	3	5.24965	11.1111	6.26674	4.3404	5.01962	4.68001	0.000360362	0.000366449	Non-switch node	--	--	4555.Si007120m	1.06e-145	424	KOG1792@1|root	KOG1792@2759|Eukaryota	37IBI@33090|Viridiplantae	3GAUK@35493|Streptophyta	3M313@4447|Liliopsida	3ITZ7@38820|Poales	35493|Streptophyta	U	Reticulon	--	GO:0005575	GO:0005622	GO:0005623	GO:0005737	GO:0005773	GO:0005783	GO:0005789	GO:0005794
TRGpnl4xapo11633	non local hub	R2	Peripheral nodes	2306	1636	0.577398	PARTY	0.496676	-0.495997	1	7.9542	33.3333	7.86576	10.6493	8.89012	9.76969	2.13462e-12	3.72345e-11	Non-switch node	--	--	4555.Si007372m	7.76e-19	87	KOG0800@1|root	KOG0800@2759|Eukaryota	37U59@33090|Viridiplantae	3GI3G@35493|Streptophyta	3M70P@4447|Liliopsida	3ITNZ@38820|Poales	35493|Streptophyta	O	RING-type zinc-finger	--	--	--	ko:K16281	--	--	--	--	ko00000
TRGpnl4xapo11679	non local hub	R2	Peripheral nodes	1695	1214	0.526629	PARTY	0.487023	-1.76506	1	5.35755	33.3333	4.9438	8.02377	6.15004	7.0869	5.62355e-09	1.71443e-08	Non-switch node	--	--	--	--	--	--	--	--	--	--	--	--	--	--	--	--	--	--	--	--	--	--	--
TRGpnl4xapo11682	non local hub	R2	Peripheral nodes	2162	1566	0.54387	PARTY	0.475347	-0.706505	1	6.9542	33.3333	6.64484	8.81809	7.05353	7.93581	2.39594e-12	3.99758e-11	Non-switch node	--	--	4558.Sb10g003850.1	3.5e-37	144	28N77@1|root	2QUVF@2759|Eukaryota	37QPS@33090|Viridiplantae	3GBEU@35493|Streptophyta	3KN7D@4447|Liliopsida	3ICJX@38820|Poales	35493|Streptophyta	S	Transferase family	--	--	--	--	--	--	--	--	--
TRGpnl4xapo117	non local hub	R2	Peripheral nodes	2192	1585	0.535317	PARTY	0.47715	-0.649367	1	7.26679	33.3333	6.99781	9.01846	7.24873	8.1336	3.09053e-14	2.63553e-12	Non-switch node	--	--	4530.OS08T0208400-02	1.31e-48	172	28PWY@1|root	2QWJJ@2759|Eukaryota	37NQA@33090|Viridiplantae	3G852@35493|Streptophyta	3KVXC@4447|Liliopsida	3IKA5@38820|Poales	35493|Streptophyta	S	Transposase family tnp2	--	--	--	--	--	--	--	--	--
TRGpnl4xapo11842	non local hub	R2	Peripheral nodes	1879	1307	0.492521	DATE	0.516165	-1.48538	1	4.90689	33.3333	4.53447	6.60225	4.79348	5.69787	1.85215e-10	1.06633e-09	Non-switch node	--	--	--	--	--	--	--	--	--	--	--	--	--	--	--	--	--	--	--	--	--	--	--
TRGpnl4xapo11845	non local hub	R2	Peripheral nodes	1302	854	0.444669	DATE	0.569777	-2.84766	1	5.9542	33.3333	5.36003	6.75388	4.83337	5.79362	1.90408e-08	4.8794e-08	Non-switch node	--	--	--	--	--	--	--	--	--	--	--	--	--	--	--	--	--	--	--	--	--	--	--
TRGpnl4xapo12053	non local hub	R2	Peripheral nodes	1614	1175	0.563373	PARTY	0.470009	-1.88234	1	7.82655	27.7778	6.79597	6.87216	6.28159	6.57688	1.49614e-07	2.91629e-07	Non-switch node	--	--	38727.Pavir.Da01892.1.p	0	1582	COG0438@1|root	KOG0853@2759|Eukaryota	37R4Q@33090|Viridiplantae	3GG0R@35493|Streptophyta	3KSCN@4447|Liliopsida	3IAJW@38820|Poales	35493|Streptophyta	M	Sucrose-cleaving enzyme that provides UDP-glucose and fructose for various metabolic pathways	--	GO:0001101	GO:0001666	GO:0003674	GO:0003824	GO:0005575	GO:0005622	GO:0005623	GO:0005737
TRGpnl4xapo12060	non local hub	R2	Peripheral nodes	2087	1469	0.534749	PARTY	0.504551	-0.998207	1	7.32643	16.6667	7.29483	7.61543	6.74974	7.18259	2.93112e-10	1.53723e-09	Non-switch node	--	--	4558.Sb10g006340.1	0	1371	COG5329@1|root	KOG1888@2759|Eukaryota	37MZS@33090|Viridiplantae	3GETB@35493|Streptophyta	3KWKE@4447|Liliopsida	3ICHU@38820|Poales	35493|Streptophyta	I	SacI homology domain	--	GO:0005575	GO:0005911	GO:0009506	GO:0030054	GO:0055044	--	--	--
TRGpnl4xapo12109	non local hub	R4	Non-hub kinless nodes	919	188	0.628046	PARTY	0.958151	-0.681253	3	5.93074	33.3333	5.04671	5.03742	3.39275	4.21508	2.14199e-07	3.99509e-07	Non-switch node	--	--	4558.Sb10g022700.1	0	2367	KOG4732@1|root	KOG4732@2759|Eukaryota	37IJS@33090|Viridiplantae	3GEEN@35493|Streptophyta	3KN4Z@4447|Liliopsida	3I53H@38820|Poales	35493|Streptophyta	S	RPAP1-like	N-terminal	--	GO:0005575	GO:0005622	GO:0005623	GO:0005634	GO:0006139	GO:0006351	GO:0006366
TRGpnl4xapo12196	non local hub	R4	Non-hub kinless nodes	60	21	0.602373	PARTY	0.8775	-1.23492	3	4.52356	38.8889	3.81192	5.8756	4.05184	4.96372	2.09328e-06	2.90655e-06	Non-switch node	--	--	--	--	--	--	--	--	--	--	--	--	--	--	--	--	--	--	--	--	--	--	--
TRGpnl4xapo12199	non local hub	R2	Peripheral nodes	1531	1009	0.534701	PARTY	0.565658	-2.38154	1	6.53916	33.3333	5.61874	6.30672	4.53522	5.42097	1.35172e-08	3.62109e-08	Non-switch node	--	--	4558.Sb09g019800.1	3.08e-91	300	KOG1267@1|root	KOG1267@2759|Eukaryota	37KE1@33090|Viridiplantae	3GAQF@35493|Streptophyta	3KRUX@4447|Liliopsida	3IA6T@38820|Poales	35493|Streptophyta	K	rRNA transcription	--	GO:0000003	GO:0003006	GO:0003674	GO:0003676	GO:0003723	GO:0003727	GO:0005488	GO:0005575
TRGpnl4xapo12203	non local hub	R2	Peripheral nodes	2016	1439	0.56591	PARTY	0.490504	-1.08842	1	5.42626	33.3333	5.10918	7.12045	5.37195	6.2462	1.05372e-09	4.33053e-09	Non-switch node	--	--	--	--	--	--	--	--	--	--	--	--	--	--	--	--	--	--	--	--	--	--	--
TRGpnl4xapo12215	non local hub	R2	Peripheral nodes	2095	1494	0.517987	PARTY	0.491451	-0.923026	1	7.04439	33.3333	6.81324	8.75382	6.9616	7.85771	1.82949e-12	3.40397e-11	Non-switch node	--	--	4558.Sb09g020400.1	4.42e-281	790	KOG4658@1|root	KOG4658@2759|Eukaryota	383S6@33090|Viridiplantae	3GV1G@35493|Streptophyta	3M3E0@4447|Liliopsida	3IAYS@38820|Poales	35493|Streptophyta	T	NB-ARC domain	--	--	--	--	--	--	--	--	--
TRGpnl4xapo12220	non local hub	R4	Non-hub kinless nodes	101	42	0.102043	DATE	0.827076	-1.1653	3	7.04439	38.8889	6.11662	8.5347	6.74832	7.64151	3.11011e-06	4.09435e-06	Non-switch node	--	--	4555.Si021645m	0	1051	KOG0660@1|root	KOG0660@2759|Eukaryota	37Q5A@33090|Viridiplantae	3G9UI@35493|Streptophyta	3KPCT@4447|Liliopsida	3I4S6@38820|Poales	35493|Streptophyta	T	Mitogen-activated protein kinase	--	GO:0000165	GO:0003674	GO:0003824	GO:0004672	GO:0004674	GO:0004707	GO:0005575	GO:0005622
TRGpnl4xapo12356	non local hub	R2	Peripheral nodes	1691	1179	0.483588	DATE	0.513883	-1.87031	1	5.35755	33.3333	5.30538	7.20339	5.34505	6.27422	1.62582e-09	6.18496e-09	Non-switch node	--	--	38727.Pavir.J18862.1.p	1.26e-85	267	2CMDJ@1|root	2QQ1M@2759|Eukaryota	37IAZ@33090|Viridiplantae	3GFFX@35493|Streptophyta	3KWNX@4447|Liliopsida	3IBH1@38820|Poales	35493|Streptophyta	G	Belongs to the glycosyl hydrolase 17 family	--	GO:0001871	GO:0003674	GO:0003824	GO:0004553	GO:0005488	GO:0005575	GO:0005622	GO:0005623
TRGpnl4xapo12404	non local hub	R2	Peripheral nodes	2164	1577	0.563289	PARTY	0.468934	-0.673425	1	5.88264	33.3333	5.69906	7.85463	6.06372	6.95918	1.49163e-11	1.57364e-10	Non-switch node	--	--	38727.Pavir.Gb02315.1.p	2.55e-63	206	28YB6@1|root	2R54Z@2759|Eukaryota	385YZ@33090|Viridiplantae	3GTX0@35493|Streptophyta	3KVUD@4447|Liliopsida	35493|Streptophyta	--	--	--	--	--	--	--	--	--	--	--	--
TRGpnl4xapo12449	non local hub	R4	Non-hub kinless nodes	207	87	0.738489	PARTY	0.823356	-1.01611	3	10.2992	38.8889	7.99215	11.891	10.1385	11.0147	1.65105e-05	1.89414e-05	Non-switch node	--	--	--	--	--	--	--	--	--	--	--	--	--	--	--	--	--	--	--	--	--	--	--
TRGpnl4xapo12498	non local hub	R4	Non-hub kinless nodes	333	45	0.80685	PARTY	0.981738	-1.15535	3	7.70044	38.8889	6.99764	10.4788	8.55283	9.51583	5.55287e-07	9.29515e-07	Non-switch node	--	--	--	--	--	--	--	--	--	--	--	--	--	--	--	--	--	--	--	--	--	--	--
TRGpnl4xapo12511	non local hub	R4	Non-hub kinless nodes	768	133	0.718484	PARTY	0.97001	-0.863599	3	8.07682	27.7778	6.74486	10.5373	10.0091	10.2732	9.10393e-08	1.87956e-07	Non-switch node	--	--	4555.Si024545m	6.56e-12	68.6	KOG0167@1|root	KOG0167@2759|Eukaryota	37REY@33090|Viridiplantae	3GD02@35493|Streptophyta	3KQTB@4447|Liliopsida	3IAQT@38820|Poales	35493|Streptophyta	H	RING-type E3 ubiquitin transferase	--	GO:0005575	GO:0005622	GO:0005623	GO:0005634	GO:0005737	GO:0008150	GO:0010033	GO:0010200
TRGpnl4xapo12633	non local hub	R2	Peripheral nodes	1392	1034	0.50647	PARTY	0.448224	-2.30636	1	4.23266	11.1111	4.77914	4.33996	4.34502	4.34249	2.69534e-05	2.9808e-05	Non-switch node	--	--	4555.Si022910m	2.06e-184	522	COG0543@1|root	KOG0534@2759|Eukaryota	37NCB@33090|Viridiplantae	3G8G7@35493|Streptophyta	3KW1P@4447|Liliopsida	3I82E@38820|Poales	35493|Streptophyta	CH	Belongs to the flavoprotein pyridine nucleotide cytochrome reductase family	--	GO:0003674	GO:0003824	GO:0004128	GO:0005575	GO:0005618	GO:0005622	GO:0005623	GO:0005737
TRGpnl4xapo12653	non local hub	R2	Peripheral nodes	1495	1178	0.572816	PARTY	0.379119	-1.87332	1	9.92035	27.7778	8.76808	5.97916	9.0807	7.52993	0.000296666	0.000302379	Non-switch node	--	--	4113.PGSC0003DMT400046278	7.32e-41	137	COG5126@1|root	KOG0027@2759|Eukaryota	2759|Eukaryota	DTZ	Calcium-binding protein	--	--	--	--	--	--	--	--	--	--	--	--	--
TRGpnl4xapo12709	non local hub	R4	Non-hub kinless nodes	387	57	0.732876	PARTY	0.978307	-1.11557	3	6.44294	38.8889	5.63844	7.87802	6.14645	7.01224	6.36201e-07	1.04726e-06	Non-switch node	--	--	--	--	--	--	--	--	--	--	--	--	--	--	--	--	--	--	--	--	--	--	--
TRGpnl4xapo12738	non local hub	R2	Peripheral nodes	34	26	0.847566	PARTY	0.415225	-1.21834	3	6	44.4444	4.71872	8.52234	6.77907	7.65071	4.85548e-05	5.2193e-05	Non-switch node	--	--	38727.Pavir.J02404.1.p	1.1e-253	712	COG0538@1|root	KOG1526@2759|Eukaryota	37IAT@33090|Viridiplantae	3GCE8@35493|Streptophyta	3KTCE@4447|Liliopsida	3IM5V@38820|Poales	35493|Streptophyta	C	Belongs to the isocitrate and isopropylmalate dehydrogenases family	--	--	--	--	--	--	--	--	--
TRGpnl4xapo12739	non local hub	R2	Peripheral nodes	2150	1519	0.561517	PARTY	0.500841	-0.847845	1	8.3966	33.3333	7.92182	10.1991	8.45186	9.32546	1.82374e-10	1.05242e-09	Non-switch node	--	--	38727.Pavir.J02404.1.p	0	846	COG0538@1|root	KOG1526@2759|Eukaryota	37IAT@33090|Viridiplantae	3GCE8@35493|Streptophyta	3KTCE@4447|Liliopsida	3IM5V@38820|Poales	35493|Streptophyta	C	Belongs to the isocitrate and isopropylmalate dehydrogenases family	--	--	--	--	--	--	--	--	--
TRGpnl4xapo12743	non local hub	R2	Peripheral nodes	1728	1174	0.558816	PARTY	0.538418	-1.88534	1	7.03342	33.3333	6.29024	7.29367	5.51685	6.40526	9.55947e-09	2.68997e-08	Non-switch node	--	--	38727.Pavir.J01330.1.p	3.45e-79	242	KOG2445@1|root	KOG2445@2759|Eukaryota	37UQA@33090|Viridiplantae	3GINE@35493|Streptophyta	3KZ8T@4447|Liliopsida	3IH0K@38820|Poales	35493|Streptophyta	UY	Protein of unknown function (DUF3593)	--	--	--	--	--	--	--	--	--
TRGpnl4xapo12744	non local hub	R2	Peripheral nodes	1543	1039	0.559603	PARTY	0.546581	-2.29132	1	7.82018	33.3333	6.98563	7.41377	5.60811	6.51094	2.76724e-08	6.7424e-08	Non-switch node	--	--	38727.Pavir.J01330.1.p	7.62e-87	261	KOG2445@1|root	KOG2445@2759|Eukaryota	37UQA@33090|Viridiplantae	3GINE@35493|Streptophyta	3KZ8T@4447|Liliopsida	3IH0K@38820|Poales	35493|Streptophyta	UY	Protein of unknown function (DUF3593)	--	--	--	--	--	--	--	--	--
TRGpnl4xapo12833	non local hub	R2	Peripheral nodes	1940	1390	0.519168	PARTY	0.486635	-1.23578	1	6.98584	22.2222	7.92261	7.25371	7.40344	7.32857	1.42569e-06	2.11648e-06	Non-switch node	--	--	38727.Pavir.Ca00913.1.p	4.91e-247	698	2CN2S@1|root	2QTJQ@2759|Eukaryota	37N2E@33090|Viridiplantae	3GF11@35493|Streptophyta	3KYMY@4447|Liliopsida	3IPWX@38820|Poales	35493|Streptophyta	T	Protein kinase domain	--	GO:0003674	GO:0003824	GO:0004672	GO:0004674	GO:0004675	GO:0004888	GO:0005575	GO:0005623
TRGpnl4xapo1291	non local hub	R2	Peripheral nodes	1294	865	0.4714	DATE	0.553148	-2.81458	1	4.90689	33.3333	4.4975	6.52774	4.05989	5.29382	2.69853e-08	6.60117e-08	Non-switch node	--	--	4565.Traes_5DS_D08009A8C.1	5.19e-45	164	COG0515@1|root	2QTX3@2759|Eukaryota	37QMV@33090|Viridiplantae	3G7RI@35493|Streptophyta	3M3WT@4447|Liliopsida	3I3QT@38820|Poales	35493|Streptophyta	T	Lectin-domain containing receptor kinase	--	--	--	--	--	--	--	--	--
TRGpnl4xapo12943	non local hub	R2	Peripheral nodes	1426	915	0.526266	PARTY	0.588279	-2.66422	1	8.14466	33.3333	7.26339	7.08036	5.35921	6.21979	2.36304e-08	5.89022e-08	Non-switch node	--	--	4558.Sb09g002480.1	5.54e-180	514	COG4992@1|root	KOG1401@2759|Eukaryota	37JRF@33090|Viridiplantae	3GBNS@35493|Streptophyta	3KQ1V@4447|Liliopsida	3IBVS@38820|Poales	35493|Streptophyta	E	Belongs to the class-III pyridoxal-phosphate-dependent aminotransferase family	--	GO:0003674	GO:0003824	GO:0003992	GO:0005488	GO:0005507	GO:0005515	GO:0005575	GO:0005622
TRGpnl4xapo13034	non local hub	R2	Peripheral nodes	2211	1610	0.547195	PARTY	0.469758	-0.574186	1	8.44294	33.3333	8.21466	10.184	8.4235	9.30376	8.42578e-14	5.41795e-12	Non-switch node	--	--	4555.Si022619m	1.9e-152	442	2CN1R@1|root	2QTBU@2759|Eukaryota	37MB7@33090|Viridiplantae	3G94W@35493|Streptophyta	3KWI7@4447|Liliopsida	3IC98@38820|Poales	35493|Streptophyta	K	AP2 domain	--	--	--	--	--	--	--	--	--
TRGpnl4xapo13044	non local hub	R2	Peripheral nodes	2210	1576	0.551804	PARTY	0.491457	-0.676432	1	7.08746	33.3333	6.88332	8.73547	7.00755	7.87151	1.56545e-12	3.0611e-11	Non-switch node	--	--	38727.Pavir.Ca01726.1.p	1.14e-122	358	KOG3320@1|root	KOG3320@2759|Eukaryota	37JH1@33090|Viridiplantae	3G7FK@35493|Streptophyta	3KRFM@4447|Liliopsida	3IGCU@38820|Poales	35493|Streptophyta	J	Belongs to the eukaryotic ribosomal protein eS7 family	--	--	--	--	--	--	--	--	--
TRGpnl4xapo13052	non local hub	R3	Non-hub connectors	76	37	0.405222	DATE	0.762985	-1.18188	3	5.39232	38.8889	4.64499	6.60723	4.90884	5.75804	6.65254e-06	8.11737e-06	Non-switch node	--	--	--	--	--	--	--	--	--	--	--	--	--	--	--	--	--	--	--	--	--	--	--
TRGpnl4xapo13053	non local hub	R2	Peripheral nodes	2113	1492	0.549188	PARTY	0.501416	-0.929041	1	7.35755	33.3333	7.18874	8.79931	7.02684	7.91307	5.34617e-11	4.13437e-10	Non-switch node	--	--	4558.Sb09g016210.1	4.65e-116	340	28NUD@1|root	2QVEA@2759|Eukaryota	37PI0@33090|Viridiplantae	3G8U5@35493|Streptophyta	3KTNX@4447|Liliopsida	3I4ZM@38820|Poales	35493|Streptophyta	S	Protein of unknown function	DUF538	--	--	--	--	--	--	--	--
TRGpnl4xapo1317	non local hub	R4	Non-hub kinless nodes	979	159	0.695486	PARTY	0.973623	-0.777399	3	6.30378	27.7778	5.38255	4.42281	4.11581	4.26931	4.86729e-07	8.27696e-07	Non-switch node	--	--	--	--	--	--	--	--	--	--	--	--	--	--	--	--	--	--	--	--	--	--	--
TRGpnl4xapo13235	non local hub	R2	Peripheral nodes	2235	1594	0.554246	PARTY	0.491347	-0.622302	1	8.59246	33.3333	8.05802	10.2566	8.45319	9.35488	3.76874e-12	5.58938e-11	Non-switch node	--	--	38727.Pavir.J07859.1.p	5.07e-99	291	COG0185@1|root	KOG0898@2759|Eukaryota	37KZ9@33090|Viridiplantae	3GA7S@35493|Streptophyta	3KQ9X@4447|Liliopsida	3ICCS@38820|Poales	35493|Streptophyta	J	Belongs to the universal ribosomal protein uS19 family	--	--	--	--	--	--	--	--	--
TRGpnl4xapo1326	non local hub	R2	Peripheral nodes	1622	1181	0.472458	DATE	0.469851	-1.86429	1	5.83289	33.3333	5.34776	8.07861	6.35653	7.21757	2.3545e-09	8.27986e-09	Non-switch node	--	--	4555.Si021947m	3.97e-51	179	COG2939@1|root	KOG1282@2759|Eukaryota	37REQ@33090|Viridiplantae	3G79X@35493|Streptophyta	3M34Z@4447|Liliopsida	3I3JS@38820|Poales	35493|Streptophyta	O	Belongs to the peptidase S10 family	--	--	--	--	--	--	--	--	--
TRGpnl4xapo13352	non local hub	R4	Non-hub kinless nodes	601	92	0.853392	PARTY	0.976567	-0.999529	3	4.45943	33.3333	4.13843	5.38915	3.67975	4.53445	9.83816e-07	1.54334e-06	Non-switch node	--	--	--	--	--	--	--	--	--	--	--	--	--	--	--	--	--	--	--	--	--	--	--
TRGpnl4xapo13354	non local hub	R2	Peripheral nodes	2035	1447	0.535473	PARTY	0.494399	-1.06437	1	7.32193	33.3333	6.57523	8.85809	6.90988	7.88399	2.75854e-10	1.47027e-09	Non-switch node	--	--	4555.Si009390m	2.51e-50	177	COG5059@1|root	KOG0246@2759|Eukaryota	37IG2@33090|Viridiplantae	3G785@35493|Streptophyta	3KTZK@4447|Liliopsida	3IBSA@38820|Poales	35493|Streptophyta	Z	Belongs to the TRAFAC class myosin-kinesin ATPase superfamily. Kinesin family	--	GO:0000226	GO:0000902	GO:0000904	GO:0003674	GO:0003774	GO:0003777	GO:0003824	GO:0005575
TRGpnl4xapo13437	non local hub	R2	Peripheral nodes	1878	1363	0.493184	DATE	0.473255	-1.31698	1	4.52356	33.3333	4.23847	6.68611	4.9154	5.80075	2.54443e-10	1.39241e-09	Non-switch node	--	--	--	--	--	--	--	--	--	--	--	--	--	--	--	--	--	--	--	--	--	--	--
TRGpnl4xapo13522	non local hub	R2	Peripheral nodes	1476	1084	0.481972	DATE	0.460631	-2.156	1	5.85059	22.2222	8.62083	5.90552	7.83633	6.87093	0.000254444	0.000260034	Non-switch node	--	--	4558.Sb09g006230.1	4.63e-119	346	COG0526@1|root	KOG0907@2759|Eukaryota	37RSI@33090|Viridiplantae	3GFDK@35493|Streptophyta	3KTY6@4447|Liliopsida	3IBCG@38820|Poales	35493|Streptophyta	O	Thioredoxin	--	GO:0003674	GO:0003824	GO:0005575	GO:0005622	GO:0005623	GO:0005737	GO:0008150	GO:0008152
TRGpnl4xapo13718	non local hub	R2	Peripheral nodes	1139	752	0.403446	DATE	0.564099	-3.1544	1	6.72792	27.7778	5.9841	9.14312	7.74144	8.44228	2.98035e-09	1.00657e-08	Non-switch node	--	--	38727.Pavir.J01494.1.p	0	890	COG0160@1|root	KOG1404@2759|Eukaryota	37HV3@33090|Viridiplantae	3GGGM@35493|Streptophyta	3KYBB@4447|Liliopsida	3IC9P@38820|Poales	35493|Streptophyta	E	Belongs to the class-III pyridoxal-phosphate-dependent aminotransferase family	--	GO:0003674	GO:0003824	GO:0005488	GO:0005515	GO:0005575	GO:0005622	GO:0005623	GO:0005737
TRGpnl4xapo13774	non local hub	R2	Peripheral nodes	1570	1099	0.458342	DATE	0.51	-2.11089	1	4.45943	33.3333	4.23345	6.79156	4.56242	5.67699	3.93825e-09	1.27e-08	Non-switch node	--	--	4555.Si020966m	0	2096	COG5021@1|root	KOG0168@2759|Eukaryota	KOG0170@2759|Eukaryota	37KNP@33090|Viridiplantae	3GFMD@35493|Streptophyta	3KQT3@4447|Liliopsida	3I985@38820|Poales	35493|Streptophyta	O	Domain Homologous to E6-AP Carboxyl Terminus with	--	GO:0003674	GO:0003824	GO:0004842	GO:0005575	GO:0005622	GO:0005623	GO:0005737
TRGpnl4xapo13775	non local hub	R2	Peripheral nodes	2119	1571	0.523481	PARTY	0.450345	-0.691468	1	7.71425	27.7778	7.00515	8.21109	7.77962	7.99535	5.98196e-07	9.90338e-07	Non-switch node	--	--	4555.Si020966m	0	2314	COG5021@1|root	KOG0168@2759|Eukaryota	KOG0170@2759|Eukaryota	37KNP@33090|Viridiplantae	3GFMD@35493|Streptophyta	3KQT3@4447|Liliopsida	3I985@38820|Poales	35493|Streptophyta	O	Domain Homologous to E6-AP Carboxyl Terminus with	--	GO:0003674	GO:0003824	GO:0004842	GO:0005575	GO:0005622	GO:0005623	GO:0005737
TRGpnl4xapo13806	non local hub	R2	Peripheral nodes	1648	1206	0.575464	PARTY	0.464474	-1.78911	1	5.58015	0	5.31103	4.28683	4.21151	4.24917	3.53465e-06	4.59804e-06	Non-switch node	--	--	4555.Si009304m	0	1724	COG0542@1|root	KOG1051@2759|Eukaryota	37RK8@33090|Viridiplantae	3GD7P@35493|Streptophyta	3KQU5@4447|Liliopsida	3I8H2@38820|Poales	35493|Streptophyta	O	Belongs to the ClpA ClpB family	--	--	--	--	--	--	--	--	--
TRGpnl4xapo13836	non local hub	R2	Peripheral nodes	2171	1602	0.544433	PARTY	0.455491	-0.598244	1	7.84549	27.7778	7.47207	9.139	7.86496	8.50198	1.05877e-09	4.34548e-09	Non-switch node	--	--	4555.Si021708m	2.53e-304	843	KOG1190@1|root	KOG1190@2759|Eukaryota	37KRF@33090|Viridiplantae	3G8V7@35493|Streptophyta	3KPG1@4447|Liliopsida	3I320@38820|Poales	35493|Streptophyta	A	RNA recognition motif	--	GO:0000932	GO:0003674	GO:0003676	GO:0003723	GO:0003729	GO:0005488	GO:0005575	GO:0005622
TRGpnl4xapo13902	non local hub	R2	Peripheral nodes	1960	1433	0.566043	PARTY	0.46546	-1.10647	1	5.39232	33.3333	5.1951	7.39968	5.44091	6.42029	1.06514e-09	4.36578e-09	Non-switch node	--	--	--	--	--	--	--	--	--	--	--	--	--	--	--	--	--	--	--	--	--	--	--
TRGpnl4xapo13903	non local hub	R4	Non-hub kinless nodes	183	43	0.657947	PARTY	0.944788	-1.16198	3	5.72792	38.8889	5.0121	8.35422	6.51663	7.43542	5.75325e-07	9.58875e-07	Non-switch node	--	--	38727.Pavir.Ia03436.1.p	4.59e-20	95.9	28PVY@1|root	2QWIK@2759|Eukaryota	37SXG@33090|Viridiplantae	3G9WA@35493|Streptophyta	3M4ZV@4447|Liliopsida	3IGGV@38820|Poales	35493|Streptophyta	A	RNA binding	--	GO:0003674	GO:0003676	GO:0003723	GO:0003729	GO:0005488	GO:0097159	GO:1901363	--
TRGpnl4xapo13906	non local hub	R4	Non-hub kinless nodes	346	42	0.835727	PARTY	0.985265	-1.1653	3	4.70044	38.8889	4.28519	6.87471	5.11298	5.99385	8.20612e-07	1.31418e-06	Non-switch node	--	--	38727.Pavir.Ia03436.1.p	1.24e-19	98.6	28PVY@1|root	2QWIK@2759|Eukaryota	37SXG@33090|Viridiplantae	3G9WA@35493|Streptophyta	3M4ZV@4447|Liliopsida	3IGGV@38820|Poales	35493|Streptophyta	A	RNA binding	--	GO:0003674	GO:0003676	GO:0003723	GO:0003729	GO:0005488	GO:0097159	GO:1901363	--
TRGpnl4xapo13908	non local hub	R2	Peripheral nodes	1256	918	0.593025	PARTY	0.465797	-2.6552	1	5.24793	33.3333	4.27866	5.85466	4.05388	4.95427	9.06013e-08	1.8743e-07	Non-switch node	--	--	--	--	--	--	--	--	--	--	--	--	--	--	--	--	--	--	--	--	--	--	--
TRGpnl4xapo13909	non local hub	R4	Non-hub kinless nodes	912	135	0.5922	PARTY	0.978088	-0.856968	3	4.80735	33.3333	4.37778	5.87648	3.57929	4.72789	1.91892e-07	3.62528e-07	Non-switch node	--	--	--	--	--	--	--	--	--	--	--	--	--	--	--	--	--	--	--	--	--	--	--
TRGpnl4xapo13910	non local hub	R2	Peripheral nodes	1603	1084	0.488212	DATE	0.54271	-2.156	1	6.14975	33.3333	5.69731	7.07731	4.96543	6.02137	4.0673e-09	1.30069e-08	Non-switch node	--	--	--	--	--	--	--	--	--	--	--	--	--	--	--	--	--	--	--	--	--	--	--
TRGpnl4xapo13915	non local hub	R2	Peripheral nodes	1710	1171	0.55481	PARTY	0.531055	-1.89437	1	5.88264	33.3333	5.44295	6.69204	4.72306	5.70755	5.15887e-09	1.5923e-08	Non-switch node	--	--	--	--	--	--	--	--	--	--	--	--	--	--	--	--	--	--	--	--	--	--	--
TRGpnl4xapo13935	non local hub	R2	Peripheral nodes	1803	1384	0.580351	PARTY	0.410776	-1.25382	1	5.97728	27.7778	5.36404	5.39764	5.45569	5.42667	1.28902e-05	1.49445e-05	Non-switch node	--	--	4558.Sb09g020630.1	8.42e-33	123	2AQN5@1|root	2RZJA@2759|Eukaryota	37USS@33090|Viridiplantae	3GJKS@35493|Streptophyta	3KZUQ@4447|Liliopsida	3IQQV@38820|Poales	35493|Streptophyta	--	--	--	--	--	--	--	--	--	--	--
TRGpnl4xapo13954	non local hub	R2	Peripheral nodes	45	30	0.907202	PARTY	0.555556	-1.20508	3	6.96578	44.4444	5.68744	9.44748	7.62142	8.53445	2.31746e-05	2.59373e-05	Non-switch node	--	--	38727.Pavir.J03073.1.p	3.7e-124	369	COG2801@1|root	KOG0017@2759|Eukaryota	37M4T@33090|Viridiplantae	3G733@35493|Streptophyta	3KSK7@4447|Liliopsida	3I566@38820|Poales	35493|Streptophyta	I	May be involved in modulation of pathogen defense and leaf cell death	--	GO:0005575	GO:0005623	GO:0005886	GO:0006950	GO:0006952	GO:0008150	GO:0016020	GO:0044464
TRGpnl4xapo13960	non local hub	R2	Peripheral nodes	1609	1155	0.578173	PARTY	0.48471	-1.94248	1	5.12928	33.3333	5.28288	6.70004	4.77925	5.73965	1.59801e-08	4.18234e-08	Non-switch node	--	--	--	--	--	--	--	--	--	--	--	--	--	--	--	--	--	--	--	--	--	--	--
TRGpnl4xapo13961	non local hub	R2	Peripheral nodes	2070	1500	0.528126	PARTY	0.4749	-0.904983	1	7.40939	33.3333	7.31301	9.33982	7.59163	8.46572	5.90628e-12	8.0217e-11	Non-switch node	--	--	4555.Si022322m	3.22e-228	634	COG0596@1|root	KOG1454@2759|Eukaryota	37KBE@33090|Viridiplantae	3GD0T@35493|Streptophyta	3KNZ3@4447|Liliopsida	3I8II@38820|Poales	35493|Streptophyta	S	Alpha/beta hydrolase family	--	--	--	--	--	--	--	--	--
TRGpnl4xapo13986	non local hub	R4	Non-hub kinless nodes	944	86	0.355072	DATE	0.9917	-1.01942	3	7.18982	33.3333	6.3694	7.75189	5.5564	6.65414	7.24078e-08	1.5534e-07	Non-switch node	--	--	--	--	--	--	--	--	--	--	--	--	--	--	--	--	--	--	--	--	--	--	--
TRGpnl4xapo14056	non local hub	R2	Peripheral nodes	2141	1534	0.531426	PARTY	0.486645	-0.802736	1	8.43045	33.3333	8.10883	9.89009	8.12261	9.00635	4.65065e-13	1.32199e-11	Non-switch node	--	--	38727.Pavir.J03031.1.p	1.63e-108	327	KOG1441@1|root	KOG1441@2759|Eukaryota	37N4B@33090|Viridiplantae	3GCJS@35493|Streptophyta	3KW89@4447|Liliopsida	3I2F2@38820|Poales	35493|Streptophyta	EG	Triose-phosphate Transporter family	--	GO:0005575	GO:0005622	GO:0005623	GO:0005737	GO:0005768	GO:0005794	GO:0005802	GO:0006810
TRGpnl4xapo14057	non local hub	R2	Peripheral nodes	1532	1075	0.53297	PARTY	0.507621	-2.18306	1	4.45943	33.3333	4.17213	6.05643	4.02646	5.04145	9.50675e-09	2.67759e-08	Non-switch node	--	--	38727.Pavir.J03031.1.p	1.16e-106	327	KOG1441@1|root	KOG1441@2759|Eukaryota	37N4B@33090|Viridiplantae	3GCJS@35493|Streptophyta	3KW89@4447|Liliopsida	3I2F2@38820|Poales	35493|Streptophyta	EG	Triose-phosphate Transporter family	--	GO:0005575	GO:0005622	GO:0005623	GO:0005737	GO:0005768	GO:0005794	GO:0005802	GO:0006810
TRGpnl4xapo14093	non local hub	R2	Peripheral nodes	1853	1264	0.534569	PARTY	0.534689	-1.61469	1	8.58496	0	8.38918	6.71934	6.45136	6.58535	2.37596e-10	1.30955e-09	Non-switch node	--	--	4555.Si022004m	4.66e-297	817	COG0192@1|root	KOG1506@2759|Eukaryota	37J2J@33090|Viridiplantae	3GE15@35493|Streptophyta	3KNGD@4447|Liliopsida	3IC4C@38820|Poales	35493|Streptophyta	H	Catalyzes the formation of S-adenosylmethionine from methionine and ATP	--	--	--	--	--	--	--	--	--
TRGpnl4xapo14277	non local hub	R4	Non-hub kinless nodes	445	115	0.8471	PARTY	0.933216	-0.923276	3	4.80735	38.8889	4.19192	6.37525	4.62305	5.49915	2.42176e-06	3.31025e-06	Non-switch node	--	--	4558.Sb02g007545.1	0.00018	51.6	KOG1075@1|root	KOG1075@2759|Eukaryota	2759|Eukaryota	E	Ribonuclease H protein	--	--	--	--	--	--	--	--	--	--	--	--	--
TRGpnl4xapo14292	non local hub	R2	Peripheral nodes	1181	809	0.59112	PARTY	0.530758	-2.98299	1	7.67948	27.7778	6.39874	5.49403	4.99248	5.24326	3.00516e-08	7.23595e-08	Non-switch node	--	--	4555.Si023264m	9.59e-119	347	2BZYY@1|root	2QPYH@2759|Eukaryota	37M5T@33090|Viridiplantae	3GD9N@35493|Streptophyta	3KV87@4447|Liliopsida	3I99A@38820|Poales	35493|Streptophyta	S	Polyketide cyclase / dehydrase and lipid transport	--	GO:0001101	GO:0003674	GO:0004857	GO:0004864	GO:0005488	GO:0005515	GO:0005575	GO:0005622
TRGpnl4xapo14297	non local hub	R2	Peripheral nodes	2102	1531	0.560404	PARTY	0.469501	-0.811758	1	4.65535	0	4.48616	4.49639	4.06819	4.28229	5.32089e-10	2.44538e-09	Non-switch node	--	--	4558.Sb09g020150.1	0	1091	28I3F@1|root	2QQDY@2759|Eukaryota	37J0R@33090|Viridiplantae	3G8QB@35493|Streptophyta	3KPVN@4447|Liliopsida	3I868@38820|Poales	35493|Streptophyta	S	Ubiquitin-associated translation elongation factor EF1B protein	--	--	--	--	--	--	--	--	--
TRGpnl4xapo14301	non local hub	R4	Non-hub kinless nodes	257	70	0.772224	PARTY	0.925813	-1.07247	3	5.45943	38.8889	4.82769	7.7652	6.04106	6.90313	1.44298e-06	2.13697e-06	Non-switch node	--	--	4555.Si016808m	1.37e-215	637	COG5225@1|root	KOG1765@2759|Eukaryota	383SD@33090|Viridiplantae	3GS8R@35493|Streptophyta	3M5JQ@4447|Liliopsida	3IN7E@38820|Poales	35493|Streptophyta	J	Trypsin-like peptidase domain	--	--	--	--	--	--	--	--	--
TRGpnl4xapo14318	non local hub	R2	Peripheral nodes	1452	944	0.51533	PARTY	0.577321	-2.57701	1	6.52356	33.3333	5.86488	6.68535	4.75929	5.72232	1.46999e-08	3.90049e-08	Non-switch node	--	--	4555.Si021439m	1.26e-287	810	2CNFM@1|root	2QVXV@2759|Eukaryota	37PW0@33090|Viridiplantae	3GHFT@35493|Streptophyta	3KRZQ@4447|Liliopsida	3IASH@38820|Poales	35493|Streptophyta	--	--	--	--	--	--	--	--	--	--	--
TRGpnl4xapo14460	non local hub	R4	Non-hub kinless nodes	658	60	0.659614	PARTY	0.991685	-1.10562	3	4.90689	33.3333	4.59415	5.93509	4.25735	5.09622	2.79978e-07	5.04717e-07	Non-switch node	--	--	--	--	--	--	--	--	--	--	--	--	--	--	--	--	--	--	--	--	--	--	--
TRGpnl4xapo145	non local hub	R2	Peripheral nodes	1981	1456	0.557687	PARTY	0.459801	-1.0373	1	6.30378	33.3333	5.88465	9.07152	7.2434	8.15746	2.03716e-09	7.33187e-09	Non-switch node	--	--	38727.Pavir.Ea03977.1.p	3.1e-91	275	28IRA@1|root	2QR2J@2759|Eukaryota	37MIZ@33090|Viridiplantae	3GBYS@35493|Streptophyta	3KVF7@4447|Liliopsida	3I8TG@38820|Poales	35493|Streptophyta	S	Alpha/beta hydrolase family	--	GO:0002376	GO:0003674	GO:0003824	GO:0006082	GO:0006725	GO:0006950	GO:0006952	GO:0006955
TRGpnl4xapo14500	non local hub	R2	Peripheral nodes	1452	1021	0.558002	PARTY	0.505555	-2.34545	1	5.24793	33.3333	4.7052	7.07509	5.24845	6.16177	6.74043e-08	1.45624e-07	Non-switch node	--	--	4558.Sb09g015920.1	4.12e-98	291	2A6JI@1|root	2RYC3@2759|Eukaryota	37U07@33090|Viridiplantae	3GH8J@35493|Streptophyta	3KNZU@4447|Liliopsida	3IC2M@38820|Poales	35493|Streptophyta	S	Belongs to the Casparian strip membrane proteins (CASP) family	--	GO:0003674	GO:0005488	GO:0005575	GO:0005623	GO:0005886	GO:0016020	GO:0044464	GO:0048037
TRGpnl4xapo14635	non local hub	R4	Non-hub kinless nodes	175	53	0.759866	PARTY	0.908278	-1.12883	3	4.90689	38.8889	4.2356	7.39541	5.6194	6.50741	4.30097e-06	5.48177e-06	Non-switch node	--	--	38727.Pavir.Bb02921.1.p	6.66e-06	53.5	KOG4585@1|root	KOG4585@2759|Eukaryota	37TBZ@33090|Viridiplantae	3G7VT@35493|Streptophyta	3KRHE@4447|Liliopsida	3IFZT@38820|Poales	35493|Streptophyta	L	DDE superfamily endonuclease	--	--	--	--	--	--	--	--	--
TRGpnl4xapo14713	non local hub	R2	Peripheral nodes	2221	1590	0.554961	PARTY	0.487496	-0.634331	1	9.37938	33.3333	8.94936	10.7559	8.99867	9.8773	1.44744e-12	2.92216e-11	Non-switch node	--	--	4555.Si021238m	0	1417	COG0465@1|root	KOG0731@2759|Eukaryota	37IFQ@33090|Viridiplantae	3GE5T@35493|Streptophyta	3KPDG@4447|Liliopsida	3I3IN@38820|Poales	35493|Streptophyta	O	FtsH Extracellular	--	GO:0003674	GO:0003824	GO:0004176	GO:0005575	GO:0005622	GO:0005623	GO:0005737	GO:0005739
TRGpnl4xapo14727	non local hub	R4	Non-hub kinless nodes	424	100	0.85626	PARTY	0.944375	-0.973006	3	4.75489	38.8889	4.10924	7.1122	5.28895	6.20058	1.67228e-06	2.41141e-06	Non-switch node	--	--	--	--	--	--	--	--	--	--	--	--	--	--	--	--	--	--	--	--	--	--	--
TRGpnl4xapo14729	non local hub	R2	Peripheral nodes	2046	1460	0.555039	PARTY	0.490793	-1.02527	1	6.30378	33.3333	6.24151	8.43013	6.59574	7.51294	7.27989e-10	3.18229e-09	Non-switch node	--	--	4558.Sb09g022440.1	1.09e-148	427	COG5273@1|root	KOG1315@2759|Eukaryota	37MUX@33090|Viridiplantae	3GF05@35493|Streptophyta	3KYQ4@4447|Liliopsida	3I7JZ@38820|Poales	35493|Streptophyta	I	Belongs to the DHHC palmitoyltransferase family	--	--	2.3.1.225	ko:K20029	--	--	--	--	ko00000
TRGpnl4xapo14737	non local hub	R2	Peripheral nodes	1712	1248	0.474415	DATE	0.4686	-1.66281	1	5.91716	22.2222	7.53286	6.97469	7.8879	7.43129	3.43641e-05	3.7517e-05	Non-switch node	--	--	38727.Pavir.J20348.1.p	3.49e-67	209	COG5051@1|root	KOG3452@2759|Eukaryota	37W40@33090|Viridiplantae	3GIUB@35493|Streptophyta	3M09N@4447|Liliopsida	3IQXX@38820|Poales	35493|Streptophyta	J	Ribosomal protein L36e	--	--	--	--	--	--	--	--	--
TRGpnl4xapo14832	non local hub	R4	Non-hub kinless nodes	103	21	0.656902	PARTY	0.958432	-1.23492	3	4.70044	38.8889	4.30579	7.42356	5.36109	6.39232	1.13801e-06	1.74598e-06	Non-switch node	--	--	38727.Pavir.Ca01127.1.p	3.56e-15	75.5	KOG3195@1|root	KOG3195@2759|Eukaryota	37TXY@33090|Viridiplantae	3GDAM@35493|Streptophyta	3KUDJ@4447|Liliopsida	3IB0D@38820|Poales	35493|Streptophyta	S	Golgi membrane protein involved in vesicular trafficking	--	GO:0000139	GO:0000902	GO:0002790	GO:0005575	GO:0005622	GO:0005623	GO:0005737	GO:0005768
TRGpnl4xapo14885	non local hub	R2	Peripheral nodes	2112	1515	0.523231	PARTY	0.485438	-0.859874	1	6.55459	27.7778	6.15492	8.82113	7.54511	8.18312	1.13576e-09	4.56985e-09	Non-switch node	--	--	--	--	--	--	--	--	--	--	--	--	--	--	--	--	--	--	--	--	--	--	--
TRGpnl4xapo1490	non local hub	R2	Peripheral nodes	2176	1565	0.538927	PARTY	0.482738	-0.709512	1	5.93074	33.3333	5.77583	8.5967	6.84258	7.71964	2.25616e-11	2.17812e-10	Non-switch node	--	--	--	--	--	--	--	--	--	--	--	--	--	--	--	--	--	--	--	--	--	--	--
TRGpnl4xapo14913	non local hub	R2	Peripheral nodes	1757	1269	0.491815	DATE	0.478349	-1.59966	1	5.61471	33.3333	5.30555	7.84817	6.11061	6.97939	2.39476e-09	8.41179e-09	Non-switch node	--	--	4558.Sb09g017790.1	0	1919	COG5032@1|root	KOG0891@2759|Eukaryota	37JFK@33090|Viridiplantae	3GFWB@35493|Streptophyta	3KT4R@4447|Liliopsida	3ICWY@38820|Poales	35493|Streptophyta	L	Serine threonine-protein kinase TOR	--	--	--	--	--	--	--	--	--
TRGpnl4xapo14954	non local hub	R4	Non-hub kinless nodes	580	61	0.650612	PARTY	0.988939	-1.10231	3	6.22882	27.7778	5.26636	5.11138	4.74338	4.92738	1.6214e-06	2.35798e-06	Non-switch node	--	--	38727.Pavir.J04200.1.p	9.59e-20	93.6	COG1599@1|root	KOG0851@2759|Eukaryota	381EY@33090|Viridiplantae	3GYC8@35493|Streptophyta	3M4AU@4447|Liliopsida	3IM2Y@38820|Poales	35493|Streptophyta	L	DNA recombination	--	--	--	--	--	--	--	--	--
TRGpnl4xapo1500	non local hub	R4	Non-hub kinless nodes	394	57	0.704329	PARTY	0.979071	-1.11557	3	5.43741	22.2222	5.56618	6.83768	5.87234	6.35501	1.37135e-07	2.70049e-07	Non-switch node	--	--	--	--	--	--	--	--	--	--	--	--	--	--	--	--	--	--	--	--	--	--	--
TRGpnl4xapo15136	non local hub	R2	Peripheral nodes	1293	860	0.429929	DATE	0.557616	-2.82962	1	6.72792	33.3333	6.13232	9.21384	7.47871	8.34628	3.8073e-08	8.88605e-08	Non-switch node	--	--	4513.MLOC_77321.3	1.22e-52	179	KOG1075@1|root	KOG1075@2759|Eukaryota	2759|Eukaryota	E	Ribonuclease H protein	--	--	--	--	--	--	--	--	--	--	--	--	--
TRGpnl4xapo15138	non local hub	R4	Non-hub kinless nodes	923	96	0.446703	DATE	0.989182	-0.986268	3	5.88264	27.7778	5.22154	8.11224	6.60238	7.35731	2.98879e-08	7.20219e-08	Non-switch node	--	--	4558.Sb01g032140.1	9.7e-205	592	KOG4197@1|root	KOG4197@2759|Eukaryota	37SVJ@33090|Viridiplantae	3GHRY@35493|Streptophyta	3KSGF@4447|Liliopsida	3ICKX@38820|Poales	35493|Streptophyta	C	PPR repeat family	--	--	--	--	--	--	--	--	--
TRGpnl4xapo15141	non local hub	R2	Peripheral nodes	1214	796	0.395533	DATE	0.570079	-3.02208	1	6.10852	33.3333	5.60913	9.20895	7.32445	8.2667	4.85562e-08	1.0865e-07	Non-switch node	--	--	4555.Si034307m	1.36e-43	160	KOG4197@1|root	KOG4197@2759|Eukaryota	37SVJ@33090|Viridiplantae	3GHRY@35493|Streptophyta	3KSGF@4447|Liliopsida	3ICKX@38820|Poales	35493|Streptophyta	C	PPR repeat family	--	--	--	--	--	--	--	--	--
TRGpnl4xapo15172	non local hub	R2	Peripheral nodes	2247	1613	0.568283	PARTY	0.484697	-0.565164	1	7.81378	33.3333	7.52516	10.4291	8.65039	9.53973	3.65796e-11	3.16337e-10	Non-switch node	--	--	--	--	--	--	--	--	--	--	--	--	--	--	--	--	--	--	--	--	--	--	--
TRGpnl4xapo15194	non local hub	R2	Peripheral nodes	1901	1362	0.531731	PARTY	0.486678	-1.31998	1	6.43741	16.6667	6.81599	7.28964	6.75591	7.02277	2.5235e-09	8.75384e-09	Non-switch node	--	--	4555.Si021910m	1.66e-214	607	28JKY@1|root	2QS05@2759|Eukaryota	37QJN@33090|Viridiplantae	3G7ZX@35493|Streptophyta	3KPIQ@4447|Liliopsida	3IEBM@38820|Poales	35493|Streptophyta	S	Pentatricopeptide repeat-containing protein At2g30100	--	GO:0003674	GO:0003676	GO:0003723	GO:0003824	GO:0004518	GO:0004519	GO:0005488	GO:0005575
TRGpnl4xapo15211	non local hub	R2	Peripheral nodes	2070	1433	0.546813	PARTY	0.520762	-1.10647	1	7.75489	33.3333	7.28088	8.59789	6.76663	7.68226	5.64432e-11	4.33453e-10	Non-switch node	--	--	4555.Si021985m	1.25e-76	245	COG5171@1|root	KOG0864@2759|Eukaryota	37HRQ@33090|Viridiplantae	3GA48@35493|Streptophyta	3KMU0@4447|Liliopsida	3I80Y@38820|Poales	35493|Streptophyta	U	NUP50 (Nucleoporin 50 kDa)	--	GO:0003674	GO:0005488	GO:0005515	GO:0005575	GO:0005622	GO:0005623	GO:0005634	GO:0005737
TRGpnl4xapo15236	non local hub	R4	Non-hub kinless nodes	654	165	0.81327	PARTY	0.936348	-0.757507	3	7.54689	11.1111	6.65428	4.39338	3.56359	3.97848	2.74268e-07	4.96465e-07	Non-switch node	--	--	4555.Si021527m	0	980	COG0515@1|root	KOG0192@2759|Eukaryota	37S9U@33090|Viridiplantae	3GEQE@35493|Streptophyta	3KX65@4447|Liliopsida	3IAVM@38820|Poales	35493|Streptophyta	T	Protein kinase domain	--	--	--	--	--	--	--	--	--
TRGpnl4xapo15237	non local hub	R2	Peripheral nodes	1763	1241	0.482066	DATE	0.504505	-1.68386	1	5.35755	22.2222	5.49276	6.75753	5.40531	6.08142	4.1121e-11	3.40227e-10	Non-switch node	--	--	4555.Si021144m	0	1429	COG0542@1|root	KOG1051@2759|Eukaryota	37S87@33090|Viridiplantae	3G8BD@35493|Streptophyta	3KPAT@4447|Liliopsida	3I5CY@38820|Poales	35493|Streptophyta	O	Belongs to the ClpA ClpB family	--	GO:0000302	GO:0005575	GO:0005622	GO:0005623	GO:0005737	GO:0006417	GO:0006950	GO:0006979
TRGpnl4xapo15303	non local hub	R2	Peripheral nodes	1552	1001	0.50506	PARTY	0.584008	-2.4056	1	9.62571	27.7778	8.32213	7.91713	6.24426	7.0807	1.19973e-09	4.78334e-09	Non-switch node	--	--	4577.GRMZM2G090338_P01	0	1164	COG0155@1|root	KOG0560@2759|Eukaryota	37JSJ@33090|Viridiplantae	3GGSU@35493|Streptophyta	3KY7R@4447|Liliopsida	3I8S1@38820|Poales	35493|Streptophyta	P	Nitrite/Sulfite reductase ferredoxin-like half domain	--	GO:0003674	GO:0003676	GO:0003677	GO:0003824	GO:0005488	GO:0005507	GO:0005575	GO:0005576
TRGpnl4xapo15465	non local hub	R2	Peripheral nodes	1362	987	0.561499	PARTY	0.474854	-2.4477	1	5.52356	33.3333	4.73432	6.37495	4.3897	5.38233	4.38022e-08	9.97571e-08	Non-switch node	--	--	--	--	--	--	--	--	--	--	--	--	--	--	--	--	--	--	--	--	--	--	--
TRGpnl4xapo15571	non local hub	R2	Peripheral nodes	1541	1069	0.552992	PARTY	0.518773	-2.20111	1	4.58496	33.3333	4.03799	5.95557	3.96186	4.95872	3.07494e-08	7.3693e-08	Non-switch node	--	--	4555.Si022442m	6.53e-13	75.1	KOG2287@1|root	KOG2287@2759|Eukaryota	37JEK@33090|Viridiplantae	3GDN5@35493|Streptophyta	3KU2V@4447|Liliopsida	3I60Y@38820|Poales	35493|Streptophyta	G	Belongs to the glycosyltransferase 31 family	--	--	--	--	--	--	--	--	--
TRGpnl4xapo15740	non local hub	R2	Peripheral nodes	1750	1256	0.477792	DATE	0.484886	-1.63875	1	5.52356	33.3333	5.0396	7.70747	5.97736	6.84241	1.96013e-09	7.14681e-09	Non-switch node	--	--	4558.Sb09g015260.1	1.9e-150	441	KOG1087@1|root	KOG1087@2759|Eukaryota	37QUU@33090|Viridiplantae	3GFAN@35493|Streptophyta	3KXT3@4447|Liliopsida	3IAFQ@38820|Poales	35493|Streptophyta	U	VHS domain	--	GO:0003674	GO:0005488	GO:0005515	GO:0005575	GO:0005622	GO:0005623	GO:0005737	GO:0005768
TRGpnl4xapo15745	non local hub	R2	Peripheral nodes	1989	1459	0.517152	PARTY	0.461927	-1.02828	1	5.49185	27.7778	5.03783	6.128	5.33059	5.72929	1.67593e-06	2.41518e-06	Non-switch node	--	--	--	--	--	--	--	--	--	--	--	--	--	--	--	--	--	--	--	--	--	--	--
TRGpnl4xapo15748	non local hub	R2	Peripheral nodes	2193	1611	0.536686	PARTY	0.460348	-0.571178	1	9.24793	33.3333	9.1351	12.2675	10.3695	11.3185	2.05436e-12	3.60393e-11	Non-switch node	--	--	4558.Sb09g015900.1	3.01e-23	100	28JIG@1|root	2QRXJ@2759|Eukaryota	37R9D@33090|Viridiplantae	3G8T5@35493|Streptophyta	3KVDX@4447|Liliopsida	3I9F5@38820|Poales	35493|Streptophyta	K	DNA binding domain	--	GO:0001067	GO:0001101	GO:0003674	GO:0003676	GO:0003677	GO:0003700	GO:0005488	GO:0005575
TRGpnl4xapo15750	non local hub	R2	Peripheral nodes	2115	1556	0.512505	PARTY	0.458749	-0.736577	1	10.4041	27.7778	9.54121	10.9262	10.0512	10.4887	6.70781e-10	2.96302e-09	Non-switch node	--	--	--	--	--	--	--	--	--	--	--	--	--	--	--	--	--	--	--	--	--	--	--
TRGpnl4xapo15755	non local hub	R2	Peripheral nodes	1747	1394	0.567659	PARTY	0.363293	-1.22375	1	4.76553	5.55556	5.20981	5.172	5.08293	5.12747	0.000184156	0.000189972	Non-switch node	--	--	4558.Sb09g007170.1	6.9e-239	665	COG5237@1|root	KOG2970@2759|Eukaryota	37NHR@33090|Viridiplantae	3G725@35493|Streptophyta	3KY0Y@4447|Liliopsida	3I8GF@38820|Poales	35493|Streptophyta	S	Per1-like family	--	--	--	--	--	--	--	--	--
TRGpnl4xapo15902	non local hub	R4	Non-hub kinless nodes	55	11	0.0152737	DATE	0.96	-1.26807	3	8.45533	33.3333	6.72543	10.7782	8.5541	9.66617	1.66889e-06	2.40992e-06	Non-switch node	--	--	38727.Pavir.Ea03603.1.p	1.43e-99	293	COG0229@1|root	KOG0856@2759|Eukaryota	37KD7@33090|Viridiplantae	3GH61@35493|Streptophyta	3KZ5V@4447|Liliopsida	3I2FG@38820|Poales	35493|Streptophyta	O	SelR domain	--	--	--	--	--	--	--	--	--
TRGpnl4xapo15937	non local hub	R2	Peripheral nodes	1281	816	0.358987	DATE	0.594228	-2.96194	1	5.83289	33.3333	5.04215	6.79297	4.94419	5.86858	1.04799e-08	2.91425e-08	Non-switch node	--	--	4555.Si023244m	6.78e-114	332	COG0229@1|root	KOG0856@2759|Eukaryota	37KD7@33090|Viridiplantae	3GH61@35493|Streptophyta	3KZ5V@4447|Liliopsida	3I2FG@38820|Poales	35493|Streptophyta	O	SelR domain	--	--	--	--	--	--	--	--	--
TRGpnl4xapo15985	non local hub	R2	Peripheral nodes	1884	1424	0.513017	PARTY	0.428708	-1.13353	1	6.02483	22.2222	7.73713	7.68689	8.70831	8.1976	9.64182e-05	0.000101129	Non-switch node	--	--	38727.Pavir.J01294.1.p	3.06e-75	231	COG3474@1|root	KOG3453@2759|Eukaryota	37UJ3@33090|Viridiplantae	3GIMU@35493|Streptophyta	3M02Q@4447|Liliopsida	3IQEM@38820|Poales	35493|Streptophyta	C	Electron carrier protein. The oxidized form of the cytochrome c heme group can accept an electron from the heme group of the cytochrome c1 subunit of cytochrome reductase. Cytochrome c then transfers this electron to the cytochrome oxidase complex	the final protein carrier in the mitochondrial electron-transport chain	--	--	--	--	--	--	--	--
TRGpnl4xapo16025	non local hub	R2	Peripheral nodes	1647	1051	0.489247	DATE	0.59279	-2.25524	1	7.32193	33.3333	6.47364	6.99273	5.28493	6.13883	2.83246e-09	9.66185e-09	Non-switch node	--	--	38727.Pavir.Ca00848.1.p	0	1272	COG1505@1|root	2QPHW@2759|Eukaryota	37NJN@33090|Viridiplantae	3GE4B@35493|Streptophyta	3KVHY@4447|Liliopsida	3IDWY@38820|Poales	35493|Streptophyta	E	isoform X1	--	--	--	--	--	--	--	--	--
TRGpnl4xapo16201	non local hub	R2	Peripheral nodes	2068	1470	0.527906	PARTY	0.494718	-0.9952	1	6.87036	33.3333	6.53163	8.58677	6.78358	7.68518	3.82318e-11	3.2468e-10	Non-switch node	--	--	38727.Pavir.Cb01740.1.p	3.93e-64	205	COG5126@1|root	KOG0027@2759|Eukaryota	37VE2@33090|Viridiplantae	3GJIV@35493|Streptophyta	3KZH7@4447|Liliopsida	3IGY6@38820|Poales	35493|Streptophyta	T	EF-hand domain pair	--	GO:0003674	GO:0005488	GO:0005509	GO:0005575	GO:0005622	GO:0005623	GO:0005737	GO:0005773
TRGpnl4xapo16214	non local hub	R2	Peripheral nodes	2235	1593	0.546365	PARTY	0.491985	-0.625309	1	5.61471	33.3333	5.40487	8.56092	6.7907	7.67581	6.42728e-12	8.32564e-11	Non-switch node	--	--	4558.Sb09g004760.1	3.54e-258	777	KOG0800@1|root	KOG0800@2759|Eukaryota	37T0M@33090|Viridiplantae	3GN77@35493|Streptophyta	3KZDB@4447|Liliopsida	3I90M@38820|Poales	35493|Streptophyta	O	Zinc finger	C3HC4 type (RING finger)	--	--	--	--	--	--	--	--
TRGpnl4xapo16282	non local hub	R2	Peripheral nodes	2086	1530	0.545619	PARTY	0.462035	-0.814765	1	7.33092	27.7778	6.75117	7.29521	6.88618	7.09069	6.70222e-07	1.09562e-06	Non-switch node	--	--	4558.Sb09g006500.1	0	1186	KOG2431@1|root	KOG2431@2759|Eukaryota	37P6T@33090|Viridiplantae	3GF7Q@35493|Streptophyta	3KUQN@4447|Liliopsida	3I7EF@38820|Poales	35493|Streptophyta	G	Belongs to the glycosyl hydrolase 47 family	--	GO:0000139	GO:0003674	GO:0003824	GO:0004553	GO:0004559	GO:0004571	GO:0005575	GO:0005622
TRGpnl4xapo16319	non local hub	R2	Peripheral nodes	1917	1385	0.545379	PARTY	0.478018	-1.25082	1	6.59991	27.7778	5.7835	7.46503	6.23786	6.85145	3.65559e-10	1.82186e-09	Non-switch node	--	--	4558.Sb09g019480.1	0	1229	COG0296@1|root	KOG0470@2759|Eukaryota	37HFJ@33090|Viridiplantae	3G8XW@35493|Streptophyta	3KQ84@4447|Liliopsida	3I5IN@38820|Poales	35493|Streptophyta	G	Carbohydrate-binding module 48 (Isoamylase N-terminal domain)	--	GO:0003674	GO:0003824	GO:0004133	GO:0004553	GO:0005575	GO:0005622	GO:0005623	GO:0005737
TRGpnl4xapo16338	non local hub	R4	Non-hub kinless nodes	209	47	0.810986	PARTY	0.949429	-1.14872	3	4.32193	38.8889	4.01152	6.42967	4.70755	5.56861	2.15529e-06	2.97649e-06	Non-switch node	--	--	--	--	--	--	--	--	--	--	--	--	--	--	--	--	--	--	--	--	--	--	--
TRGpnl4xapo1640	non local hub	R4	Non-hub kinless nodes	77	33	0.858457	PARTY	0.816327	-1.19514	3	5.49185	38.8889	4.79765	6.94276	4.77662	5.85969	8.87645e-06	1.055e-05	Non-switch node	--	--	38727.Pavir.J08851.1.p	1.56e-68	228	KOG4658@1|root	KOG4658@2759|Eukaryota	37NS0@33090|Viridiplantae	3GA98@35493|Streptophyta	3KXRI@4447|Liliopsida	35493|Streptophyta	T	disease resistance protein	--	--	--	--	--	--	--	--	--	--
TRGpnl4xapo16403	non local hub	R4	Non-hub kinless nodes	608	167	0.801801	PARTY	0.924556	-0.750876	3	6.64386	33.3333	5.73491	5.20816	3.57122	4.38969	7.31954e-07	1.18768e-06	Non-switch node	--	--	4558.Sb09g004430.1	2.97e-150	442	COG1249@1|root	KOG1335@2759|Eukaryota	37IJR@33090|Viridiplantae	3GEBQ@35493|Streptophyta	3KXXG@4447|Liliopsida	3IF8A@38820|Poales	35493|Streptophyta	C	Dihydrolipoyl dehydrogenase	--	GO:0003674	GO:0003824	GO:0004148	GO:0005575	GO:0005622	GO:0005623	GO:0005634	GO:0005730
TRGpnl4xapo16450	non local hub	R2	Peripheral nodes	2054	1459	0.577242	PARTY	0.495444	-1.02828	1	6.12928	33.3333	5.80136	7.65488	5.87893	6.7669	8.04038e-10	3.42833e-09	Non-switch node	--	--	4555.Si025301m	1.99e-63	204	COG0637@1|root	KOG2914@2759|Eukaryota	37PQC@33090|Viridiplantae	3GA0S@35493|Streptophyta	3KSAY@4447|Liliopsida	3IFZ5@38820|Poales	35493|Streptophyta	S	Haloacid dehalogenase-like hydrolase	--	--	--	--	--	--	--	--	--
TRGpnl4xapo16462	non local hub	R4	Non-hub kinless nodes	342	45	0.785974	PARTY	0.982687	-1.15535	3	6.33985	33.3333	5.59582	7.45905	5.49367	6.47636	8.29539e-07	1.32566e-06	Non-switch node	--	--	37682.EMT30093	1.58e-39	145	2CME4@1|root	2QQ3M@2759|Eukaryota	37JV7@33090|Viridiplantae	3GC14@35493|Streptophyta	3KT98@4447|Liliopsida	3IBKP@38820|Poales	35493|Streptophyta	G	Belongs to the glycosyl hydrolase 17 family	--	--	--	--	--	--	--	--	--
TRGpnl4xapo16496	non local hub	R2	Peripheral nodes	2244	1594	0.574672	PARTY	0.495419	-0.622302	1	6.6865	33.3333	6.45834	9.2083	7.42219	8.31525	5.3464e-11	4.13437e-10	Non-switch node	--	--	4558.Sb09g018800.1	6.44e-57	182	COG0236@1|root	KOG1748@2759|Eukaryota	37VI6@33090|Viridiplantae	3GJC4@35493|Streptophyta	3M0QZ@4447|Liliopsida	3IHVC@38820|Poales	35493|Streptophyta	I	Carrier of the growing fatty acid chain in fatty acid biosynthesis	--	--	--	--	--	--	--	--	--
TRGpnl4xapo16501	non local hub	R2	Peripheral nodes	1430	1062	0.546158	PARTY	0.44846	-2.22216	1	6.05528	16.6667	6.51923	6.46739	6.30235	6.38487	8.80578e-08	1.8266e-07	Non-switch node	--	--	4558.Sb09g018740.1	1.76e-137	410	COG0216@1|root	KOG2726@2759|Eukaryota	37KX2@33090|Viridiplantae	3GB9U@35493|Streptophyta	3KN7A@4447|Liliopsida	3IAW9@38820|Poales	35493|Streptophyta	J	PCRF domain	--	GO:0003674	GO:0003676	GO:0003677	GO:0003723	GO:0003729	GO:0003730	GO:0005488	GO:0005575
TRGpnl4xapo16512	non local hub	R2	Peripheral nodes	1692	1200	0.518997	PARTY	0.497007	-1.80716	1	6.94837	22.2222	7.32944	6.81115	6.55631	6.68373	2.96623e-07	5.3347e-07	Non-switch node	--	--	4558.Sb09g018870.1	4.3e-173	498	28KSY@1|root	2QT92@2759|Eukaryota	37PT3@33090|Viridiplantae	3G9AA@35493|Streptophyta	3KSHN@4447|Liliopsida	3IAB9@38820|Poales	35493|Streptophyta	--	--	--	--	--	--	--	--	--	--	--
TRGpnl4xapo16544	non local hub	R2	Peripheral nodes	1757	1282	0.523533	PARTY	0.467607	-1.56056	1	5.12928	33.3333	4.53355	7.25409	5.49312	6.37361	6.50236e-09	1.95134e-08	Non-switch node	--	--	4555.Si022010m	3.33e-175	502	KOG0144@1|root	KOG0144@2759|Eukaryota	37RPG@33090|Viridiplantae	3G7QD@35493|Streptophyta	3KN19@4447|Liliopsida	3IFPP@38820|Poales	35493|Streptophyta	A	RNA recognition motif. (a.k.a. RRM	RBD	or RNP domain)	--	GO:0000003	GO:0002376	GO:0003006	GO:0003674	GO:0003676	GO:0003723
TRGpnl4xapo16551	non local hub	R2	Peripheral nodes	2213	1628	0.543734	PARTY	0.458815	-0.520055	1	5.39232	33.3333	5.29214	7.65746	5.93939	6.79843	9.75041e-14	5.55486e-12	Non-switch node	--	--	4555.Si020964m	0	1440	COG0484@1|root	KOG0550@2759|Eukaryota	37HFU@33090|Viridiplantae	3G9NB@35493|Streptophyta	3KMDM@4447|Liliopsida	3IAAH@38820|Poales	35493|Streptophyta	O	Tetratricopeptide repeats	--	--	--	ko:K09527	--	--	--	--	ko00000
TRGpnl4xapo16552	non local hub	R2	Peripheral nodes	1701	1163	0.555564	PARTY	0.532533	-1.91842	1	6.65821	33.3333	6.04294	7.62007	5.3437	6.48189	7.15378e-09	2.11209e-08	Non-switch node	--	--	38727.Pavir.Cb01412.1.p	0	1030	KOG1327@1|root	KOG1327@2759|Eukaryota	37MKV@33090|Viridiplantae	3G9QY@35493|Streptophyta	3KR68@4447|Liliopsida	3I4DK@38820|Poales	35493|Streptophyta	T	Copine	--	--	--	--	--	--	--	--	--
TRGpnl4xapo16571	non local hub	R2	Peripheral nodes	1713	1190	0.514305	PARTY	0.517409	-1.83723	1	7.6865	33.3333	6.47513	8.40303	6.62172	7.51237	8.98672e-09	2.55692e-08	Non-switch node	--	--	38727.Pavir.J00952.1.p	4.68e-70	246	29RRD@1|root	2RXBX@2759|Eukaryota	37QXC@33090|Viridiplantae	3GG63@35493|Streptophyta	3KRWH@4447|Liliopsida	3I7NH@38820|Poales	35493|Streptophyta	T	Belongs to the protein kinase superfamily. Ser Thr protein kinase family	--	--	--	--	--	--	--	--	--
TRGpnl4xapo16622	non local hub	R2	Peripheral nodes	1883	1428	0.551575	PARTY	0.424884	-1.1215	1	6.88264	27.7778	6.21521	6.40316	6.54521	6.47418	7.49189e-06	9.02489e-06	Non-switch node	--	--	--	--	--	--	--	--	--	--	--	--	--	--	--	--	--	--	--	--	--	--	--
TRGpnl4xapo1669	non local hub	R2	Peripheral nodes	1727	1189	0.48571	DATE	0.525999	-1.84024	1	5.75489	33.3333	5.39195	7.29967	5.44758	6.37362	1.88745e-09	6.9478e-09	Non-switch node	--	--	--	--	--	--	--	--	--	--	--	--	--	--	--	--	--	--	--	--	--	--	--
TRGpnl4xapo16728	non local hub	R2	Peripheral nodes	1686	1137	0.49186	DATE	0.545215	-1.99661	1	6.52356	27.7778	5.63225	6.2959	5.11062	5.70326	5.27698e-10	2.43248e-09	Non-switch node	--	--	4530.OS08T0326300-01	2.83e-83	279	28NP1@1|root	2QV8R@2759|Eukaryota	37R4W@33090|Viridiplantae	3GBYM@35493|Streptophyta	3M3RT@4447|Liliopsida	3I6VI@38820|Poales	35493|Streptophyta	--	--	--	--	--	--	--	--	--	--	--
TRGpnl4xapo1678	non local hub	R2	Peripheral nodes	1351	882	0.540518	PARTY	0.573787	-2.76346	1	6.97728	27.7778	6.10368	5.75965	4.64161	5.20063	1.89768e-09	6.97709e-09	Non-switch node	--	--	4555.Si001736m	1.72e-288	795	COG1163@1|root	KOG1486@2759|Eukaryota	37J1X@33090|Viridiplantae	3GBD6@35493|Streptophyta	3KMN6@4447|Liliopsida	3I3Q0@38820|Poales	35493|Streptophyta	T	C-terminal region of MMR_HSR1 domain	--	GO:0000166	GO:0001882	GO:0001883	GO:0003674	GO:0003824	GO:0003924	GO:0005488	GO:0005525
TRGpnl4xapo16822	non local hub	R4	Non-hub kinless nodes	939	150	0.657848	PARTY	0.974482	-0.807238	3	5.12928	33.3333	4.8828	5.80657	4.07607	4.94132	2.47911e-07	4.53569e-07	Non-switch node	--	--	38727.Pavir.Ab02926.1.p	9.28e-15	78.2	COG3158@1|root	2QPSA@2759|Eukaryota	37NM3@33090|Viridiplantae	3G8B6@35493|Streptophyta	3KT4S@4447|Liliopsida	3IC94@38820|Poales	35493|Streptophyta	P	Potassium transporter	--	GO:0003674	GO:0005215	GO:0005575	GO:0005623	GO:0005886	GO:0006810	GO:0006811	GO:0006812
TRGpnl4xapo16835	non local hub	R2	Peripheral nodes	1525	1035	0.53326	PARTY	0.539382	-2.30335	1	6.12928	33.3333	5.29522	6.43064	4.71751	5.57408	1.50633e-08	3.98659e-08	Non-switch node	--	--	--	--	--	--	--	--	--	--	--	--	--	--	--	--	--	--	--	--	--	--	--
TRGpnl4xapo16836	non local hub	R2	Peripheral nodes	1456	976	0.569383	PARTY	0.550658	-2.48078	1	5.55459	33.3333	5.33934	5.93551	4.25735	5.09643	3.08148e-08	7.3792e-08	Non-switch node	--	--	--	--	--	--	--	--	--	--	--	--	--	--	--	--	--	--	--	--	--	--	--
TRGpnl4xapo16843	non local hub	R2	Peripheral nodes	1990	1501	0.558664	PARTY	0.431075	-0.901976	1	5.55459	33.3333	5.00386	7.6693	5.82789	6.7486	1.13276e-09	4.56704e-09	Non-switch node	--	--	4558.Sb09g005320.1	1.35e-23	94.4	2CM23@1|root	2S7I5@2759|Eukaryota	37X27@33090|Viridiplantae	3GM0T@35493|Streptophyta	3M1KE@4447|Liliopsida	3IRH2@38820|Poales	35493|Streptophyta	--	--	--	--	--	--	--	--	--	--	--
TRGpnl4xapo17004	non local hub	R2	Peripheral nodes	1118	795	0.533573	PARTY	0.494349	-3.02509	1	4.9542	33.3333	4.361	7.14965	5.30609	6.22787	1.23363e-07	2.46246e-07	Non-switch node	--	--	--	--	--	--	--	--	--	--	--	--	--	--	--	--	--	--	--	--	--	--	--
TRGpnl4xapo17005	non local hub	R2	Peripheral nodes	1324	896	0.468304	DATE	0.542027	-2.72136	1	7.03342	33.3333	5.9021	7.52064	5.6097	6.56517	1.89317e-08	4.85576e-08	Non-switch node	--	--	--	--	--	--	--	--	--	--	--	--	--	--	--	--	--	--	--	--	--	--	--
TRGpnl4xapo17037	non local hub	R2	Peripheral nodes	1938	1406	0.521282	PARTY	0.473664	-1.18766	1	8.16993	27.7778	7.78909	8.3655	7.89264	8.12907	2.85982e-09	9.72275e-09	Non-switch node	--	--	4555.Si021179m	0	1570	COG5078@1|root	KOG0895@2759|Eukaryota	37PGR@33090|Viridiplantae	3G823@35493|Streptophyta	3KQRQ@4447|Liliopsida	3I7NB@38820|Poales	35493|Streptophyta	O	Belongs to the ubiquitin-conjugating enzyme family	--	GO:0003674	GO:0003824	GO:0004842	GO:0005488	GO:0005515	GO:0005575	GO:0005622	GO:0005623
TRGpnl4xapo17079	non local hub	R3	Non-hub connectors	76	35	0.808473	PARTY	0.787916	-1.18851	3	4.24793	38.8889	3.67378	6.08945	3.9611	5.02528	7.17489e-06	8.67884e-06	Non-switch node	--	--	37682.EMT19954	3.04e-05	52.8	COG0552@1|root	KOG0781@2759|Eukaryota	37NG4@33090|Viridiplantae	3GB8M@35493|Streptophyta	3KNKY@4447|Liliopsida	3I510@38820|Poales	35493|Streptophyta	U	Signal recognition particle	alpha subunit	N-terminal	--	--	--	ko:K13431	ko03060	map03060	--
TRGpnl4xapo17099	non local hub	R2	Peripheral nodes	1455	995	0.526758	PARTY	0.532351	-2.42364	1	5.72792	33.3333	5.20409	6.54972	4.61211	5.58092	2.31588e-08	5.78969e-08	Non-switch node	--	--	4555.Si022929m	5.33e-132	382	COG1564@1|root	KOG3153@2759|Eukaryota	37HV1@33090|Viridiplantae	3GDZM@35493|Streptophyta	3KXPW@4447|Liliopsida	3I605@38820|Poales	35493|Streptophyta	H	Belongs to the thiamine pyrophosphokinase family	--	GO:0003674	GO:0003824	GO:0004788	GO:0005575	GO:0005622	GO:0005623	GO:0005737	GO:0005829
TRGpnl4xapo17100	non local hub	R2	Peripheral nodes	1890	1382	0.596735	PARTY	0.465322	-1.25984	1	4.45943	33.3333	4.20205	6.35268	4.57835	5.46551	6.82734e-09	2.02904e-08	Non-switch node	--	--	4558.Sb09g018190.1	6.29e-51	169	KOG4771@1|root	KOG4771@2759|Eukaryota	37SY9@33090|Viridiplantae	3GHW1@35493|Streptophyta	3KWAD@4447|Liliopsida	3IDBT@38820|Poales	35493|Streptophyta	J	Ribosome biogenesis protein Nop16	--	--	--	--	--	--	--	--	--
TRGpnl4xapo17134	non local hub	R2	Peripheral nodes	1376	898	0.425091	DATE	0.574092	-2.71534	1	5.52356	33.3333	5.00214	6.76227	5.05427	5.90827	1.81077e-08	4.66756e-08	Non-switch node	--	--	--	--	--	--	--	--	--	--	--	--	--	--	--	--	--	--	--	--	--	--	--
TRGpnl4xapo17472	non local hub	R3	Non-hub connectors	127	66	0.623339	PARTY	0.729927	-1.08573	3	8.5812	44.4444	6.91997	11.3306	9.56177	10.4462	2.52608e-05	2.80575e-05	Non-switch node	--	--	4555.Si023072m	2.33e-103	311	COG5078@1|root	KOG0417@2759|Eukaryota	37MPZ@33090|Viridiplantae	3G8EJ@35493|Streptophyta	3M2SY@4447|Liliopsida	3I3AB@38820|Poales	35493|Streptophyta	O	Belongs to the ubiquitin-conjugating enzyme family	--	--	--	--	--	--	--	--	--
TRGpnl4xapo17482	non local hub	R3	Non-hub connectors	104	56	0.561749	PARTY	0.710059	-1.11888	3	7.32193	44.4444	6.15739	9.71353	7.97853	8.84603	1.8789e-05	2.14194e-05	Non-switch node	--	--	4577.GRMZM2G124915_P01	5.03e-215	598	KOG3002@1|root	KOG3002@2759|Eukaryota	37ITI@33090|Viridiplantae	3GC8G@35493|Streptophyta	3KPSN@4447|Liliopsida	3IF3Q@38820|Poales	35493|Streptophyta	O	E3 ubiquitin-protein ligase that mediates ubiquitination and subsequent proteasomal degradation of target proteins. E3 ubiquitin ligases accept ubiquitin from an E2 ubiquitin- conjugating enzyme in the form of a thioester and then directly transfers the ubiquitin to targeted substrates	--	--	--	--	--	--	--	--	--
TRGpnl4xapo17495	non local hub	R2	Peripheral nodes	1946	1412	0.553157	PARTY	0.473518	-1.16962	1	7.14568	16.6667	7.61958	7.66231	7.68702	7.67467	4.7499e-07	8.11926e-07	Non-switch node	--	--	38727.Pavir.Ea00990.1.p	9.31e-33	119	KOG3504@1|root	KOG3504@2759|Eukaryota	37WV1@33090|Viridiplantae	3GKSV@35493|Streptophyta	3M1HC@4447|Liliopsida	3IJYJ@38820|Poales	35493|Streptophyta	J	Belongs to the eukaryotic ribosomal protein eL29 family	--	GO:0002181	GO:0003674	GO:0003735	GO:0005198	GO:0005575	GO:0005622	GO:0005623	GO:0005634
TRGpnl4xapo17498	non local hub	R2	Peripheral nodes	1915	1355	0.539543	PARTY	0.499342	-1.34103	1	6.94251	22.2222	7.75192	7.73649	7.22387	7.48018	1.39257e-09	5.43918e-09	Non-switch node	--	--	4555.Si021187m	0	1453	COG1816@1|root	KOG1096@2759|Eukaryota	37MGB@33090|Viridiplantae	3G7WV@35493|Streptophyta	3KPQP@4447|Liliopsida	3I8Q1@38820|Poales	35493|Streptophyta	F	Adenosine/AMP deaminase	--	GO:0000003	GO:0001101	GO:0003006	GO:0003674	GO:0005488	GO:0005515	GO:0005575	GO:0005622
TRGpnl4xapo17505	non local hub	R2	Peripheral nodes	1965	1382	0.541799	PARTY	0.505358	-1.25984	1	6.33092	22.2222	6.42918	7.17221	6.23109	6.70165	2.07206e-10	1.1672e-09	Non-switch node	--	--	4555.Si021691m	1.57e-156	471	KOG1882@1|root	KOG1882@2759|Eukaryota	37KSQ@33090|Viridiplantae	3GBHB@35493|Streptophyta	3KWRV@4447|Liliopsida	3IFJM@38820|Poales	35493|Streptophyta	T	Forkhead associated domain	--	GO:0003674	GO:0003676	GO:0003723	GO:0003729	GO:0005488	GO:0005575	GO:0005622	GO:0005623
TRGpnl4xapo17675	non local hub	R2	Peripheral nodes	1987	1421	0.536088	PARTY	0.488563	-1.14256	1	8.23266	22.2222	9.37441	8.75082	8.7186	8.73471	1.31955e-08	3.55665e-08	Non-switch node	--	--	4577.GRMZM2G073535_P03	1.21e-80	249	COG0023@1|root	KOG1770@2759|Eukaryota	37UPU@33090|Viridiplantae	3GINU@35493|Streptophyta	3M08V@4447|Liliopsida	3II9A@38820|Poales	35493|Streptophyta	J	Translation initiation factor SUI1	--	--	--	--	--	--	--	--	--
TRGpnl4xapo17676	non local hub	R2	Peripheral nodes	1623	1134	0.489267	DATE	0.51181	-2.00563	1	6.94251	27.7778	5.91742	7.54267	5.62636	6.58451	2.85136e-10	1.50475e-09	Non-switch node	--	--	--	--	--	--	--	--	--	--	--	--	--	--	--	--	--	--	--	--	--	--	--
TRGpnl4xapo17677	non local hub	R2	Peripheral nodes	1369	960	0.467724	DATE	0.50826	-2.5289	1	5.58496	33.3333	5.219	8.02064	5.97709	6.99887	1.48602e-08	3.93963e-08	Non-switch node	--	--	--	--	--	--	--	--	--	--	--	--	--	--	--	--	--	--	--	--	--	--	--
TRGpnl4xapo17728	non local hub	R2	Peripheral nodes	2039	1407	0.535842	PARTY	0.523839	-1.18466	1	6.93664	16.6667	7.08404	7.43284	6.3478	6.89032	1.76572e-12	3.35239e-11	Non-switch node	--	--	65489.OBART03G19050.1	8.11e-195	570	COG0265@1|root	KOG1320@2759|Eukaryota	384WU@33090|Viridiplantae	3GSVX@35493|Streptophyta	3M462@4447|Liliopsida	3IKWI@38820|Poales	35493|Streptophyta	O	serine-type endopeptidase activity	--	--	--	--	--	--	--	--	--
TRGpnl4xapo17753	non local hub	R2	Peripheral nodes	1789	1277	0.525886	PARTY	0.49048	-1.5756	1	6.04439	22.2222	6.57313	5.79574	6.02807	5.9119	1.1879e-05	1.38453e-05	Non-switch node	--	--	4555.Si021480m	0	874	COG0459@1|root	KOG0359@2759|Eukaryota	37J2X@33090|Viridiplantae	3GDA2@35493|Streptophyta	3KQDR@4447|Liliopsida	3I2NV@38820|Poales	35493|Streptophyta	O	assists the folding of proteins upon ATP hydrolysis	--	GO:0003674	GO:0005488	GO:0005515	GO:0005575	GO:0005622	GO:0005623	GO:0005737	GO:0005829
TRGpnl4xapo17759	non local hub	R2	Peripheral nodes	1929	1391	0.499438	DATE	0.480016	-1.23277	1	5.2854	33.3333	4.95938	7.61429	5.68195	6.64812	5.2084e-10	2.4081e-09	Non-switch node	--	--	--	--	--	--	--	--	--	--	--	--	--	--	--	--	--	--	--	--	--	--	--
TRGpnl4xapo17767	non local hub	R2	Peripheral nodes	2036	1404	0.534422	PARTY	0.524469	-1.19368	1	7.48382	33.3333	6.87987	8.17301	6.37657	7.27479	4.96751e-11	3.94064e-10	Non-switch node	--	--	4577.GRMZM2G109425_P02	8.56e-82	261	COG0459@1|root	KOG0359@2759|Eukaryota	37J2X@33090|Viridiplantae	3GDA2@35493|Streptophyta	3KQDR@4447|Liliopsida	3I2NV@38820|Poales	35493|Streptophyta	O	assists the folding of proteins upon ATP hydrolysis	--	GO:0003674	GO:0005488	GO:0005515	GO:0005575	GO:0005622	GO:0005623	GO:0005737	GO:0005829
TRGpnl4xapo17786	non local hub	R2	Peripheral nodes	1611	1182	0.488261	DATE	0.461676	-1.86129	1	6.44294	33.3333	6.25896	9.52018	7.63355	8.57687	4.31794e-09	1.3652e-08	Non-switch node	--	--	4558.Sb09g029300.1	8.51e-26	102	2BX2J@1|root	2S9UX@2759|Eukaryota	37X19@33090|Viridiplantae	3GKWH@35493|Streptophyta	3M1GG@4447|Liliopsida	3IJNX@38820|Poales	35493|Streptophyta	--	--	--	--	--	--	--	--	--	--	--
TRGpnl4xapo17836	non local hub	R2	Peripheral nodes	1063	776	0.46067	DATE	0.467086	-3.08223	1	4.37156	16.6667	5.94639	4.80591	5.64552	5.22572	0.000428364	0.000435168	Non-switch node	--	--	4558.Sb09g017280.1	9.83e-204	572	KOG0764@1|root	KOG0764@2759|Eukaryota	388IQ@33090|Viridiplantae	3GXBP@35493|Streptophyta	3MB5D@4447|Liliopsida	3IUQK@38820|Poales	35493|Streptophyta	C	Belongs to the mitochondrial carrier (TC 2.A.29) family	--	GO:0003674	GO:0005215	GO:0005575	GO:0005622	GO:0005623	GO:0005737	GO:0005739	GO:0005740
TRGpnl4xapo17846	non local hub	R2	Peripheral nodes	1582	1086	0.476282	DATE	0.528755	-2.14998	1	4.70044	33.3333	4.26959	6.12624	4.38462	5.25543	5.58111e-09	1.70318e-08	Non-switch node	--	--	38727.Pavir.J21238.1.p	2.29e-25	107	2CIZ4@1|root	2S6W9@2759|Eukaryota	37WTM@33090|Viridiplantae	3GM01@35493|Streptophyta	3M1HV@4447|Liliopsida	3IJN0@38820|Poales	35493|Streptophyta	S	Potato inhibitor I family	--	--	--	--	--	--	--	--	--
TRGpnl4xapo17992	non local hub	R2	Peripheral nodes	1528	1146	0.57273	PARTY	0.4375	-1.96955	1	4.32193	5.55556	4.2824	5.62489	5.04373	5.33431	5.49515e-08	1.21455e-07	Non-switch node	--	--	4555.Si035100m	3.49e-172	507	COG0654@1|root	KOG1298@2759|Eukaryota	37M2X@33090|Viridiplantae	3G8B7@35493|Streptophyta	3KU6F@4447|Liliopsida	3I2DM@38820|Poales	35493|Streptophyta	I	Squalene epoxidase	--	--	--	--	--	--	--	--	--
TRGpnl4xapo17993	non local hub	R2	Peripheral nodes	1581	1177	0.514755	PARTY	0.445771	-1.87632	1	5.25481	5.55556	5.76517	4.65439	5.03199	4.84319	9.33187e-05	9.79447e-05	Non-switch node	--	--	38727.Pavir.Ib00988.1.p	0	941	COG0654@1|root	KOG1298@2759|Eukaryota	37M2X@33090|Viridiplantae	3G8B7@35493|Streptophyta	3KU6F@4447|Liliopsida	3I2DM@38820|Poales	35493|Streptophyta	I	Squalene epoxidase	--	--	--	--	--	--	--	--	--
TRGpnl4xapo17996	non local hub	R2	Peripheral nodes	1713	1230	0.580942	PARTY	0.484421	-1.71694	1	5.02975	5.55556	4.90472	4.8438	4.34063	4.59222	1.09615e-08	3.0399e-08	Non-switch node	--	--	4577.GRMZM2G180458_P01	2.69e-236	664	28M5S@1|root	2QTNJ@2759|Eukaryota	37J26@33090|Viridiplantae	3GBM1@35493|Streptophyta	3KUYW@4447|Liliopsida	3IC5N@38820|Poales	35493|Streptophyta	S	F-Box protein	--	--	--	ko:K10293	--	--	--	--	ko00000
TRGpnl4xapo18013	non local hub	R4	Non-hub kinless nodes	169	37	0.833688	PARTY	0.952068	-1.18188	3	6.16993	27.7778	4.83855	5.88723	4.13252	5.00988	8.19879e-07	1.31369e-06	Non-switch node	--	--	40148.OGLUM03G09500.1	1.32e-34	132	KOG0483@1|root	KOG0483@2759|Eukaryota	37IQ6@33090|Viridiplantae	3GAJ1@35493|Streptophyta	3KY4I@4447|Liliopsida	3I7AH@38820|Poales	35493|Streptophyta	K	Homeobox-leucine zipper protein	--	--	--	--	--	--	--	--	--
TRGpnl4xapo18070	non local hub	R2	Peripheral nodes	2155	1507	0.550428	PARTY	0.510974	-0.883932	1	6.9542	33.3333	6.67409	8.3103	6.57595	7.44312	2.20671e-11	2.13709e-10	Non-switch node	--	--	4558.Sb01g048480.1	0	1608	COG0557@1|root	KOG2102@2759|Eukaryota	37J36@33090|Viridiplantae	3GD0V@35493|Streptophyta	3KSU4@4447|Liliopsida	3IDYK@38820|Poales	35493|Streptophyta	J	Belongs to the RNR ribonuclease family	--	--	--	ko:K12585	ko03018	map03018	M00391	--	--
TRGpnl4xapo18104	non local hub	R4	Non-hub kinless nodes	765	8	0.383926	DATE	0.999891	-1.27802	3	5.42464	22.2222	9.69491	5.28204	8.90923	7.09564	0.0011635	0.00117267	Non-switch node	--	--	4558.Sb01g048470.1	6.08e-298	824	COG0057@1|root	KOG0657@2759|Eukaryota	37NET@33090|Viridiplantae	3G7RA@35493|Streptophyta	3KW5H@4447|Liliopsida	3I9GE@38820|Poales	35493|Streptophyta	G	Belongs to the glyceraldehyde-3-phosphate dehydrogenase family	--	--	--	--	--	--	--	--	--
TRGpnl4xapo18154	non local hub	R2	Peripheral nodes	1320	926	0.509297	PARTY	0.507876	-2.63114	1	7.37504	27.7778	6.01051	4.75131	5.372	5.06166	2.03139e-05	2.29616e-05	Non-switch node	--	--	38727.Pavir.Fa01765.1.p	1.25e-54	186	28IB5@1|root	2QR9Y@2759|Eukaryota	37M3Q@33090|Viridiplantae	3G85U@35493|Streptophyta	3KR1Y@4447|Liliopsida	3I2AJ@38820|Poales	35493|Streptophyta	U	CemA family	--	--	--	--	--	--	--	--	--
TRGpnl4xapo18157	non local hub	R4	Non-hub kinless nodes	221	95	0.739031	PARTY	0.815217	-0.989583	3	6.6865	38.8889	5.18487	6.93919	5.22854	6.08386	1.1203e-05	1.31222e-05	Non-switch node	--	--	38727.Pavir.Ia04783.1.p	8.1e-83	264	28HEG@1|root	2QPSK@2759|Eukaryota	37PGS@33090|Viridiplantae	3GCRN@35493|Streptophyta	3KSNM@4447|Liliopsida	3IDXT@38820|Poales	35493|Streptophyta	S	Stress responsive A/B Barrel Domain	--	--	--	--	--	--	--	--	--
TRGpnl4xapo18158	non local hub	R2	Peripheral nodes	93	59	0.79444	PARTY	0.597526	-1.10894	3	7.42626	38.8889	5.50052	7.26441	4.36695	5.81568	3.71412e-05	4.04052e-05	Non-switch node	--	--	38727.Pavir.Ia04783.1.p	1.86e-168	483	28HEG@1|root	2QPSK@2759|Eukaryota	37PGS@33090|Viridiplantae	3GCRN@35493|Streptophyta	3KSNM@4447|Liliopsida	3IDXT@38820|Poales	35493|Streptophyta	S	Stress responsive A/B Barrel Domain	--	--	--	--	--	--	--	--	--
TRGpnl4xapo18182	non local hub	R2	Peripheral nodes	2157	1560	0.532847	PARTY	0.476943	-0.724548	1	8.41363	33.3333	8.31155	10.3845	8.63926	9.51187	5.35113e-13	1.4647e-11	Non-switch node	--	--	4555.Si038025m	1.65e-81	248	COG1358@1|root	KOG3387@2759|Eukaryota	37TYV@33090|Viridiplantae	3GHYI@35493|Streptophyta	3KZC7@4447|Liliopsida	3IH6G@38820|Poales	35493|Streptophyta	AJ	Ribosomal protein L7Ae L30e S12e Gadd45 family protein	--	--	--	--	--	--	--	--	--
TRGpnl4xapo18232	non local hub	R2	Peripheral nodes	1791	1287	0.490369	DATE	0.483624	-1.54553	1	4.87774	22.2222	6.13353	5.77367	5.88266	5.82817	1.87381e-05	2.13692e-05	Non-switch node	--	--	4558.Sb01g043060.1	1.21e-291	808	COG0612@1|root	KOG0960@2759|Eukaryota	37QB0@33090|Viridiplantae	3GBE3@35493|Streptophyta	3KNPV@4447|Liliopsida	3I7ZE@38820|Poales	35493|Streptophyta	O	Belongs to the peptidase M16 family	--	GO:0003674	GO:0003824	GO:0004175	GO:0004222	GO:0005488	GO:0005575	GO:0005618	GO:0005622
TRGpnl4xapo18280	non local hub	R2	Peripheral nodes	2027	1505	0.548177	PARTY	0.448729	-0.889947	1	5.78136	33.3333	5.57879	8.41991	6.50393	7.46192	5.34884e-10	2.45089e-09	Non-switch node	--	--	4555.Si034955m	0	1010	2CMJX@1|root	2QQKV@2759|Eukaryota	37HGF@33090|Viridiplantae	3G8NB@35493|Streptophyta	3KMAQ@4447|Liliopsida	3IAAE@38820|Poales	35493|Streptophyta	G	Belongs to the glycosyltransferase 8 family	--	GO:0000003	GO:0000271	GO:0000902	GO:0000904	GO:0003006	GO:0003674	GO:0003824	GO:0005575
TRGpnl4xapo18326	non local hub	R2	Peripheral nodes	2149	1552	0.546119	PARTY	0.478432	-0.748606	1	6.74147	33.3333	6.47271	8.74449	6.76313	7.75381	2.31319e-11	2.22617e-10	Non-switch node	--	--	4558.Sb01g045010.1	0	1035	2CMQX@1|root	2QRHD@2759|Eukaryota	37ITP@33090|Viridiplantae	3G7K8@35493|Streptophyta	3KSF1@4447|Liliopsida	3I3C4@38820|Poales	35493|Streptophyta	T	Protein kinase domain	--	GO:0003674	GO:0003824	GO:0004672	GO:0004674	GO:0004675	GO:0004888	GO:0005575	GO:0005622
TRGpnl4xapo18336	non local hub	R2	Peripheral nodes	1783	1330	0.540712	PARTY	0.443583	-1.41621	1	4.30378	11.1111	4.61887	5.03631	4.84729	4.9418	1.57854e-05	1.81435e-05	Non-switch node	--	--	--	--	--	--	--	--	--	--	--	--	--	--	--	--	--	--	--	--	--	--	--
TRGpnl4xapo18337	non local hub	R2	Peripheral nodes	2125	1573	0.558724	PARTY	0.452052	-0.685454	1	8.64386	27.7778	7.72081	8.31053	8.70456	8.50754	2.67755e-06	3.60846e-06	Non-switch node	--	--	--	--	--	--	--	--	--	--	--	--	--	--	--	--	--	--	--	--	--	--	--
TRGpnl4xapo18338	non local hub	R2	Peripheral nodes	2042	1539	0.557663	PARTY	0.431977	-0.7877	1	7.29462	22.2222	7.96246	7.89982	8.35868	8.12925	6.65631e-06	8.11874e-06	Non-switch node	--	--	4558.Sb06g030030.2	0	1107	COG1231@1|root	KOG0029@2759|Eukaryota	37SBR@33090|Viridiplantae	3GF1X@35493|Streptophyta	3KTJ3@4447|Liliopsida	3I34I@38820|Poales	35493|Streptophyta	Q	tetraterpenoid biosynthetic process	--	GO:0003674	GO:0003824	GO:0005575	GO:0005622	GO:0005623	GO:0005737	GO:0006629	GO:0006720
TRGpnl4xapo18346	non local hub	R2	Peripheral nodes	2022	1418	0.556973	PARTY	0.508198	-1.15158	1	5.61471	33.3333	5.41623	7.21809	5.33179	6.27494	4.31981e-10	2.0764e-09	Non-switch node	--	--	--	--	--	--	--	--	--	--	--	--	--	--	--	--	--	--	--	--	--	--	--
TRGpnl4xapo18347	non local hub	R2	Peripheral nodes	2157	1570	0.534902	PARTY	0.470216	-0.694476	1	8.47573	27.7778	8.24102	9.48324	8.30543	8.89433	4.68177e-10	2.20108e-09	Non-switch node	--	--	4555.Si034461m	0	1234	KOG0212@1|root	KOG0212@2759|Eukaryota	37MH9@33090|Viridiplantae	3GF29@35493|Streptophyta	3KP93@4447|Liliopsida	3I6ZC@38820|Poales	35493|Streptophyta	S	Protein VAC14 homolog	--	--	--	ko:K15305	ko05166	ko05203	map05166	map05203	--
TRGpnl4xapo18352	non local hub	R2	Peripheral nodes	2112	1561	0.525461	PARTY	0.453717	-0.721541	1	5.12928	33.3333	4.87759	7.4836	5.75909	6.62135	3.81795e-11	3.2468e-10	Non-switch node	--	--	38727.Pavir.Ib00786.1.p	1.65e-166	494	28NIW@1|root	2QV4G@2759|Eukaryota	37T4X@33090|Viridiplantae	3GAJ6@35493|Streptophyta	3KPTX@4447|Liliopsida	3ID3J@38820|Poales	35493|Streptophyta	--	--	--	--	--	--	--	--	--	--	--
TRGpnl4xapo18502	non local hub	R2	Peripheral nodes	1978	1395	0.577716	PARTY	0.502611	-1.22074	1	4.64386	33.3333	4.32856	6.03474	4.33594	5.18534	1.32087e-09	5.21887e-09	Non-switch node	--	--	4577.GRMZM2G015005_P03	1.49e-219	621	KOG0299@1|root	KOG0299@2759|Eukaryota	37Q4S@33090|Viridiplantae	3GBDQ@35493|Streptophyta	3KYWU@4447|Liliopsida	3IDC5@38820|Poales	35493|Streptophyta	A	WD domain	G-beta repeat	--	GO:0000003	GO:0000151	GO:0003006	GO:0003674	GO:0003676	GO:0003723	GO:0005488
TRGpnl4xapo18504	non local hub	R4	Non-hub kinless nodes	466	30	0.644784	PARTY	0.995856	-1.20508	3	4.58496	22.2222	5.40557	5.32308	5.20507	5.26407	1.43257e-05	1.654e-05	Non-switch node	--	--	--	--	--	--	--	--	--	--	--	--	--	--	--	--	--	--	--	--	--	--	--
TRGpnl4xapo18505	non local hub	R2	Peripheral nodes	1888	1320	0.496002	DATE	0.511186	-1.44629	1	7.72792	33.3333	7.32896	8.95439	6.97237	7.96338	1.28766e-10	7.98607e-10	Non-switch node	--	--	4555.Si034069m	0	1825	COG0639@1|root	KOG0379@1|root	KOG0374@2759|Eukaryota	KOG0379@2759|Eukaryota	37HU9@33090|Viridiplantae	3GFKJ@35493|Streptophyta	3KS8I@4447|Liliopsida	3I56X@38820|Poales	35493|Streptophyta	T	Serine threonine-protein phosphatase	--	GO:0005575	GO:0005622	GO:0005623	GO:0005737	GO:0005829	GO:0005886
TRGpnl4xapo18509	non local hub	R4	Non-hub kinless nodes	827	6	0.506562	PARTY	0.999947	-1.28465	3	4.41093	16.6667	5.56008	4.16818	5.30748	4.73783	0.000969524	0.00097877	Non-switch node	--	--	4558.Sb01g013600.1	2.24e-312	858	COG4992@1|root	KOG1402@2759|Eukaryota	37PHI@33090|Viridiplantae	3GF2F@35493|Streptophyta	3KRPA@4447|Liliopsida	3I38U@38820|Poales	35493|Streptophyta	E	Belongs to the class-III pyridoxal-phosphate-dependent aminotransferase family	--	--	--	--	--	--	--	--	--
TRGpnl4xapo18514	non local hub	R2	Peripheral nodes	2121	1500	0.53149	PARTY	0.499849	-0.904983	1	8.49586	33.3333	8.21021	9.71829	7.97074	8.84451	6.40698e-13	1.59914e-11	Non-switch node	--	--	4555.Si033950m	0	2325	COG0085@1|root	KOG0214@2759|Eukaryota	37SWI@33090|Viridiplantae	3G7KC@35493|Streptophyta	3KN3N@4447|Liliopsida	3IC9Q@38820|Poales	35493|Streptophyta	K	DNA-dependent RNA polymerase catalyzes the transcription of DNA into RNA using the four ribonucleoside triphosphates as substrates	--	--	--	--	--	--	--	--	--
TRGpnl4xapo18537	non local hub	R2	Peripheral nodes	1889	1375	0.581253	PARTY	0.470164	-1.28089	1	5.39232	33.3333	5.19518	7.4812	5.7406	6.6109	8.26008e-09	2.38107e-08	Non-switch node	--	--	4555.Si035843m	1.8e-60	202	28JHM@1|root	2QRWU@2759|Eukaryota	37N2Q@33090|Viridiplantae	3GFTK@35493|Streptophyta	3KP2P@4447|Liliopsida	3I538@38820|Poales	35493|Streptophyta	S	Plant organelle RNA recognition domain	--	--	--	--	--	--	--	--	--
TRGpnl4xapo18585	non local hub	R2	Peripheral nodes	1758	1273	0.536041	PARTY	0.475653	-1.58763	1	6.53916	33.3333	6.24481	8.62736	6.89708	7.76222	2.49092e-09	8.68005e-09	Non-switch node	--	--	--	--	--	--	--	--	--	--	--	--	--	--	--	--	--	--	--	--	--	--	--
TRGpnl4xapo18587	non local hub	R4	Non-hub kinless nodes	627	59	0.376702	DATE	0.991145	-1.10894	3	6.52356	27.7778	5.35324	6.46156	5.60751	6.03454	4.9347e-08	1.10339e-07	Non-switch node	--	--	--	--	--	--	--	--	--	--	--	--	--	--	--	--	--	--	--	--	--	--	--
TRGpnl4xapo18669	non local hub	R2	Peripheral nodes	2290	1636	0.558821	PARTY	0.489618	-0.495997	1	9.43879	33.3333	8.99429	11.5295	9.77087	10.6502	1.53168e-13	6.66925e-12	Non-switch node	--	--	4577.GRMZM2G131577_P01	1.98e-86	263	KOG2240@1|root	KOG2240@2759|Eukaryota	37U4X@33090|Viridiplantae	3G74S@35493|Streptophyta	3KUA9@4447|Liliopsida	35493|Streptophyta	K	Nascent polypeptide-associated complex subunit beta	--	--	--	--	--	--	--	--	--	--
TRGpnl4xapo18702	non local hub	R2	Peripheral nodes	2066	1524	0.557001	PARTY	0.455862	-0.832809	1	7.01123	33.3333	6.4699	9.10382	7.31602	8.20992	3.5203e-10	1.76302e-09	Non-switch node	--	--	4577.GRMZM2G102862_P01	1.29e-25	107	COG0515@1|root	2QWMW@2759|Eukaryota	37NGY@33090|Viridiplantae	3GAVG@35493|Streptophyta	3KVS7@4447|Liliopsida	3IKZ2@38820|Poales	35493|Streptophyta	G	Salt stress response/antifungal	--	--	--	--	--	--	--	--	--
TRGpnl4xapo18722	non local hub	R2	Peripheral nodes	1998	1372	0.538961	PARTY	0.528461	-1.28991	1	5.42626	33.3333	4.96801	8.12148	6.37161	7.24654	1.18349e-09	4.73846e-09	Non-switch node	--	--	4558.Sb01g019030.1	4.71e-127	380	2CH2H@1|root	2S3N7@2759|Eukaryota	37W07@33090|Viridiplantae	3GKCJ@35493|Streptophyta	3M1SA@4447|Liliopsida	3IHZ3@38820|Poales	35493|Streptophyta	--	--	--	--	--	--	--	--	--	--	--
TRGpnl4xapo18750	non local hub	R2	Peripheral nodes	2070	1580	0.552863	PARTY	0.417396	-0.664403	1	5.12928	27.7778	4.75327	6.4768	5.30665	5.89172	9.15842e-08	1.887e-07	Non-switch node	--	--	--	--	--	--	--	--	--	--	--	--	--	--	--	--	--	--	--	--	--	--	--
TRGpnl4xapo18754	non local hub	R2	Peripheral nodes	2040	1448	0.532774	PARTY	0.496178	-1.06136	1	7.20945	27.7778	6.44822	7.54436	6.22262	6.88349	1.99938e-10	1.13668e-09	Non-switch node	--	--	4558.Sb01g036800.1	5.93e-215	604	KOG2998@1|root	KOG2998@2759|Eukaryota	37KCB@33090|Viridiplantae	3GG8S@35493|Streptophyta	3KUR1@4447|Liliopsida	3I59J@38820|Poales	35493|Streptophyta	S	ELMO/CED-12 family	--	--	--	--	--	--	--	--	--
TRGpnl4xapo18816	non local hub	R2	Peripheral nodes	2008	1415	0.567571	PARTY	0.503424	-1.1606	1	6.82018	33.3333	6.52219	9.65664	7.90623	8.78143	2.75059e-09	9.44553e-09	Non-switch node	--	--	4558.Sb01g037030.1	5.83e-167	478	KOG1616@1|root	KOG1616@2759|Eukaryota	37II3@33090|Viridiplantae	3GH19@35493|Streptophyta	3KP6U@4447|Liliopsida	3IFJJ@38820|Poales	35493|Streptophyta	G	5'-AMP-activated protein kinase beta subunit	interaction domain	--	--	--	--	--	--	--	--
TRGpnl4xapo18928	non local hub	R2	Peripheral nodes	1668	1123	0.540007	PARTY	0.546719	-2.03871	1	6.87036	33.3333	6.28826	7.05797	5.29894	6.17846	8.5063e-09	2.44059e-08	Non-switch node	--	--	38727.Pavir.Ib04408.1.p	9.29e-306	840	COG0104@1|root	KOG1355@2759|Eukaryota	37HI7@33090|Viridiplantae	3GAQE@35493|Streptophyta	3KR3E@4447|Liliopsida	3I8B8@38820|Poales	35493|Streptophyta	F	Plays an important role in the de novo pathway and in the salvage pathway of purine nucleotide biosynthesis. Catalyzes the first commited step in the biosynthesis of AMP from IMP	--	GO:0005575	GO:0005576	GO:0005622	GO:0005623	GO:0005737	GO:0006139	GO:0006163	GO:0006164
TRGpnl4xapo19037	non local hub	R2	Peripheral nodes	1746	1359	0.559451	PARTY	0.39417	-1.329	1	7.2854	27.7778	6.3801	6.39904	7.04113	6.72009	2.67804e-05	2.9638e-05	Non-switch node	--	--	4577.GRMZM2G008607_P01	5.41e-212	591	28M63@1|root	2QTNU@2759|Eukaryota	37RB0@33090|Viridiplantae	3GFBY@35493|Streptophyta	3KPGG@4447|Liliopsida	3I8FQ@38820|Poales	35493|Streptophyta	S	DUF1338	--	--	--	--	--	--	--	--	--
TRGpnl4xapo19043	non local hub	R2	Peripheral nodes	2082	1515	0.539717	PARTY	0.470503	-0.859874	1	5.97728	27.7778	5.60549	7.35831	5.77068	6.5645	1.12543e-12	2.48566e-11	Non-switch node	--	--	4555.Si013576m	1.68e-313	868	COG1736@1|root	KOG2648@2759|Eukaryota	37Q21@33090|Viridiplantae	3GFF4@35493|Streptophyta	3KU7F@4447|Liliopsida	3I43N@38820|Poales	35493|Streptophyta	J	Required for the first step in the synthesis of diphthamide	a post-translational modification of histidine which occurs in translation elongation factor 2	--	--	--	ko:K17866	--	--	--	--
TRGpnl4xapo19080	non local hub	R2	Peripheral nodes	2182	1609	0.543478	PARTY	0.456246	-0.577193	1	6.94251	27.7778	6.38218	8.21116	7.02683	7.619	6.57159e-08	1.42377e-07	Non-switch node	--	--	38727.Pavir.Ia04728.1.p	4.34e-271	751	COG0196@1|root	COG0637@1|root	KOG2914@2759|Eukaryota	KOG3110@2759|Eukaryota	37K0I@33090|Viridiplantae	3G8YV@35493|Streptophyta	3KS8B@4447|Liliopsida	3I31X@38820|Poales	35493|Streptophyta	H	Riboflavin kinase	--	GO:0000287	GO:0003674	GO:0003824	GO:0003919	GO:0005488	GO:0006793
TRGpnl4xapo19205	non local hub	R2	Peripheral nodes	1815	1227	0.522716	PARTY	0.542979	-1.72596	1	5	33.3333	4.67842	6.01961	4.34528	5.18245	1.10248e-09	4.47699e-09	Non-switch node	--	--	38727.Pavir.Ia03430.1.p	7.21e-290	799	KOG2575@1|root	KOG2575@2759|Eukaryota	37RK3@33090|Viridiplantae	3G9JQ@35493|Streptophyta	3KX9E@4447|Liliopsida	3IB4R@38820|Poales	35493|Streptophyta	EG	Belongs to the ALG6 ALG8 glucosyltransferase family	--	GO:0003674	GO:0003824	GO:0005575	GO:0005622	GO:0005623	GO:0005737	GO:0005783	GO:0005789
TRGpnl4xapo19242	non local hub	R2	Peripheral nodes	974	789	0.614152	PARTY	0.3438	-3.04313	1	4.60486	16.6667	6.36948	4.58258	5.89256	5.23757	0.000626778	0.000635262	Non-switch node	--	--	4555.Si034983m	0	893	2CJU3@1|root	2QTBX@2759|Eukaryota	37IM6@33090|Viridiplantae	3GDU5@35493|Streptophyta	3KR0A@4447|Liliopsida	3IBXF@38820|Poales	35493|Streptophyta	G	Glycosyl hydrolase family 14	--	GO:0000272	GO:0001101	GO:0003674	GO:0003824	GO:0004553	GO:0005575	GO:0005622	GO:0005623
TRGpnl4xapo19289	non local hub	R2	Peripheral nodes	2093	1488	0.541479	PARTY	0.494563	-0.94107	1	5.80735	33.3333	5.55112	7.42457	5.66225	6.54341	2.43715e-11	2.33085e-10	Non-switch node	--	--	38727.Pavir.Ib01075.1.p	4.29e-41	154	28KI3@1|root	2QSZE@2759|Eukaryota	37IX1@33090|Viridiplantae	3GF82@35493|Streptophyta	3KPJJ@4447|Liliopsida	3I2KI@38820|Poales	35493|Streptophyta	S	plant mutator transposase zinc finger	--	--	--	--	--	--	--	--	--
TRGpnl4xapo19360	non local hub	R2	Peripheral nodes	2151	1536	0.530849	PARTY	0.490081	-0.796722	1	6.75489	33.3333	6.61327	8.56966	6.8233	7.69648	3.29213e-12	5.00339e-11	Non-switch node	--	--	4555.Si037337m	2.82e-110	327	KOG3238@1|root	KOG3238@2759|Eukaryota	37T44@33090|Viridiplantae	3GF2N@35493|Streptophyta	3KP6D@4447|Liliopsida	3I2MD@38820|Poales	35493|Streptophyta	P	Regulator of volume decrease after cellular swelling	--	--	--	ko:K05019	ko03013	map03013	--	--	--
TRGpnl4xapo19379	non local hub	R2	Peripheral nodes	2303	1636	0.572063	PARTY	0.495363	-0.495997	1	6.97728	33.3333	6.55216	9.46071	7.72668	8.59369	2.9767e-12	4.66249e-11	Non-switch node	--	--	4555.Si016907m	0	1010	KOG0581@1|root	KOG0581@2759|Eukaryota	37NKY@33090|Viridiplantae	3GGM8@35493|Streptophyta	3KVF2@4447|Liliopsida	3I6UF@38820|Poales	35493|Streptophyta	T	Protein kinase domain	--	GO:0000160	GO:0000165	GO:0000187	GO:0001101	GO:0001932	GO:0001934	GO:0002218	GO:0002252
TRGpnl4xapo19399	non local hub	R2	Peripheral nodes	1478	1012	0.522779	PARTY	0.531173	-2.37252	1	6.37504	33.3333	5.71686	9.17578	7.42463	8.30021	2.30673e-08	5.78096e-08	Non-switch node	--	--	--	--	--	--	--	--	--	--	--	--	--	--	--	--	--	--	--	--	--	--	--
TRGpnl4xapo19401	non local hub	R4	Non-hub kinless nodes	216	43	0.85984	PARTY	0.96037	-1.16198	3	4.9542	33.3333	4.00599	6.39926	4.65725	5.52825	1.78003e-06	2.53346e-06	Non-switch node	--	--	--	--	--	--	--	--	--	--	--	--	--	--	--	--	--	--	--	--	--	--	--
TRGpnl4xapo19404	non local hub	R2	Peripheral nodes	2208	1551	0.55755	PARTY	0.50657	-0.751613	1	8.21432	33.3333	7.90385	11.7658	9.92852	10.8471	3.13997e-11	2.85714e-10	Non-switch node	--	--	--	--	--	--	--	--	--	--	--	--	--	--	--	--	--	--	--	--	--	--	--
TRGpnl4xapo19405	non local hub	R2	Peripheral nodes	1940	1351	0.514473	PARTY	0.515039	-1.35306	1	7.99435	33.3333	7.13661	10.5893	8.84018	9.71475	4.04844e-10	1.98859e-09	Non-switch node	--	--	4555.Si037572m	4.35e-07	58.5	2A32H@1|root	2RY4B@2759|Eukaryota	37U8U@33090|Viridiplantae	3GIIS@35493|Streptophyta	3KV77@4447|Liliopsida	3I884@38820|Poales	35493|Streptophyta	S	LURP-one-related	--	--	--	--	--	--	--	--	--
TRGpnl4xapo19406	non local hub	R2	Peripheral nodes	2251	1583	0.556963	PARTY	0.505449	-0.655381	1	8.01123	33.3333	7.73434	11.3006	9.53225	10.4164	1.51573e-11	1.58815e-10	Non-switch node	--	--	4529.ORUFI03G00810.2	3.95e-196	562	2CRFN@1|root	2R7XK@2759|Eukaryota	3886H@33090|Viridiplantae	3GWA5@35493|Streptophyta	3M2KN@4447|Liliopsida	3IDJT@38820|Poales	35493|Streptophyta	--	--	--	--	--	--	--	--	--	--	--
TRGpnl4xapo19409	non local hub	R2	Peripheral nodes	1377	982	0.492301	DATE	0.491425	-2.46274	1	5.99095	5.55556	6.2521	6.98017	6.72489	6.85253	1.5102e-07	2.93528e-07	Non-switch node	--	--	--	--	--	--	--	--	--	--	--	--	--	--	--	--	--	--	--	--	--	--	--
TRGpnl4xapo19439	non local hub	R2	Peripheral nodes	2123	1496	0.566296	PARTY	0.50345	-0.917012	1	8.40514	33.3333	7.84257	9.47406	7.65369	8.56387	1.19056e-10	7.50517e-10	Non-switch node	--	--	38727.Pavir.J03769.1.p	2.27e-111	349	COG4886@1|root	KOG0619@2759|Eukaryota	37KG7@33090|Viridiplantae	3GC3G@35493|Streptophyta	3KP1N@4447|Liliopsida	3I38J@38820|Poales	35493|Streptophyta	S	Leucine rich repeat	--	--	--	--	--	--	--	--	--
TRGpnl4xapo19586	non local hub	R2	Peripheral nodes	1411	1027	0.492988	DATE	0.470231	-2.32741	1	6.39232	27.7778	5.50383	5.02958	5.41492	5.22225	2.18912e-05	2.45905e-05	Non-switch node	--	--	--	--	--	--	--	--	--	--	--	--	--	--	--	--	--	--	--	--	--	--	--
TRGpnl4xapo19653	non local hub	R2	Peripheral nodes	2248	1635	0.54639	PARTY	0.471016	-0.499005	1	10.8368	33.3333	10.638	12.7579	10.9526	11.8552	1.70621e-15	4.89926e-13	Non-switch node	--	--	--	--	--	--	--	--	--	--	--	--	--	--	--	--	--	--	--	--	--	--	--
TRGpnl4xapo19677	non local hub	R2	Peripheral nodes	1411	992	0.380211	DATE	0.505724	-2.43266	1	4.80735	33.3333	4.50449	7.72203	5.67791	6.69997	6.58468e-09	1.97027e-08	Non-switch node	--	--	4555.Si034843m	9.91e-216	628	COG3104@1|root	KOG1237@2759|Eukaryota	37IEX@33090|Viridiplantae	3G7JK@35493|Streptophyta	3KWEX@4447|Liliopsida	3IB8G@38820|Poales	35493|Streptophyta	E	POT family	--	--	--	--	--	--	--	--	--
TRGpnl4xapo19702	non local hub	R2	Peripheral nodes	2082	1507	0.537257	PARTY	0.47608	-0.883932	1	8.633	27.7778	7.85991	8.61869	7.82625	8.22247	2.33254e-09	8.21202e-09	Non-switch node	--	--	38727.Pavir.Ia03964.1.p	1.37e-84	256	COG1552@1|root	KOG0003@2759|Eukaryota	37TWI@33090|Viridiplantae	3GHWG@35493|Streptophyta	3KZ52@4447|Liliopsida	3IMHY@38820|Poales	35493|Streptophyta	J	Ribosomal L40e family	--	--	--	--	--	--	--	--	--
TRGpnl4xapo19710	non local hub	R2	Peripheral nodes	1917	1424	0.594774	PARTY	0.448208	-1.13353	1	5.08746	33.3333	4.50661	6.52089	4.77537	5.64813	3.29333e-09	1.10136e-08	Non-switch node	--	--	--	--	--	--	--	--	--	--	--	--	--	--	--	--	--	--	--	--	--	--	--
TRGpnl4xapo19713	non local hub	R2	Peripheral nodes	1850	1353	0.543174	PARTY	0.465125	-1.34705	1	4.39232	22.2222	4.71248	5.33859	4.66261	5.0006	1.10674e-06	1.70648e-06	Non-switch node	--	--	4558.Sb01g041870.1	1e-269	761	COG0258@1|root	2QSF6@2759|Eukaryota	37RJX@33090|Viridiplantae	3GAPN@35493|Streptophyta	3KU49@4447|Liliopsida	3IBPA@38820|Poales	35493|Streptophyta	L	5'-3' exonuclease	N-terminal resolvase-like domain	--	--	--	--	--	--	--	--
TRGpnl4xapo19714	non local hub	R2	Peripheral nodes	2147	1567	0.548263	PARTY	0.467311	-0.703497	1	6.20945	27.7778	5.9295	7.81381	6.29689	7.05535	4.49119e-13	1.2886e-11	Non-switch node	--	--	4558.Sb01g041870.1	1.34e-257	733	COG0258@1|root	2QSF6@2759|Eukaryota	37RJX@33090|Viridiplantae	3GAPN@35493|Streptophyta	3KU49@4447|Liliopsida	3IBPA@38820|Poales	35493|Streptophyta	L	5'-3' exonuclease	N-terminal resolvase-like domain	--	--	--	--	--	--	--	--
TRGpnl4xapo19729	non local hub	R2	Peripheral nodes	2147	1548	0.539221	PARTY	0.48015	-0.760635	1	8.28077	27.7778	7.79018	8.95126	7.78036	8.36581	1.31323e-10	8.09556e-10	Non-switch node	--	--	38727.Pavir.J01737.1.p	1.91e-165	471	28J3H@1|root	2QRFJ@2759|Eukaryota	37KVV@33090|Viridiplantae	3G7XZ@35493|Streptophyta	3KWXC@4447|Liliopsida	3IFJW@38820|Poales	35493|Streptophyta	S	LisH	--	--	--	--	--	--	--	--	--
TRGpnl4xapo19731	non local hub	R2	Peripheral nodes	2120	1514	0.546323	PARTY	0.489988	-0.862881	1	7.45121	33.3333	7.09448	9.14773	7.4024	8.27507	7.4978e-11	5.25219e-10	Non-switch node	--	--	4555.Si034849m	0	934	COG1190@1|root	KOG1885@2759|Eukaryota	37Q3H@33090|Viridiplantae	3GDRK@35493|Streptophyta	3KUVM@4447|Liliopsida	3I2EK@38820|Poales	35493|Streptophyta	J	Lysyl-tRNA synthetase	--	GO:0000003	GO:0003006	GO:0005575	GO:0005622	GO:0005623	GO:0005737	GO:0005739	GO:0007275
TRGpnl4xapo19736	non local hub	R2	Peripheral nodes	2201	1626	0.5423	PARTY	0.454241	-0.52607	1	6.65821	33.3333	6.49133	9.14991	7.37175	8.26083	4.05776e-13	1.22131e-11	Non-switch node	--	--	4558.Sb01g041750.1	2.83e-158	455	KOG2659@1|root	KOG2659@2759|Eukaryota	37J2U@33090|Viridiplantae	3GG26@35493|Streptophyta	3KUZW@4447|Liliopsida	3I6JA@38820|Poales	35493|Streptophyta	Z	CTLH/CRA C-terminal to LisH motif domain	--	--	--	--	--	--	--	--	--
TRGpnl4xapo19747	non local hub	R2	Peripheral nodes	1896	1323	0.582767	PARTY	0.513096	-1.43727	1	7.56986	33.3333	6.72875	9.87443	8.13702	9.00572	8.16977e-09	2.35947e-08	Non-switch node	--	--	38727.Pavir.Ia00821.1.p	0	1139	COG5253@1|root	KOG0229@2759|Eukaryota	37MD9@33090|Viridiplantae	3GG28@35493|Streptophyta	3KT3N@4447|Liliopsida	3ICHP@38820|Poales	35493|Streptophyta	T	Phosphatidylinositol 4-phosphate 5-kinase	--	GO:0005575	GO:0005623	GO:0005886	GO:0016020	GO:0044464	GO:0071944	2.7.1.68	ko:K00889
TRGpnl4xapo19772	non local hub	R2	Peripheral nodes	2088	1467	0.529333	PARTY	0.506373	-1.00422	1	8.47573	33.3333	8.12137	9.57807	7.82419	8.70113	1.68819e-11	1.75092e-10	Non-switch node	--	--	4558.Sb01g010820.2	0	981	COG0515@1|root	2QPJ2@2759|Eukaryota	37J5I@33090|Viridiplantae	3GF74@35493|Streptophyta	3KY5Y@4447|Liliopsida	3IGCV@38820|Poales	35493|Streptophyta	T	Belongs to the protein kinase superfamily. Ser Thr protein kinase family	--	GO:0003674	GO:0003824	GO:0004672	GO:0004674	GO:0004675	GO:0004888	GO:0005575	GO:0005623
TRGpnl4xapo19775	non local hub	R2	Peripheral nodes	2197	1565	0.563734	PARTY	0.492579	-0.709512	1	6.26679	33.3333	6.01727	8.26035	6.47283	7.36659	3.98301e-11	3.33128e-10	Non-switch node	--	--	4555.Si033997m	0	1930	KOG2171@1|root	KOG2171@2759|Eukaryota	37KUA@33090|Viridiplantae	3GCVT@35493|Streptophyta	3M51S@4447|Liliopsida	3I829@38820|Poales	35493|Streptophyta	UY	Importin-5-like	--	--	--	ko:K20222	--	--	--	--	ko00000
TRGpnl4xapo19798	non local hub	R2	Peripheral nodes	1972	1391	0.550101	PARTY	0.502446	-1.23277	1	7.55459	27.7778	6.45763	7.8306	6.61638	7.22349	8.43707e-11	5.72442e-10	Non-switch node	--	--	4577.GRMZM5G810275_P01	1.6e-200	568	KOG3756@1|root	KOG3756@2759|Eukaryota	37QAJ@33090|Viridiplantae	3G8C4@35493|Streptophyta	3KMD3@4447|Liliopsida	3I4UN@38820|Poales	35493|Streptophyta	Z	pinin/SDK/memA/ protein conserved region	--	--	--	--	--	--	--	--	--
TRGpnl4xapo19799	non local hub	R2	Peripheral nodes	2000	1425	0.549263	PARTY	0.492344	-1.13053	1	6.35168	16.6667	6.75275	7.21282	6.88033	7.04657	2.32197e-08	5.80021e-08	Non-switch node	--	--	4577.GRMZM5G810275_P01	4.58e-99	311	KOG3756@1|root	KOG3756@2759|Eukaryota	37QAJ@33090|Viridiplantae	3G8C4@35493|Streptophyta	3KMD3@4447|Liliopsida	3I4UN@38820|Poales	35493|Streptophyta	Z	pinin/SDK/memA/ protein conserved region	--	--	--	--	--	--	--	--	--
TRGpnl4xapo1980	non local hub	R2	Peripheral nodes	2105	1522	0.546223	PARTY	0.477213	-0.838823	1	7.53657	16.6667	7.93874	8.19531	7.66904	7.93218	3.86139e-09	1.25169e-08	Non-switch node	--	--	4555.Si010488m	2.33e-189	537	COG0785@1|root	2QR2K@2759|Eukaryota	37KXE@33090|Viridiplantae	3GDRS@35493|Streptophyta	3KVAF@4447|Liliopsida	3I4P5@38820|Poales	35493|Streptophyta	O	Cytochrome C biogenesis protein transmembrane region	--	GO:0005575	GO:0005622	GO:0005623	GO:0005737	GO:0008150	GO:0009536	GO:0009579	GO:0009987
TRGpnl4xapo19844	non local hub	R2	Peripheral nodes	2101	1580	0.538564	PARTY	0.434462	-0.664403	1	8.38802	27.7778	7.6428	7.56151	7.94588	7.7537	1.12008e-05	1.31222e-05	Non-switch node	--	--	4577.GRMZM2G151387_P02	0	905	KOG2416@1|root	KOG2416@2759|Eukaryota	37KXW@33090|Viridiplantae	3GF8I@35493|Streptophyta	3KQXZ@4447|Liliopsida	3ICND@38820|Poales	35493|Streptophyta	B	RNSP1-SAP18 binding (RSB) motif	--	--	--	ko:K12875	ko03013	ko03015	ko03040	map03013	map03015
TRGpnl4xapo19845	non local hub	R2	Peripheral nodes	960	724	0.476028	DATE	0.431233	-3.23861	1	4.32707	11.1111	6.0408	5.01976	5.85373	5.43674	0.00105063	0.00105961	Non-switch node	--	--	38727.Pavir.Ib01829.1.p	3.79e-16	81.3	28H5E@1|root	2QPI7@2759|Eukaryota	37Q2E@33090|Viridiplantae	3G90T@35493|Streptophyta	3KUW4@4447|Liliopsida	3IDTN@38820|Poales	35493|Streptophyta	S	WD domain	G-beta repeat	--	--	--	--	--	--	--	--
TRGpnl4xapo20114	non local hub	R2	Peripheral nodes	1903	1371	0.50476	PARTY	0.480964	-1.29292	1	6.06609	33.3333	6.05904	8.20397	6.47483	7.3394	1.68651e-10	9.82462e-10	Non-switch node	--	--	4558.Sb01g000940.1	0	994	COG1485@1|root	KOG2383@2759|Eukaryota	37P2P@33090|Viridiplantae	3G9MU@35493|Streptophyta	3KVU5@4447|Liliopsida	3ID3M@38820|Poales	35493|Streptophyta	S	AFG1-like ATPase	--	--	--	--	--	--	--	--	--
TRGpnl4xapo20131	non local hub	R2	Peripheral nodes	1249	909	0.481659	DATE	0.470333	-2.68227	1	5.43296	22.2222	7.52804	4.87999	6.65667	5.76833	0.000300626	0.000306313	Non-switch node	--	--	4555.Si034932m	4.63e-213	614	COG0166@1|root	KOG2446@2759|Eukaryota	37IKD@33090|Viridiplantae	3GE64@35493|Streptophyta	3KP5A@4447|Liliopsida	3I3WX@38820|Poales	35493|Streptophyta	G	Belongs to the GPI family	--	--	--	--	--	--	--	--	--
TRGpnl4xapo20142	non local hub	R2	Peripheral nodes	1523	993	0.52031	PARTY	0.574893	-2.42966	1	4.97269	0	5.06247	3.62224	3.3798	3.50102	8.2717e-10	3.50747e-09	Non-switch node	--	--	4555.Si034932m	9.89e-199	566	COG0166@1|root	KOG2446@2759|Eukaryota	37IKD@33090|Viridiplantae	3GE64@35493|Streptophyta	3KP5A@4447|Liliopsida	3I3WX@38820|Poales	35493|Streptophyta	G	Belongs to the GPI family	--	--	--	--	--	--	--	--	--
TRGpnl4xapo20149	non local hub	R4	Non-hub kinless nodes	756	76	0.392793	DATE	0.989894	-1.05258	3	5.70044	33.3333	5.06486	7.71685	6.00052	6.85868	1.85458e-07	3.51888e-07	Non-switch node	--	--	4555.Si034782m	8.59e-144	421	COG0515@1|root	KOG1187@2759|Eukaryota	37TDM@33090|Viridiplantae	3GDJK@35493|Streptophyta	3KRCE@4447|Liliopsida	3I58R@38820|Poales	35493|Streptophyta	T	Protein kinase domain	--	--	--	--	--	--	--	--	--
TRGpnl4xapo20320	non local hub	R4	Non-hub kinless nodes	700	122	0.85164	PARTY	0.969624	-0.900068	3	6	38.8889	5.40729	9.23311	7.24025	8.23668	5.73476e-07	9.56833e-07	Non-switch node	--	--	4558.Sb01g038560.1	0	981	KOG0583@1|root	KOG0583@2759|Eukaryota	37KE8@33090|Viridiplantae	3G9HX@35493|Streptophyta	3KN9X@4447|Liliopsida	3IGGF@38820|Poales	35493|Streptophyta	T	Non-specific serine threonine protein kinase	--	GO:0000003	GO:0001101	GO:0003006	GO:0003674	GO:0003824	GO:0004672	GO:0004674	GO:0005575
TRGpnl4xapo20321	non local hub	R2	Peripheral nodes	1817	1372	0.536228	PARTY	0.429838	-1.28991	1	5.48382	16.6667	6.07985	6.05478	6.28389	6.16934	2.41262e-05	2.69141e-05	Non-switch node	--	--	4555.Si035270m	0	983	KOG0583@1|root	KOG0583@2759|Eukaryota	37KE8@33090|Viridiplantae	3G9HX@35493|Streptophyta	3KN9X@4447|Liliopsida	3IGGF@38820|Poales	35493|Streptophyta	T	Non-specific serine threonine protein kinase	--	GO:0000003	GO:0001101	GO:0003006	GO:0003674	GO:0003824	GO:0004672	GO:0004674	GO:0005575
TRGpnl4xapo20367	non local hub	R2	Peripheral nodes	1279	836	0.360734	DATE	0.57276	-2.90179	1	5.32193	33.3333	5.64257	9.3123	6.74996	8.03113	1.06761e-08	2.96612e-08	Non-switch node	--	--	4555.Si036188m	1.18e-104	342	COG3491@1|root	KOG0143@2759|Eukaryota	37IYD@33090|Viridiplantae	3G7NB@35493|Streptophyta	3KMND@4447|Liliopsida	3IB06@38820|Poales	35493|Streptophyta	Q	Belongs to the iron ascorbate-dependent oxidoreductase family	--	GO:0003674	GO:0003824	GO:0005575	GO:0005622	GO:0005623	GO:0005737	GO:0005829	GO:0008150
TRGpnl4xapo20372	non local hub	R2	Peripheral nodes	1992	1464	0.540753	PARTY	0.459864	-1.01324	1	9.22882	27.7778	8.13839	9.63709	9.59117	9.61413	3.92416e-08	9.08534e-08	Non-switch node	--	--	4555.Si037687m	5.88e-97	289	COG0526@1|root	KOG0191@2759|Eukaryota	37UEU@33090|Viridiplantae	3GIU0@35493|Streptophyta	3KZKF@4447|Liliopsida	3IH94@38820|Poales	35493|Streptophyta	O	Thioredoxin	--	GO:0003674	GO:0003756	GO:0003824	GO:0005575	GO:0005622	GO:0005623	GO:0005737	GO:0005783
TRGpnl4xapo20403	non local hub	R2	Peripheral nodes	1049	663	0.334205	DATE	0.600537	-3.42205	1	6.08746	33.3333	5.49303	8.58235	6.61054	7.59644	7.42866e-08	1.58323e-07	Non-switch node	--	--	4555.Si036699m	1.8e-194	548	COG5083@1|root	KOG3668@2759|Eukaryota	37Q6U@33090|Viridiplantae	3GFN8@35493|Streptophyta	3KPIC@4447|Liliopsida	3IATP@38820|Poales	35493|Streptophyta	IT	Phosphatidylinositol transfer protein	--	--	--	--	--	--	--	--	--
TRGpnl4xapo20411	non local hub	R2	Peripheral nodes	2073	1520	0.559403	PARTY	0.462364	-0.844838	1	5.55459	33.3333	5.12234	7.39667	5.53073	6.4637	2.94159e-10	1.53845e-09	Non-switch node	--	--	4558.Sb01g038600.1	2.98e-258	716	COG0564@1|root	KOG1919@2759|Eukaryota	37I3W@33090|Viridiplantae	3GAUH@35493|Streptophyta	3KV39@4447|Liliopsida	3I2RU@38820|Poales	35493|Streptophyta	A	RNA pseudouridylate synthase	--	GO:0000154	GO:0000455	GO:0001522	GO:0003674	GO:0003824	GO:0006139	GO:0006364	GO:0006396
TRGpnl4xapo20419	non local hub	R4	Non-hub kinless nodes	479	67	0.778668	PARTY	0.980435	-1.08241	3	4.9542	38.8889	4.30686	7.48205	5.72464	6.60334	5.49688e-07	9.20644e-07	Non-switch node	--	--	4577.GRMZM2G117207_P01	2.6e-30	116	COG5080@1|root	KOG3103@2759|Eukaryota	37IB2@33090|Viridiplantae	3GGGC@35493|Streptophyta	3KTT5@4447|Liliopsida	3I6KD@38820|Poales	35493|Streptophyta	U	Yip1 domain	--	--	--	ko:K20363	--	--	--	--	ko00000
TRGpnl4xapo20440	non local hub	R2	Peripheral nodes	2088	1463	0.553274	PARTY	0.509061	-1.01625	1	7.37504	33.3333	6.62005	8.88218	7.15092	8.01655	4.00941e-10	1.97258e-09	Non-switch node	--	--	4555.Si033926m	0	1816	2CMBI@1|root	2QPW5@2759|Eukaryota	37QG1@33090|Viridiplantae	3GEKX@35493|Streptophyta	3KMUU@4447|Liliopsida	3IUGD@38820|Poales	35493|Streptophyta	S	chromatin binding	--	--	--	--	--	--	--	--	--
TRGpnl4xapo20516	non local hub	R4	Non-hub kinless nodes	162	45	0.731168	PARTY	0.92284	-1.15535	3	5.2854	38.8889	4.59913	7.36249	5.56254	6.46251	1.86218e-06	2.62845e-06	Non-switch node	--	--	4558.Sb01g009120.1	1.23e-39	136	2DHYD@1|root	2SDHF@2759|Eukaryota	37XMP@33090|Viridiplantae	3H03I@35493|Streptophyta	3M1S7@4447|Liliopsida	3IJJ1@38820|Poales	35493|Streptophyta	--	--	--	--	--	--	--	--	--	--	--
TRGpnl4xapo20517	non local hub	R4	Non-hub kinless nodes	525	94	0.865407	PARTY	0.967942	-0.992899	3	4.24793	38.8889	3.78301	6.54668	4.78015	5.66341	1.31747e-06	1.97202e-06	Non-switch node	--	--	--	--	--	--	--	--	--	--	--	--	--	--	--	--	--	--	--	--	--	--	--
TRGpnl4xapo20532	non local hub	R2	Peripheral nodes	1934	1448	0.517871	PARTY	0.439437	-1.06136	1	7.26679	27.7778	6.50031	7.14125	7.13355	7.1374	2.97925e-06	3.95772e-06	Non-switch node	--	--	38727.Pavir.J22916.1.p	6.85e-90	289	KOG0773@1|root	KOG0773@2759|Eukaryota	37QJV@33090|Viridiplantae	3GB2T@35493|Streptophyta	3KR9Z@4447|Liliopsida	3ICVB@38820|Poales	35493|Streptophyta	K	Associated with HOX	--	--	--	--	--	--	--	--	--
TRGpnl4xapo20706	non local hub	R2	Peripheral nodes	1225	853	0.494984	DATE	0.515129	-2.85067	1	6.64386	27.7778	5.70778	5.25146	5.25871	5.25508	7.50205e-06	9.03187e-06	Non-switch node	--	--	--	--	--	--	--	--	--	--	--	--	--	--	--	--	--	--	--	--	--	--	--
TRGpnl4xapo20724	non local hub	R1	Ultra-peripheral nodes	15	15	0.909463	PARTY	0	-1.25481	3	5.9542	44.4444	5.46935	8.17875	6.32574	7.25225	6.12784e-05	6.52758e-05	Non-switch node	--	--	4577.GRMZM2G019695_P01	9.68e-127	369	2CCMV@1|root	2QUHD@2759|Eukaryota	37NYA@33090|Viridiplantae	3G9TF@35493|Streptophyta	3KUUK@4447|Liliopsida	3ICAT@38820|Poales	35493|Streptophyta	S	Outer envelope pore protein	--	GO:0003674	GO:0005215	GO:0005216	GO:0005244	GO:0005261	GO:0005575	GO:0005622	GO:0005623
TRGpnl4xapo20752	non local hub	R2	Peripheral nodes	1464	1115	0.619249	PARTY	0.419947	-2.06277	1	5.88264	27.7778	4.98181	5.56224	4.9609	5.26157	4.44334e-07	7.67645e-07	Non-switch node	--	--	38727.Pavir.J10088.1.p	6.39e-74	229	2CY0H@1|root	2S14B@2759|Eukaryota	37VIE@33090|Viridiplantae	3GJJ4@35493|Streptophyta	3M02R@4447|Liliopsida	3IHI0@38820|Poales	35493|Streptophyta	--	--	--	--	--	--	--	--	--	--	--
TRGpnl4xapo20767	non local hub	R2	Peripheral nodes	1781	1319	0.545498	PARTY	0.451519	-1.44929	1	7.16993	27.7778	6.51471	6.21902	6.54714	6.38308	9.88791e-06	1.16753e-05	Non-switch node	--	--	38727.Pavir.Ia00100.1.p	5.06e-120	349	2ARH7@1|root	2RXWA@2759|Eukaryota	37UCD@33090|Viridiplantae	3GIB6@35493|Streptophyta	3KYAV@4447|Liliopsida	3I7B6@38820|Poales	35493|Streptophyta	S	Protein of unknown function (DUF565)	--	--	--	--	--	--	--	--	--
TRGpnl4xapo20819	non local hub	R4	Non-hub kinless nodes	409	125	0.836772	PARTY	0.906594	-0.890122	3	6.30378	38.8889	5.23046	8.4716	6.60079	7.5362	4.76589e-06	6.00627e-06	Non-switch node	--	--	--	--	--	--	--	--	--	--	--	--	--	--	--	--	--	--	--	--	--	--	--
TRGpnl4xapo20871	non local hub	R2	Peripheral nodes	2167	1554	0.537685	PARTY	0.485738	-0.742591	1	6.61471	33.3333	6.39358	8.57794	6.74863	7.66328	1.95747e-12	3.4537e-11	Non-switch node	--	--	4555.Si036572m	4.77e-177	501	COG0596@1|root	KOG4178@2759|Eukaryota	37P84@33090|Viridiplantae	3G9C1@35493|Streptophyta	3KX09@4447|Liliopsida	3I3RP@38820|Poales	35493|Streptophyta	I	Alpha/beta hydrolase family	--	--	--	--	--	--	--	--	--
TRGpnl4xapo20894	non local hub	R2	Peripheral nodes	2068	1505	0.530595	PARTY	0.470371	-0.889947	1	5.12928	33.3333	4.73018	7.18483	5.29598	6.2404	1.18892e-10	7.50517e-10	Non-switch node	--	--	--	--	--	--	--	--	--	--	--	--	--	--	--	--	--	--	--	--	--	--	--
TRGpnl4xapo20915	non local hub	R2	Peripheral nodes	1504	1023	0.506679	PARTY	0.537347	-2.33944	1	5.52356	33.3333	4.77424	6.42069	4.61406	5.51738	2.97826e-08	7.18246e-08	Non-switch node	--	--	4555.Si034869m	2.58e-297	823	KOG2088@1|root	KOG2088@2759|Eukaryota	37IHC@33090|Viridiplantae	3GB2H@35493|Streptophyta	3KM1X@4447|Liliopsida	3I70E@38820|Poales	35493|Streptophyta	G	Lipase (class 3)	--	--	--	--	--	--	--	--	--
TRGpnl4xapo21061	non local hub	R2	Peripheral nodes	2069	1526	0.535161	PARTY	0.456014	-0.826794	1	5.40939	22.2222	6.74186	7.41695	7.20124	7.3091	7.2941e-07	1.18418e-06	Non-switch node	--	--	4577.GRMZM2G147332_P01	0	1412	KOG1737@1|root	KOG1737@2759|Eukaryota	37NMB@33090|Viridiplantae	3GC8R@35493|Streptophyta	3KNNH@4447|Liliopsida	3IDD9@38820|Poales	35493|Streptophyta	I	Oxysterol-binding protein	--	--	--	ko:K20456	--	--	--	--	ko00000
TRGpnl4xapo21087	non local hub	R2	Peripheral nodes	1923	1434	0.548062	PARTY	0.443917	-1.10346	1	4.37504	22.2222	5.51378	5.87042	5.56603	5.71823	3.90265e-06	5.03832e-06	Non-switch node	--	--	4558.Sb01g010590.1	0	1122	COG0513@1|root	KOG2217@1|root	KOG0333@2759|Eukaryota	KOG2217@2759|Eukaryota	37HJW@33090|Viridiplantae	3GACH@35493|Streptophyta	3KMTZ@4447|Liliopsida	3IG15@38820|Poales	35493|Streptophyta	A	Belongs to the DEAD box helicase family	--	--	--	--	--	--	--
TRGpnl4xapo21092	non local hub	R2	Peripheral nodes	1941	1364	0.555465	PARTY	0.50617	-1.31397	1	5.45943	33.3333	5.26639	6.77092	5.044	5.90746	7.28713e-10	3.18229e-09	Non-switch node	--	--	--	--	--	--	--	--	--	--	--	--	--	--	--	--	--	--	--	--	--	--	--
TRGpnl4xapo21093	non local hub	R2	Peripheral nodes	1769	1274	0.485612	DATE	0.481339	-1.58462	1	5.08746	33.3333	4.80851	7.28922	5.5724	6.43081	7.71863e-10	3.33844e-09	Non-switch node	--	--	38727.Pavir.Ib04340.1.p	0	1090	2CM7B@1|root	2QPIG@2759|Eukaryota	37MBK@33090|Viridiplantae	3GDKK@35493|Streptophyta	3KUS8@4447|Liliopsida	3IFYG@38820|Poales	35493|Streptophyta	S	Zein-binding	--	GO:0003674	GO:0005488	GO:0005515	GO:0008092	GO:0017022	--	--	--
TRGpnl4xapo21098	non local hub	R2	Peripheral nodes	2161	1532	0.540092	PARTY	0.497417	-0.808751	1	7.94251	33.3333	7.56228	9.19883	7.44876	8.3238	1.57999e-12	3.06997e-11	Non-switch node	--	--	4555.Si036463m	2.28e-198	556	COG5285@1|root	KOG3290@2759|Eukaryota	37PY8@33090|Viridiplantae	3GG3P@35493|Streptophyta	3KRDG@4447|Liliopsida	3IF2Z@38820|Poales	35493|Streptophyta	I	phytanoyl-CoA dioxygenase activity	--	GO:0003674	GO:0003824	GO:0005575	GO:0005623	GO:0005886	GO:0008150	GO:0008152	GO:0016020
TRGpnl4xapo21109	non local hub	R2	Peripheral nodes	2091	1453	0.569311	PARTY	0.517138	-1.04632	1	7.85175	33.3333	7.312	10.3556	8.62095	9.48826	1.07244e-09	4.38108e-09	Non-switch node	--	--	4555.Si034960m	7.28e-80	253	KOG0773@1|root	KOG0773@2759|Eukaryota	37MAS@33090|Viridiplantae	3G8FZ@35493|Streptophyta	3KVQR@4447|Liliopsida	3I91P@38820|Poales	35493|Streptophyta	K	domain associated with HOX domains	--	GO:0001067	GO:0003674	GO:0003676	GO:0003677	GO:0003700	GO:0005488	GO:0006355	GO:0008150
TRGpnl4xapo21140	non local hub	R2	Peripheral nodes	1609	1088	0.515713	PARTY	0.542758	-2.14397	1	5.20945	33.3333	4.55199	5.91182	4.20249	5.05715	1.34943e-08	3.61812e-08	Non-switch node	--	--	--	--	--	--	--	--	--	--	--	--	--	--	--	--	--	--	--	--	--	--	--
TRGpnl4xapo21257	non local hub	R4	Non-hub kinless nodes	851	111	0.50242	PARTY	0.982987	-0.936537	3	6.62936	33.3333	5.55932	10.1888	8.04966	9.11922	2.40791e-07	4.42338e-07	Non-switch node	--	--	--	--	--	--	--	--	--	--	--	--	--	--	--	--	--	--	--	--	--	--	--
TRGpnl4xapo21296	non local hub	R2	Peripheral nodes	1641	1287	0.556401	PARTY	0.384908	-1.54553	1	5.60733	11.1111	6.53671	5.72178	6.22854	5.97516	0.00024233	0.000248067	Non-switch node	--	--	4555.Si036414m	3.37e-210	588	COG0388@1|root	KOG0806@2759|Eukaryota	37NPI@33090|Viridiplantae	3GCZJ@35493|Streptophyta	3KWGI@4447|Liliopsida	3I90E@38820|Poales	35493|Streptophyta	E	Carbon-nitrogen hydrolase	--	--	--	--	--	--	--	--	--
TRGpnl4xapo2132	non local hub	R2	Peripheral nodes	1107	806	0.645624	PARTY	0.469879	-2.99201	1	6.14975	33.3333	5.16714	8.58863	6.53807	7.56335	2.19285e-07	4.07017e-07	Non-switch node	--	--	38727.Pavir.J33353.1.p	1.12e-54	177	COG1404@1|root	2R8FD@2759|Eukaryota	37Z30@33090|Viridiplantae	3G8YW@35493|Streptophyta	3KY5R@4447|Liliopsida	3ID5M@38820|Poales	35493|Streptophyta	O	Subtilase family	--	--	--	--	--	--	--	--	--
TRGpnl4xapo21346	non local hub	R2	Peripheral nodes	1450	972	0.497594	DATE	0.550638	-2.49281	1	6.59991	27.7778	5.5943	5.17578	4.81215	4.99396	6.55855e-07	1.075e-06	Non-switch node	--	--	4555.Si034077m	1.29e-133	409	COG1643@1|root	KOG0920@2759|Eukaryota	37Q5J@33090|Viridiplantae	3GGJI@35493|Streptophyta	3KVKG@4447|Liliopsida	3I2XU@38820|Poales	35493|Streptophyta	A	Helicase associated domain (HA2)	--	GO:0003674	GO:0003676	GO:0003723	GO:0003724	GO:0003824	GO:0004004	GO:0004386	GO:0005488
TRGpnl4xapo2139	non local hub	R4	Non-hub kinless nodes	851	118	0.821781	PARTY	0.980773	-0.91333	3	5.45943	33.3333	4.5257	7.76345	5.93422	6.84884	4.45178e-07	7.68239e-07	Non-switch node	--	--	38727.Pavir.J37501.1.p	1.29e-20	93.6	COG1404@1|root	2R8FD@2759|Eukaryota	37Z30@33090|Viridiplantae	3G8YW@35493|Streptophyta	3KY5R@4447|Liliopsida	3ID5M@38820|Poales	35493|Streptophyta	O	Subtilase family	--	--	--	--	--	--	--	--	--
TRGpnl4xapo21406	non local hub	R2	Peripheral nodes	2115	1446	0.528044	PARTY	0.532571	-1.06737	1	5.88264	33.3333	5.45257	8.96382	7.23322	8.09852	1.90726e-10	1.09241e-09	Non-switch node	--	--	--	--	--	--	--	--	--	--	--	--	--	--	--	--	--	--	--	--	--	--	--
TRGpnl4xapo2141	non local hub	R2	Peripheral nodes	1735	1201	0.516959	PARTY	0.520833	-1.80415	1	6.75489	27.7778	5.88768	5.38557	5.22294	5.30425	1.02439e-06	1.59558e-06	Non-switch node	--	--	4555.Si025851m	0	1990	KOG1964@1|root	KOG1964@2759|Eukaryota	37RKC@33090|Viridiplantae	3G7HA@35493|Streptophyta	3KMVP@4447|Liliopsida	3I8GA@38820|Poales	35493|Streptophyta	UY	Nuclear pore protein 84 / 107	--	GO:0000972	GO:0000973	GO:0003674	GO:0005198	GO:0005575	GO:0005622	GO:0005623	GO:0005634
TRGpnl4xapo21443	non local hub	R2	Peripheral nodes	1751	1322	0.568341	PARTY	0.429979	-1.44027	1	6.45943	27.7778	5.54647	5.77986	5.91273	5.8463	1.19664e-05	1.39366e-05	Non-switch node	--	--	4533.OB03G10510.1	4.5e-199	567	COG5201@1|root	KOG1724@2759|Eukaryota	37NHH@33090|Viridiplantae	3GG9Y@35493|Streptophyta	3KQYI@4447|Liliopsida	3I8B5@38820|Poales	35493|Streptophyta	O	Belongs to the SKP1 family	--	--	--	--	--	--	--	--	--
TRGpnl4xapo21469	non local hub	R4	Non-hub kinless nodes	755	57	0.517298	PARTY	0.9943	-1.11557	3	4.60486	11.1111	6.01429	4.11773	4.76719	4.44246	0.000176995	0.000182769	Non-switch node	--	--	4558.Sb01g050270.1	0	1296	28NFD@1|root	2QV0Y@2759|Eukaryota	37RMB@33090|Viridiplantae	3GC6N@35493|Streptophyta	3KVT1@4447|Liliopsida	3I8GN@38820|Poales	35493|Streptophyta	S	Domain of unknown function (DUF4378)	--	--	--	--	--	--	--	--	--
TRGpnl4xapo21479	non local hub	R2	Peripheral nodes	1867	1361	0.519409	PARTY	0.468593	-1.32299	1	4.80735	33.3333	4.56131	6.98871	5.08007	6.03439	7.80477e-10	3.3478e-09	Non-switch node	--	--	--	--	--	--	--	--	--	--	--	--	--	--	--	--	--	--	--	--	--	--	--
TRGpnl4xapo21482	non local hub	R2	Peripheral nodes	2110	1564	0.527218	PARTY	0.450575	-0.712519	1	7.62936	27.7778	7.12087	8.35202	7.92497	8.13849	2.59074e-07	4.71463e-07	Non-switch node	--	--	38727.Pavir.Ib01608.1.p	1.18e-125	383	COG0724@1|root	KOG0105@2759|Eukaryota	37QU8@33090|Viridiplantae	3GBN3@35493|Streptophyta	3KQKP@4447|Liliopsida	3I4GD@38820|Poales	35493|Streptophyta	A	RNA recognition motif. (a.k.a. RRM	RBD	or RNP domain)	--	--	--	--	--	--	--
TRGpnl4xapo21822	non local hub	R2	Peripheral nodes	1756	1365	0.541343	PARTY	0.395751	-1.31096	1	5.28077	5.55556	6.50721	5.88202	6.37803	6.13002	0.000173657	0.000179444	Non-switch node	--	--	4555.Si018587m	1.15e-83	253	2CGFI@1|root	2RZ86@2759|Eukaryota	37UJ4@33090|Viridiplantae	3GIYZ@35493|Streptophyta	3KZ8I@4447|Liliopsida	3IHCS@38820|Poales	35493|Streptophyta	S	Pollen proteins Ole e I like	--	--	--	--	--	--	--	--	--
TRGpnl4xapo21823	non local hub	R4	Non-hub kinless nodes	311	61	0.807658	PARTY	0.961529	-1.10231	3	4.85798	38.8889	4.30106	7.39189	5.58545	6.48867	6.07231e-07	1.00334e-06	Non-switch node	--	--	--	--	--	--	--	--	--	--	--	--	--	--	--	--	--	--	--	--	--	--	--
TRGpnl4xapo21984	non local hub	R2	Peripheral nodes	2220	1628	0.540107	PARTY	0.462222	-0.520055	1	6.47573	33.3333	6.17638	8.63232	6.88106	7.75669	6.80026e-14	4.85507e-12	Non-switch node	--	--	4558.Sb01g045540.1	0	886	COG0104@1|root	KOG1355@2759|Eukaryota	37HI7@33090|Viridiplantae	3GAQE@35493|Streptophyta	3KNI2@4447|Liliopsida	3I8PV@38820|Poales	35493|Streptophyta	F	Plays an important role in the de novo pathway and in the salvage pathway of purine nucleotide biosynthesis. Catalyzes the first commited step in the biosynthesis of AMP from IMP	--	GO:0005575	GO:0005576	GO:0005622	GO:0005623	GO:0005737	GO:0006139	GO:0006163	GO:0006164
TRGpnl4xapo21999	non local hub	R4	Non-hub kinless nodes	477	104	0.77047	PARTY	0.952463	-0.959745	3	6.33985	33.3333	5.34462	6.27072	4.27831	5.27451	6.52485e-07	1.07062e-06	Non-switch node	--	--	4555.Si038280m	5.35e-31	116	2EA5G@1|root	2SGEP@2759|Eukaryota	37XY9@33090|Viridiplantae	3GSR1@35493|Streptophyta	3M872@4447|Liliopsida	3IK1J@38820|Poales	35493|Streptophyta	--	--	--	--	--	--	--	--	--	--	--
TRGpnl4xapo2214	non local hub	R2	Peripheral nodes	1803	1276	0.590128	PARTY	0.499147	-1.57861	1	5.83289	33.3333	5.25192	8.42599	6.70118	7.56359	1.52718e-08	4.03481e-08	Non-switch node	--	--	38727.Pavir.Ca00992.1.p	3.97e-39	147	COG4886@1|root	KOG0619@2759|Eukaryota	2759|Eukaryota	U	regulation of response to stimulus	--	--	--	--	--	--	--	--	--	--	--	--	--
TRGpnl4xapo22165	non local hub	R4	Non-hub kinless nodes	739	169	0.820016	PARTY	0.947702	-0.744246	3	7.66534	33.3333	6.81218	5.95501	4.21133	5.08317	4.17286e-07	7.26641e-07	Non-switch node	--	--	--	--	--	--	--	--	--	--	--	--	--	--	--	--	--	--	--	--	--	--	--
TRGpnl4xapo22202	non local hub	R2	Peripheral nodes	1755	1341	0.527621	PARTY	0.416147	-1.38313	1	5.59991	11.1111	6.51582	5.97784	6.35999	6.16891	0.000115326	0.000120507	Non-switch node	--	--	4558.Sb01g019510.2	0	1954	COG4354@1|root	KOG2119@2759|Eukaryota	37JKE@33090|Viridiplantae	3GEGI@35493|Streptophyta	3KQKF@4447|Liliopsida	3IC79@38820|Poales	35493|Streptophyta	G	Non-lysosomal glucosylceramidase that catalyzes the conversion of glucosylceramide to free glucose and ceramide	--	--	3.2.1.45	ko:K17108	ko00511	ko00600	ko01100	map00511	map00600
TRGpnl4xapo22206	non local hub	R2	Peripheral nodes	1170	748	0.553808	PARTY	0.591275	-3.16643	1	6.06609	33.3333	5.24053	5.40824	3.7616	4.58492	1.11233e-07	2.24073e-07	Non-switch node	--	--	4558.Sb01g019480.1	5.71e-94	296	COG2303@1|root	2QSD8@2759|Eukaryota	37MRU@33090|Viridiplantae	3G7SA@35493|Streptophyta	3M2KU@4447|Liliopsida	3IM36@38820|Poales	35493|Streptophyta	C	Long-chain fatty alcohol oxidase involved in the omega- oxidation pathway of lipid degradation	--	GO:0003674	GO:0003824	GO:0005575	GO:0005622	GO:0005623	GO:0008150	GO:0008152	GO:0016491
TRGpnl4xapo2236	non local hub	R2	Peripheral nodes	1853	1333	0.558627	PARTY	0.482501	-1.40719	1	7.69349	27.7778	6.60771	7.30349	7.47972	7.39161	9.57546e-07	1.50521e-06	Non-switch node	--	--	38727.Pavir.J36936.1.p	0	925	28NG8@1|root	2QV1V@2759|Eukaryota	37N09@33090|Viridiplantae	3GBNC@35493|Streptophyta	3KXCU@4447|Liliopsida	3IFG4@38820|Poales	35493|Streptophyta	--	--	--	--	--	--	--	--	--	--	--
TRGpnl4xapo22428	non local hub	R2	Peripheral nodes	1645	1183	0.48062	DATE	0.482825	-1.85828	1	6.78136	27.7778	5.79421	6.27217	5.84169	6.05693	2.04749e-07	3.84217e-07	Non-switch node	--	--	4555.Si036198m	4.67e-88	268	COG0631@1|root	KOG0700@2759|Eukaryota	37RIE@33090|Viridiplantae	3G7C4@35493|Streptophyta	3KQUG@4447|Liliopsida	3I8XW@38820|Poales	35493|Streptophyta	T	protein serine/threonine phosphatase activity	--	--	--	--	--	--	--	--	--
TRGpnl4xapo22455	non local hub	R4	Non-hub kinless nodes	593	143	0.809513	PARTY	0.941848	-0.830445	3	6.85798	33.3333	5.99053	5.63287	3.688	4.66043	6.54635e-07	1.07357e-06	Non-switch node	--	--	4558.Sb01g007420.1	3.96e-86	268	COG2124@1|root	KOG0156@2759|Eukaryota	37HKM@33090|Viridiplantae	3G7FU@35493|Streptophyta	3KRQ2@4447|Liliopsida	3I305@38820|Poales	35493|Streptophyta	Q	Belongs to the cytochrome P450 family	--	--	--	--	--	--	--	--	--
TRGpnl4xapo22503	non local hub	R2	Peripheral nodes	2087	1512	0.526718	PARTY	0.475122	-0.868896	1	8.25739	33.3333	8.09333	11.5208	9.32827	10.4246	7.74819e-12	9.40196e-11	Non-switch node	--	--	4555.Si037205m	1.35e-123	357	2CM9D@1|root	2QPP8@2759|Eukaryota	37RKD@33090|Viridiplantae	3GCT2@35493|Streptophyta	3KV9J@4447|Liliopsida	3I4KX@38820|Poales	35493|Streptophyta	S	allene oxide cyclase	--	--	--	--	--	--	--	--	--
TRGpnl4xapo22588	non local hub	R2	Peripheral nodes	2084	1478	0.548846	PARTY	0.497017	-0.971142	1	5.64386	33.3333	5.28714	7.67976	5.93095	6.80536	3.44489e-10	1.73374e-09	Non-switch node	--	--	4558.Sb01g046660.1	8.57e-191	551	COG5193@1|root	KOG2590@2759|Eukaryota	37J6N@33090|Viridiplantae	3G81R@35493|Streptophyta	3KQAI@4447|Liliopsida	3I5NU@38820|Poales	35493|Streptophyta	JO	La domain	--	--	--	--	--	--	--	--	--
TRGpnl4xapo22592	non local hub	R2	Peripheral nodes	1608	1162	0.508155	PARTY	0.477796	-1.92143	1	7.48382	27.7778	6.54179	6.35621	6.64467	6.50044	3.19891e-06	4.20405e-06	Non-switch node	--	--	4555.Si035336m	0	881	KOG0332@1|root	KOG0332@2759|Eukaryota	37HGT@33090|Viridiplantae	3G7QE@35493|Streptophyta	3KVDA@4447|Liliopsida	3IB24@38820|Poales	35493|Streptophyta	A	DEAD-box ATP-dependent RNA helicase 38	--	GO:0001101	GO:0003674	GO:0003724	GO:0003824	GO:0004004	GO:0004386	GO:0005575	GO:0005622
TRGpnl4xapo22625	non local hub	R2	Peripheral nodes	2268	1636	0.541114	PARTY	0.479668	-0.495997	1	8.42206	33.3333	8.19889	11.1783	9.43037	10.3044	2.96034e-14	2.59664e-12	Non-switch node	--	--	4555.Si037647m	1.84e-100	315	2B0S3@1|root	2S08M@2759|Eukaryota	37UN6@33090|Viridiplantae	3GIG7@35493|Streptophyta	3KZ9F@4447|Liliopsida	3IGF7@38820|Poales	35493|Streptophyta	S	Proline-rich nuclear receptor coactivator motif	--	--	--	--	--	--	--	--	--
TRGpnl4xapo2263	non local hub	R2	Peripheral nodes	2231	1619	0.551018	PARTY	0.473383	-0.54712	1	7.93664	33.3333	7.75481	9.83663	8.1008	8.96871	1.0126e-13	5.55486e-12	Non-switch node	--	--	4577.GRMZM2G151863_P01	1.53e-157	451	COG2119@1|root	KOG2881@2759|Eukaryota	37Q25@33090|Viridiplantae	3GG4S@35493|Streptophyta	3KPK9@4447|Liliopsida	3IKDC@38820|Poales	35493|Streptophyta	S	Uncharacterized protein family UPF0016	--	GO:0005575	GO:0005622	GO:0005623	GO:0005737	GO:0005794	GO:0012505	GO:0043226	GO:0043227
TRGpnl4xapo22653	non local hub	R2	Peripheral nodes	2257	1622	0.57164	PARTY	0.483538	-0.538099	1	5.67243	33.3333	5.42486	8.14857	6.42078	7.28468	2.07875e-11	2.03831e-10	Non-switch node	--	--	38727.Pavir.Ib02059.1.p	4.65e-14	80.1	28ISI@1|root	2S3VM@2759|Eukaryota	37WJR@33090|Viridiplantae	3GK68@35493|Streptophyta	3KVXR@4447|Liliopsida	3IDGG@38820|Poales	35493|Streptophyta	--	--	--	--	--	--	--	--	--	--	--
TRGpnl4xapo2268	non local hub	R2	Peripheral nodes	2242	1633	0.540825	PARTY	0.469481	-0.505019	1	6.24793	33.3333	6.19346	8.86737	7.12576	7.99657	1.5424e-13	6.66925e-12	Non-switch node	--	--	65489.OBART11G13230.1	6.33e-145	422	COG5196@1|root	KOG3106@2759|Eukaryota	37NC0@33090|Viridiplantae	3G83R@35493|Streptophyta	3KTIX@4447|Liliopsida	3IF0I@38820|Poales	35493|Streptophyta	U	ER lumen protein retaining receptor	--	--	--	--	--	--	--	--	--
TRGpnl4xapo22684	non local hub	R2	Peripheral nodes	2050	1428	0.555451	PARTY	0.514769	-1.1215	1	6.33985	33.3333	6.06978	7.5273	5.75147	6.63939	1.67125e-10	9.75424e-10	Non-switch node	--	--	38727.Pavir.Ba01698.1.p	1.06e-23	115	COG0443@1|root	KOG0102@2759|Eukaryota	37PN3@33090|Viridiplantae	3GNEU@35493|Streptophyta	3KX8Q@4447|Liliopsida	3ID5U@38820|Poales	35493|Streptophyta	O	Belongs to the heat shock protein 70 family	--	--	--	--	--	--	--	--	--
TRGpnl4xapo22705	non local hub	R2	Peripheral nodes	2257	1632	0.556372	PARTY	0.47715	-0.508026	1	7.29462	33.3333	7.18539	9.44905	7.70748	8.57826	1.26803e-13	6.35103e-12	Non-switch node	--	--	4558.Sb01g032420.1	0	1288	KOG1961@1|root	KOG1961@2759|Eukaryota	37N52@33090|Viridiplantae	3GBKV@35493|Streptophyta	3KPDD@4447|Liliopsida	3I7MW@38820|Poales	35493|Streptophyta	UZ	Vps52 / Sac2 family	--	GO:0000003	GO:0000139	GO:0000149	GO:0000902	GO:0000904	GO:0000938	GO:0003006	GO:0003674
TRGpnl4xapo22767	non local hub	R2	Peripheral nodes	1080	831	0.558	PARTY	0.407955	-2.91683	1	4.47805	5.55556	5.3627	5.58229	5.16934	5.37582	1.20237e-06	1.82556e-06	Non-switch node	--	--	38727.Pavir.Ib04298.1.p	0	1046	2D1VR@1|root	2SJG7@2759|Eukaryota	37Y9U@33090|Viridiplantae	3GN3Z@35493|Streptophyta	3KW7Y@4447|Liliopsida	3I5R0@38820|Poales	35493|Streptophyta	G	Glycosyl hydrolase family 9	--	--	--	--	--	--	--	--	--
TRGpnl4xapo22776	non local hub	R2	Peripheral nodes	1445	934	0.532317	PARTY	0.58221	-2.60708	1	6.02237	33.3333	5.36065	5.95551	4.23926	5.09739	2.1473e-08	5.43911e-08	Non-switch node	--	--	--	--	--	--	--	--	--	--	--	--	--	--	--	--	--	--	--	--	--	--	--
TRGpnl4xapo22823	non local hub	R2	Peripheral nodes	2094	1478	0.556496	PARTY	0.501809	-0.971142	1	6.98868	33.3333	6.48976	8.45565	6.60219	7.52892	2.44094e-10	1.33816e-09	Non-switch node	--	--	4558.Sb01g004960.1	6.28e-252	706	COG0536@1|root	KOG1489@2759|Eukaryota	37NJS@33090|Viridiplantae	3G9M4@35493|Streptophyta	3KSAU@4447|Liliopsida	3I43I@38820|Poales	35493|Streptophyta	S	GTP1/OBG	--	--	--	--	--	--	--	--	--
TRGpnl4xapo23036	non local hub	R2	Peripheral nodes	1437	1021	0.401543	DATE	0.495178	-2.34545	1	4.9542	33.3333	4.61412	7.31544	5.20514	6.26029	5.29101e-09	1.62312e-08	Non-switch node	--	--	4530.OS03T0139100-00	1.3e-97	288	COG0093@1|root	KOG0901@2759|Eukaryota	37Q2U@33090|Viridiplantae	3G9RU@35493|Streptophyta	3M9BX@4447|Liliopsida	3IUAD@38820|Poales	35493|Streptophyta	J	Ribosomal protein L14p/L23e	--	--	--	--	--	--	--	--	--
TRGpnl4xapo23321	non local hub	R4	Non-hub kinless nodes	612	159	0.833898	PARTY	0.932502	-0.777399	3	8.15482	38.8889	6.87819	10.3451	8.60098	9.47304	1.81322e-06	2.57474e-06	Non-switch node	--	--	38727.Pavir.Ib00030.1.p	1.8e-226	631	COG3001@1|root	KOG3021@2759|Eukaryota	37MIU@33090|Viridiplantae	3GEFM@35493|Streptophyta	3KS2X@4447|Liliopsida	3I8BU@38820|Poales	35493|Streptophyta	G	Fructosamine kinase	--	GO:0003674	GO:0003824	GO:0005575	GO:0005622	GO:0005623	GO:0005737	GO:0005739	GO:0006793
TRGpnl4xapo23373	non local hub	R2	Peripheral nodes	1596	1051	0.510257	PARTY	0.56635	-2.25524	1	7.29278	5.55556	7.19838	5.38866	5.15254	5.2706	7.31735e-09	2.14267e-08	Non-switch node	--	--	38727.Pavir.J01809.1.p	0	904	COG5023@1|root	KOG1375@2759|Eukaryota	37IAA@33090|Viridiplantae	3GEU0@35493|Streptophyta	3KQ7E@4447|Liliopsida	3I2S6@38820|Poales	35493|Streptophyta	Z	Tubulin is the major constituent of microtubules. It binds two moles of GTP	one at an exchangeable site on the beta chain and one at a non-exchangeable site on the alpha chain	--	--	--	--	--	--	--	--
TRGpnl4xapo23387	non local hub	R2	Peripheral nodes	1948	1425	0.521724	PARTY	0.464879	-1.13053	1	5.89239	22.2222	7.20841	7.20434	7.13456	7.16945	1.04842e-06	1.63135e-06	Non-switch node	--	--	--	--	--	--	--	--	--	--	--	--	--	--	--	--	--	--	--	--	--	--	--
TRGpnl4xapo23393	non local hub	R2	Peripheral nodes	1697	1193	0.534901	PARTY	0.505784	-1.82821	1	8.07682	33.3333	7.30595	9.30455	7.3629	8.33372	1.30138e-08	3.51573e-08	Non-switch node	--	--	4555.Si035818m	5.99e-129	385	28M28@1|root	2QTIX@2759|Eukaryota	37PJE@33090|Viridiplantae	3G92I@35493|Streptophyta	3KXM5@4447|Liliopsida	3IEAZ@38820|Poales	35493|Streptophyta	K	Helix-loop-helix DNA-binding domain	--	--	--	--	--	--	--	--	--
TRGpnl4xapo23404	non local hub	R4	Non-hub kinless nodes	467	39	0.708998	PARTY	0.993026	-1.17524	3	6.91545	22.2222	8.46457	7.85593	8.95357	8.40475	6.75967e-06	8.23173e-06	Non-switch node	--	--	--	--	--	--	--	--	--	--	--	--	--	--	--	--	--	--	--	--	--	--	--
TRGpnl4xapo23480	non local hub	R2	Peripheral nodes	1412	1002	0.473719	DATE	0.496423	-2.40259	1	5.2854	33.3333	5.12449	8.01925	6.27836	7.1488	2.30166e-08	5.77296e-08	Non-switch node	--	--	4558.Sb01g038035.1	1.79e-70	224	2A7X3@1|root	2RYF6@2759|Eukaryota	37U8B@33090|Viridiplantae	3GIII@35493|Streptophyta	3KZ49@4447|Liliopsida	3IH07@38820|Poales	35493|Streptophyta	S	Wound-induced protein WI12	--	GO:0000302	GO:0001101	GO:0002238	GO:0006950	GO:0006979	GO:0007275	GO:0007568	GO:0008150
TRGpnl4xapo2351	non local hub	R2	Peripheral nodes	1621	1243	0.501582	PARTY	0.412001	-1.67785	1	5.75899	22.2222	7.99781	6.52589	8.12233	7.32411	0.000181967	0.000187777	Non-switch node	--	--	38727.Pavir.Ia01746.1.p	3.6e-102	305	COG0697@1|root	2QQKE@2759|Eukaryota	37ICY@33090|Viridiplantae	3GAZS@35493|Streptophyta	3KWKA@4447|Liliopsida	3I9Y1@38820|Poales	35493|Streptophyta	EG	EamA-like transporter family	--	GO:0005575	GO:0005622	GO:0005623	GO:0005737	GO:0009507	GO:0009536	GO:0043226	GO:0043227
TRGpnl4xapo23526	non local hub	R4	Non-hub kinless nodes	663	111	0.78078	PARTY	0.97197	-0.936537	3	5.49185	33.3333	5.11753	6.14187	4.33557	5.23872	4.81427e-07	8.21069e-07	Non-switch node	--	--	4558.Sb01g033730.1	1.04e-85	265	28Y64@1|root	2R4ZV@2759|Eukaryota	385U7@33090|Viridiplantae	3GTRJ@35493|Streptophyta	3KXQV@4447|Liliopsida	3IKGC@38820|Poales	35493|Streptophyta	S	Protein of unknown function (DUF4057)	--	--	--	--	--	--	--	--	--
TRGpnl4xapo23527	non local hub	R4	Non-hub kinless nodes	311	37	0.815289	PARTY	0.985846	-1.18188	3	4.45943	38.8889	4.01503	6.88533	5.1796	6.03246	9.44548e-07	1.48782e-06	Non-switch node	--	--	4555.Si037015m	3.34e-79	248	28Y64@1|root	2R4ZV@2759|Eukaryota	385U7@33090|Viridiplantae	3GTRJ@35493|Streptophyta	3KXQV@4447|Liliopsida	3IKGC@38820|Poales	35493|Streptophyta	S	Protein of unknown function (DUF4057)	--	--	--	--	--	--	--	--	--
TRGpnl4xapo23626	non local hub	R2	Peripheral nodes	32	27	0.909373	PARTY	0.288086	-1.21503	3	5.16993	44.4444	4.15801	7.08631	5.33759	6.21195	2.13661e-05	2.40271e-05	Non-switch node	--	--	--	--	--	--	--	--	--	--	--	--	--	--	--	--	--	--	--	--	--	--	--
TRGpnl4xapo23743	non local hub	R4	Non-hub kinless nodes	79	26	0.422964	DATE	0.891684	-1.21834	3	4.90689	38.8889	4.23932	6.57598	4.69592	5.63595	3.73508e-06	4.84032e-06	Non-switch node	--	--	4558.Sb01g003090.1	9.01e-81	244	COG0293@1|root	KOG1098@2759|Eukaryota	37KN3@33090|Viridiplantae	3GAYF@35493|Streptophyta	3KSC7@4447|Liliopsida	3I5DS@38820|Poales	35493|Streptophyta	A	FtsJ-like methyltransferase	--	--	--	--	--	--	--	--	--
TRGpnl4xapo23757	non local hub	R2	Peripheral nodes	1417	1016	0.483397	DATE	0.4859	-2.36049	1	7.25739	27.7778	6.33598	4.76912	5.74704	5.25808	4.73214e-05	5.09385e-05	Non-switch node	--	--	4555.Si033876m	0	2519	COG2319@1|root	KOG0644@2759|Eukaryota	37PIW@33090|Viridiplantae	3G90P@35493|Streptophyta	3KQZY@4447|Liliopsida	3I763@38820|Poales	35493|Streptophyta	L	Bromodomain and WD repeat-containing protein	--	--	--	ko:K11797	--	--	--	--	ko00000
TRGpnl4xapo23774	non local hub	R2	Peripheral nodes	1401	1087	0.577352	PARTY	0.398019	-2.14698	1	4.58496	33.3333	4.23553	6.5566	4.8556	5.7061	4.16417e-08	9.55457e-08	Non-switch node	--	--	4555.Si035209m	7.16e-190	540	COG0165@1|root	KOG1316@2759|Eukaryota	37J59@33090|Viridiplantae	3G9I5@35493|Streptophyta	3KTY8@4447|Liliopsida	3I9PA@38820|Poales	35493|Streptophyta	E	argininosuccinate lyase	--	--	--	--	--	--	--	--	--
TRGpnl4xapo23790	non local hub	R4	Non-hub kinless nodes	413	111	0.871734	PARTY	0.927765	-0.936537	3	5.32193	38.8889	4.46645	7.6036	5.83586	6.71973	3.31074e-06	4.33432e-06	Non-switch node	--	--	38727.Pavir.Ib00907.1.p	2.55e-217	607	KOG0752@1|root	KOG0752@2759|Eukaryota	37KNS@33090|Viridiplantae	3GE8T@35493|Streptophyta	3KWB1@4447|Liliopsida	3ICMQ@38820|Poales	35493|Streptophyta	C	Belongs to the mitochondrial carrier (TC 2.A.29) family	--	--	--	--	--	--	--	--	--
TRGpnl4xapo23805	non local hub	R2	Peripheral nodes	2089	1511	0.531957	PARTY	0.476819	-0.871903	1	8.36632	27.7778	7.87689	8.32613	7.85015	8.08814	9.39834e-08	1.92867e-07	Non-switch node	--	--	4555.Si036557m	1.7e-86	280	KOG4661@1|root	KOG4661@2759|Eukaryota	37R2N@33090|Viridiplantae	3GG04@35493|Streptophyta	3KM9T@4447|Liliopsida	3I4EG@38820|Poales	35493|Streptophyta	A	RNA recognition motif	--	GO:0006139	GO:0006396	GO:0006725	GO:0006807	GO:0008150	GO:0008152	GO:0008380	GO:0009314
TRGpnl4xapo23807	non local hub	R2	Peripheral nodes	2018	1527	0.543863	PARTY	0.427421	-0.823787	1	7.95613	16.6667	9.01558	8.11303	9.00858	8.56081	3.06709e-05	3.37127e-05	Non-switch node	--	--	4555.Si036557m	2.56e-80	265	KOG4661@1|root	KOG4661@2759|Eukaryota	37R2N@33090|Viridiplantae	3GG04@35493|Streptophyta	3KM9T@4447|Liliopsida	3I4EG@38820|Poales	35493|Streptophyta	A	RNA recognition motif	--	GO:0006139	GO:0006396	GO:0006725	GO:0006807	GO:0008150	GO:0008152	GO:0008380	GO:0009314
TRGpnl4xapo23862	non local hub	R2	Peripheral nodes	2054	1567	0.557164	PARTY	0.417981	-0.703497	1	5.80735	22.2222	6.9145	7.45338	7.58476	7.51907	8.19752e-06	9.80381e-06	Non-switch node	--	--	4558.Sb01g040110.1	0	1104	KOG1947@1|root	KOG1947@2759|Eukaryota	37MA9@33090|Viridiplantae	3GDTM@35493|Streptophyta	3KUTJ@4447|Liliopsida	3I5EA@38820|Poales	35493|Streptophyta	S	Coronatine-insensitive protein	--	GO:0000003	GO:0001101	GO:0002376	GO:0003006	GO:0006508	GO:0006511	GO:0006807	GO:0006950
TRGpnl4xapo23863	non local hub	R2	Peripheral nodes	1795	1289	0.485025	DATE	0.484324	-1.53951	1	5.03892	0	5.31636	5.42152	5.18993	5.30572	3.96535e-07	6.93653e-07	Non-switch node	--	--	38727.Pavir.Ib01130.1.p	0	2147	2BZJD@1|root	2QR0J@2759|Eukaryota	37QU4@33090|Viridiplantae	3GASS@35493|Streptophyta	3KWND@4447|Liliopsida	3IDZV@38820|Poales	35493|Streptophyta	T	SH3 domain-containing protein	--	--	--	--	--	--	--	--	--
TRGpnl4xapo23867	non local hub	R4	Non-hub kinless nodes	107	43	0.719905	PARTY	0.838501	-1.16198	3	6.16993	38.8889	5.2529	7.73504	5.93006	6.83255	5.22792e-06	6.54415e-06	Non-switch node	--	--	4572.TRIUR3_23725-P1	8.96e-17	84.7	KOG1075@1|root	KOG1075@2759|Eukaryota	37Q53@33090|Viridiplantae	33090|Viridiplantae	KL	ribonuclease H protein At1g65750	--	--	--	--	--	--	--	--	--	--	--	--
TRGpnl4xapo23904	non local hub	R2	Peripheral nodes	1221	858	0.608329	PARTY	0.506209	-2.83563	1	5.32193	5.55556	5.40965	3.98206	3.85785	3.91995	6.56359e-07	1.07525e-06	Non-switch node	--	--	38727.Pavir.J10161.1.p	1.38e-85	265	2D31H@1|root	2SPWF@2759|Eukaryota	37XZH@33090|Viridiplantae	3GMVT@35493|Streptophyta	3KZJ4@4447|Liliopsida	3IPH1@38820|Poales	35493|Streptophyta	S	Domain of unknown function	--	--	--	--	--	--	--	--	--
TRGpnl4xapo23942	non local hub	R2	Peripheral nodes	1997	1478	0.540078	PARTY	0.452237	-0.971142	1	5.72792	27.7778	5.01538	7.63745	6.04484	6.84115	2.05723e-11	2.03733e-10	Non-switch node	--	--	--	--	--	--	--	--	--	--	--	--	--	--	--	--	--	--	--	--	--	--	--
TRGpnl4xapo23989	non local hub	R2	Peripheral nodes	1272	875	0.474383	DATE	0.526803	-2.78451	1	5.75489	22.2222	5.48098	4.8079	4.70881	4.75835	2.21839e-06	3.05706e-06	Non-switch node	--	--	4555.Si034226m	0	1392	COG5665@1|root	KOG2150@2759|Eukaryota	37KA5@33090|Viridiplantae	3GBBS@35493|Streptophyta	3KUX9@4447|Liliopsida	3I9JS@38820|Poales	35493|Streptophyta	K	NOT2 / NOT3 / NOT5 family	--	--	--	ko:K12580	ko03018	map03018	--	--	--
TRGpnl4xapo23991	non local hub	R2	Peripheral nodes	1597	1199	0.553772	PARTY	0.436325	-1.81016	1	4.39232	27.7778	3.77877	5.46406	4.01919	4.74163	1.70238e-07	3.25829e-07	Non-switch node	--	--	4558.Sb01g013110.1	0	1405	COG5665@1|root	KOG2150@2759|Eukaryota	37KA5@33090|Viridiplantae	3GBBS@35493|Streptophyta	3KUX9@4447|Liliopsida	3I9JS@38820|Poales	35493|Streptophyta	K	NOT2 / NOT3 / NOT5 family	--	--	--	ko:K12580	ko03018	map03018	--	--	--
TRGpnl4xapo24024	non local hub	R2	Peripheral nodes	1922	1425	0.57345	PARTY	0.450304	-1.13053	1	5.20945	33.3333	4.91498	7.36846	5.55623	6.46234	2.11506e-09	7.5415e-09	Non-switch node	--	--	--	--	--	--	--	--	--	--	--	--	--	--	--	--	--	--	--	--	--	--	--
TRGpnl4xapo24025	non local hub	R4	Non-hub kinless nodes	551	109	0.760808	PARTY	0.960866	-0.943168	3	5.49185	38.8889	4.71026	8.34158	6.48406	7.41282	1.01314e-06	1.58046e-06	Non-switch node	--	--	--	--	--	--	--	--	--	--	--	--	--	--	--	--	--	--	--	--	--	--	--
TRGpnl4xapo24036	non local hub	R2	Peripheral nodes	1764	1240	0.571039	PARTY	0.505864	-1.68687	1	5.04439	33.3333	4.72064	7.95484	6.22351	7.08917	2.2162e-08	5.58598e-08	Non-switch node	--	--	4555.Si036465m	6.76e-154	447	COG5224@1|root	KOG1561@2759|Eukaryota	37J55@33090|Viridiplantae	3GAGA@35493|Streptophyta	3KPDE@4447|Liliopsida	3IDWU@38820|Poales	35493|Streptophyta	K	CCAAT-Binding transcription Factor	--	GO:0000003	GO:0003674	GO:0003700	GO:0005575	GO:0005622	GO:0005623	GO:0005634	GO:0005667
TRGpnl4xapo24041	non local hub	R2	Peripheral nodes	1082	847	0.567812	PARTY	0.387209	-2.86871	1	7.32193	27.7778	6.15363	5.95693	6.9341	6.44551	0.000100979	0.000105768	Non-switch node	--	--	4537.OPUNC03G25230.1	4.44e-265	742	COG0484@1|root	KOG0712@2759|Eukaryota	37MSG@33090|Viridiplantae	3GATR@35493|Streptophyta	3KQ0U@4447|Liliopsida	3I4SR@38820|Poales	35493|Streptophyta	O	DnaJ central domain	--	--	--	--	--	--	--	--	--
TRGpnl4xapo24044	non local hub	R2	Peripheral nodes	2076	1518	0.524521	PARTY	0.465326	-0.850852	1	4.32193	33.3333	4.04947	6.36311	4.59707	5.48009	4.00404e-11	3.33128e-10	Non-switch node	--	--	--	--	--	--	--	--	--	--	--	--	--	--	--	--	--	--	--	--	--	--	--
TRGpnl4xapo24063	non local hub	R2	Peripheral nodes	2145	1548	0.518138	PARTY	0.47918	-0.760635	1	7.91886	33.3333	7.78009	10.7921	8.97935	9.88573	5.95207e-13	1.53553e-11	Non-switch node	--	--	4558.Sb01g008460.1	5.84e-83	259	COG5126@1|root	COG5262@1|root	KOG0027@2759|Eukaryota	KOG1757@2759|Eukaryota	37TZT@33090|Viridiplantae	3GI3Y@35493|Streptophyta	3KY9V@4447|Liliopsida	3IFFA@38820|Poales	35493|Streptophyta	B	Histone 2A	--	--	--	--	--	--	--
TRGpnl4xapo24084	non local hub	R2	Peripheral nodes	2115	1470	0.541927	PARTY	0.516926	-0.9952	1	10.8903	33.3333	9.99218	10.945	9.19629	10.0706	1.28349e-11	1.41229e-10	Non-switch node	--	--	4555.Si037022m	2.89e-175	499	28PX1@1|root	2QWJM@2759|Eukaryota	37KMK@33090|Viridiplantae	3GADS@35493|Streptophyta	3KUU8@4447|Liliopsida	3I7R6@38820|Poales	35493|Streptophyta	--	--	--	--	--	--	--	--	--	--	--
TRGpnl4xapo2411	non local hub	R2	Peripheral nodes	1851	1252	0.536226	PARTY	0.542495	-1.65078	1	6.44294	33.3333	6.1786	7.18058	5.41306	6.29682	7.43247e-10	3.23655e-09	Non-switch node	--	--	4555.Si026160m	0	1020	COG3104@1|root	KOG1237@2759|Eukaryota	386YK@33090|Viridiplantae	3GUVT@35493|Streptophyta	3M28T@4447|Liliopsida	3IDYI@38820|Poales	35493|Streptophyta	E	POT family	--	--	--	--	--	--	--	--	--
TRGpnl4xapo24190	non local hub	R2	Peripheral nodes	1493	1118	0.488221	DATE	0.439257	-2.05375	1	8.05528	27.7778	6.8427	4.89494	6.71316	5.80405	0.000170131	0.000175978	Non-switch node	--	--	4558.Sb01g042870.1	0	895	2CMIB@1|root	2QQEJ@2759|Eukaryota	37MCX@33090|Viridiplantae	3G9QA@35493|Streptophyta	3KR2K@4447|Liliopsida	3I6YW@38820|Poales	35493|Streptophyta	S	Glycosyl transferases group 1	--	--	--	--	--	--	--	--	--
TRGpnl4xapo24200	non local hub	R2	Peripheral nodes	1877	1359	0.518133	PARTY	0.475784	-1.329	1	5.94837	11.1111	6.15381	5.61979	5.54044	5.58012	9.77411e-06	1.15588e-05	Non-switch node	--	--	38727.Pavir.Ib00740.1.p	0	2590	28PKD@1|root	2QW8G@2759|Eukaryota	37KQR@33090|Viridiplantae	3G8JM@35493|Streptophyta	3KUPE@4447|Liliopsida	3I6CE@38820|Poales	35493|Streptophyta	S	Expressed protein	--	--	--	--	--	--	--	--	--
TRGpnl4xapo24210	non local hub	R2	Peripheral nodes	1871	1283	0.550625	PARTY	0.529775	-1.55756	1	7.14975	33.3333	6.41952	7.43874	5.68043	6.55958	1.39799e-09	5.45339e-09	Non-switch node	--	--	4558.Sb01g042800.1	3.14e-267	743	COG0031@1|root	KOG1481@2759|Eukaryota	37K9S@33090|Viridiplantae	3GDGP@35493|Streptophyta	3KRJK@4447|Liliopsida	3I8H5@38820|Poales	35493|Streptophyta	E	cysteine synthase	--	--	2.5.1.47	ko:K01738	ko00270	ko00920	ko01100	ko01110	ko01120
TRGpnl4xapo24290	non local hub	R2	Peripheral nodes	1929	1469	0.552856	PARTY	0.420065	-0.998207	1	4.5157	5.55556	5.32855	5.3525	5.289	5.32075	1.90875e-05	2.17112e-05	Non-switch node	--	--	4558.Sb01g002680.1	1.68e-281	774	KOG2641@1|root	KOG2641@2759|Eukaryota	37I5P@33090|Viridiplantae	3G9H6@35493|Streptophyta	3KPC3@4447|Liliopsida	3I9NI@38820|Poales	35493|Streptophyta	T	Organic solute transporter Ostalpha	--	--	--	--	--	--	--	--	--
TRGpnl4xapo24321	non local hub	R2	Peripheral nodes	2197	1600	0.536658	PARTY	0.469629	-0.604258	1	8.30834	33.3333	8.29356	10.4999	8.75963	9.62977	1.52451e-13	6.66925e-12	Non-switch node	--	--	4558.Sb01g043710.1	4.99e-157	449	COG0529@1|root	KOG0635@2759|Eukaryota	37KPZ@33090|Viridiplantae	3G8N4@35493|Streptophyta	3KNJ4@4447|Liliopsida	3I515@38820|Poales	35493|Streptophyta	F	Catalyzes the synthesis of activated sulfate	--	GO:0000103	GO:0003674	GO:0003824	GO:0004020	GO:0005488	GO:0005515	GO:0005575	GO:0005622
TRGpnl4xapo24399	non local hub	R2	Peripheral nodes	1268	1021	0.619423	PARTY	0.351645	-2.34545	1	4.90689	16.6667	5.97101	5.63629	6.1624	5.89934	7.20204e-05	7.61111e-05	Non-switch node	--	--	--	--	--	--	--	--	--	--	--	--	--	--	--	--	--	--	--	--	--	--	--
[truncated: 1,912 more rows]
